# Supplementary material for: Glutamate utilization fuels rapid production of mitochondrial ROS in dendritic cells and drives systemic inflammation during tularemia
Source: Sci Adv. 2025 Aug 29;11(35):eadu6271. doi: 10.1126/sciadv.adu6271 (PMC12396335; doi:10.1126/sciadv.adu6271)
Supplement: Supplementary file 2 — Data S1 to S5 [file sciadv.adu6271_data_s1_to_s5.zip]

Archive with 5 entries (5 files):
- adu6271_data_s1.xlsx
- adu6271_data_s2.xlsx
- adu6271_data_s3.xlsx
- adu6271_data_s4.xlsx
- adu6271_data_s5.xlsx
