# Supplementary material for: Glutamate utilization fuels rapid production of mitochondrial ROS in dendritic cells and drives systemic inflammation during tularemia
Source: Sci Adv. 2025 Aug 29;11(35):eadu6271. doi: 10.1126/sciadv.adu6271 (PMC12396335; doi:10.1126/sciadv.adu6271)
Supplement: Supplementary file 2 — Data S1 to S5 [file sciadv.adu6271_data_s1_to_s5.zip › adu6271_data_s1.xlsx]

## Sheet: TableS1_Francisella LPS Co-IP
Uniprot accession	Protein names	Gene names	Infected vs control_R1	Infected vs control_R2	Infected vs control_R3	Peptides	Unique peptides	Sequence coverage [%]	Mol. weight [kDa]	Score	id
G3UZW7;A0A023T778;Q9CQL1;P61327	Protein mago nashi homolog 2;Protein mago nashi homolog	Magohb;Magoh	NaN	0.854846	0.924563	2	2	18.6	11.799	2.1217	0
A0A075B5J6;P01629	Ig kappa chain V-II region 2S1.3	Gm20730	0.751118	4.39052	1.05809	1	1	10.9	13.072	7.8767	1
A0A087WQE6;A0A087WNT1;P83940;A0A087WPE4	Transcription elongation factor B polypeptide 1	Tceb1	NaN	0.808812	1.80352	4	4	54.7	10.657	10.84	57
A0A087WPL5;E9QNN1;O70133;O70133-2;O70133-3;Q3UR42;A0A0R4J2C3	ATP-dependent RNA helicase A	Dhx9	NaN	0.623285	0.731478	15	15	15.2	149.62	32.413	58
A0A087WQ86;E9QM99;Q8BZN6-4;A0A087WRP5;Q8BZN6;Q8BZN6-2;Q8BZN6-3;A0A0R4J2B7;A0A087WS26;Q8BLX9;A0A087WQA1	Dedicator of cytokinesis protein 10	Dock10	NaN	0.955701	1.21085	11	11	6.1	248.57	14.989	60
A0A087WQS2;Q9CQC6;A0A087WPF9;A0A087WS48	Basic leucine zipper and W2 domain-containing protein 1	Bzw1	NaN	0.553991	1.06502	7	6	17.5	51.209	9.1142	61
A0A087WQT6;O89110	Caspase-8;Caspase-8 subunit p18;Caspase-8 subunit p10	Casp8	NaN	0.103574	0.639774	3	3	10.8	57.82	3.911	62
A0A087WR20;P49935	Pro-cathepsin H;Cathepsin H mini chain;Cathepsin H;Cathepsin H heavy chain;Cathepsin H light chain	Ctsh	NaN	1.4778	2.53022	2	2	9.7	32.393	2.6975	63
A0A087WS46;O70251;M0QWK5;M0QWH8;G3UX43;G3UZ47	Elongation factor 1-beta	Eef1b2;Eef1b	0.962048	1.19998	0.856428	8	8	58.7	20.136	231.14	64
Q8C3V4;A0A087WSP5;Q99K94;P42225;A0A087WSQ5;Q8CFQ1;A0A087WRI1	Signal transducer and activator of transcription;Signal transducer and activator of transcription 1	Stat1	0.887648	1.10957	0.501351	14	14	23.8	87.314	22.281	65
A0A0A0MQ76;Q6DFW4;A0A087WQ46;A0A087WSL8;A0A087WP00;A0A087WSU5	Nucleolar protein 58	Nop58	NaN	0.761072	0.446885	6	6	20	50.063	9.0112	66
D3Z0U5;D6RGM7;D3Z4J2;A0A0G2JFY0;A0A0A0MQ80;Q9D3R6-3;Q9D3R6;Q3UMC0	Katanin p60 ATPase-containing subunit A-like 2;Spermatogenesis-associated protein 5	Katnal2;Spata5	NaN	0.0620337	0.963889	1	1	4.3	31.2	2.5446	67
A0A0R4J0X5;A0A0A0MQA3;Q00896;P07758;Q00897;P22599;Q00898;D3YZL0	Alpha-1-antitrypsin 1-3;Alpha-1-antitrypsin 1-1;Alpha-1-antitrypsin 1-4;Alpha-1-antitrypsin 1-2	Serpina1a;Serpina1c;Serpina1d;Serpina1b	1.85435	3.83971	1.21773	7	7	25.4	45.854	11.025	68
A0A0A0MQA5;P68368;Q9JJZ2;A0A087WQS4;A0A087WRB4;A0A087WSB0;A0A087WSL5	Tubulin alpha-4A chain;Tubulin alpha-8 chain	Tuba4a;Tuba8	NaN	0.961361	0.579277	16	3	37.9	52.793	47.427	69
S4R1W1;A0A1D5RLD8;A0A0A0MQF6;P16858;S4R257;S4R1N5;A0A0R4J0X7;S4R2G5;Q64467	Glyceraldehyde-3-phosphate dehydrogenase	Gm3839;Gapdh	1.20412	0.846431	1.01939	17	13	56.2	35.812	323.31	71
A0A0A0MQH9;Q9D820	Prolyl-tRNA synthetase associated domain-containing protein 1	Prorsd1	NaN	NaN	NaN	1	1	11.3	7.057	1.9846	72
A0A0A0MQM0;P63242;J3QPS8;Q8BGY2	Eukaryotic translation initiation factor 5A;Eukaryotic translation initiation factor 5A-1	Eif5a	NaN	0.745596	0.802331	6	6	37.6	16.302	97.663	73
A0A0A0MQN1;Q5RL79	Keratinocyte-associated protein 2	Krtcap2	NaN	NaN	1.00558	1	1	14.9	12.542	2.5137	74
S4R2T5;A0A0A0MQN4;Q9D906;S4R2D5;S4R2P7;S4R1T0;S4R1N8;S4R1U3;S4R1W9;S4R1K1	Ubiquitin-like modifier-activating enzyme ATG7	Atg7	NaN	0.423173	0.499034	12	12	23.1	74.552	22.418	75
A0A0A0MQN8;H3BIX4;Z4YLB7;P97300-3;P97300-1;P97300	Neuroplastin	Nptn	0.971715	0.851801	1.99991	2	2	15.6	13.163	2.3809	76
A0A0A6YVS2;Q921L3	Transmembrane and coiled-coil domain-containing protein 1	Tmco1	NaN	0.738342	0.957189	4	4	23.5	22.283	4.7669	77
A0A0A6YVT1;A0A0A6YXN9;A0A0A6YY75;Q64735-2;Q64735	Complement component receptor 1-like protein	Cr1l	NaN	NaN	4.93111	2	2	12.5	28.522	1.8348	78
A0A0A6YY34;A0A0A6YVV2;P11352	Glutathione peroxidase;Glutathione peroxidase 1	Gpx1	NaN	0.80201	2.26867	4	4	36.8	16.353	4.9307	79
A0A0A6YXP3;A0A0A6YXE3;A0A0A6YWB0;G3X9Q0;A0A0A6YVV8;Q9JKP5;A0A0A6YXL7;A0A2K6EDM5;Q8C181-3;Q8C181-2;Q8C181;Q8C181-4	Muscleblind-like protein 1;Muscleblind-like protein 2	Mbnl1;Mbnl2	NaN	0.527512	1.05863	2	2	8.8	19.667	6.0354	80
A0A0A6YVY7;A0A0A6YW28;P35123	Ubiquitin carboxyl-terminal hydrolase;Ubiquitin carboxyl-terminal hydrolase 4	Usp4	NaN	1.15084	0.591903	2	2	3.8	82.185	1.8393	81
A0A0A6YW67;E9Q9J0;E9Q4P0;E9Q5F6;E9QNP0;Q5SX22;P62984;P62983;P0CG49;P0CG50	Ubiquitin-60S ribosomal protein L40;Ubiquitin;60S ribosomal protein L40;Ubiquitin-40S ribosomal protein S27a;Ubiquitin;40S ribosomal protein S27a;Polyubiquitin-B;Ubiquitin;Polyubiquitin-C;Ubiquitin;Ubiquitin-related 1;Ubiquitin-related 2	Gm8797;Uba52;Kxd1;Ubc;Ubb;Rps27a	1.80116	1.07154	0.75278	4	4	55.8	8.7279	252.91	82
A0A0A6YW87;Q9CX13	Protein cornichon homolog 4	Cnih4	NaN	0.962274	1.29821	1	1	25.6	9.22	2.9217	83
D3YVN1;A0A0A6YWG8;Q9Z2N8	Actin-like protein 6A	Actl6a	NaN	NaN	0.715931	2	2	24	23.122	5.9295	85
A0A0A6YX02;Q9CQ22	Ragulator complex protein LAMTOR1	Lamtor1	NaN	1.03781	1.85068	3	3	28.9	15.738	5.4549	87
A0A0A6YX18;Q8BVE3;A0A0A6YWP6;A0A0A6YVU0;A0A0A6YW86	V-type proton ATPase subunit H	Atp6v1h	NaN	0.625948	1.09926	11	11	32.3	54.108	64.488	88
P62900;A0A0A6YX26;A0A0A6YXL3	60S ribosomal protein L31	Rpl31	1.14356	1.1521	1.02053	4	4	31.2	14.463	36.649	89
A0A0A6YX73;Q8K1M3;P12367;A0A0A6YY28;H3BK84;P31324	cAMP-dependent protein kinase type II-alpha regulatory subunit	Prkar2a	NaN	0.370884	2.33023	5	5	18.9	43.165	12.118	90
A0A0A6YXV1;Q8BVF2	Phosducin-like protein 3	Pdcl3	NaN	NaN	0.61979	2	2	23.7	11.352	1.8943	92
A0A0B4J1E5;Q99PM9;A0A0A6YXW7;A0A0A6YXG9;A0A0A6YVQ3	Uridine-cytidine kinase 2	Uck2	NaN	0.695397	0.706429	3	3	21.2	28.655	4.9633	94
A0A0B4J1E6;P08101;E9Q415;P08101-3	Low affinity immunoglobulin gamma Fc region receptor II	Fcgr2b;Fcgr2	1.25685	4.57412	1.61513	10	2	29.4	37.79	109.56	95
A0A0B4J1G1;P08101-2	Low affinity immunoglobulin gamma Fc region receptor II	Fcgr2b;Fcgr2	NaN	3.35151	1.77954	9	1	30	32.976	2.4143	96
A0A0B4J1M6;E9PUV2;E9PVR4		Fcgr3	0.710372	4.03621	1.59754	5	1	22.5	30.788	71.337	109
Q9DC42;A0A0D9SEG8;E9QMJ5;E9QJS7		Adgre5	NaN	1.57229	1.23972	1	1	3.6	80.202	4.0598	111
A0A0G2JDI4;H3BJA3;O09172	Glutamate--cysteine ligase regulatory subunit	Gclm	NaN	1.64457	0.945117	1	1	15.3	10.778	3.5514	112
A0A0G2JDI9;P55096	ATP-binding cassette sub-family D member 3	Abcd3	NaN	NaN	NaN	1	1	2.2	62.697	1.4663	113
A0A0G2JDW2;P09542;A0A087WRZ7;A0A0G2JDM3;E9PWG4;P05977-2;P05977	Myosin light chain 3;Myosin light chain 1/3, skeletal muscle isoform	Myl3;Myl1	0.791305	0.915401	1.54529	2	2	11.4	20.183	25.051	114
A0A0G2JDZ4;E9QNY3		Myl10	NaN	1.16001	0.794031	1	1	7.5	15.442	10.489	115
A0A0G2JEA9;A0A0G2JFX7;Q9CWZ3-2;Q9CWZ3	RNA-binding protein 8A	Rbm8a	NaN	0.966738	1.09986	1	1	15.2	14.502	2.476	117
A0A0G2JEC4;Q9JK48-3;Q9JK48;Q9JK48-2;A0A0G2JE45;A2AWI9;A2AWI7;REV__P02468;REV__F8VQJ3;Q8R3V5-3;Q8R3V5-1;Q8R3V5	Endophilin-B1	Sh3glb1	NaN	0.940745	0.189279	5	5	13.7	44.303	18.033	118
A0A0G2JEK2;P63254	Cysteine-rich protein 1	Crip1	2.15704	1.39479	1.11973	3	3	22.7	13.582	41.788	119
A0A0G2JES0;Q9CWD3;Q9CWD3-2	Nucleoside diphosphate-linked moiety X motif 17	Nudt17	NaN	NaN	NaN	1	1	12.2	14.172	2.4892	120
A0A0G2JF72;Q8JZN2;Q91W50	Cold shock domain-containing protein E1	Csde1	NaN	0.971273	0.595135	5	5	9.9	74.482	7.797	121
F6VTL9;A0A0G2JFQ4;E9Q9L6;Q6ZQA0;Q6ZQA0-2;F6ZZB1	Neurobeachin-like protein 2	Nbeal2	NaN	0.353618	0.516383	2	2	1.2	223.58	2.4179	122
A0A0G2JGD2;P07091	Protein S100-A4	S100a4	0.387548	2.2893	0.968297	3	3	43.6	9.0621	15.887	123
A0A0G2JGE1;Q71RI9-2;Q71RI9	Kynurenine--oxoglutarate transaminase 3	Ccbl2	NaN	1.11861	1.38389	1	1	6.2	21.684	1.9844	124
D3Z099;D3YWR7;A0A0G2JGJ1;Q8BVI4	Dihydropteridine reductase	Qdpr	NaN	NaN	NaN	1	1	13.2	14.752	1.6452	125
A0A0G2JGL8;Q99PU8-2;Q99PU8;Q99PU8-3	Putative ATP-dependent RNA helicase DHX30	Dhx30	0.906824	5.68744	1.16784	1	1	0.8	133.03	1.5509	126
A0A0G2JGQ4;P54729	NEDD8 ultimate buster 1	Nub1	0.811005	2.69913	1.29156	4	4	9.1	73.116	7.3589	127
REV__Q61120;REV__A0A5F8MPM1;A0A0J9YV86;A0A0J9YUF8;A0A0J9YUR2;A0A0J9YTU3;Q5SXY1-2;Q5SXY1-3;Q5SXY1	Cytospin-B	Specc1	2.56856	0.581142	2.83301	1	1	1	52.12	19.74	128
Q3U6F1;E9Q7W0;A0A0J9YTV5;P31266-2;P31266;A0A0J9YVE0	Recombining binding protein suppressor of hairless	Rbpj	NaN	NaN	0.990561	2	2	5.6	51.926	3.163	129
A0A0J9YTY0;A0A0J9YUL3;Q8C1B7-3;Q8C1B7-2;Q8C1B7;A0A0J9YVA6;A0A0J9YUV6;B7ZC46;B1AQY9;B1AQZ0;Q8CHH9;Q8CHH9-2	Septin-11	2024-09-11	0.441597	1.12253	0.773573	14	9	41.2	48.978	44.004	130
A0A0J9YU39;D3Z3S1;Q9WUQ2	Prolactin regulatory element-binding protein	Preb	NaN	NaN	NaN	1	1	6.5	20.605	1.5832	131
A0A0J9YUM4;A0A0J9YU62;O88712-2;O88712;O88712-3;A0A0J9YVI3;A0A0J9YUR5;E9Q0T4;A0A0J9YTW3	C-terminal-binding protein 1	Ctbp1	NaN	NaN	NaN	3	1	9.8	37.006	3.1776	132
A0A0J9YUD8;A0A0J9YUZ4;P63158;D3YVC6;D3YZ18	High mobility group protein B1	Hmgb1	NaN	1.21374	0.965367	3	3	26.3	19.774	42.133	133
A0A0J9YUI1;P61087;D3Z4U3;F8WIC2;A0A0J9YUR9;Q3V3R8;A0A0J9YU07	Ubiquitin-conjugating enzyme E2 K	Ube2k	NaN	0.727048	2.24005	3	3	32.4	15.81	6.3545	134
A0A0J9YVG0;Q61074	Protein phosphatase 1G	Ppm1g	NaN	NaN	NaN	1	1	4.1	47.802	1.8331	135
A0A0N4SUZ3;Q6ZWM4	U6 snRNA-associated Sm-like protein LSm8	Lsm8	NaN	1.42498	0.673613	1	1	16	11.039	2.2784	136
A0A0N4SV74;Q6PGL7-2;Q6PGL7	WASH complex subunit FAM21	Fam21	NaN	NaN	0.627289	1	1	2.2	98.534	2.8717	137
A0A0N4SVQ1;Q62425	Cytochrome c oxidase subunit NDUFA4	Ndufa4	1.06052	1.17419	1.161	1	1	24.5	5.8765	2.498	138
A0A0N4SVT3;A0A0N4SW28;Q9DAS9	Guanine nucleotide-binding protein G(I)/G(S)/G(O) subunit gamma-12	Gng12	NaN	1.75907	1.8886	2	2	35.4	7.1971	5.771	139
A0A0R3P9C8;Q9DC69	NADH dehydrogenase [ubiquinone] 1 alpha subcomplex subunit 9, mitochondrial	Ndufa9	NaN	1.33576	0.801446	8	8	30.6	42.121	13.445	140
A0A0R4IZW5;P09803	Cadherin-1;E-Cad/CTF1;E-Cad/CTF2;E-Cad/CTF3	Cdh1	NaN	NaN	2.24432	2	2	4.3	98.283	2.3879	141
A0A0R4IZY0;Q8C1A5	Thimet oligopeptidase	Thop1	NaN	0.110356	NaN	5	5	9.9	78.026	8.431	142
A0A0R4J005;A0A5F8MPJ3;E9QP62;Q9D7B2;Q99JW4	LIM and senescent cell antigen-like-containing domain protein 1	Lims1	NaN	0.419304	0.528797	2	2	5.6	38.387	3.037	143
A0A0R4J007;P70261	Paladin	Pald1	NaN	0.394667	0.767498	6	6	8.6	96.763	7.7493	144
A0A0R4J049;Q8CIG8	Protein arginine N-methyltransferase 5	Prmt5	NaN	0.332609	1.00991	2	2	4.7	72.737	2.2764	145
A0A0R4J083;P51174	Long-chain specific acyl-CoA dehydrogenase, mitochondrial	Acadl	2.77334	1.05179	0.778247	12	12	32.8	47.896	82.794	146
A0A0R4J093;Q9DBP5	UMP-CMP kinase	Cmpk1	NaN	0.923428	0.864238	6	6	35.2	25.714	12.915	147
F7CRG8;F7A3Q3;F6UY70;F6ZEX4;F7CVZ7;E9Q9N6;E9PYX3;A0A0R4J227;A0A0R4J0B1;Q3T9A3;F6ZS70;E9QMP6;Q05512-3;Q05512-4;Q05512-2;Q05512	Serine/threonine-protein kinase MARK2	Mark2	NaN	0.818917	1.13303	1	1	11.5	18.501	1.7358	148
A0A0R4J0B2;Q8VCI0	Phospholipase B-like 1;Phospholipase B-like 1 chain A;Phospholipase B-like 1 chain B;Phospholipase B-like 1 chain C	Plbd1	NaN	1.18481	0.703344	6	6	14.7	63.018	13.475	149
A0A0R4J0C2;D3Z4E0;O09046;O09046-2	L-amino-acid oxidase	Il4i1	NaN	1.03136	1.72407	8	8	18.9	70.162	14.358	150
A0A0R4J0D3;Q3TDQ1	Dolichyl-diphosphooligosaccharide--protein glycosyltransferase subunit STT3B	Stt3b	2.97648	1.30638	0.716489	6	5	8	93.314	10.261	151
A0A2I3BQL9;A0A0R4J0G0;Q8BH04;A0A2I3BS39;A0A2I3BRX1;A0A2I3BQC6	Phosphoenolpyruvate carboxykinase [GTP], mitochondrial	Pck2	NaN	0.105931	0.654463	6	6	14.4	65.936	9.0656	152
A0A0R4J0I9;Q91ZX7	Prolow-density lipoprotein receptor-related protein 1;Low-density lipoprotein receptor-related protein 1 85 kDa subunit;Low-density lipoprotein receptor-related protein 1 515 kDa subunit;Low-density lipoprotein receptor-related protein 1 intracellular domain	Lrp1	NaN	1.30637	1.07796	1	1	0.4	504.77	2.9904	153
A0A0R4J0K1;Q9ERR7	15 kDa selenoprotein	2024-09-15	NaN	NaN	NaN	2	2	17.9	17.731	4.6685	154
E9Q9E8;A0A0R4J0K5;Q18PI6-3;Q18PI6;A0A0R4J1S4;Q18PI6-2	SLAM family member 5	Cd84	1.74765	1.70567	4.03918	5	5	15.9	37.273	7.8651	155
O70404;A0A0R4J0R1;A0A0U1RPE8	Vesicle-associated membrane protein 8	Vamp8	NaN	1.67162	1.27984	5	5	50.5	11.451	9.656	156
A0A0R4J0U7;Q8R395	COMM domain-containing protein 5	Commd5	NaN	2.10024	0.965342	3	3	21.4	24.467	4.4347	157
D3Z0V2;A0A0R4J0X8;Q9ES28-8;Q9ES28-4;Q9ES28-3;Q9ES28-2;Q9ES28-7;Q9ES28;Q9ES28-6;Q9ES28-5;A0A1B0GRS3	Rho guanine nucleotide exchange factor 7	Arhgef7	NaN	0.23689	1.58672	3	2	5.5	72.353	3.73	158
A0A0R4J0Z1;P08003	Protein disulfide-isomerase A4	Pdia4	1.31606	1.1557	1.37666	22	22	40.7	72.369	65.563	159
A0A0R4J100;Q8CIM5	G-protein coupled receptor 84	Gpr84	NaN	1.98546	NaN	1	1	3.3	43.731	1.6048	160
Q9DCE6;E0CXT5;E9PX84;Q3TRE6;E9QL31;A0A0R4J104;P98078-3;P98078-2;P98078;F6TQN9;E0CZ53	Disabled homolog 2	Dab2	NaN	1.48178	4.01678	3	3	14.5	25.904	4.4051	161
A0A0R4J107;Q8R146-2;Q8R146;A0A0A6YXV0	Acylamino-acid-releasing enzyme	Apeh	NaN	0.647794	3.95695	9	9	16.9	79.704	17.921	162
A0A0R4J150;B9EJ86;A0A5F8MPC5;G5E833;Q9ER64	Oxysterol-binding protein	Osbpl8	NaN	0.236231	1.19866	6	6	9.7	96.98	22.107	163
A0A0R4J190;Q64277	ADP-ribosyl cyclase/cyclic ADP-ribose hydrolase 2	Bst1	NaN	3.38956	2.17231	1	1	6.1	34.561	1.8625	164
A0A0R4J195;Q9CSU0-3;Q9CSU0-2;Q9CSU0	Regulation of nuclear pre-mRNA domain-containing protein 1B	Rprd1b	NaN	NaN	0.987116	2	2	8	36.812	1.8046	165
A0A0R4J1C8;P31996-2;P31996	Macrosialin	Cd68	0.718266	1.8885	1.64582	2	2	5.4	35.927	2.3364	166
A0A0R4J1D0;P59108	Copine-2	Cpne2	NaN	1.25884	NaN	2	1	4.2	60.907	2.5157	167
A0A0R4J1L2;Q91VK2;F6ZFU0;P57776-2;D3Z7N2;D3YY68;D3YZT9	Elongation factor 1-delta	Eef1d	NaN	1.06133	0.77418	11	1	53.3	28.728	25.636	168
E9QMF4;A0A0R4J1Y3;E0CXW7;E0CYK9;E0CYN9;Q8BWU5	Probable tRNA N6-adenosine threonylcarbamoyltransferase	Osgep	NaN	0.457988	0.608424	2	2	18.8	19.825	3.0045	169
A0A0R4J1Y7;E9PXX7;Q91W90	Thioredoxin domain-containing protein 5	Txndc5	NaN	0.694754	1.25326	3	3	11.1	36.083	7.0788	170
Q9CR67;A0A0R4J1Z3;Q9CZM3	Transmembrane protein 33	Tmem33	NaN	0.903454	1.24121	2	2	8.9	28.031	2.2059	171
A0A0R4J212;O35177	Enhancer of filamentation 1	Nedd9	0.966285	3.97085	0.99945	1	1	1	93.057	1.5629	172
A0A0R4J256;P28076	Proteasome subunit beta type-9	Psmb9	NaN	0.986088	1.18603	2	2	15.1	23.325	5.3536	173
A0A0R4J259;Q7TMK9-2;Q7TMK9;G3UZI2;G3V018;G3UZ48;G3UXJ6;G3UWM1;G3XA76;G3UXU5;S4R1E9;A2AW41;F7B5B5;Q8VHM5	Heterogeneous nuclear ribonucleoprotein Q	Syncrip	0.571654	0.834977	1.78743	10	10	23.7	62.543	20.543	174
Q7TMF3;A0A0R4J275;F6RBR6	NADH dehydrogenase [ubiquinone] 1 alpha subcomplex subunit 12	Ndufa12	NaN	0.801255	0.861886	4	4	34.5	17.086	5.1267	175
A0A0R4J293;Q9JLF6	Protein-glutamine gamma-glutamyltransferase K	Tgm1	0.478295	NaN	0.300275	2	2	3.2	89.795	3.4053	176
A0A0R4J2B2;Q6WVG3;Q50H33-2;Q50H33	BTB/POZ domain-containing protein KCTD12	Kctd12	NaN	1.14757	1.04819	7	5	25.4	35.888	93.471	177
A2RTH5;A0A0U1RNF2		Lcmt1	NaN	NaN	NaN	2	2	6.3	38.192	2.6336	178
A0A0U1RNN5;P15702	Leukosialin	Spn	NaN	1.14269	4.37768	4	4	52.9	14.547	30.722	179
A0A0U1RP13;Q8VDP6	CDP-diacylglycerol--inositol 3-phosphatidyltransferase	Cdipt	NaN	0.652025	0.714275	2	2	14.1	20.292	4.1191	180
A0A0X1KG61;A0A0U1RP47;A0A0U1RQ85;P22682;B9EKI5;Q3TTA7-2;Q3TTA7	E3 ubiquitin-protein ligase CBL	Cbl	NaN	0.565753	4.40527	4	4	7.2	95.998	6.5476	181
A0A0U1RPD3;D3Z3Y4;Q921W2;P70318;A0A0U1RPE1	Nucleolysin TIAR	Tial1	NaN	0.620377	1.10833	2	2	11.9	26.95	3.1586	182
A0A0U1RPX3;Q504N4;Q9QX60-2;Q9QX60	Deoxyguanosine kinase, mitochondrial	Dguok	NaN	0.69592	NaN	1	1	12.2	23.477	1.8856	183
D3Z665;A0A0X1KG67;Q3TAS6-2;Q3TAS6	ER membrane protein complex subunit 10	Emc10	NaN	NaN	NaN	1	1	7.9	22.469	2.5548	184
A0A140LHA2;Q9WVA3;A0A140LIM5;A0A140LJ21;A0A140LI47	Mitotic checkpoint protein BUB3	Bub3	NaN	0.553165	0.918048	6	6	23.1	36.766	11.205	185
A0A140LHR3;A0A140LJ01;A0A140LHG8;Q9CYN2;A0A140LJG6;A0A140LIK0	Signal peptidase complex subunit 2	Spcs2	1	1.56219	1.20709	7	7	38.4	21.997	71.962	186
A0A140LHL5;Q8VDQ8-2;Q8VDQ8;Q8VDQ8-3;Q8VDQ8-4	NAD-dependent protein deacetylase sirtuin-2	Sirt2	NaN	0.940348	0.741306	5	5	20.8	39.425	9.8929	187
D3YY42;A0A140LHN0;Q9CX30-2;Q9CX30	Protein YIF1B	Yif1b	0.837284	0.879056	0.92834	1	1	5.2	27.479	3.0602	188
A0A140LHP7;O54885	TYRO protein tyrosine kinase-binding protein	Tyrobp	NaN	9.15046	2.3976	1	1	19.9	15.12	2.5322	189
A0A140LI36;J3QMP3;G3UZ78;D3YZ77	Androglobin	Adgb	NaN	4.25075	0.788584	2	2	1	185.69	1.7962	190
A0A171KXD3;Q9JIF0-3;Q9JIF0-2;Q9JIF0;A0A140LHF7;A0A140LJF4;A0A140LJ70;A0A140LJ68;A0A140LI33;A0A140LHS4;Q6PAK3	Protein arginine N-methyltransferase 1	Prmt1	NaN	0.935464	0.800389	6	6	22	36.567	16.39	211
A0A1B0GR11;Q93092-2;Q93092	Transaldolase	Taldo1	NaN	0.994582	0.896982	1	1	3.1	42.151	2.66	212
A0A1B0GR18;Q8VI63-2;Q8VI63	MOB kinase activator 2	Mob2	NaN	NaN	NaN	1	1	4.1	30.232	1.6033	213
A0A1B0GR92;A0A1C7CYU3;Q02819;A0A1B0GT83;A0A1B0GS16	Nucleobindin-1	Nucb1	NaN	1.37796	1.36721	2	2	14.5	25.828	2.2822	214
A0A1B0GRC2;Q64704-2;Q64704;A0A1C7CYU4;Q64704-4;Q64704-3	Syntaxin-3	Stx3	NaN	1.61062	1.75054	2	2	7.6	33.203	3.4156	215
A0A1B0GRH2;A0A1B0GRT6;P49446-3;P49446-2;P49446	Receptor-type tyrosine-protein phosphatase epsilon	Ptpre	NaN	0.996788	0.469469	5	5	9.1	82.092	5.8506	216
A0A1B0GRP7;Q9Z2Y8;A0A1B0GSP5;Q80ZV3;Q6P8V7;A0A1B0GQY5;A0A1B0GRR5	Proline synthase co-transcribed bacterial homolog protein	Prosc	NaN	NaN	1.69168	3	3	9.4	36.061	4.677	217
A0A1B0GRR3;P62281;A0A1B0GSE8	40S ribosomal protein S11	Rps11	NaN	0.979764	0.87926	8	8	37.7	15.198	13.02	218
D3Z5X0;A0A1B0GRV0;Q9Z0S1	3(2),5-bisphosphate nucleotidase 1	Bpnt1	NaN	0.545028	NaN	1	1	10.8	8.8462	1.9803	219
A0A1B0GRX2;A0A1B0GS10;Q61187	Tumor susceptibility gene 101 protein	Tsg101	NaN	NaN	0.548597	2	2	43.9	7.6829	2.9855	220
A0A1B0GS58;Q9CQM9;A0A1B0GT04;A0A1B0GSD3	Glutaredoxin-3	Glrx3	NaN	0.73854	0.907222	4	4	13.6	41.704	13.032	221
A0A1B0GSG5;Q91VI7;A0A1B0GRG4;A0A1B0GRY7	Ribonuclease inhibitor	Rnh1	NaN	0.86214	0.60015	8	8	21.3	53.926	96.912	222
A0A1B0GSU0;Q571I9;D3Z0B9;A0A1B0GSN3	Aldehyde dehydrogenase family 16 member A1	Aldh16a1	NaN	1.13145	0.411088	4	4	7.2	84.797	8.4012	223
A0A1B0GSX0;P06151;A0A1B0GSR9;D3YZQ9;A0A1B0GT41;A0A1B0GQX5;A0A1B0GSL7;A0A1B0GRW9;A0A1B0GS79;A0A1B0GRC1;A0A1B0GRS2;A0A1B0GSR2;D3YVR7;D3YZE4;A0A1B0GRE9;P00342	L-lactate dehydrogenase A chain;L-lactate dehydrogenase	Ldha	0.925798	0.929283	0.945811	16	16	42.9	39.758	280.66	224
A0A1B0GT40;Q9D6Y7-4;Q9D6Y7-3;Q9D6Y7-2;Q9D6Y7	Mitochondrial peptide methionine sulfoxide reductase	Msra	NaN	0.178302	10.6325	5	5	43.2	19.168	10.066	225
A0A1B0GT81;A0A1B0GTA4;Q07813;A0A1B0GS13;A0A1B0GSH8	Apoptosis regulator BAX	Bax	NaN	0.546982	1.10079	3	3	21.6	18.955	7.7945	226
O88374;A0A1B0GX27;O35855;A0A1B0GST1;A0A1B0GQY4	Branched-chain-amino-acid aminotransferase;Branched-chain-amino-acid aminotransferase, mitochondrial	Bcat2	NaN	1.37646	1.04806	4	4	13.3	39.774	9.108	227
E9QKV6;A0A1D5RLD1;E9PWZ6;E9PZW8;Q9QY06-3;Q9QY06;Q9QY06-2;A0A1D5RLW4	Unconventional myosin-IXb	Myo9b	NaN	0.353594	0.216325	7	7	5.5	222.44	9.8276	228
A0A1D5RM74;A0A1D5RLE4;O54833	Casein kinase II subunit alpha	Csnk2a2	NaN	0.790925	0.617702	1	1	8.1	27.878	2.5228	229
A0A1D5RLL3;Q8BG67;Q8BG67-2	Protein EFR3 homolog A	Efr3a	NaN	NaN	NaN	1	1	2.6	95.684	1.9725	230
A0A1D5RLR0;Q9QZE7	Translin-associated protein X	Tsnax	NaN	0.288087	1.65584	3	3	27.4	19.348	4.3681	231
A0A1D5RLW5;A0A1D5RM85;P62717;A0A1D5RM79;A0A1D5RME4;A0A1D5RMC7	60S ribosomal protein L18a	Rpl18a	1.44593	0.66864	1.11077	6	6	34	17.447	12.289	232
A0A1D5RMC1;Q6PDL0;A0A1D5RM94	Cytoplasmic dynein 1 light intermediate chain 2	Dync1li2	NaN	0.598624	1.11613	2	2	5.2	45.24	2.257	233
B7ZWL1;A0A1D5RMJ8;Q6ZQ08-2;Q6ZQ08;Q6ZQ08-4;A0A1D5RMD8;A0A1D5RML9;Q6ZQ08-3	CCR4-NOT transcription complex subunit 1	Cnot1	NaN	0.286919	0.426727	4	4	2.6	260.95	6.4475	234
F8VQ28;A0A1D5RMM8;Q8VI36-2;Q8VI36;A0A0J9YV30	Paxillin	Pxn	NaN	0.975817	0.185087	4	4	9.8	64.506	12.882	235
A0A1L1SQA8;P62852	40S ribosomal protein S25	Rps25	0.498946	1.16869	0.994983	5	5	49.5	10.309	19.122	236
A0A1L1ST08;A0A1L1SRX4;Q9CQ02;A0A1L1SRM6;A0A1L1SRJ9;A0A1L1SVC7	COMM domain-containing protein 4	Commd4	NaN	0.541294	0.470948	2	2	31.2	10.132	2.5326	237
Q3UDS7;A0A1L1SSF2;Q8VDL4-3;Q8VDL4;Q8VDL4-2	ADP-dependent glucokinase	Adpgk	0.519725	1.17694	1.25803	3	3	8.7	53.788	6.3083	238
F6VRI6;A0A1L1SSH6;D6RH76;Q8VE47	Ubiquitin-like modifier-activating enzyme 5	Uba5	NaN	NaN	NaN	1	1	16.2	10.943	4.8886	239
A0A1L1SST5;Q9CQC8-2;Q9CQC8;A0A1L1SSV6	Maspardin	Spg21	0.394291	0.906934	1.98167	2	2	6.9	34.919	1.7754	240
A0A1L1ST25;Q9D0M0	Exosome complex exonuclease RRP42	Exosc7	NaN	0.910353	1.28795	1	1	7.6	15.21	2.1054	241
A0A1L1STE6;Q9D6R2;Q9D6R2-2	Isocitrate dehydrogenase [NAD] subunit alpha, mitochondrial	Idh3a	1.54349	1.09976	1.18609	8	8	27.3	41.52	28.163	242
E9QPW4;A0A1N9NPH8;Q8BQ48-6;Q8BQ48-5;Q8BQ48-3;Q8BQ48-2;Q8BQ48;Q8BQ48-4	Centrosomal protein of 295 kDa	Cep295	NaN	4.61689	0.829255	2	2	1.8	269.17	1.4503	243
A0A1W2P6F0;Q09200	Beta-1,4 N-acetylgalactosaminyltransferase 1	B4galnt1	NaN	1.43141	1.15104	1	1	5.7	20.986	1.4916	244
A0A1W2P6F6;A0A1W2P7Q9;Q60605-2;Q60605;A0A1W2P6G5;Q8CI43	Myosin light polypeptide 6	Myl6	0.702378	1.35426	0.933649	6	6	43.4	17.005	164.95	245
A0A1W2P6N2;Q9D1J3	SAP domain-containing ribonucleoprotein	Sarnp	NaN	1.1328	NaN	1	1	6.1	16.4	1.6555	246
A0A1W2P6R8;Q3TC93	HCLS1-binding protein 3	Hs1bp3	NaN	0.468543	1.82525	2	2	14.6	17.561	1.6776	247
A0A1W2P6S1			NaN	NaN	NaN	1	1	20.3	6.5755	2.4268	248
A0A1W2P6X3;Q9JL26;A2AB60;Q9JL26-2;G3UWI1	Formin-like protein 1	Fmnl1	0.0931666	1.04256	1.09815	18	18	21.8	122.7	50.105	249
A0A1W2P756;P62075	Mitochondrial import inner membrane translocase subunit Tim13	Timm13	NaN	3.00389	1.16547	1	1	18.7	7.8048	1.6561	250
F8WI35;A0A1W2P768;P84244;P84228;P68433;P02301;E0CZ27;A0A8I4SYN6;E0CYN1;E0CYR7	Histone H3;Histone H3.3;Histone H3.2;Histone H3.1;Histone H3.3C	H3f3a;Hist1h3b;Hist1h3a;H3f3c	NaN	0.762226	0.598009	4	4	22.2	15.199	27.296	251
A0A1W2P7H9;A0A1W2P7T3;P84089	Enhancer of rudimentary homolog	Erh	NaN	1.87183	0.978097	1	1	15.5	8.2033	49.509	252
A0A1W2P7L7;P59708	Splicing factor 3B subunit 6	Sf3b6	NaN	1.22475	0.907556	1	1	10.8	13.037	4.0361	253
A0A1W2P7X1;Q64281-2;Q64281;A0A1W2P7F3;A0A1W2P6F1;Q61450	Leukocyte immunoglobulin-like receptor subfamily B member 4;Mast cell surface glycoprotein Gp49A	Lilrb4;Gp49a	NaN	1.4043	1.67654	2	2	7.4	33.15	3.4862	254
A0A1W2P8C6;P41731	CD63 antigen	Cd63	NaN	2.30564	1.74005	1	1	6.7	17.865	3.8969	255
A0A1W2P8F6;Q9JHG7	Phosphatidylinositol 4,5-bisphosphate 3-kinase catalytic subunit gamma isoform	Pik3cg	NaN	0.951765	0.610163	3	3	4.3	117.32	5.6997	256
F8WJB9;E9PVP4;A0A1Y7VJA2;P70429-2;P70429	Ena/VASP-like protein	Evl	NaN	1.2952	1.28851	6	6	18	42.893	14.239	257
A0A1Y7VLY5;A0A1Y7VKA0;A0A1Y7VKC6;Q9DB29	Isoamyl acetate-hydrolyzing esterase 1 homolog	Iah1	NaN	1.0212	0.8905	1	1	7	17.654	1.5193	258
E0CY91;E0CYW1;E0CY38;A0A1Y7VKT9;E0CZB3;Q9EPV8	Ubiquitin-like protein 5	Ubl5	NaN	0.875029	0.991571	1	1	19.1	5.4004	2.2585	259
A0A1Y7VMJ9;A0A1Y7VLK0;Q62446;A0A1Y7VP01	Peptidyl-prolyl cis-trans isomerase FKBP3	Fkbp3	NaN	0.427424	1.00169	2	2	28.9	8.6508	2.1773	260
A0A1Y7VLP0;P56379	6.8 kDa mitochondrial proteolipid	Mp68	NaN	0.987874	1.13772	1	1	14	6.5608	1.5895	261
A0A1Y7VMH3;Q80X41-2;Q80X41-5;Q80X41-3;Q80X41	Serine/threonine-protein kinase VRK1	Vrk1	0.49944	1.21251	0.488155	9	9	23.2	46.845	14.412	262
A0A1Y7VN19;Q9CXR1	Dehydrogenase/reductase SDR family member 7	Dhrs7	0.893696	1.00982	0.92358	2	2	8.3	40.589	4.1269	263
A0A217FL60;A0A1Y7VN36;Q8K0G5	Protein TSSC1	Tssc1	NaN	1.26542	0.549298	3	3	30.4	15.234	5.4063	264
A0A1Y7VN70;Q80Y14	Glutaredoxin-related protein 5, mitochondrial	Glrx5	NaN	NaN	0.878999	1	1	11.9	12.168	2.2989	265
A0A286YDB7;A0A286YCT4;A0A286YCG8;Q9CY50	Translocon-associated protein subunit alpha	Ssr1	1.15381	1.31811	1.16598	3	3	29.6	13.111	4.2827	266
A0A286YCM4;A0A286YDN1;Q8VC03	Echinoderm microtubule-associated protein-like 3	Eml3	NaN	1.09356	NaN	1	1	12	21.255	1.8264	267
E9Q390;A0A286YDF5;Q69ZN7;Q69ZN7-4;A0A286YCZ3;Q69ZN7-2;Q69ZN7-3;A0A286YDV5	Myoferlin	Myof	NaN	0.977826	0.740965	28	26	18	233.32	48.417	268
G3X972;A0A286YDI8;A0A286YD08		Sec24c	NaN	0.495692	0.196735	4	4	6	118.58	4.8406	269
A0A286YDS5;Q99KF1	Transmembrane emp24 domain-containing protein 9	Tmed9	NaN	1.68865	1.5438	4	4	23.9	24.597	68.041	270
A0A286YDZ6;H7BWY2;Q9JKC8;Q8R2R9	AP-3 complex subunit mu-1	Ap3m1	NaN	0.537409	0.824014	4	4	30.4	23.03	6	271
Q07076;A0A2C9F2D2;A0A286YCW4	Annexin A7	Anxa7	1.0925	0.701157	1.28507	8	8	18.4	49.925	14.215	272
P83882;A0A2I3BPG9;A0A0A6YW33	60S ribosomal protein L36a	Rpl36a;Gm6525	NaN	3.12684	0.759845	2	2	16	12.441	16.937	273
A0A2I3BR94;A0A2I3BPS1;Q9CQI3	Glia maturation factor beta	Gmfb	NaN	NaN	0.915899	2	2	24.8	15.797	9.7104	274
A0A2I3BQP6;Q923T9-3;Q923T9-2;Q923T9	Calcium/calmodulin-dependent protein kinase type II subunit gamma	Camk2g	NaN	NaN	0.199471	3	1	7.8	63.239	6.2773	275
A2AFI4;A2AFI3;A0A2I3BRL8;Q9WV02-2;Q91VM5;Q9WV02;A0A2I3BQC0	RNA-binding motif protein, X chromosome;RNA-binding motif protein, X chromosome, N-terminally processed;RNA binding motif protein, X-linked-like-1	Rbmx;Rbmxl1	NaN	0.988217	0.805571	2	2	21.4	11.298	2.8835	276
A0A2I3BRW0;Q9D958	Signal peptidase complex subunit 1	Spcs1	NaN	1.41019	1.12932	1	1	11.8	11.777	2.6586	277
A0A2R8VHE5;A0A2R8VHT1;Q99J99	3-mercaptopyruvate sulfurtransferase	Mpst	NaN	1.74374	NaN	1	1	23.6	6.3163	2.4962	278
A0A2R8VI72			NaN	NaN	NaN	2	1	4.7	41.046	1.4701	279
A0A2R8VJW0			NaN	0.897384	0.895696	4	1	59.7	7.5115	2.6373	280
A0A2R8VK70;Q61735;A0A2R8VJU9;A0A2R8VI30;A0A2R8W6P0;Q61735-2;D3Z187;A0A2R8VI94	Leukocyte surface antigen CD47	Cd47	NaN	2.56087	3.14657	5	5	16.8	35.076	67.221	281
A0A2R8W6J9;Q8R093;Q8CGR7	Uridine phosphorylase;Uridine phosphorylase 2	Upp2	0.334444	1.2512	0.348265	1	1	4.2	34.106	3.1335	282
A0A338P7A1;A0A338P6G0;Q9JHW2	Omega-amidase NIT2	Nit2	NaN	NaN	1.93007	1	1	10.1	16.186	2.4324	283
A0A338P6M3;Q923G2	DNA-directed RNA polymerases I, II, and III subunit RPABC3	Polr2h	NaN	NaN	0.901164	1	1	13.2	10.053	2.8671	284
D4AFX6;A0A338P6P6;Q6ZQK5-2;Q6ZQK5	Arf-GAP with coiled-coil, ANK repeat and PH domain-containing protein 2	Acap2	NaN	1.2586	0.850441	1	1	1.7	88.085	2.5593	285
A0A338P7B7;P51807	Dynein light chain Tctex-type 1	Dynlt1	NaN	1.45233	1.29713	3	3	50	12.242	16.545	286
A0A3B2W450;A0A3B2WCR6;Q62241	U1 small nuclear ribonucleoprotein C	Snrpc	NaN	0.864813	NaN	1	1	7.6	17.042	2.2283	287
A0A3B2W7L2;A0A3B2WD34;Q91VJ4	Serine/threonine-protein kinase 38	Stk38	NaN	NaN	1.16288	1	1	6.9	30.052	2.549	288
A0A3B2WDD2;A0A3B2WBL1;Q5XJF6;P53026;A0A3B2W824;A0A3B2W820;A0A3B2WCA5;D6RE43	Ribosomal protein;60S ribosomal protein L10a	Rpl10a	1.48559	1.38251	1.04331	9	9	39.5	21.636	61.496	289
A0A3B2WBM3;P62869	Transcription elongation factor B polypeptide 2	Tceb2	NaN	1.0933	1.44052	3	3	33.3	10.109	4.0612	290
Q3U0V1;A0A3B2WCD8;A0A3B2W465	Far upstream element-binding protein 2	Khsrp	2.04911	0.619559	0.888556	6	6	10.3	76.775	11.569	291
A0A3B2WCL5;Q9CT10	Ran-binding protein 3	Ranbp3	NaN	NaN	NaN	1	1	2.2	59.33	1.9225	292
A0A3Q4EBK4;Q6P1B9;O08539-2;O08539;A0A3Q4EBR8	Myc box-dependent-interacting protein 1	Bin1	NaN	0.950188	1.68644	5	5	20	45.786	10.547	293
A0A3Q4EC00;A0A452J8A5;P42125;A0A3Q4EC76	Enoyl-CoA delta isomerase 1, mitochondrial	Eci1	NaN	0.736879	2.66008	3	3	12.9	27.842	3.6421	294
A0A3Q4EGT0;A0A3Q4EII3;A0A3Q4EC50;A0A3Q4EHW7;Q3UTM6;A0A3Q4EHG2;Q8JZY2	COMM domain-containing protein 10	Commd10	NaN	1.77816	0.514696	1	1	13.3	12.62	10.421	295
A0A3Q4EH04;A0A3Q4L335;A0A3Q4L393;Q8BL97-3;Q8BL97-4;Q8BL97-2;Q8BL97	Serine/arginine-rich splicing factor 7	Srsf7	NaN	1.35298	0.960703	4	3	28.5	15.763	7.2163	296
A0A3Q4EI12;P35293;A0A452J8C1;A0A3Q4EIF7	Ras-related protein Rab-18	Rab18	NaN	2.75586	1.16177	4	4	21.2	23.787	6.4126	297
A0A494BBI1;A0A494B955;A0A498WGD8;Q8CDN6;A0A494BB31	Thioredoxin-like protein 1	Txnl1	NaN	0.79423	1.31598	3	3	19.3	27.517	5.4007	298
A0A494B9K4;Q9QYB5-2;Q9QYB5;A0A494BAX9	Gamma-adducin	Add3	NaN	1.34413	0.931169	4	4	6.4	78.317	6.5885	299
A0A494B9W9;Q8BGA3	Leucine-rich repeat transmembrane neuronal protein 2	Lrrtm2	NaN	3.13075	1.02851	1	1	3	30.467	1.8079	300
A0A494BAL7;A0A494B9X1;A0A494BAZ7;A0A494BAD4;Q8K310	Matrin-3	Matr3	NaN	1.18241	0.421658	2	2	29.4	11.089	3.7255	301
A0A494B9X3;E9Q9M1;Q3V1L4;A0A494BBP6;G3X9J6;A0A494BBK9;A0A494BAU4;A0A494BAN2;A0A494BBI8;A0A494BBM7	Cytosolic purine 5-nucleotidase	Nt5c2	NaN	1.08311	0.675369	5	5	13.2	67.764	5.3838	302
A0A494B9Y5;Q9WTK5	Nuclear factor NF-kappa-B p100 subunit;Nuclear factor NF-kappa-B p52 subunit	Nfkb2	NaN	1.79623	0.564609	1	1	2.6	94.73	2.2417	303
A0A494B9Z0;A0A494BBA8;Q642K5;P62862	40S ribosomal protein S30	Fau	NaN	1.67219	0.370548	2	2	27	7.0062	10.956	304
A0A494BA33;P01901;A0A494BAT0;Q3TH01;G3UXW2;P14428;P03991;P04223;P04223-2;A0A0B4J1G3;A0A494B9G8;A0A494B9G2;P01902;L7N260;P14431;A7VMS2;F6T1I5;Q31615;Q05A75;Q9BCZ1;Q6W9L1;Q85ZW9;O19443;F6TIX5;Q85ZW6;Q85ZW7;Q85ZW8;Q6W9J6;G3UWS8;Q85ZW5;Q0WXH6;P14432	H-2 class I histocompatibility antigen, K-B alpha chain;H-2 class I histocompatibility antigen, K-Q alpha chain;H-2 class I histocompatibility antigen, K-W28 alpha chain;H-2 class I histocompatibility antigen, K-K alpha chain	H2-K1	NaN	2.35481	2.62203	12	4	33	39.859	36.486	305
A0A494BA38;Q9D1G1;A0A494B945;A0A494BBL7	Ras-related protein Rab-1B	Rab1b	NaN	1.23068	1.44495	11	4	68.7	20.186	65.687	306
Q62422;A0A494BA97;A0A494B943	Osteoclast-stimulating factor 1	Ostf1	NaN	0.930715	0.829156	7	7	42.3	23.782	41.762	307
P97742;A0A494BAD3;A0A494BAC7	Carnitine O-palmitoyltransferase 1, liver isoform	Cpt1a	NaN	0.918996	0.228137	2	2	4.1	88.25	3.8488	308
A0A494BAF7;A0A494BBE7;Q9CPU0;A0A494B970	Lactoylglutathione lyase	Glo1	NaN	0.94972	2.674	2	2	14	15.455	2.4364	309
F6SLP4;A0A494BAW5;A0A494BAK4;Q9DC16;A0A494BAX4	Endoplasmic reticulum-Golgi intermediate compartment protein 1	Ergic1	NaN	1.39567	0.631777	3	3	21.5	21.445	4.3266	310
A0A494BAM6;Q99M15	Proline-serine-threonine phosphatase-interacting protein 2	Pstpip2	NaN	1.26887	NaN	1	1	3.9	26.96	1.5434	311
D6RFV4;A0A494BAT3;D3Z5H3;Q9D8V7	Signal peptidase complex catalytic subunit SEC11C	Sec11c	NaN	1.14837	1.67335	1	1	20.2	11.005	2.9165	312
A0A494BB95;Q8BMJ3;Q60872	Eukaryotic translation initiation factor 1A, X-chromosomal;Eukaryotic translation initiation factor 1A	Eif1ax;Eif1a	NaN	1.16069	0.990993	1	1	4.3	28.612	2.2559	313
A0A494BBE3;G3X8R0;Q60870	Receptor expression-enhancing protein;Receptor expression-enhancing protein 5	Reep5	NaN	3.05843	1.20301	2	2	19.4	11.535	6.7994	314
A0A494BBG8;S4R1I3;Q3UE92;Q6P1B1;S4R228	Xaa-Pro aminopeptidase 1	Xpnpep1	NaN	0.821996	2.39046	7	7	15.8	65.186	12.313	315
A0A494BBN2;Q9D1B9	39S ribosomal protein L28, mitochondrial	Mrpl28	NaN	1.65168	0.935811	1	1	8.8	29.373	2.2747	316
O78196;A0A498U6I0;P04231;P20040;P18468;P04230;P01915	H-2 class II histocompatibility antigen, E-S beta chain;H-2 class II histocompatibility antigen, E-Q beta chain;H-2 class II histocompatibility antigen, I-A beta chain;H-2 class II histocompatibility antigen, E-B beta chain	H2-Eb1	NaN	0.971577	1.09378	6	4	26.9	30.153	11.245	317
A0A498WGK2;Q8BP47;A0A494BB89;A0A494BAX5;A0A494BAW6;A0A494B927;A0A494B996;A0A494B9G0;A0A494B949	Asparagine--tRNA ligase, cytoplasmic	Nars	NaN	0.92121	0.772622	13	13	24.4	64.208	28.914	318
A0A498WGK6;Q9ET30	Transmembrane 9 superfamily member 3	Tm9sf3	NaN	0.835868	0.469966	3	3	7.7	67.507	8.1091	319
A0A571BDN7;P46935	E3 ubiquitin-protein ligase NEDD4	Nedd4	NaN	0.389433	0.496595	3	3	4.3	127.65	3.1355	320
A0A571BE87			NaN	3.81646	1.11736	1	1	1	148.35	2.4305	321
A0A571BG95;E9PUE7;Q5SSL4-4;Q5SSL4;Q5SSL4-2;Q5SSL4-3;H3BJY3;H3BKV6;Q6PAJ1	Active breakpoint cluster region-related protein	Abr	NaN	2.67576	0.957068	6	6	5.6	133	8.2466	322
P26043;A0A5F8MPB9;Q7TSG6	Radixin	Rdx	NaN	1.4637	3.53727	18	6	28.1	68.542	13.19	323
Q9EP69;A0A5F8MPK9;A0A1L1SR59	Phosphatidylinositide phosphatase SAC1	Sacm1l	NaN	1.05759	1.57249	7	7	11.4	66.943	7.982	324
A0A5F8MPP7;A2AAY5	SH3 and PX domain-containing protein 2B	Sh3pxd2b	NaN	1.08088	1.19321	3	3	5.1	104.88	3.4044	325
A0A5F8MPS3			1.07602	1.3183	0.932652	1	1	2.4	33.102	3.6638	326
Q5UE59;E9Q7C9;Q7TNF4;Q8CD76;A0A5F8MPZ2;O88447;F6UYN4;D3YXZ3;Q91YS4;O88448;Q9DBS5	Kinesin light chain 1;Kinesin light chain 2;Kinesin light chain 4	Klc1;Klc2;Klc4	NaN	0.483116	0.235892	2	2	5.7	61.629	2.2456	327
S4R270;A0A5F8MQ05;D3Z6Q9;S4R2J8;S4R1B8;S4R171;S4R1Q1	Bridging integrator 2	Bin2	NaN	0.873658	1.43013	8	8	22.6	54.766	21.323	328
A0A5H1ZRL8;A0A5H1ZRL5;A0A5H1ZRP0;Q3ULW8-2;Q3ULW8		Parp3	NaN	NaN	1.06656	1	1	7	19.737	2.4734	329
Q91VA7;A0A668KL51;V9GXV0	Isocitrate dehydrogenase [NAD] subunit, mitochondrial	Idh3b	1.46713	1.03615	0.97055	6	6	20.3	42.194	9.2067	330
F7BTP8;A0A6I8MWZ9;A0A6I8MWY7;A0A6I8MWZ1;A2A5E1;A0A6I8MX00;A0A6I8MWX8;Q9QYI3	DnaJ homolog subfamily C member 7	Dnajc7	NaN	NaN	NaN	1	1	4.9	30.506	2.2561	331
A0JNY3;Q8BUV3	Gephyrin;Molybdopterin adenylyltransferase;Molybdopterin molybdenumtransferase	Gphn	NaN	NaN	0.944865	2	2	3.1	83.665	1.7675	332
E9QN37;A1L314	Macrophage-expressed gene 1 protein	Mpeg1	0.920693	1.5784	0.427418	4	4	8.3	79.109	6.7948	334
D3Z0Q9;A1L3P4	Sodium/hydrogen exchanger	Slc9a6	NaN	1.41667	1.71806	1	1	5.8	34.663	2.4281	335
A2A4J8;Q9CQ80;A8XY17;A2A4K0;Q9CQ80-2;E9PXS9	Vacuolar protein-sorting-associated protein 25	Vps25	NaN	1.3563	1.01314	5	5	25.5	21.594	8.4767	336
A2A547;P84099	Ribosomal protein L19;60S ribosomal protein L19	Rpl19	1.1462	1.268	0.978628	6	6	29.9	23.247	115.32	337
A2A5V3;A2A5V2;P55194;S4R2D3;A0A2R8W6I7;S4R2T6	SH3 domain-binding protein 1	Sh3bp1	0.863302	1.02154	0.797837	9	9	24.2	64.462	46.097	338
A2A6M1;Q9CZ28	Vacuolar-sorting protein SNF8	Snf8	NaN	0.878179	1.10918	1	1	5.2	25.968	2.7881	339
A2A6U3;Q80UG5-2;Q80UG5-3;Q80UG5;A2A6U5;A8Y5D3	Septin-9	2024-09-09	0.791034	1.44794	0.955851	12	12	26.4	63.772	37.961	340
A2A6Z2;Q6SJQ7-3;Q6SJQ7-2;Q6SJQ7	CMRF35-like molecule 1	Cd300lf	NaN	NaN	1.39337	1	1	4.4	32.319	2.5342	341
Q91WQ3;A2A7S7;F6VXZ2	Tyrosine--tRNA ligase, cytoplasmic;Tyrosine--tRNA ligase, cytoplasmic, N-terminally processed;Tyrosine--tRNA ligase	Yars	NaN	1.17204	0.989889	13	13	29.2	59.105	18.047	342
A2A848;Q9R0H0-2;Q9R0H0	Peroxisomal acyl-coenzyme A oxidase 1	Acox1	NaN	NaN	0.865949	2	2	5.6	70.03	2.1989	343
A6PWC3;A2A9Q2;Q8BHG1	Nardilysin	Nrd1	NaN	0.931754	0.78746	2	2	1.8	127.77	1.679	344
A2ACG7;Q9DBG6	Dolichyl-diphosphooligosaccharide--protein glycosyltransferase subunit 2	Rpn2	1.83596	1.27566	1.07873	19	19	46.2	67.501	292.7	345
A2ADB1;A2ADB0;Q62504-3;Q62504-2;Q62504	Msx2-interacting protein	Spen	NaN	6.16438	0.461425	1	1	0.3	395.98	3.2653	346
A2ADH1;Q9CQY5;Q9CQY5-2;Q9CQY5-3	Magnesium transporter protein 1	Magt1	NaN	1.06696	1.42122	4	4	12	41.637	8.1193	347
A2ADY9	Protein DDI1 homolog 2	Ddi2	NaN	1.2408	0.731806	1	1	3.5	44.59	2.3971	348
A2AE27;Q9DBT5	AMP deaminase 2	Ampd2	NaN	0.150295	NaN	3	3	3.2	94.695	2.8225	349
A2AE89;P10649;F6WHQ7;E9QAC8;D3YVP5;D3YX76;P19639;D3YVP8;D3YVP9;G5E8M7;O35660	Glutathione S-transferase Mu 1	Gstm1	NaN	0.631336	1.44638	9	5	41	28.556	28.617	350
A2AFI9;A2AFJ1;Q60973;F6ZLC6;F6U539	Histone-binding protein RBBP7	Rbbp7	NaN	NaN	0.357795	6	1	14.5	43.595	1.4934	351
A2AFJ8;F6WMJ3;Q8K4I3;H3BJ53	Rho guanine nucleotide exchange factor 6	Arhgef6	NaN	1.30224	0.535223	2	1	4.8	55.13	2.0554	352
Q9R0M6;A2AFP5;A2AFP4	Ras-related protein Rab-9A	Rab9a;Rab9	NaN	1.40284	1.68796	2	2	14.9	22.909	1.9528	353
A2AFQ0;Q7TMY8-2;Q7TMY8-4;Q7TMY8-3;Q7TMY8	E3 ubiquitin-protein ligase HUWE1	Huwe1	NaN	1.24793	0.888566	2	2	0.7	482.69	1.8327	354
A2AGN7;B7ZCF1;O88685;A0A087WPH7;F6Q2E3	26S protease regulatory subunit 6A	Psmc3	NaN	0.806516	0.792017	14	14	45.5	44.669	56.684	355
A2AGS6;Q4QQM4	Tumor protein p53-inducible protein 11	Trp53i11	NaN	1.19685	1.31378	3	3	39.1	9.5972	5.6714	356
G3UZ34;A2AH85;O08810;G3UXK8	116 kDa U5 small nuclear ribonucleoprotein component	Eftud2	NaN	0.965399	0.857956	14	13	21.8	108.34	29.73	357
A2AK37;Q810Q5	Normal mucosa of esophagus-specific gene 1 protein	AA467197;Nmes1	NaN	0.634401	0.888143	3	3	44.3	8.0204	4.9721	358
H3BKN2;A2AL50;Q8C0I1;A2AL49	Alkyldihydroxyacetonephosphate synthase, peroxisomal	Agps	NaN	1.02779	0.779921	5	5	12.7	63.841	7.4811	359
Q8CBM2;A2AL85;Q8BSY0	Aspartyl/asparaginyl beta-hydroxylase	Asph	NaN	1.59444	0.958362	2	2	4.9	75.127	3.7806	360
Q6PBC0;A2AMQ5;Q99L43	Phosphatidate cytidylyltransferase;Phosphatidate cytidylyltransferase 2	Cds2	NaN	1.84505	0.808026	2	2	24	14.931	3.9781	361
A2AMW0;P47757-2;P47757-4;P47757;F7CAZ6;A0A0A0MQI9;F6YHZ8	F-actin-capping protein subunit beta	Capzb	NaN	0.964703	1.0592	10	10	36.9	29.295	136.6	362
F6SSP6;A2AN08-3;A2AN08;A2AN08-5	E3 ubiquitin-protein ligase UBR4	Ubr4	NaN	NaN	NaN	1	1	0.6	225.23	1.4196	363
B7ZCL8;A2AN84;P70290;B7ZCM0;B7ZCL9	55 kDa erythrocyte membrane protein	Mpp1	NaN	0.499358	0.729868	2	2	5.2	49.784	2.092	364
A2AP32;Q3UIU2	NADH dehydrogenase [ubiquinone] 1 beta subcomplex subunit 6	Ndufb6	NaN	NaN	NaN	1	1	18.6	11.741	1.8023	365
A2APM2;A2APM4;A2APM1;Q3U8S1;E9QKM8;Q80X37;A2APM3;A2APM5;P15379-6;P15379-11;P15379-5;P15379-3;P15379-10;P15379-9;P15379-4;P15379-8;P15379-7;P15379;P15379-2;P15379-12;P15379-13	CD44 antigen	Cd44	NaN	2.22845	2.91794	5	5	6.8	85.837	79.542	366
A2AQ43;A2AQ44;A2AQ42;A2AQ45;A2AQ41;Q80TY0-2;Q80TY0-3;Q80TY0;Q80TY0-4;A0A0A6YWT1;F6VVN1;Q80TY0-5;A2AQ47	Formin-binding protein 1	Fnbp1	NaN	0.755766	0.634651	6	6	12.5	64.628	11.586	367
A2AQR0;Q64521	Glycerol-3-phosphate dehydrogenase;Glycerol-3-phosphate dehydrogenase, mitochondrial	Gpd2	NaN	1.16583	0.794645	13	13	25.1	82.829	20.555	368
Q6NSV5;A2ARD6;Q9CXF0	Kynureninase	Kynu	NaN	1.44921	1.15943	1	1	3.3	48.151	2.8651	369
A2ATI8;A2ATI6;A2ATI9;Q99JX3-2;Q99JX3	Golgi reassembly-stacking protein 2	Gorasp2	NaN	0.668567	3.96442	3	3	14.8	33.903	3.879	370
A2ATU9;Q8BY71	Histone acetyltransferase type B catalytic subunit	Hat1	NaN	0.952292	1.1915	1	1	3.1	50.182	2.0017	371
A2AU52;Q8BG94	COMM domain-containing protein 7	Commd7	NaN	NaN	0.904047	1	1	9.3	14.683	2.0928	372
A2AU62;Q64012-2;Q64012;A2AU61;A2AU60	RNA-binding protein Raly	Raly	NaN	1.07462	1.12745	6	6	22.8	31.69	5.7592	373
F6VQ81;V9GWU5;Q3TUJ9;Q8BKP1;Q3TAI4;A2AUD5;Q9CYZ2	Tumor protein D54	Tpd52l2	NaN	1.70021	0.703518	3	3	20.5	17.619	4.3245	374
A2AUE1;G5E8T0;P60904	DnaJ homolog subfamily C member 5	Dnajc5	NaN	2.00155	1.06755	1	1	9.9	15.819	1.4905	375
A2AUM6;P16254	Signal recognition particle 14 kDa protein;Signal recognition particle 14 kDa protein, N-terminally processed	Srp14	NaN	1.70264	0.605214	2	2	26.8	11.234	7.5975	376
A2AVJ7;Q99PL5;Q99PL5-11;Q99PL5-10;Q99PL5-9;Q99PL5-8;Q99PL5-7;Q99PL5-6;Q99PL5-5;Q99PL5-4;Q99PL5-3;Q99PL5-2;Q99PL5-12	Ribosome-binding protein 1	Rrbp1	0.496926	0.536953	0.779811	20	20	17.8	158.39	52.393	377
A2AW05;Q08943;Q08943-2	FACT complex subunit SSRP1	Ssrp1	NaN	0.479681	0.806579	2	2	4	71.527	4.4529	378
A2BDW0;P35991	Tyrosine-protein kinase BTK	Btk	NaN	1.0513	0.623889	3	3	7.5	56.008	5.4066	379
A2BDX3	Adenylyltransferase and sulfurtransferase MOCS3;Molybdopterin-synthase adenylyltransferase;Molybdopterin-synthase sulfurtransferase	Mocs3	NaN	1.14827	NaN	1	1	2	49.374	2.4005	380
A2BFF8;Q3TPJ8;A2BFF5;A2BFF9;O88487	Cytoplasmic dynein 1 intermediate chain 2	Dync1i2	NaN	1.10428	0.591095	3	3	6.5	68.265	9.8738	381
Q91YZ8;A3KFU5;A3KFU8;Q6PHQ9;V9GXG3	Polyadenylate-binding protein	Pabpc4	NaN	1.1439	1.50738	7	2	14.6	67.852	1.5376	382
A3KGU5;A3KGU7;E9Q447;A3KGU9;P16546-2;P16546;A3KGU4	Spectrin alpha chain, non-erythrocytic 1	Sptan1	NaN	NaN	NaN	3	3	1.7	282.89	4.2298	383
A6X8Z5	Rho GTPase-activating protein 31	Arhgap31	NaN	1.11888	1.02765	1	1	0.8	155.27	2.4923	384
A8Y5E9;B2KGA7;Q505B7-2;Q505B7	Protein archease	Zbtb8os	NaN	NaN	NaN	2	2	19.9	15.677	5.0008	386
A8Y5P1;Q8K211	High affinity copper uptake protein 1	Slc31a1	NaN	1.60103	1.44356	1	1	14.6	14.486	2.9708	387
A9XX86		Mgl2	1.75151	1.81107	1.38893	12	1	37.3	43.568	323.31	388
B0QZL5;Q3UDT3;Q8CI98;Q3T9Y0		Pik3cd	NaN	1.2	0.449626	1	1	1	119.4	1.7108	389
H3BJY1;H3BJ78;H3BKF4;H3BIZ8;B0QZP8;O55101	Synaptogyrin-2	Syngr2;Gm20708	0.959093	2.92849	0.782399	1	1	21.7	4.6893	2.8787	390
B1AQD7;B1AQD9;Q9Z2R6	Protein unc-119 homolog A	Unc119	NaN	0.854221	NaN	1	1	9.1	20.742	1.8536	392
H3BKL8;B1AQF4;Q9D7X3;Q3V2Y9;H3BKD1	Dual specificity protein phosphatase 3	Dusp3	NaN	0.249327	1.21631	3	3	27.6	16.013	8.2892	393
B1AQR8;G3X9T7;O08573-3;O08573-2;O08573	Galectin;Galectin-9	Lgals9	NaN	1.58935	1.15187	2	2	6	39.907	4.2454	394
B1ARA3;P61255;B1ARA5	60S ribosomal protein L26	Rpl26	2.31511	1.10203	0.878397	7	7	54.4	12.217	90.25	395
B1ASW5;B1ASW6;Q5NCF2	Trafficking protein particle complex subunit 1	Trappc1	NaN	NaN	1.09032	2	2	15.6	15.752	3.4601	396
B1ASZ3;Q64516-1;Q64516-2;Q9WU65;Q64516	Glycerol kinase;Glycerol kinase 2	Gyk;Gk;Gk2	NaN	1.82395	2.9113	1	1	1.3	59.832	1.651	397
Q9D0M1;B1AT82;B1AT84	Phosphoribosyl pyrophosphate synthase-associated protein 1	Prpsap1	NaN	NaN	NaN	2	1	8.7	39.431	1.4342	398
B1AT92;Q60631;Q60631-2;B1AT95	Growth factor receptor-bound protein 2	Grb2	NaN	1.12426	2.15388	6	6	29.6	23.587	11.59	399
B1AV77;B1ATI0;P47740;P47739	Aldehyde dehydrogenase;Fatty aldehyde dehydrogenase	Aldh3a2	NaN	0.839528	1.12115	8	8	18.3	54.33	15.868	400
B1ATI9;Q3U432;F6QB26;Q60780-2;Q60780;A0A8I4T5Q7	Growth arrest-specific protein 7	Gas7	NaN	1.46333	1.53267	3	3	9.5	47.261	6.5639	401
B1ATS4;B1ATS5;E9Q559;Q64518;Q64518-3;Q64518-1	Calcium-transporting ATPase;Sarcoplasmic/endoplasmic reticulum calcium ATPase 3	Atp2a3	1.1534	0.561884	0.822877	9	7	12	107.6	12.938	402
Q3MIA8;B1ATU4;G3UXW9;Q99LD4;Q99LD4-2;A0A140LJB7	COP9 signalosome complex subunit 1	Gps1	NaN	0.766118	0.932594	2	2	4.3	55.163	3.1513	403
B1AU25;Q9Z0X1;Q9Z0X1-2	Apoptosis-inducing factor 1, mitochondrial	Aifm1	NaN	0.441044	1.30975	10	10	21.7	66.113	27.896	404
B1AU76;B1AU75;Q99MD9;Q99MD9-2	Nuclear autoantigenic sperm protein	Nasp	NaN	0.918302	2.90267	7	7	23	48.765	24.296	405
B1AUP0;P04627	Serine/threonine-protein kinase A-Raf	Araf	NaN	1.78549	0.979443	1	1	5.4	22.794	1.8062	406
B1AUY9;B1AUZ1;Q9CQX6;B1AUY8;Q3V4D5;B1AUY7;Q3UX61;Q9QY36	N-alpha-acetyltransferase 11;N-alpha-acetyltransferase 10	Naa10;Gm16286;Naa11	NaN	1.30445	1.09356	3	3	20	19.57	3.6645	407
B1AV14;Q78IK4	MICOS complex subunit Mic27	Apool	NaN	0.322285	3.28093	3	3	19.8	21.063	4.4979	408
B1AVH5;Q8C0P5	Coronin;Coronin-2A	Coro2a	NaN	1.35174	1.10385	4	4	9.6	61.708	9.4129	409
B1AVZ0	Uracil phosphoribosyltransferase homolog	Uprt	NaN	NaN	NaN	2	2	7.7	34.278	3.3602	410
B1AWE0;Q6PFA2;B1AWE1;B1AWD8;B1AWD9;O08585	Clathrin light chain A	Clta	NaN	0.870223	0.893947	6	6	28.7	23.478	59.185	411
B1AX77;B1AX78;Q2TPA8	Hydroxysteroid dehydrogenase-like protein 2	Hsdl2	NaN	1.63962	0.592207	1	1	8.7	16.437	1.5302	412
P18654;B1AXN9;B1AXP0;B1AXN5;B1AXN8;Q7TPS0-2;A2CEE6;E9QK39;A0A338P701;A2CEE5;A2CEE7;Q7TPS0;E9PUP0;Q7TPS0-3;Q9WUT3;F6UG16;B2GVN8;E9PWX8;E9Q1Q1;A0A1D5RM97;E9QLW6;B1AST7;A0A0A6YXG1;E9QPR4;A0A668KMA1;B1AST8;A0A668KL31;A0A668KLF8;B1AXN7;E9Q1M8;E9Q4Q9;E9Q6G0;Q60592;A2CEE8;Q8C0P0;Q811L6-2;Q3U214;Q9R1L5;Q8C0P0-2;E9Q6Q5;B1B0X1;Q811L6	Ribosomal protein S6 kinase alpha-3	Rps6ka3	NaN	0.854032	1.07789	18	12	25.4	83.693	29.517	413
B2C3G8;P42232;P42230	Signal transducer and activator of transcription;Signal transducer and activator of transcription 5B;Signal transducer and activator of transcription 5A	Stat5a;Stat5b	NaN	0.478246	0.71407	2	2	3.1	91.622	2.7428	414
P61979-2;P61979;P61979-3;B2M1R6;H3BLL4;H3BKD0;A0A286YDM3;H3BK96;H3BKI8;A0A286YCM2;A0A286YEC4;A0A286YDH1;Q8BT23;H3BLP7;H3BJ43;H3BJS9;A0A286YE41	Heterogeneous nuclear ribonucleoprotein K	Hnrnpk	2.96324	0.887072	0.890566	13	13	37.3	51.028	65.636	415
Q61990;B2M1R7;A0A2R8VI25;A0A2R8VHP9;Q61990-3;Q61990-2;A0A2R8VI12;Q3TT81;A0A2R8VI71;A0A2R8VKN0;A0A2R8W6L5;A0A2R8VI73;A0A2R8VHY9;A0A2R8VHL8;A0A2R8VHG2;A0A2R8VHN3;A0A2R8VJY1;A0A2R8VHZ0;A0A2R8VKF0;A0A2R8W6U6;P57722-2;P57722;A0A2R8W6H3;A0A2R8VHI3;A0A2R8VI15;A0A2R8VI92;E9Q7D8;A0A087WR61;A0A087WSI1;A0A0R4J044;A0A1L1SUS5;A0A087WRH3;A0A1L1SQ99;G3UYM5;A0A1L1SRP9;P57724	Poly(rC)-binding protein 2	Pcbp2	2.50594	0.26902	0.724636	9	5	37.6	38.221	14.686	416
E9QAI5;G3UWN2;B2RQC6-2;B2RQC6;E9QAT6	CAD protein;Glutamine-dependent carbamoyl-phosphate synthase;Aspartate carbamoyltransferase;Dihydroorotase	Cad	NaN	0.163072	0.152282	14	14	10	236.25	31.85	417
B2RQC7;Q3UH60-2;Q3UH60	Disco-interacting protein 2 homolog B	Dip2b	NaN	1.9939	NaN	2	2	1.6	146.7	1.8343	418
D3Z7V4;D3YUT7;B2RQR5;Q8BPQ7	Small G protein signaling modulator 1	Sgsm1	NaN	7.76845	1.08923	1	1	1.8	76.391	1.7724	419
Q9D8D6;B2RV77		2010005H15Rik;Gm5483	NaN	NaN	NaN	1	1	12.4	10.887	1.9556	420
S4R2B0;B2RY56	RNA-binding protein 25	Rbm25	NaN	0.950771	0.748489	1	1	3.1	71.006	1.5664	421
B7FAU9;Q8BTM8;B7FAV1;F6XC15;J3JS91;F6Z2C0;Q8BTM8-2;Q8VHX6-2;Q8VHX6;Q80X90;A0A668KLG7;F7AVL7	Filamin-A	Flna	0.819555	0.859084	0.509766	78	78	43.1	280.5	323.31	422
B7ZBY7;E9PY39;Q9CZY3;Q9D2M8;A6X925;B7ZBY6;Q9D2M8-2;Q9CZY3-2;B2KF55	Ubiquitin-conjugating enzyme E2 variant 1;Ubiquitin-conjugating enzyme E2 variant 2	Ube2v1;Gm20431;Ube2v2	NaN	0.868708	1.78463	5	5	30.1	19.339	9.2875	423
B7ZCT0;Q8BFU4;B7ZCT1;Q9CX84;F6WK59	Regulator of G-protein signaling 19	Rgs19	NaN	0.709301	1.95069	2	2	15	18.159	3.4215	424
B7ZCU2;B7ZCU5;B7ZCU4;B7ZCU3;B7ZCU0;J3QNK8;Q8CBW3-5;Q8CBW3-2;Q8CBW3-4;Q8CBW3-3;Q8CBW3;A0A087WRS3;A0A087WPP8;Q6AXH6;Q6AXD2;P62484	Abl interactor 1	Abi1	NaN	1.41202	0.930224	5	5	19.8	43.174	7.1016	425
B7ZD63;B7ZD61;F7AA45;E9Q8F0;Q8VH51-3;Q8VH51-2;Q8VH51	RNA-binding protein 39	Rbm39	NaN	1.35273	NaN	1	1	7.1	19.04	3.0644	426
B7ZNL2;Q78ZA7;A0A140LJB5;A0A140LI78;A0A140LJ37	Nucleosome assembly protein 1-like 4	Nap1l4	0.865971	1.40503	0.900727	7	6	24.1	43.934	22.662	427
D3YYF1;B8JJE0;Q8VHN7-5;Q8VHN7-4;Q8VHN7	G-protein coupled receptor 98	Adgrv1;Gpr98	0.415845	1.44608	0.586464	1	1	0.7	133.64	1.5716	428
D3YWT0;D3Z569;D3YTS1;Q9R0P6	Signal peptidase complex catalytic subunit SEC11;Signal peptidase complex catalytic subunit SEC11A	Sec11a	0.616404	0.661346	1.34728	3	3	11.8	19.569	6.5443	455
D3YU17;Q8VCM8	Nicalin	Ncln	NaN	0.207481	0.983799	2	2	5	62.779	5.2321	456
D3YUG4;J3QP56;P97823-2;P97823	Acyl-protein thioesterase 1	Lypla1	NaN	0.895133	1.60241	1	1	9.2	15.176	2.1579	457
D3YUM1;Q91YT0;D3Z1U9;D3YXX5;D6RG60;A0A494BAS8;D3Z0K1;A0A494BA02	NADH dehydrogenase [ubiquinone] flavoprotein 1, mitochondrial	Ndufv1	NaN	0.427517	1.02144	4	4	13.2	49.913	6.6901	458
D3YUP1;Q9WVG6-2;Q9WVG6	Histone-arginine methyltransferase CARM1	Carm1	NaN	1.50968	NaN	1	1	2.8	70.322	1.8602	459
D3Z4G9;D3YUP4;D3Z2H4;Q3TDN2-2;Q3TDN2	FAS-associated factor 2	Faf2	NaN	NaN	NaN	1	1	22.4	9.0604	3.0781	460
D3YUV1;Q99J45;A0A0J9YUZ6;A0A0J9YTX8;A0A0J9YUQ4	Nuclear receptor-binding protein	Nrbp1	NaN	0.423164	1.9842	2	2	5	60.85	4.5	461
D3YV67;P52875	Transmembrane protein 165	Tmem165	NaN	NaN	NaN	1	1	20	10.275	1.7481	462
D3YVH4;E9Q4Q2;D3YZC9;D3YZD0;Q64213-2;Q64213-3;Q64213	Splicing factor 1	Sf1	NaN	1.99702	0.778645	2	2	17.2	30.125	3.8466	463
D3YVI6;D3Z440;Q9CZ04;Q9CZ04-2;D3Z0S0	COP9 signalosome complex subunit 7a	Cops7a	0.160425	2.49424	0.375332	3	3	22.7	19.532	4.5391	464
D3YVV1;Q8VEK0	Cell cycle control protein 50A	Tmem30a	NaN	1.39775	1.30594	4	4	14	37.178	5.6123	465
D3YVZ9;P58059	28S ribosomal protein S21, mitochondrial	Mrps21	1.77042	2.25391	0.938104	1	1	29.5	5.1089	1.6984	466
D3YW09;G3UVU2;Q62203;D3Z5A6	Splicing factor 3A subunit 2	Sf3a2	NaN	1.13467	1.23968	4	4	23.2	22.135	4.9353	467
D3YW19;I1E4X5;Q8BWQ6-2;Q8BWQ6-3;Q8BWQ6;D3YW20	UPF0505 protein C16orf62 homolog	9030624J02Rik	NaN	0.540501	0.263058	2	2	2.9	106.38	1.6732	468
H7BWZ1;D3YW97;P61961	Ubiquitin-fold modifier 1	Ufm1	NaN	1.05088	1.08743	1	1	26.3	6.1421	2.362	469
Q7TQI3;D3YWF6;D3Z7K0	Ubiquitin thioesterase OTUB1	Otub1	NaN	0.64289	1.65727	9	9	46.1	31.27	81.097	470
J3QM73;D3YWJ5;D3Z325;D3Z312;Q921Z5;Q921Z5-2;D3Z205;J3QNA5;D3Z0Q1	Tumor necrosis factor alpha-induced protein 8	Tnfaip8	NaN	2.74256	1.00977	3	3	25.9	19.274	8.4929	471
D3YX34;E9Q586;E9Q3M3;O08788-2;O08788	Dynactin subunit 1	Dctn1	NaN	0.745387	0.321806	8	8	8.9	126.82	13.817	472
D3Z568;F6Y6V5;D3YX99;D3Z6W9;Q9CQH3	NADH dehydrogenase [ubiquinone] 1 beta subcomplex subunit 5, mitochondrial	Ndufb5	0.504588	1.49423	1.22084	2	2	16	14.038	2.517	473
D3YXG2;Q9D997;Q9QZ08	N-acetyl-D-glucosamine kinase	Nagk	NaN	0.640197	1.01882	4	4	13.1	36.198	9.1346	474
D3YY73;D3Z2N9;E9Q317;O55128	Histone deacetylase complex subunit SAP18	Sap18;Gm10094	NaN	1.11477	1.12122	1	1	13	10.384	2.1072	475
D6RH49;D3YYB0;Q6ZWY3	40S ribosomal protein S27;40S ribosomal protein S27-like	Rps27l	0.594813	0.904328	0.954764	3	2	32.5	8.6191	19.967	476
D3YYE1;D3Z7M9;O35381;F6UFG6;Q64G17	Acidic leucine-rich nuclear phosphoprotein 32 family member A;Putative acidic leucine-rich nuclear phosphoprotein 32 family member C	Anp32a;Anp32c	3.82112	1.13579	0.673194	6	5	40.9	22.954	77.163	477
Q9D753;D3YYN3;F6SGT4	Exosome complex component RRP43	Exosc8	NaN	NaN	NaN	2	2	8	29.949	1.5267	478
D3YYR5;Q9Z256;D3Z5U5;Q9Z257;Q9JJX6-4;Q9JJX6-2;Q9JJX6-3;Q9JJX6	P2X purinoceptor;P2X purinoceptor 4	P2rx4	NaN	0.885313	3.59152	2	2	6.8	38.139	10.871	479
E9Q3B9;D3YYS6;O35678;Q3UFN1	Monoglyceride lipase	Mgll	NaN	0.949253	0.827804	3	3	15	35.256	5.9393	480
D3YZA1;D3Z7T7;E9PW20;Q9CY57-5;Q9CY57-4;Q9CY57-3;Q9CY57-2;Q9CY57	Chromatin target of PRMT1 protein	Chtop	NaN	1.23451	1.07286	2	2	23.6	13.447	4.242	481
D3YZX8;P49962	Signal recognition particle 9 kDa protein	Srp9	NaN	1.57306	1.33379	1	1	17.5	7.5567	5.6977	482
E9Q7G1;D3YZZ5		Tmed7	NaN	1.14879	1.16865	2	2	11.2	21.276	4.6943	483
D3Z041;P41216;D3YVF6;F6WNZ2;D3Z457	Long-chain-fatty-acid--CoA ligase 1	Acsl1	NaN	1.07413	0.959525	4	3	6.4	78.034	4.8172	484
D3Z061;Q8C7R4	Ubiquitin-like modifier-activating enzyme 6	Uba6	NaN	0.659335	1.72068	4	4	6	114.77	9.5618	485
O88545;D3Z0F5;F6QK86	COP9 signalosome complex subunit 6	Cops6	NaN	0.880043	3.67781	4	4	14.8	35.88	9.2233	486
Q9D9P1;D3Z0L4;Q9CRB9;S4R238;F6QFL0	MICOS complex subunit Mic19	Chchd3	NaN	1.28835	1.04838	4	4	20.6	20.375	10.595	487
D3Z0Y2;Q6GT24;O08709;Q8BG37	Peroxiredoxin-6	Prdx6	NaN	0.638164	1.68052	6	6	39.5	22.494	11.333	488
D3Z637;D3Z125;E9PUA7;D3Z7X7;F8WHQ1;Q62393-2;Q62393-3;Q62393;D3Z2U2	Tumor protein D52	Tpd52	NaN	2.813	1.15757	3	3	25.3	17.603	4.6424	489
D3Z1E6;E9PYF2;O35598	Disintegrin and metalloproteinase domain-containing protein 10	Adam10	NaN	2.46931	2.86659	1	1	10.4	16.303	2.6662	490
D3Z1H8;D3Z1H9;Q9JL62	Glycolipid transfer protein	Gltp	NaN	1.17943	1.17223	1	1	8.4	20.275	3.1398	491
Q80XR8;J3QK07;D3Z1I2;E9PVA6;Q9JLQ2;F6WV69;F7BIK4;F6SLJ2;F6U8T2	ARF GTPase-activating protein GIT2	Git2	NaN	0.449543	NaN	3	3	5.9	75.632	6.239	492
D3Z1M7;E9Q7S0;F7BQW7;D3Z656;Q8CHC4	Synaptojanin-1	Synj1	NaN	NaN	0.867346	2	2	3.9	77.342	1.646	493
D3Z2E3;F6R6F1;E9Q632;O54916-3;O54916-4;O54916	RalBP1-associated Eps domain-containing protein 1	Reps1	NaN	0.875525	1.45309	1	1	1.6	76.826	1.5399	494
D3Z2H7;E9Q8Z4;E9Q8Z6;G3X9V2;E9Q904;E9Q901;E9Q986;D3Z2H2;E9Q8Z9;E9Q905;E9Q907;D3Z7H6;E9Q8Z8;P30999;E9Q903;E9Q906;P30999-2;E9Q8Z5;P30999-3	Catenin delta-1	Ctnnd1	NaN	1.0089	0.683819	6	6	14	67.935	10.314	495
D3Z2K2;Q9CR88	28S ribosomal protein S14, mitochondrial	Mrps14	NaN	NaN	NaN	1	1	12.3	14.279	2.3427	496
D3Z2T9;P11440;Q14AX6;Q04735;Q8K0D0;Q3V3A1;Q14AX6-2;Q69ZA1-2;Q14AX6-3;E3W997;E9PZX7;E9Q9E4;A0A0G2JDL3;A0A1Y7VLM0;A0A1L1SUS7;E9PVC7;O35495;Q04735-2;Q04899;Q8K0D0-2;Q3V3A1-3;Q99J95-3;O35495-2;Q99J95;O35495-3;P97377;Q64261;Q99J95-2;Q80YP0;P30285;P97377-2;P49615;Q69ZA1	Cyclin-dependent kinase 1	Cdk1	0.172012	2.9654	1.18849	3	3	13	22.893	4.928	497
D3Z2X5;D3Z7E6;Q61205;Q8CA83	Platelet-activating factor acetylhydrolase IB subunit gamma	Pafah1b3	NaN	0.717729	2.26099	4	4	36.4	15.893	5.1044	498
D3Z315;O89079;F6YFR7	Coatomer subunit epsilon	Cope	NaN	0.275653	0.541626	2	2	14.1	25.37	5.1389	499
D3Z375;Q62048;Q62048-2	Astrocytic phosphoprotein PEA-15	Pea15a;Pea15	NaN	1.73167	4.31815	3	3	52.2	10.697	4.8043	500
D3Z3G6;Q63844;A0A0U1RPX4;D3Z6D8;A0A0U1RPZ0;E9PXX5;E9Q3I6;Q6P5G0;Q61532	Mitogen-activated protein kinase;Mitogen-activated protein kinase 3	Mapk3	1.15157	0.796391	1.15091	12	9	38.7	42.401	41.485	501
D3Z7J6;D3Z487;Q99LD9	Translation initiation factor eIF-2B subunit beta	Eif2b2	NaN	1.45307	1.04665	1	1	7.9	25.369	1.3968	502
D3Z494;G5E895;P45377	Aldose reductase-related protein 2	Akr1b10;Akr1b8	NaN	1.12372	1.61423	2	2	7.6	32.745	2.0947	503
D3Z6H3;D3Z4E5;Q9WUB4	Dynactin subunit 6	Dctn6	NaN	NaN	NaN	1	1	9.7	20.041	1.966	504
D3Z7S0;D3Z4J5;Q9D1H7-2;Q9D1H7	Golgi to ER traffic protein 4 homolog	Get4	NaN	NaN	NaN	2	2	13.7	21.972	6.7473	505
D3Z627;P24063-2;P24063;D3YW95	Integrin alpha-L	Itgal	NaN	1.18882	2.47973	13	13	12.8	133.26	20.545	506
D3Z645;Q9QZ88;Q9QZ88-2;D3YYD5;D3YW98	Vacuolar protein sorting-associated protein 29	Vps29	NaN	0.8901	1.13853	7	7	63.2	16.137	85.027	507
D3Z6I4;Q921W4	Quinone oxidoreductase-like protein 1	Cryzl1	NaN	1.33576	0.978405	1	1	6	37.007	2.3652	508
E9QJS0;D3Z6K5;G5E8U8;G5E8U5;Q80ZK0	28S ribosomal protein S10, mitochondrial	Mrps10	NaN	1.4383	0.989309	1	1	11.2	18.698	1.8381	509
D3Z6N3;Q61881	DNA replication licensing factor MCM7	Mcm7	NaN	1.16187	0.497889	1	1	4.9	44.609	2.5336	510
D3Z783;P31750;D3YXX3;D3YYP9	RAC-alpha serine/threonine-protein kinase	Akt1	NaN	0.558877	0.860699	4	4	13.5	50.98	8.7738	511
G3UZX6;H7BWX9;D3Z794;G3UZ60;G3UWI9;G3UWX9;G3UZA7;P61957;Q9Z172-2;Q9Z172	Small ubiquitin-related modifier;Small ubiquitin-related modifier 2;Small ubiquitin-related modifier 3	Sumo3;Sumo2	NaN	0.948017	0.776764	1	1	25.5	5.2631	2.4118	512
D3Z7P0;Q8K3W0-4;Q8K3W0-6;Q8K3W0-5;Q8K3W0;Q8K3W0-1	BRCA1-A complex subunit BRE	Bre	NaN	1.13619	0.914593	1	1	3.6	43.749	2.4511	513
D3Z7P3-2;D3Z7P3;D3Z7P4;F6U529;F6RDM4	Glutaminase kidney isoform, mitochondrial	Gls	0.869177	0.422713	0.879257	10	10	26.2	65.994	24.312	514
G3X9Q3;D3Z7R7;Q3TBD2-3;Q3TBD2-2;Q3TBD2;Q3TBD2-4	Minor histocompatibility protein HA-1	Hmha1	NaN	0.883069	0.489747	5	5	5.7	122.86	7.7335	515
D4AFX7;G3X922;A0A087WS25		Dnajc13	NaN	1.01391	0.234663	4	4	2.8	255.06	5.5877	516
F6VK94;D6REF0;Q9ER41	Torsin-1B	Tor1b	NaN	NaN	1.33216	1	1	11.5	13.777	1.4267	517
D6RGM3;Q7TNG5;Q7TNG5-2;Q7TNG5-3;A0A0U1RPM7;A0A0U1RQ42	Echinoderm microtubule-associated protein-like 2	Eml2	NaN	1.01339	4.11536	2	2	8.2	46.745	5.7653	518
D6RH37;P70268;P70268-2	Serine/threonine-protein kinase N1	Pkn1	NaN	NaN	NaN	1	1	1.6	87.194	1.5869	519
E0CXC7;Q8CIF6;Q8CIF6-2	SID1 transmembrane family member 2	Sidt2	NaN	1.62434	1.01055	1	1	2.6	55.483	1.6984	520
E0CXD1;H7BX01;P58281;P58281-2;F6U775	Dynamin-like 120 kDa protein, mitochondrial;Dynamin-like 120 kDa protein, form S1	Opa1	NaN	1.60773	0.905826	2	2	5.6	78.933	3.95	521
E0CYQ2;Q9CQ48	NudC domain-containing protein 2	Nudcd2	NaN	0.910101	1.66262	1	1	7.6	14.729	1.5235	522
F7D432;E9PWE0;E0CYV0;P23506;P23506-2;F6TXE3;F6V9F1	Protein-L-isoaspartate O-methyltransferase;Protein-L-isoaspartate(D-aspartate) O-methyltransferase	Pcmt1	NaN	0.528206	1.67088	4	4	28.8	29.167	8.668	523
E0CZE0;Q8VBW6	NEDD8-activating enzyme E1 regulatory subunit	Nae1	NaN	0.468736	5.42617	4	4	9.8	57.619	4.7483	524
E9PUD2;Q8K1M6-3;Q8K1M6-2;Q8K1M6;Q8K1M6-4;A0A2U3TZ67;Q8K1M6-5	Dynamin-1-like protein	Dnm1l	NaN	0.747797	0.894564	10	10	21.5	79.532	15.102	525
E9PUF7;Q61210-2;Q61210;Q61210-5;Q61210-3;Q61210-4;A0A0U1RPP2;F6ZN61;A0A0U1RPH2;A0A0U1RPN7	Rho guanine nucleotide exchange factor 1	Arhgef1	NaN	0.355513	0.852699	7	7	12.3	108.69	13.512	526
F8WH29;E9PUU8;Q80ZA4	Fibrocystin-L	Pkhd1l1	NaN	2.64186	1.23755	1	1	0.4	464.5	2.0234	527
E9Q7A8;E9PYC6;E9Q858;E9PUY9;E9PYA9;E9PVM6;Q3TCD4;Q9WUR2-2;Q9WUR2	Enoyl-CoA delta isomerase 2, mitochondrial	Eci2	NaN	1.13204	0.699744	2	2	17.6	13.159	2.4786	528
E9PV22;Q505F5	Leucine-rich repeat-containing protein 47	Lrrc47	NaN	0.422738	0.937172	5	5	12.4	65.903	6.971	529
E9PXV7;E9PV41;O08808;F6XC54;D3Z074	Protein diaphanous homolog 1	Diap1;Diaph1	0.788557	0.713802	0.816614	23	23	21.8	139.33	46.776	530
E9PV44;O35143	ATPase inhibitor, mitochondrial	Atpif1	52.6853	0.910041	0.787831	2	2	24.3	8.7887	20.423	531
E9PVA8		Gcn1l1	NaN	1.07431	0.880222	2	2	0.7	293.02	1.4663	532
E9PVC6;E9Q9E1;E9PVC5;Q6NZJ6-2;Q6NZJ6;A0A0J9YUS5;A0A0J9YVC1;A0A0J9YUC1;E9Q770;A0A338P7C5;A0A0J9YU44;A0A0J9YUL1;A0A0J9YTV0;D3YWY7;D3YWM1;D3Z439	Eukaryotic translation initiation factor 4 gamma 1	Eif4g1	0.0925999	0.722073	0.767505	12	12	10	171.28	19.656	533
E9PW47;F7C9N6;Q9D071-2;Q9D071-3;Q9D071	MMS19 nucleotide excision repair protein homolog	Mms19	NaN	NaN	0.56719	1	1	3.4	39.11	1.4934	534
E9PWK1;Q9D379;F6YTS6;D3Z4M3	Epoxide hydrolase 1	Ephx1	NaN	0.972292	0.637325	9	9	22.9	50.969	16.991	535
E9PWV3;Q505N6;F6RQA2;F6Q8A4;P18653;G3UZI3	Ribosomal protein S6 kinase;Ribosomal protein S6 kinase alpha-1	Rps6ka1	NaN	0.286551	4.11989	9	3	13.9	81.311	3.7977	536
E9PWW2;Q921T2-2;Q921T2;Q921T2-3;D3YZP0;D3YZJ9	Torsin-1A-interacting protein 1	Tor1aip1	NaN	1.21725	1.07274	5	5	16.9	44.042	8.0613	537
Q8C0C7;E9PWY9;D6RIJ2	Phenylalanine--tRNA ligase alpha subunit	Farsa	NaN	0.828123	0.527756	11	11	29.1	57.598	31.973	538
F6U5N5;E9PX53;E9QPR5;Q8K2V1-2;Q8K2V1	Serine/threonine-protein phosphatase 4 regulatory subunit 1	Ppp4r1	NaN	0.710626	NaN	1	1	23.7	11.035	2.2905	539
E9PXC0;P14576	Signal recognition particle 54 kDa protein	Srp54c;Srp54	10.6925	4.64662	3.9748	4	4	14.1	55.815	6.937	540
E9PXI0;P27870;Q8VDU4;Q9R0C8-4;Q9R0C8	Proto-oncogene vav	Vav1	NaN	0.466993	0.465426	9	9	11.9	95.517	8.9924	541
F8VPX1;E9PXY8;Q6A4J8;Q6A4J8-2;Q6A4J8-3	Ubiquitin carboxyl-terminal hydrolase;Ubiquitin carboxyl-terminal hydrolase 7	Usp7	NaN	0.207857	1.60225	2	2	3.5	128.47	1.9294	542
E9PY26;Q8R016	Bleomycin hydrolase	Blmh	NaN	3.63337	NaN	2	2	16.8	20.909	6.1452	543
E9PYD5;P10711	Transcription elongation factor A protein 1	Tcea1	NaN	1.38608	0.854951	1	1	4.2	35.031	1.5572	544
E9PYG5;Q9ERD8;A0A2I3BS32;A6PW97	Gamma-parvin	Parvg	NaN	1.42447	0.930057	7	7	29.9	43.359	12.997	545
E9PYH2;Q91V12-2;Q91V12-4;Q91V12;Q91V12-3	Cytosolic acyl coenzyme A thioester hydrolase	Acot7	NaN	0.755525	1.43732	5	5	17.2	42.826	10.43	546
E9PYI8;Q9JMA1	Ubiquitin carboxyl-terminal hydrolase;Ubiquitin carboxyl-terminal hydrolase 14	Usp14	NaN	0.580719	1.76919	8	8	24.5	52.318	14.579	547
E9PYK0;Q8VCW4;E9Q8P6;A0A494B9X0;Q8VCW4-2;A0A494BBK7	Protein unc-93 homolog B1	Unc93b1	NaN	1.09506	1.82442	4	4	10	69.353	6.4965	548
E9PYL4;F6SUM2;O70496	Chloride channel protein;H(+)/Cl(-) exchange transporter 7	Clcn7	NaN	0.947297	1.01963	2	2	3.2	86.495	11.824	549
E9PYT3;Q91YH5;A0A494BAX8;A0A494BAU1;A0A494BAW9;Q91YH5-2;A0A494B9P1;Q8BH66	Atlastin-3	Atl3	NaN	1.20752	0.723904	7	7	17.2	60.231	9.6627	550
E9PZF0;Q01768	Nucleoside diphosphate kinase;Nucleoside diphosphate kinase B	Gm20390;Nme2	1.50764	1.23039	0.83167	13	5	69.3	30.2	156.67	551
E9Q0G1;Q9CQJ6	Density-regulated protein	Denr	NaN	0.575098	0.856154	2	2	14.8	20.396	2.9982	552
Q3V403;E9Q0Y4;P46062	Signal-induced proliferation-associated protein 1	Sipa1	NaN	1.70529	0.785684	1	1	2.2	75.14	1.4692	553
E9Q197;Q9CPV4-2;Q9CPV4;F6ZTG3;Q9CPV4-3;E9Q055;E9Q2R6;F7BB55	Glyoxalase domain-containing protein 4	Glod4	NaN	0.968751	1.78218	6	6	26.9	31.207	13.611	554
E9Q9F5;E9Q1G8;O55131;A0A0R4J233;S4R2P6;A0A1W2P6J7;A0A5F8MP96;P28661-5;P28661-4;Q8C650-2;Q9DA97;P28661-3;Q8C650;P28661-2;P28661	Septin-7	2024-09-07	1.9481	0.968749	0.751393	17	17	40	50.68	48.147	555
E9Q1J7;Q99MN9;A0A087WQV1;D3YZC1	Propionyl-CoA carboxylase beta chain, mitochondrial	Pccb	1.31704	0.574685	0.717797	4	4	12.5	54.613	9.1115	556
E9Q1K3;F8WHZ9;F8WGR0;Q9QYC0-2;Q9QYC0	Alpha-adducin	Add1	NaN	1.65415	0.630134	1	1	2.7	72.925	1.8811	557
E9Q242;P54822;E9Q3T7;A0A0G2JFL8	Adenylosuccinate lyase	Adsl	NaN	0.587792	0.50368	4	4	11.5	53.13	8.7802	558
E9Q2M2;G3UW83;Q6NZL6	Tonsoku-like protein	Tonsl	NaN	NaN	0.766153	2	2	3.8	47.435	2.1447	559
E9Q2M9;E9PV60		Wdfy4	0.906424	0.687468	0.486278	19	19	7.8	354.33	31.403	560
E9Q391;Q5SUC6;F6YBT6;E9Q5K7;P52624	Uridine phosphorylase 1	Upp1	NaN	1.00016	0.31668	2	2	32.5	12.386	6.0079	561
E9Q3N1;Q09143	High affinity cationic amino acid transporter 1	Slc7a1	NaN	2.56312	2.12836	2	1	5.9	58.038	3.6902	562
E9Q4G8;E9Q3Q6;Q61490;F6QH25;Q5MPX5	CD166 antigen	Alcam	NaN	3.60944	1.57335	4	4	9.7	61.9	6.0262	563
E9Q3X0;Q9EQK5;D3Z2N7	Major vault protein	Mvp	NaN	0.856081	0.532348	31	31	51.7	96.856	123.64	564
E9Q421;Q8BXX3;Q8BL63;Q9CXY9	GPI-anchor transamidase	Pigk	NaN	0.609224	0.912582	2	2	6.4	40.862	3.0096	565
G5E8R0;E9Q453;G5E8R2;G5E8R1;E9Q456;E9Q455;S4R261		Tpm1	NaN	1.42747	0.784701	5	1	13.9	28.343	2.07	566
E9Q4M2;P54310;P54310-2	Hormone-sensitive lipase	Lipe	NaN	0.901167	0.429481	9	9	11.8	117.28	11.296	567
E9Q557;E9PZW0	Desmoplakin	Dsp	0.262646	0.82059	0.210988	41	41	15.2	332.91	118.79	568
E9Q5B5;O08528	Hexokinase;Hexokinase-2	Hk2	NaN	1.36786	0.481705	11	7	14.6	99.213	12.414	569
Q9DBL1;E9Q5L3;A0A140LHL4	Short/branched chain specific acyl-CoA dehydrogenase, mitochondrial	Acadsb	NaN	1.29194	1.45062	3	3	12.3	47.874	8.7192	570
E9Q604;G5E8F1;E9Q5K8;Q3U1U4;A0A0R4J1B4;P05555;P05555-2;D6RJ73	Integrin alpha-M	Itgam	1.84172	1.76105	2.20628	35	35	38.6	127.4	323.31	571
E9Q616;A0A494BBD5;G5E8K8;A0A494B8Y7		Ahnak	0.897612	1.51005	1.41587	102	102	45.8	604.25	323.31	572
E9Q634;A0A1L1STM1	Unconventional myosin-Ie	Myo1e	NaN	1.05989	0.809993	10	8	12.6	126.82	16.024	573
E9QA93;E9Q6H6;P48999;A0A0N4SW45	Arachidonate 5-lipoxygenase	Alox5	NaN	1.22709	0.704118	7	7	14.9	71.547	7.3346	574
E9Q6U4;Q3UWL8;E9Q4Q8;E9Q8R1;Q6P0X1	Prefoldin subunit 4	Pfdn4	NaN	1.00535	4.37652	2	2	20.8	14.731	5.4133	575
E9Q715;Q05CX5;Q7TNC4-2;Q7TNC4-3;Q7TNC4-4;Q7TNC4;D3Z765;A0A0R4J047;Q9CYI4-2;Q9CYI4	Putative RNA-binding protein Luc7-like 2;Putative RNA-binding protein Luc7-like 1	Luc7l2;Luc7l	NaN	0.401642	0.888117	4	4	16.9	32.646	7.6582	576
E9Q7P8;P09242	Alkaline phosphatase;Alkaline phosphatase, tissue-nonspecific isozyme	Alpl	NaN	NaN	NaN	1	1	5.1	23.568	1.4252	577
E9Q7Q3;D3Z6I8;P21107;A0A0R4J1P2;E9Q450;E9Q454;Q8BSH3;A2AIM4;B7ZNL3;CON__Q3SX28;E9Q448;Q8BP43;S4R2U0;E9Q452;F8WID5;P58771;P58771-2;P58774;P58774-2;A2AIM5	Tropomyosin alpha-3 chain	Tpm3	NaN	2.27406	0.779517	15	2	48.4	28.734	4.2356	578
E9Q8L9;Q9D620;G3UW57;A0A1B0GRJ0;G3XA57;G3XA57-2	Rab11 family-interacting protein 1;Rab11 family-interacting protein 2	Rab11fip1;Rab11fip2	NaN	0.941304	0.828875	2	2	1.7	125.02	3.0193	579
E9Q8R5;Q99JY4	TraB domain-containing protein	Trabd	NaN	1.2701	0.801425	1	1	5.9	36.071	2.7362	580
E9Q8S8;Q3TRM8;E9Q3Z4;D6RFA3;D3Z2E4;P52792-2;P52792	Hexokinase;Hexokinase-3	Hk3	NaN	0.512766	0.598521	13	11	20.6	95.423	28.02	581
E9Q912-3;E9Q912-2;E9Q912;A0A0G2JGC8;A0A0G2JF70		Rap1gds1	NaN	0.535359	0.818784	7	7	14.2	60.792	12.429	582
E9Q9C5;P63082	V-type proton ATPase 16 kDa proteolipid subunit	Atp6v0c	NaN	1.35353	1.3494	3	3	55.3	15.265	107.16	583
Q3TRX6;E9Q9H2;E9Q9H3;P54103	DnaJ homolog subfamily C member 2;DnaJ homolog subfamily C member 2, N-terminally processed	Dnajc2	0.516078	1.11978	0.612341	1	1	6.8	21.75	1.7538	584
E9QAJ9;Q3UIA2-4;Q3UIA2-3;Q3UIA2-2;Q3UIA2;A0A0U1RNM6	Rho GTPase-activating protein 17	Arhgap17	NaN	1.1528	0.301541	2	2	2.7	88.924	3.0427	585
E9QAS4;E9QAS5;Q6PDQ2;F6WR45;E9PYU4;E9PYL1;A2A8L1	Chromodomain-helicase-DNA-binding protein 4	Chd4	NaN	1.18622	0.294844	4	4	3	216.37	3.3461	586
Q68FL6;E9QB02;F6W0G8	Methionine--tRNA ligase, cytoplasmic	Mars	NaN	0.230722	0.465211	7	7	8.6	101.43	16.887	587
Q9QXJ2;E9QJX9	Signal transducer and activator of transcription	Stat2	NaN	1.10009	0.65859	1	1	2.3	105.38	2.8078	588
E9QKZ2;Q91YE6;F6TLX3;E0CXB2;F6UT58;E0CY46	Importin-9	Ipo9	NaN	0.643469	0.881818	5	5	8.2	115.95	7.9541	589
H3BKD4;H3BKE6;E9QMI7;E9QMJ1;H3BL41;H3BJY2;E9QN63;Q9QWY8-2;Q9QWY8-4;Q9QWY8-3;Q9QWY8;H3BK40	Arf-GAP with SH3 domain, ANK repeat and PH domain-containing protein 1	Asap1	NaN	0.188198	0.420414	4	4	4.6	120.1	5.3354	590
E9QMK9;Q8BH86-2;Q8BH86	UPF0317 protein C14orf159 homolog, mitochondrial	9030617O03Rik	NaN	0.358933	0.227504	3	3	5.7	69.921	3.7739	591
E9QMX7;Q640N3-2;Q640N3	Rho GTPase-activating protein 30	Arhgap30	NaN	0.461508	1.2435	3	3	3.3	119.44	5.2485	592
E9QN31;Q922K7	Probable 28S rRNA (cytosine-C(5))-methyltransferase	Nop2	NaN	NaN	NaN	1	1	1.8	86.906	2.3011	593
F2Z438;F2Z420;Q91WC0	Histone-lysine N-methyltransferase setd3	Setd3	NaN	NaN	NaN	1	1	6.5	17.435	1.4552	594
F6QA74;P28352	DNA-(apurinic or apyrimidinic site) lyase;DNA-(apurinic or apyrimidinic site) lyase, mitochondrial	Apex1	NaN	1.39863	NaN	1	1	5.9	32.318	2.2317	595
F6QKK2;Q8VEH3	ADP-ribosylation factor-like protein 8A	Arl8a	NaN	1.31618	1.49221	5	2	43.6	18.756	6.0528	596
F6RCX2;Q9CZX2	Centrosomal protein of 89 kDa	Cep89	0.641309	3.63826	1.10998	1	1	6	22.886	1.7231	597
F6UHS3;Q91XH6;O88384	Vesicle transport through interaction with t-SNAREs homolog 1B	Vti1b	NaN	1.35707	1.08805	1	1	6.6	20.632	5.4283	598
F6UND7;P08103-2;P08103	Non-specific protein-tyrosine kinase;Tyrosine-protein kinase HCK	Hck	NaN	0.387218	3.21285	5	3	10.5	59.111	5.3238	599
F6UP77;F7CUP3;Q8JZV7	Putative N-acetylglucosamine-6-phosphate deacetylase	Amdhd2	NaN	0.554589	0.94276	5	5	15.2	48.02	12.647	600
F6V084;Q8VBT0	Thioredoxin-related transmembrane protein 1	Tmx1	NaN	1.32657	NaN	1	1	9.7	14.343	2.6545	601
Q9R0Q3;F6V6T4;Q8BPI2	Transmembrane emp24 domain-containing protein 2	Tmed2	NaN	1.15752	1.80218	6	6	34.3	22.705	63.386	602
F6V9T4;F7B673;F7D4S5;Q68FF7-2;Q68FF7	SLAIN motif-containing protein 1	Slain1	NaN	NaN	NaN	1	1	3.3	24.11	4.0892	603
F6W2Q5;Q5JC28;H3BK65;P42567;A0A0R4J0A0;P42567-2	Epidermal growth factor receptor substrate 15	Eps15	NaN	0.229089	0.153306	2	2	2.5	83.593	1.6874	604
G5E919;F7CDT0;F6WMC0;P61082	NEDD8-conjugating enzyme Ubc12	Ube2m	NaN	NaN	NaN	1	1	11.6	10.102	2.2203	605
F6WR04;O70370	Cathepsin S	Ctss	0.977596	3.34317	0.898722	3	3	13.2	38.63	8.4567	606
F7ADS7;F6X819;Q6PAR5-5;Q6PAR5-2;Q6PAR5-6;Q6PAR5;Q6PAR5-4	GTPase-activating protein and VPS9 domain-containing protein 1	Gapvd1	NaN	NaN	1.16155	1	1	1.7	90.004	1.4951	607
F6XQM2;Q9JIY0;D3YVD1;F6VV25	Pleckstrin homology domain-containing family O member 1	Plekho1	NaN	1.81671	NaN	2	2	7.1	41.129	2.7028	608
F6Y6L6;F8WIR1;P18242;A0A1B0GT66	Cathepsin D	Ctsd	0.810313	2.23281	1.34341	5	5	26.6	29.842	19.899	609
F6YVP7;P62270;A0A1Y7VKY1;S4R1N6;A0A3Q4EGP3	40S ribosomal protein S18	Gm10260;Rps18	1.12992	1.14137	1.04524	11	11	57.2	17.671	181.46	610
F6Z6C6;P56477;A0A0N4SVY5;E9Q5T2	Interferon regulatory factor 5	Irf5	NaN	0.926348	0.748495	6	6	15.8	55.446	10.818	611
F6ZV59;G5E8G0;G3X9W0;Q60668-4;Q60668-3;Q60668-2;Q60668;E9Q5B6;F6SHF3;A0A0G2JFL4;F7A465;F6VQH5;D3YTQ3;Q9D3U4;Q9Z130	Heterogeneous nuclear ribonucleoprotein D0	Hnrnpd	NaN	0.956809	0.661162	5	5	28.2	24.611	8.8594	612
Q6ZWZ6;F7AEH4;P63323;A0A1W2P7A1	40S ribosomal protein S12	Rps12	NaN	1.35479	1.02446	3	3	30.3	14.515	6.9804	613
F7ARZ1;Q3TI14;Q8VE22;A7M7Q8	28S ribosomal protein S23, mitochondrial	Mrps23	NaN	0.842829	0.99334	3	3	35.8	13.295	5.0534	614
F7B227;O35459	Delta(3,5)-Delta(2,4)-dienoyl-CoA isomerase, mitochondrial	Ech1	NaN	1.37187	2.48702	2	2	11.9	19.319	3.0258	615
F7BP55;Q9WTP6-2;Q9WTP6	Adenylate kinase 2, mitochondrial;Adenylate kinase 2, mitochondrial, N-terminally processed	Ak2	NaN	1.037	0.756202	2	2	30.6	7.3927	2.3134	616
F7BX26;Q60676	Serine/threonine-protein phosphatase;Serine/threonine-protein phosphatase 5	Ppp5c	NaN	NaN	NaN	1	1	2.7	54.205	6.0924	617
F7C265;Q9D024-3;Q9D024-2;Q9D024	Coiled-coil domain-containing protein 47	Ccdc47	NaN	1.47322	0.998116	1	1	6.2	25.727	2.0686	618
F7CBP1;G3XA17;Q62448-2;Q62448	Eukaryotic translation initiation factor 4 gamma 2	Eif4g2	NaN	NaN	0.68691	1	1	1.3	97.888	2.7853	619
F7D1J2;Q60855	Receptor-interacting serine/threonine-protein kinase 1	Ripk1	NaN	NaN	NaN	2	2	3.9	68.027	3.8677	620
Q3TML0;F7DBQ0;Q922R8	Protein disulfide-isomerase A6	Pdia6	1.76735	1.04555	1.38584	11	11	31.5	48.689	169.82	621
F8VQC1;E9Q740	Signal recognition particle subunit SRP72	Srp72	NaN	0.555773	1.0199	6	6	13.4	74.656	16.966	622
Q9JK81;F8WGG3;F7A3N3	UPF0160 protein MYG1, mitochondrial	Myg1	NaN	NaN	1.92002	2	2	4.7	42.722	2.0277	623
F8WGM5;Q64324	Syntaxin-binding protein 2	Stxbp2	NaN	1.84324	1.2323	7	7	18.5	66.313	23.112	624
F8WGT1;Q68FL4;F8WI65;Q68FL4-2;H3BKT5;E9PX77;D3YX97;H3BL31;D3YYM7	Adenosylhomocysteinase;Putative adenosylhomocysteinase 3	Ahcyl2	NaN	0.380288	0.941594	5	2	10.5	66.771	6.4183	625
S4R293;F8WH69;Q09014	Neutrophil cytosol factor 1	Ncf1	NaN	0.756436	1.15093	10	10	31.3	43.088	37.409	626
Q8CIE6;F8WHL2;F6XJN3	Coatomer subunit alpha;Xenin;Proxenin;Coatomer subunit alpha	Copa	NaN	0.479051	0.271278	16	16	15.6	138.43	25.852	627
Q61543;F8WHM5;F6RSH1	Golgi apparatus protein 1	Glg1	NaN	1.1296	1.14745	3	3	2.9	133.73	4.7998	628
F8WHU9;Q62384	Zinc finger protein ZPR1	Zpr1	NaN	NaN	NaN	1	1	3.4	42.327	1.5584	629
F8WJG3;P62996	Transformer-2 protein homolog beta	Tra2b	NaN	NaN	NaN	1	1	7.4	21.935	2.4766	630
F8WJK8;Q99L47;E9Q1V0;E9Q1X9	Hsc70-interacting protein	St13	NaN	0.812739	0.919656	7	7	21.3	40.538	32.474	631
G3UVV4;P17710-3;P17710-4;P17710;P17710-2;D3YYR4;D3Z365;Q91W97;E9Q9M6;B4YB29;D3Z105	Hexokinase;Hexokinase-1	Hk1	NaN	0.48045	0.789276	20	17	23.7	101.87	35.385	632
G3UWE1;Q52L67;Q9CY27;A0A5F8MPU6;A0A5F8MQC8;A0A1D5RLB4;Q3TAN8;A0A1D5RLH3	Very-long-chain enoyl-CoA reductase	Tecr	NaN	0.604233	0.653309	6	6	13.7	34.244	9.1513	633
G3UX26;Q60930;A0A286YCR8;D3YZT5;D3YUN8	Voltage-dependent anion-selective channel protein 2	Vdac2	1.43101	1.05404	1.26158	10	10	38.9	30.446	127	634
G8JL74;G3UXA6;Q8BHD7-2;Q8BHD7;G3UZ01;G3UXZ8;F7C521;G3UY95;A0A1W2P7W3;B2RU80	Polypyrimidine tract-binding protein 3	Ptbp3	3.11144	0.647712	1.07391	8	5	14.5	59.465	11.067	635
G3UXL2;Q9D7G0	Ribose-phosphate pyrophosphokinase 1	Prps1l3;Prps1	NaN	0.355405	0.576729	3	2	10.7	34.824	3.948	636
G3UXX3;Q91XH5;Q64105;G3UZ79	Sepiapterin reductase	Spr	NaN	NaN	NaN	2	2	14.2	23.357	4.3865	637
G3UXZ5;P97371;G3UXY0;G3UWN9;G3X9K9;G3UXR1	Proteasome activator complex subunit 1	Psme1	NaN	1.31911	1.05488	10	10	56.7	27.411	78.112	638
G3UY38;G5E924;Q8R081	Heterogeneous nuclear ribonucleoprotein L	Hnrnpl	NaN	0.603303	0.227068	4	4	17.8	50.564	10.127	639
G3UY93;Q9Z1Q9;G3UZ22;G3UYW2	Valine--tRNA ligase	Vars	NaN	0.873265	0.677542	19	19	23.2	141.41	59.966	640
Q03958;G3UYF9;A0A3Q4EBT3	Prefoldin subunit 6	Pfdn6	NaN	1.73043	1.2586	5	5	40.2	14.454	7.6754	641
G3UYV7;P62858	40S ribosomal protein S28	Rps28	0.655696	1.62622	0.974037	2	2	37.5	6.3442	4.2181	642
G3UZ26;P50431;G3UYY1	Serine hydroxymethyltransferase;Serine hydroxymethyltransferase, cytosolic	Shmt1	NaN	0.688538	0.555332	3	2	10.5	48.334	1.5784	643
G3UZA4;G3UZJ5;G3UZX4;P67871;G3UWU5;G3UXG7	Casein kinase II subunit beta	Csnk2b	NaN	0.890035	0.979094	2	2	18	14.279	5.5949	644
G3UZP7;P01899;P01897;Q8HWB2;E9PX63;A7VMS6;O19441;E9Q0G4;G3UXE9;P01896;P01898;P06339;Q4KN81;V9GXI3;V9GXI4;V9GXR0	H-2 class I histocompatibility antigen, D-B alpha chain;H-2 class I histocompatibility antigen, L-D alpha chain	H2-D1;H2-L	1.81796	1.25818	1.64902	13	7	34.5	42.78	132.93	645
G3X8T3;P16675;A2A5J8;A2A5J9	Carboxypeptidase;Lysosomal protective protein;Lysosomal protective protein 32 kDa chain;Lysosomal protective protein 20 kDa chain	Ctsa	NaN	0.738544	1.22912	3	3	8.7	55.726	6.3312	646
G3X8U3		2210016F16Rik	NaN	NaN	5.89008	2	2	10.4	38.615	3.9209	647
G3X8Y3;Q80UM3;A0A0A6YW80;A0A0A6YX86;E9PZ53;Q9DBB4;A0A0A6YXF4	N-alpha-acetyltransferase 15, NatA auxiliary subunit;N-alpha-acetyltransferase 16, NatA auxiliary subunit	Naa15;Naa16	NaN	0.912325	0.462026	6	6	6.2	101.09	5.784	648
G3X928;Q6NZC7	SEC23-interacting protein	Sec23ip	NaN	0.597314	NaN	2	2	1.9	110.76	1.5377	649
P97372;G3X9V0;E0CZ90	Proteasome activator complex subunit 2	Psme2	NaN	0.7864	0.972294	9	9	48.5	27.057	70.981	650
G3XA48;P58044;H3BLF8;H3BLP1;H3BKD7	Isopentenyl-diphosphate Delta-isomerase 1	Idi1	NaN	0.831951	1.45509	6	6	31.1	32.477	17.276	651
G5E814;Q9D8B4	NADH dehydrogenase [ubiquinone] 1 alpha subcomplex subunit 11	Ndufa11	NaN	1.71081	1.4113	1	1	7.7	15.115	1.7654	652
G5E829;A0A1W2P7C7;Q6Q477-2;Q0VF55;Q6Q477;Q3UHH0;A2ALL9;E9Q828;F7AAP4;Q8C048;A0A1W2P772;F8WHB1;Q9R0K7;S4R1C4;A0A1W2P882;A0A1W2P6X7;A0A1W2P867;A0A1W2P7R3;A0A8I4SZH4	Plasma membrane calcium-transporting ATPase 1	Atp2b1	NaN	1.16946	1.44949	12	12	13	134.75	22.335	653
G5E850;P56395;E0CY88;A0A494B9D8	Cytochrome b5	Cyb5a	NaN	1.149	1.00884	4	4	56.1	11.142	15.524	654
G5E866;Q99NB9	Splicing factor 3B subunit 1	Sf3b1	NaN	0.513234	0.990122	6	6	8.1	145.83	9.456	655
Q6PE70;G5E8F8;O70309;O70309-2	Integrin beta;Integrin beta-5	Itgb5	NaN	1.57463	2.38283	1	1	1.1	88.051	1.6314	656
G5E8R4;Q922D4-2;Q922D4;A0A286YCG3;A0A286YE88;Q922D4-4;Q922D4-3	Serine/threonine-protein phosphatase 6 regulatory subunit 3	Ppp6r3	NaN	0.481112	0.232054	2	2	2.7	97.862	3.338	657
G5E8V9		Arfip1	NaN	1.02096	1.07005	1	1	4.3	41.518	2.4366	658
G5E902;Q8VEM8	Phosphate carrier protein, mitochondrial	Slc25a3	2.6654	1.43338	0.862374	11	11	30.7	39.736	53.444	659
H3BJ30;H3BJW3;Q6NVF9;H3BKW0	Cleavage and polyadenylation specificity factor subunit 6	Cpsf6	NaN	0.510751	0.769767	4	4	11.6	59.308	6.5566	660
H3BL15;H3BJU7;H3BJ45;H3BJ40;H3BKH9;H3BJX8;Q60875-2;Q60875-3;Q60875-5;Q60875-4;Q60875;H3BLF9;H3BJ59	Rho guanine nucleotide exchange factor 2	Arhgef2	NaN	1.28905	0.327925	2	2	14	29.192	3.3215	661
H3BJ75;Q9QZB9	Dynactin subunit 5	Dctn5	NaN	1.05622	1.21982	1	1	18.5	6.2671	1.9198	662
H3BKH6;Q9R0P3;H3BJP2;H3BK43;H3BLJ9;H3BJL6;H3BJC6;H3BL99	S-formylglutathione hydrolase	Esd	0.490675	0.918453	0.78306	6	6	34.9	32.829	69.659	663
H3BKM0;Q9DBG3;Q9DBG3-2;H3BIY9;H3BJ06	AP-2 complex subunit beta;AP complex subunit beta	Ap2b1	NaN	0.891883	0.582328	18	9	24.6	101.36	24.61	664
H3BKN0;Q1HFZ0-2;Q1HFZ0	tRNA (cytosine(34)-C(5))-methyltransferase	Nsun2	NaN	0.280054	0.247352	2	2	3.7	81.373	3.9674	665
H3BL08;Q8C172	Ceramide synthase 6	Cers6	NaN	1.80162	0.92324	1	1	2.8	45.716	2.5565	666
Q91ZA3;H3BL62;D3YZC0	Propionyl-CoA carboxylase alpha chain, mitochondrial	Pcca	NaN	0.93714	0.694729	2	2	3.6	79.921	2.0484	667
H3BLG5;Q3TMX0;O08992;A2AKJ9;A2AKJ6	Syntenin-1	Sdcbp	NaN	2.29009	1.80738	2	2	13.7	26.857	3.9527	668
H3BLN5;Q8BVZ5	Interleukin-33;Interleukin-33(102-266);Interleukin-33(109-266)	Il33	NaN	4.14111	0.78341	1	1	4.4	25.646	1.5204	669
H7BWY7;Q9Z1K5	E3 ubiquitin-protein ligase ARIH1	Arih1	NaN	1.90581	2.14908	1	1	3.7	42.499	1.8695	670
I7HLV2;Q6ZWV3;P86048;A0A1B0GXC3	60S ribosomal protein L10;60S ribosomal protein L10-like	Rpl10;Rpl10l	NaN	0.811293	1.03893	4	4	19.9	23.072	30.228	671
I7HPV9;Q69ZK0-2;Q69ZK0	Phosphatidylinositol 3,4,5-trisphosphate-dependent Rac exchanger 1 protein	Prex1	NaN	1.05031	0.222238	5	5	5.1	166.21	7.9067	672
J3QJU7		Gm11744	NaN	0.86139	1.54966	1	1	6.6	11.932	1.5828	673
J3QJX3;Q9Z2G6-2;Q9Z2G6	Protein sel-1 homolog 1	Sel1l	NaN	1.36778	1.2658	1	1	2.7	82.425	3.1565	674
J3QMG3;Q60931	Voltage-dependent anion-selective channel protein 3	Vdac3	0.666711	1.3693	1.04563	7	7	32	30.851	50.502	675
J3QN31;P28650;P28650-2	Adenylosuccinate synthetase isozyme 1	Adssl1	NaN	0.807444	0.527391	3	3	9.4	52.779	5.9586	676
J3QNU6;Q8BWG8-2;Q8BWG8;E0CY53;E0CYB1;F7DF62	Beta-arrestin-1	Arrb1	NaN	0.775465	1.08848	4	4	16	47.106	7.4468	677
J3QPU5		Gm6537	NaN	NaN	NaN	1	1	8.4	30.74	2.6415	678
K3W4Q8;P18572-2;P18572;J3QP71	Basigin	Bsg	NaN	2.13584	3.34753	3	3	18.3	24.116	5.09	679
K3W4R2;Q6URW6-2;Q6URW6;Q6URW6-3;A0A140LI60	Myosin-14	Myh14	NaN	NaN	NaN	4	1	2.2	228.56	2.1892	680
K3W4T3;Q9Z1G4-3;Q9Z1G4-2;Q9Z1G4;P15920;P15920-2;Q920R6	V-type proton ATPase subunit a;V-type proton ATPase 116 kDa subunit a isoform 1	Atp6v0a1	NaN	1.13034	1.16417	14	13	22.4	96.426	27.37	681
L7N451;Q80SU7	Interferon-induced very large GTPase 1	Gvin1	NaN	0.437016	0.160856	2	2	1.1	280.78	4.366	682
M0QWP9;Q9D6J6-2;Q9D6J6	NADH dehydrogenase [ubiquinone] flavoprotein 2, mitochondrial	Ndufv2	NaN	NaN	NaN	1	1	18.6	6.9081	15.114	683
M0QWY0;O70378;M0QWP2	ER membrane protein complex subunit 8	Emc8	NaN	1.46708	2.46337	2	2	21.1	14.376	1.5769	685
O08529	Calpain-2 catalytic subunit	Capn2	NaN	0.813718	0.812982	13	13	27.6	79.871	30.032	686
O08547;E9Q6R3;A0A0G2JF08;D6RES2	Vesicle-trafficking protein SEC22b	Sec22b	0.731805	1.44388	0.840505	6	6	34	24.74	18.614	687
O08553;Q3TT92;E9PWE8;Q62188;Q6P1J1;P97427;Q71H75	Dihydropyrimidinase-related protein 2	Dpysl2	NaN	0.756607	1.69737	23	23	60	62.277	323.31	688
O08582;A0A2R8VKJ2;A0A2R8W6Z1;A0A2R8VI47;A0A2R8W725	GTP-binding protein 1	Gtpbp1	NaN	0.537898	0.687609	3	3	5.4	72.3	4.2073	689
O08583;G3X9I4;O08583-2;Q9JJW6-2;Q9JJW6	THO complex subunit 4;Aly/REF export factor 2	Alyref;Alyref2	NaN	1.14778	0.179764	3	3	22.7	26.94	7.7446	690
O08734;F7CUQ1;Q91WX5	Bcl-2 homologous antagonist/killer	Bak1	NaN	1.56983	NaN	2	2	15.8	23.294	1.4414	691
O08738	Caspase-6;Caspase-6 subunit p18;Caspase-6 subunit p11	Casp6	NaN	1.08613	1.13442	3	3	10.5	31.595	3.7922	692
O08749	Dihydrolipoyl dehydrogenase, mitochondrial	Dld	0.312542	1.07406	1.10305	10	10	22.4	54.272	15.334	693
O08792	Transcription factor COE2	Ebf2	NaN	1.73458	2.76376	1	1	1.9	62.605	1.4406	694
O08795;O08795-2	Glucosidase 2 subunit beta	Prkcsh	NaN	1.16038	2.89673	3	3	6.1	58.792	4.52	695
O08807;B1AZS9	Peroxiredoxin-4	Prdx4	2.34046	0.925036	1.19494	7	6	29.6	31.052	22.464	696
O08915	AH receptor-interacting protein	Aip	NaN	1.00443	0.916034	2	2	8.2	37.605	3.9312	697
O08917;G3UYU4;G3UZZ5;G3UWW8	Flotillin-1	Flot1	NaN	1.90424	3.02485	6	6	17.5	47.513	11.785	698
O09005	Sphingolipid delta(4)-desaturase DES1	Degs1	NaN	1.19559	2.58479	2	2	10.2	38.241	3.4783	699
O09043;A0A140LIE6	Napsin-A	Napsa	NaN	3.78505	1.09568	3	3	17.7	45.544	3.4584	700
Q9D3L3;O09044;B0R030;B0R029;E9Q8A1	Synaptosomal-associated protein;Synaptosomal-associated protein 23	Snap23	3.49869	1.88337	2.08145	8	8	58.4	24.55	37.458	701
O09061;A0A338P7C0;A0A338P7F1	Proteasome subunit beta type-1	Psmb1	NaN	1.06267	1.06704	9	9	52.1	26.372	28.786	702
O09106	Histone deacetylase 1	Hdac1	NaN	0.444394	0.299749	5	3	16.2	55.074	9.5257	703
O09110-2;O09110	Dual specificity mitogen-activated protein kinase kinase 3	Map2k3	0.92802	0.663961	0.960218	2	2	7.3	35.836	2.0339	704
O09111	NADH dehydrogenase [ubiquinone] 1 beta subcomplex subunit 11, mitochondrial	Ndufb11	NaN	0.82264	NaN	2	2	17.9	17.444	3.0845	705
O09117-2;O09117	Synaptophysin-like protein 1	Sypl1	NaN	2.43451	2.28209	1	1	10.3	26.751	1.7756	706
O09131;A0A494BAB1;A0A494B9X6;A0A494BAY2;A0A494BB82;Q8K2Q2	Glutathione S-transferase omega-1	Gsto1	NaN	0.527098	4.76429	10	10	45.8	27.497	14.438	707
O09159	Lysosomal alpha-mannosidase	Man2b1	0.976997	2.47428	0.730597	3	3	4.1	114.65	4.7777	708
O35075	Down syndrome critical region protein 3 homolog	Dscr3	NaN	1.11475	NaN	1	1	6.4	32.97	1.773	709
O35114	Lysosome membrane protein 2	Scarb2	NaN	2.12015	1.66721	2	2	4	54.043	2.9827	710
O35129;F6QPR1;F6Q8V7	Prohibitin-2	Phb2	4.18146	1.22337	1.02146	16	16	60.5	33.296	138.26	711
O35226-2;O35226-3;O35226;O35226-5;O35226-4;F7AI87	26S proteasome non-ATPase regulatory subunit 4	Psmd4	NaN	0.806242	0.883581	7	7	25.6	41.046	15.907	712
O35286;A0A0G2JG10;Q497W9;A0A0G2JGQ5	Pre-mRNA-splicing factor ATP-dependent RNA helicase DHX15	Dhx15	NaN	0.611896	0.765178	8	8	14.5	91.006	10.161	713
O35295	Transcriptional activator protein Pur-beta	Purb	NaN	1.26366	0.794157	3	3	14.5	33.901	4.4798	714
O35309	N-myc-interactor	Nmi	NaN	1.36509	0.52417	2	2	13.7	35.235	3.2766	715
Q9D8S5;O35326	Serine/arginine-rich splicing factor 5	Srsf5	NaN	NaN	0.712034	1	1	5.6	30.978	2.4587	716
Q4FJZ2;O35345;Q60960	Importin subunit alpha;Importin subunit alpha-7;Importin subunit alpha-5;Importin subunit alpha-5, N-terminally processed	Kpna6;Kpna1	NaN	NaN	0.657198	1	1	2.8	59.602	3.789	717
O35350;A0A494BAS0;A0A494BAC4	Calpain-1 catalytic subunit	Capn1	NaN	0.653515	1.14046	18	18	29.9	82.105	39.041	718
O35367	Keratocan	Kera	NaN	5.43521	1.24794	1	1	3.7	40.403	1.4842	719
O35465;O35465-2	Peptidyl-prolyl cis-trans isomerase FKBP8	Fkbp8	NaN	NaN	NaN	1	1	4	43.528	2.413	720
O35593	26S proteasome non-ATPase regulatory subunit 14	Psmd14	NaN	1.2116	0.888237	8	8	42.3	34.577	25.139	721
O35604	Niemann-Pick C1 protein	Npc1	NaN	0.851525	4.34568	2	2	1.9	142.88	5.6456	722
O35643;Q5SVG5;Q5SVG4	AP-1 complex subunit beta-1	Ap1b1	NaN	0.659357	0.732278	24	15	40.8	103.93	58.021	723
O35682;A0A0N4SW94	Myeloid-associated differentiation marker	Myadm	NaN	0.831737	1.72113	2	2	10.9	35.284	62.951	724
O35683	NADH dehydrogenase [ubiquinone] 1 alpha subcomplex subunit 1	Ndufa1	NaN	1.78758	1	1	1	14.3	8.1384	2.6384	725
O35685	Nuclear migration protein nudC	Nudc	NaN	1.18561	0.895854	6	6	19.9	38.358	9.0074	726
O35704	Serine palmitoyltransferase 1	Sptlc1	NaN	NaN	NaN	1	1	4.4	52.534	2.9241	727
O35744;Q91Z98	Chitinase-like protein 3	Chil3	0.907757	2.23203	0.896324	9	9	30.4	44.458	32.175	728
O35841	Apoptosis inhibitor 5	Api5	NaN	0.609466	1.20783	3	3	9.3	56.784	5.5711	729
O35864;A0A087WQA8;A0A087WQ60	COP9 signalosome complex subunit 5	Cops5	NaN	0.758591	1.10769	4	4	13.2	37.548	6.0078	730
O35955	Proteasome subunit beta type-10	Psmb10	NaN	1.34292	0.995353	5	5	20.9	29.063	5.8249	731
O54734	Dolichyl-diphosphooligosaccharide--protein glycosyltransferase 48 kDa subunit	Ddost	1.74709	1.68019	1.00466	13	13	50.1	49.027	79.03	732
O54774	AP-3 complex subunit delta-1	Ap3d1	NaN	1.03163	0.686939	9	9	10	135.08	15.494	733
O54941	SWI/SNF-related matrix-associated actin-dependent regulator of chromatin subfamily E member 1	Smarce1	NaN	1.41975	NaN	1	1	3.2	46.638	2.1703	734
O54950;A0A2R8VHU2	5-AMP-activated protein kinase subunit gamma-1	Prkag1	NaN	0.582667	0.705258	3	3	12.1	37.52	5.0757	735
O54962	Barrier-to-autointegration factor;Barrier-to-autointegration factor, N-terminally processed	Banf1	NaN	1.06793	NaN	1	1	27	10.102	3.3096	736
O54984	ATPase Asna1	Asna1	NaN	0.61064	0.970339	3	3	10.1	38.822	4.7212	737
O54988-2;O54988	STE20-like serine/threonine-protein kinase	Slk	NaN	0.726829	0.940546	8	7	7.7	137.71	13.259	738
O55013	Trafficking protein particle complex subunit 3	Trappc3	NaN	1.43326	1.40178	3	3	17.8	20.302	4.3556	739
O55022	Membrane-associated progesterone receptor component 1	Pgrmc1	NaN	1.5578	1.52926	2	2	11.3	21.694	3.6638	740
O55029	Coatomer subunit beta	Copb2	0.684378	0.887024	0.601178	23	23	34.4	102.45	158.62	741
O55098	Serine/threonine-protein kinase 10	Stk10	NaN	0.27734	0.936751	4	3	5.6	111.9	5.312	742
O55125	Protein NipSnap homolog 1	Nipsnap1	NaN	0.58447	NaN	2	2	8.1	33.363	2.5362	743
O55126;Q7TMG8;A0A0G2JEV1	Protein NipSnap homolog 2	Gbas	NaN	1.38149	1.58263	2	2	10.3	32.932	2.6294	744
O55135;A6PWZ2	Eukaryotic translation initiation factor 6	Eif6	0.2486	0.348136	0.26139	2	2	17.1	26.511	5.8642	745
O55142	60S ribosomal protein L35a	Rpl35a	1.71733	1.14186	1.21592	7	7	52.7	12.554	42.932	746
O55143;O55143-2;Q8R429	Sarcoplasmic/endoplasmic reticulum calcium ATPase 2	Atp2a2	NaN	0.710432	0.620191	15	13	17.6	114.86	28.222	747
O55222;A0A1B0GR42;A0A1B0GRF6;D3YZA5	Integrin-linked protein kinase	Ilk	NaN	0.731027	0.758315	5	5	11.9	51.373	6.5791	748
O55234;Q8BTY5	Proteasome subunit beta type-5	Psmb5	NaN	0.937098	NaN	2	2	7.2	28.532	3.0334	749
O55242;O55242-2	Sigma non-opioid intracellular receptor 1	Sigmar1	0.763124	2.31191	2.25625	2	2	18.4	25.25	4.7178	750
O70145;A0A087WPH0	Neutrophil cytosol factor 2	Ncf2	2.45717	0.706162	0.715588	18	18	37.3	59.485	30.183	751
O70152;A2BDX2;F8WII3	Dolichol-phosphate mannosyltransferase subunit 1	Dpm1	NaN	1.43646	1.11224	3	3	16.9	29.174	4.7228	752
O70172;F6RJE8	Phosphatidylinositol 5-phosphate 4-kinase type-2 alpha	Pip4k2a	NaN	1.46195	1.58558	5	3	17	46.151	12.983	753
O70194;A0A2R8VK20	Eukaryotic translation initiation factor 3 subunit D	Eif3d	NaN	0.56633	0.655315	8	8	20.4	63.988	13.451	754
O70200	Allograft inflammatory factor 1	Aif1	NaN	1.51319	0.995493	1	1	11.6	16.91	1.697	755
O70252;D3YX62;D3Z4A2;D3YXN4	Heme oxygenase 2	Hmox2	NaN	0.567656	1.10104	8	8	34.6	35.738	16.43	756
O70274;Q63739	Protein tyrosine phosphatase type IVA 2;Protein tyrosine phosphatase type IVA 1	Ptp4a2;Ptp4a1	NaN	1.08297	1.61394	2	2	25.7	19.127	5.3506	757
O70310;F7APP3;A2AJH3;O70311	Glycylpeptide N-tetradecanoyltransferase 1;Glycylpeptide N-tetradecanoyltransferase;Glycylpeptide N-tetradecanoyltransferase 2	Nmt1;Nmt2	NaN	1.19798	1.00975	4	4	11.9	56.888	8.5998	758
Q80UE5;O70318;Q80UE4;Q8C928;A0A1W2P6I5;A0A1W2P7I2;A0A1W2P6H2	Band 4.1-like protein 2	Epb4.1l2;Epb41l2	NaN	0.505576	0.836779	6	6	9.8	101.81	10.494	759
S4R1E5;O70325-2;O70325;O70325-3	Glutathione peroxidase;Phospholipid hydroperoxide glutathione peroxidase, mitochondrial	Gpx4	NaN	NaN	NaN	1	1	7.6	17.937	2.1072	760
O70435;E0CX62;E0CZ34;F8WH02;E0CYL6	Proteasome subunit alpha type-3	Psma3	0.398099	1.03047	0.982445	11	11	43.5	28.405	25.851	761
Q8BH40;O70439	Syntaxin-7	Stx7	NaN	0.575336	2.9578	5	5	26.4	29.736	42.683	762
O70456	14-3-3 protein sigma	Sfn	NaN	0.98329	1.66871	4	1	13.3	27.706	1.5577	763
O70469	Docking protein 2	Dok2	NaN	0.277793	1.0972	2	2	6.3	45.522	2.534	764
Q8BSN6;O70480	Vesicle-associated membrane protein 4	Vamp4	NaN	1.06034	1.36308	1	1	9.9	16.358	5.458	765
Q6ZWQ5;Q3TGS7;Q3V2H3;O70493	Sorting nexin-12	Snx12	NaN	NaN	3.21565	4	2	21	18.884	2.3789	766
O70503;O70503-2	Very-long-chain 3-oxoacyl-CoA reductase	Hsd17b12	2.14556	0.873901	0.746727	10	10	33.7	34.741	22.338	767
O70579	Peroxisomal membrane protein PMP34	Slc25a17	NaN	1.75811	0.840377	1	1	2.9	34.412	1.5962	768
O70591	Prefoldin subunit 2	Pfdn2	NaN	1.49733	0.959215	1	1	7.8	16.534	2.5781	769
O88342;A0A0J9YU05	WD repeat-containing protein 1	Wdr1	0.485071	0.953936	1.01433	20	20	45.9	66.406	270.95	770
O88441	Metaxin-2	Mtx2	NaN	1.6661	0.540171	3	3	16	29.758	3.201	771
O88456;A0A0R4J1C2;Q9D7J7	Calpain small subunit 1	Capns1	NaN	0.741554	1.18179	6	6	35.8	28.406	24.267	772
O88531	Palmitoyl-protein thioesterase 1	Ppt1	NaN	4.26512	1.0862	1	1	3.9	34.49	1.3977	773
O88543;F6YCA7;D3Z036	COP9 signalosome complex subunit 3	Cops3	NaN	0.899784	0.829559	5	5	18	47.832	42.825	774
O88544;F6QTS1;D3YV99;D3Z1R9	COP9 signalosome complex subunit 4	Cops4	NaN	0.244249	0.585407	7	7	23.9	46.284	9.618	775
O88569-3;O88569-2;O88569;A0A0N4SUM2	Heterogeneous nuclear ribonucleoproteins A2/B1	Hnrnpa2b1	2.17046	1.14255	1.26057	13	12	48.8	32.46	264.57	776
O88587;O88587-2;D3Z227	Catechol O-methyltransferase	Comt	NaN	0.868443	1.07662	5	5	30.9	29.486	9.0388	777
O88668;K4DI63;J3QP41	Protein CREG1	Creg1	NaN	2.4777	0.806026	2	2	13.2	24.452	3.8899	778
O88696	ATP-dependent Clp protease proteolytic subunit, mitochondrial	Clpp	NaN	NaN	0.989555	1	1	5.5	29.8	1.8055	779
Q8C5N9;O88736	3-keto-steroid reductase	Hsd17b7	0.896891	NaN	NaN	1	1	3.3	40.014	2.7156	780
Q3UDC3;O88746;A0A1D5RL90;A0A1D5RM45	Target of Myb protein 1	Tom1	NaN	0.782823	1.01448	2	2	7.4	57.145	2.5209	781
O88844;A0A087WPT4;A0A087WRS9;D3YVY3;A0A087WRM4	Isocitrate dehydrogenase [NADP] cytoplasmic	Idh1	1.17504	0.951677	0.769171	19	18	50.5	46.674	120.83	782
O88855	Leukotriene B4 receptor 1	Ltb4r	NaN	1.31203	1.49648	1	1	3.7	38.252	2.2899	783
O88952	Protein lin-7 homolog C	Lin7c	NaN	NaN	NaN	1	1	4.6	21.834	1.499	784
O88958;D3Z0R5;A0A494B9X2;A0A494BB68;D3YWR1;Q9CRC9-2;Q9CRC9	Glucosamine-6-phosphate isomerase 1	Gnpda1	NaN	0.833665	1.28417	6	6	23.2	32.549	13.219	785
O89017	Legumain	Lgmn	NaN	0.773163	1.35158	1	1	3.9	49.372	2.4582	786
O89023	Tripeptidyl-peptidase 1	Tpp1	NaN	0.80074	0.723225	5	5	16.5	61.341	9.7944	787
O89053;G3UYK8;A0A0U1RPY8;D3YW57;G3UX53;D3YXM2	Coronin-1A;Coronin	Coro1a	0.824527	1.14672	1.06919	17	17	34.9	50.989	195.01	788
O89086;Q8BG13;S4R2M6	RNA-binding protein 3	Rbm3	NaN	1.77383	0.921342	3	3	39.2	16.604	5.1668	789
P00375	Dihydrofolate reductase	Dhfr	NaN	NaN	NaN	2	2	21.4	21.606	4.9041	790
P00405	Cytochrome c oxidase subunit 2	Mtco2	NaN	1.85077	1.07843	6	6	30.8	25.976	82.557	791
P00493	Hypoxanthine-guanine phosphoribosyltransferase	Hprt1	NaN	NaN	1.76493	2	2	10.6	24.57	3.6497	792
P00848	ATP synthase subunit a	Mtatp6	NaN	NaN	NaN	1	1	4.4	25.095	2.1076	793
P00920	Carbonic anhydrase 2	Ca2	NaN	0.922749	NaN	1	1	6.2	29.032	2.2607	794
P01027;H3BL60;CON__Q2UVX4	Complement C3;Complement C3 beta chain;C3-beta-c;Complement C3 alpha chain;C3a anaphylatoxin;Acylation stimulating protein;Complement C3b alpha chain;Complement C3c alpha chain fragment 1;Complement C3dg fragment;Complement C3g fragment;Complement C3d fragment;Complement C3f fragment;Complement C3c alpha chain fragment 2	C3	1.32786	6.22862	2.23849	10	10	7.1	186.48	15.087	795
P01029	Complement C4-B;Complement C4 beta chain;Complement C4 alpha chain;C4a anaphylatoxin;Complement C4 gamma chain	C4b	0.41834	4.80712	0.52792	2	2	1.5	192.91	2.7142	796
P01887	Beta-2-microglobulin	B2m	2.28606	1.23111	3.43916	3	3	22.7	13.779	12.295	826
P03911	NADH-ubiquinone oxidoreductase chain 4	Mtnd4	NaN	1.36379	0.223972	3	3	12.4	51.881	4.1241	827
P03921	NADH-ubiquinone oxidoreductase chain 5	Mtnd5	NaN	1.11882	0.974615	4	4	9.4	68.474	6.4185	828
P04441-2;P04441	H-2 class II histocompatibility antigen gamma chain	Cd74	1.94915	1.25215	1.28219	10	10	56.3	24.454	108.11	831
P05063	Fructose-bisphosphate aldolase C	Aldoc	NaN	0.0957107	11.71	5	3	15.4	39.394	5.2497	832
P05064;A6ZI44;D3YWI1;Q9CPQ9;A6ZI46;D3Z510;A0A0U1RPN8;D3YV98;A0A0U1RPT5;A6ZI47;Q91Y97	Fructose-bisphosphate aldolase A;Fructose-bisphosphate aldolase	Aldoa;Aldoart1	1.68897	1.15777	1.19906	17	15	51.9	39.355	290.87	833
P05132-2;P05132	cAMP-dependent protein kinase catalytic subunit alpha	Prkaca	0.443387	1.11303	0.845975	11	5	39.4	39.802	21.918	834
P05202	Aspartate aminotransferase, mitochondrial	Got2	1.20712	1.35405	1.10434	14	14	33.7	47.411	49.465	835
P06745;CON__Q3ZBD7;A0A0U1RQ72;A0A0U1RP97;A0A0U1RQ18	Glucose-6-phosphate isomerase	Gpi	NaN	0.895257	0.878046	23	23	57	62.766	323.31	837
S4R1M0;P06800-6;P06800-5;P06800	Protein-tyrosine-phosphatase;Receptor-type tyrosine-protein phosphatase C	Ptprc	3.20678	1.2772	1.59235	30	30	28.7	128.57	199.49	838
P07356;B0V2N7;B0V2N8;B0V2N5;REV__F6WNG1;REV__Q8BND4	Annexin A2;Annexin	Anxa2	1.11144	1.69645	1.57678	22	22	57.8	38.676	323.31	839
P07724	Serum albumin	Alb	0.729924	5.39367	0.68265	12	12	22.2	68.692	45.489	840
P07742	Ribonucleoside-diphosphate reductase large subunit	Rrm1	NaN	0.29684	1.64583	5	5	9.2	90.209	6.9841	841
P07901;B7ZC50;A2A6A2;B7ZC49	Heat shock protein HSP 90-alpha	Hsp90aa1	2.76998	0.855409	0.912655	32	21	46.2	84.787	323.31	842
P08030;A0A1D5RLR6	Adenine phosphoribosyltransferase	Aprt	NaN	1.02076	5.07143	2	2	12.8	19.724	1.8651	843
P08113;F7C312	Endoplasmin	Hsp90b1	1.27102	0.94831	1.18886	37	36	46.1	92.475	323.31	844
P08207	Protein S100-A10	S100a10	1.20483	2.70216	1.83991	3	3	45.4	11.186	71.729	845
P08249;A0A0G2JF23;A0A0G2JGY4	Malate dehydrogenase, mitochondrial	Mdh2	2.15256	0.627912	1.39693	11	11	39.6	35.611	30.867	846
P08752;A0A0A6YWA9	Guanine nucleotide-binding protein G(i) subunit alpha-2	Gnai2	2.15764	1.70078	1.64235	13	6	42	40.489	306.03	847
P08905	Lysozyme C-2	Lyz2	0.751162	2.04661	0.962164	2	1	14.9	16.689	80.341	848
P09055;P09055-2	Integrin beta-1	Itgb1	5.66117	1.05617	2.21896	7	7	8.8	88.231	10.874	849
P09103;E9Q8G8	Protein disulfide-isomerase	P4hb	1.32227	0.997878	1.60276	25	25	61.9	57.058	292.17	850
P09405	Nucleolin	Ncl	2.52538	1.05721	0.841347	18	18	26.7	76.722	76.717	851
P09411;S4R2M7;P09041	Phosphoglycerate kinase 1;Phosphoglycerate kinase	Pgk1	0.656764	0.812874	1.04752	20	20	53.2	44.55	323.31	852
P09528	Ferritin heavy chain;Ferritin heavy chain, N-terminally processed	Fth1	NaN	2.0092	NaN	1	1	8.2	21.066	2.1613	853
P09671;A0A3B2WBF0	Superoxide dismutase [Mn], mitochondrial	Sod2	NaN	1.25781	1.03768	3	3	15.8	24.603	11.797	854
Q3THW5;P0C0S6;Q8R029;Q3UA95;G3UWL7	Histone H2A.V;Histone H2A.Z;Histone H2A	H2afv;H2afz	12.3898	0.886985	0.808922	5	3	53.9	13.509	150.1	855
P0DP28;P0DP27;P0DP26;A0A3Q4EHJ0;Q9D6P8;G3UX57;A0A1Y7VK66;P20801			0.988226	1.02594	1.32098	7	7	72.5	16.837	137.06	856
P10107;A0A494BBD8;E9QAQ7;A2BH40-4;A2BH40-2;A2BH40-3;A2BH40	Annexin A1	Anxa1	1.27602	1.55449	1.37793	18	18	52.3	38.734	323.31	857
P10126;D3YZ68;D3Z3I8;P62631	Elongation factor 1-alpha 1	Eef1a1	0.848166	0.898876	0.811112	19	19	41.8	50.113	323.31	858
P10404;P11370;B2RQY6	MLV-related proviral Env polyprotein;Surface protein;Transmembrane protein;Retrovirus-related Env polyprotein from Fv-4 locus	Fv4	NaN	2.8226	2.60355	5	5	10.1	69.612	31.746	859
P10605	Cathepsin B;Cathepsin B light chain;Cathepsin B heavy chain	Ctsb	NaN	1.52561	0.117191	3	3	13.3	37.279	8.0545	860
P10639	Thioredoxin	Txn	NaN	1.13718	0.497168	2	2	22.9	11.675	9.1806	861
P10810	Monocyte differentiation antigen CD14	Cd14	NaN	3.12705	2.0369	1	1	3.8	39.203	1.8352	862
P10833	Ras-related protein R-Ras	Rras	NaN	1.38201	4.15247	5	3	30.3	23.764	6.3308	863
P10852;P10852-2;A0A0U1RP98;A0A0U1RPK4;A0A0U1RPL8;A0A0U1RPG5;A0A0U1RP32;A0A0U1RPQ7	4F2 cell-surface antigen heavy chain	Slc3a2	0.759685	2.42979	2.60525	20	20	45.8	58.336	55.139	864
Q8CBB6;Q8CGP2;Q8CGP1;Q6ZWY9;Q64525;Q64478;Q64475;P10854;P10853;Q8CGP2-2;Q9D2U9;Q8CGP0;Q64524;P70696	Histone H2B;Histone H2B type 1-P;Histone H2B type 1-K;Histone H2B type 1-C/E/G;Histone H2B type 2-B;Histone H2B type 1-H;Histone H2B type 1-B;Histone H2B type 1-M;Histone H2B type 1-F/J/L;Histone H2B type 3-A;Histone H2B type 3-B;Histone H2B type 2-E;Histone H2B type 1-A	Hist1h2br;Hist1h2bp;Hist1h2bk;Hist1h2bc;Hist2h2bb;Hist1h2bh;Hist1h2bb;Hist1h2bm;Hist1h2bf;Hist3h2ba;Hist3h2bb;Hist2h2be;Hist1h2ba	NaN	0.807763	0.42777	6	6	38.8	14.888	248.35	865
P11031	Activated RNA polymerase II transcriptional coactivator p15	Sub1	NaN	0.878051	0.886079	4	4	34.6	14.427	25.322	866
P11438	Lysosome-associated membrane glycoprotein 1	Lamp1	0.889707	2.2867	1.54671	3	3	7.6	43.865	6.5344	867
P11499;E9Q3D6;E9Q0C3;E9PX27;D3Z1R1;REV__Q8BL66	Heat shock protein HSP 90-beta	Hsp90ab1	2.11355	0.777367	1.03047	33	21	55	83.28	323.31	868
Q542I8;P11835;M0QWA7;D3YYP8;D3Z1S4	Integrin beta;Integrin beta-2	Itgb2	1.60241	1.85541	2.31124	15	15	26	84.893	323.31	869
P11928;Q8K469;Q05BJ7	2-5-oligoadenylate synthase 1A	Oas1a;Oas1g	NaN	1.25083	1.06628	2	2	12.3	42.428	4.1809	870
P11983;P11983-2;F2Z483;A0A3B2WDE2	T-complex protein 1 subunit alpha	Tcp1	NaN	0.974208	0.610651	19	19	47.8	60.448	72.208	871
P12265;Q99KJ6	Beta-glucuronidase	Gusb	NaN	0.87095	0.895377	2	2	4	74.194	3.8366	872
P12382;P47857;P47857-2;P47857-3;A0A1W2P7T1	ATP-dependent 6-phosphofructokinase, liver type	Pfkl	NaN	0.660614	0.600786	15	12	26.2	85.359	23.607	873
P12787	Cytochrome c oxidase subunit 5A, mitochondrial	Cox5a	1.23976	1.70547	1.0365	4	4	41.8	16.101	13.527	874
P12815-2;P12815	Programmed cell death protein 6	Pdcd6	NaN	1.63444	1.20881	5	5	43.9	21.663	8.3094	875
P12970	60S ribosomal protein L7a	Rpl7a	1.18429	1.15757	0.988374	10	10	34.6	29.976	105.58	876
P13439;D6RJ62	Uridine 5-monophosphate synthase;Orotate phosphoribosyltransferase;Orotidine 5-phosphate decarboxylase	Umps	NaN	0.22911	1.67599	5	5	18.1	52.292	10.313	878
P13597-2;P13597	Intercellular adhesion molecule 1	Icam1	1.45268	2.76681	3.13029	6	6	12.2	58.752	17.174	879
P14069	Protein S100-A6	S100a6	NaN	2.13606	1.29187	2	2	16.9	10.051	4.1271	880
P14106	Complement C1q subcomponent subunit B	C1qb	NaN	1.91704	1.05114	3	3	15.4	26.717	9.1261	881
P14115	60S ribosomal protein L27a	Rpl27a	0.572972	1.02119	0.9659	4	4	25.7	16.605	8.751	882
P14131	40S ribosomal protein S16	Rps16	1.10071	0.950366	0.880605	8	8	46.6	16.445	42.058	883
P14148;F6XI62	60S ribosomal protein L7	Rpl7	1.26994	1.04418	1.01327	17	17	46.7	31.419	111.37	884
P14206;A0A1L1SUK3;A0A1L1SRW0	40S ribosomal protein SA	Rpsa	1.1455	0.921146	0.792085	12	12	42.7	32.838	233.64	885
P14211	Calreticulin	Calr	0.416548	1.14831	1.82038	17	17	59.1	47.994	263.65	886
P14234	Tyrosine-protein kinase Fgr	Fgr	NaN	2.84802	1.60069	7	6	16.4	58.866	10.037	887
P14434;P14438;G3UWR9;P14437;P14436;P14435;P23150;P04228;P01910	H-2 class II histocompatibility antigen, A-B alpha chain;H-2 class II histocompatibility antigen, A-U alpha chain	H2-Aa	14.8847	2.11227	3.03073	5	5	25	28.093	323.31	888
P14483;A0A494B9G5;P01921;P06346;P06344;P06342;A0A494B9U2;P06345;P06343	H-2 class II histocompatibility antigen, A beta chain;H-2 class II histocompatibility antigen, A-D beta chain	H2-Ab1	1.03015	2.28091	2.58116	12	11	41.1	30.128	323.31	889
P14685;F7B7L8	26S proteasome non-ATPase regulatory subunit 3	Psmd3	0.709264	1.19239	0.931311	18	18	41.1	60.718	95.042	890
P14733	Lamin-B1	Lmnb1	NaN	0.749918	0.587233	8	8	16.7	66.785	13.545	891
P14824;F8WIT2	Annexin A6;Annexin	Anxa6	0.327168	0.936566	1.21897	20	19	39.1	75.884	38.578	892
P14869;S4R1N1;D3YVM5	60S acidic ribosomal protein P0	Rplp0	0.62825	1.28038	0.890098	10	10	38.8	34.216	53.204	893
P14901	Heme oxygenase 1	Hmox1	NaN	0.492189	0.973124	3	3	14.2	32.928	4.0541	894
P15105;D3YVK1	Glutamine synthetase	Glul	NaN	1.09222	0.691647	3	3	9.9	42.119	5.3779	895
P15532;Q5NC80;Q5NC79	Nucleoside diphosphate kinase A;Nucleoside diphosphate kinase	Nme1	NaN	NaN	0.884722	9	1	61.2	17.208	1.9741	896
P15864	Histone H1.2	Hist1h1c	NaN	0.701351	0.225757	8	4	32.5	21.266	18.055	897
P16045;A0A2R8VHJ0	Galectin-1	Lgals1	NaN	1.18941	3.22613	3	3	25.2	14.866	37.765	898
Q8C253;P16110	Galectin;Galectin-3	Lgals3	1.60324	1.17835	3.35198	13	13	41.3	27.414	323.31	899
P16330-2;P16330	2,3-cyclic-nucleotide 3-phosphodiesterase	Cnp	NaN	0.961416	2.98465	3	3	9.5	44.654	5.5046	900
P16460	Argininosuccinate synthase	Ass1	0.818411	1.00879	0.909355	19	19	47.6	46.584	185.23	901
P17047-3;P17047;P17047-2	Lysosome-associated membrane glycoprotein 2	Lamp2	1.63419	2.86539	1.53218	3	3	6	45.655	3.8504	902
P17182;Q6PHC1;B0QZL1;B1ARR7;B1ARR6;A0A0N4SUI6;A0A0N4SUX5;D3Z6E4;D3Z2S4;D3YVD3;P17183;P21550;J3QPZ9;Q5SX59;Q5SX60;Q5SX61;A0A0N4SUW8	Alpha-enolase	Eno1	0.660207	0.68566	1.24034	19	19	60.4	47.14	323.31	903
P17426-2;P17426;A0A140LHG0;A0A140LHA6;A0A0J9YUA7	AP-2 complex subunit alpha-1	Ap2a1	NaN	0.482795	1.29845	7	3	8.2	105.48	5.558	904
P17427	AP-2 complex subunit alpha-2	Ap2a2	NaN	0.906914	0.778379	16	12	23.3	104.02	29.303	905
P17742;A0A1L1SST0;A0A1L1SRX5	Peptidyl-prolyl cis-trans isomerase A;Peptidyl-prolyl cis-trans isomerase A, N-terminally processed	Ppia	1.62596	0.789862	2.04461	7	7	35.4	17.971	227.12	906
P17751-2;P17751;H7BXC3	Triosephosphate isomerase	Tpi1	1.33051	0.923675	2.30331	9	9	37.5	32.191	125.32	907
P17809	Solute carrier family 2, facilitated glucose transporter member 1	Slc2a1	NaN	4.57304	2.20022	2	2	3.7	53.984	2.0127	908
P17897	Lysozyme C-1	Lyz1	NaN	5.26761	0.391678	2	1	12.8	16.794	8.0491	909
P17918	Proliferating cell nuclear antigen	Pcna	NaN	1.28696	1.34757	6	6	24.5	28.785	9.7404	910
P18155	Bifunctional methylenetetrahydrofolate dehydrogenase/cyclohydrolase, mitochondrial;NAD-dependent methylenetetrahydrofolate dehydrogenase;Methenyltetrahydrofolate cyclohydrolase	Mthfd2	NaN	0.493568	0.918589	2	2	9.7	37.863	2.8373	911
P18181;F8WHM0	CD48 antigen	Cd48	NaN	3.11837	2.60999	3	3	17.1	27.383	10.786	912
P18760;A0A494B9A7;F8WGL3;P45591	Cofilin-1	Cfl1	0.721126	1.10469	1.79428	10	9	59	18.559	323.31	916
P19096;A0A0U1RNJ1;A0A0U1RPP5	Fatty acid synthase;[Acyl-carrier-protein] S-acetyltransferase;[Acyl-carrier-protein] S-malonyltransferase;3-oxoacyl-[acyl-carrier-protein] synthase;3-oxoacyl-[acyl-carrier-protein] reductase;3-hydroxyacyl-[acyl-carrier-protein] dehydratase;Enoyl-[acyl-carrier-protein] reductase;Oleoyl-[acyl-carrier-protein] hydrolase	Fasn	1.60194	0.635483	0.348282	62	62	34.4	272.43	229.51	917
P19157;A0A494B908;A0A494BAW2;P46425;A0A494BAS3;A0A494BAU3;A0A494BAM8;Q8VC73;F6RWR5	Glutathione S-transferase P 1;Glutathione S-transferase P 2	Gstp1;Gstp2	0.400492	0.867979	2.10196	7	7	44.8	23.609	36.995	918
P19253;A0A1B0GSQ6;A0A1B0GTA1;A0A1B0GS68;A0A1B0GSB2;A0A1B0GSC2;A0A1B0GT00;A0A1B0GQW6;A0A1B0GSF0;A0A1B0GSL5;A0A1B0GRH1;A0A1B0GSJ2	60S ribosomal protein L13a	Rpl13a	3.19209	1.11795	1.10531	8	8	31.5	23.464	13.706	919
Q9D881;P19536;F7C106;A0A0A6YVR0	Cytochrome c oxidase subunit 5B, mitochondrial	Cox5b	NaN	1.61573	2.19806	4	4	30.2	13.847	11.013	920
P19783;M0QWX7;D6RG40	Cytochrome c oxidase subunit 4 isoform 1, mitochondrial	Cox4i1	NaN	1.25417	1.00968	9	9	48.5	19.53	71.554	921
P19973;P19973-2;A2A6J7;A2A6J4;A0A1B0GRF5	Lymphocyte-specific protein 1	Lsp1	0.68346	0.790566	1.02815	12	12	53.3	36.713	155.39	922
P20029	78 kDa glucose-regulated protein	Hspa5	1.06515	1.6704	1.27321	24	22	45.2	72.421	211.12	923
P20060	Beta-hexosaminidase subunit beta	Hexb	6.43085	1.67972	0.899534	10	10	23.5	61.115	19.447	924
P20065-2;P20065;CON__P21752;Q9D2R9;A2AEH9	Thymosin beta-4;Hematopoietic system regulatory peptide	Tmsb4x	NaN	0.618215	1.71735	3	2	68.2	5.0526	22.329	925
P20108	Thioredoxin-dependent peroxide reductase, mitochondrial	Prdx3	NaN	0.678525	1.27448	5	5	23.7	28.127	14.707	926
P20152;A0A0A6YWC8;A2AKJ2;P03995-2;P03995;P31001;A0A2R8W6R6;G3X981;G5E846;P15331-2;P15331;P15331-3;P08551;P08553;P46660;D3YZ35;A0A0R4J036;P19246	Vimentin	Vim	1.17607	1.01967	0.56467	42	39	80	53.687	323.31	927
P20491	High affinity immunoglobulin epsilon receptor subunit gamma	Fcer1g	1.7561	3.06017	2.22246	2	2	23.3	9.6523	11.08	928
P21107-2;D3Z2H9;E9Q5J9;D3YVR0	Tropomyosin alpha-3 chain	Tpm3;Tpm3-rs7	0.61514	1.03401	0.68613	19	6	54	29.02	323.31	929
P21279	Guanine nucleotide-binding protein G(q) subunit alpha	Gnaq	NaN	1.62107	1.47853	2	2	10.3	42.158	2.8048	930
P21956-2;P21956	Lactadherin	Mfge8	0.484614	2.5864	1.98851	6	6	17.6	47.169	8.7422	931
P21958;Q3TBA3;F6QHF1	Antigen peptide transporter 1	Tap1	2.81605	0.69505	0.741299	10	10	16	78.863	14.926	932
P21981;G3UXE8	Protein-glutamine gamma-glutamyltransferase 2	Tgm2	NaN	0.599459	0.849033	9	9	19.7	77.06	30.455	933
P21995	Embigin	Emb	NaN	2.70454	2.66153	4	4	13.6	37.064	41.812	934
P22437	Prostaglandin G/H synthase 1	Ptgs1	NaN	1.20558	1.04303	7	7	17.3	69.042	10.555	935
Q8CBB7;P22892	AP-1 complex subunit gamma-1	Ap1g1	NaN	1.11619	0.740345	7	7	12.4	91.721	13.344	936
P22907;P22907-2;A0A1L1ST19	Porphobilinogen deaminase	Hmbs	NaN	0.90993	1.94775	2	2	10.5	39.344	3.7853	937
P23116;A0A494B9I0	Eukaryotic translation initiation factor 3 subunit A	Eif3a	0.409239	0.563697	0.355581	29	29	26.2	161.93	58.469	938
Q9DCC5;P23198;D3Z1A9;D3Z313;Q7TPM0;Q9CYJ8;P83917	Chromobox protein homolog 3	Cbx3	NaN	0.791679	0.669957	4	4	23	20.811	8.8393	939
Q543K9;P23492;A0A2I3BQH2;A0A2I3BS22	Purine nucleoside phosphorylase	Pnp	0.322046	0.497545	1.06711	13	9	56.7	32.263	105.48	940
P24270;A2AL20;Q8BI29-2;Q8BI29	Catalase	Cat	NaN	0.774578	0.708907	14	14	33.8	59.795	36.395	941
P24369	Peptidyl-prolyl cis-trans isomerase B	Ppib	0.870363	1.12412	1.33837	11	11	48.1	23.713	55.435	942
P24527	Leukotriene A-4 hydrolase	Lta4h	1.60357	0.57028	0.906926	27	27	51.9	69.05	323.31	943
P24547;A0A0A6YXS4;A0A0A6YY72;E0CXK0;E0CYE2;F7DEU6;P50096	Inosine-5-monophosphate dehydrogenase 2	Impdh2	NaN	0.919204	0.750069	7	7	17.5	55.814	13.185	944
P24668	Cation-dependent mannose-6-phosphate receptor	M6pr	NaN	1.88326	0.982554	2	2	7.9	31.172	4.6849	945
P25318-2;P25318	Collagen alpha-2(VIII) chain	Col8a2	NaN	2.19032	2.55097	1	1	1.1	61.83	1.651	946
P25444;D3YVC1;D3YWJ3	40S ribosomal protein S2	Rps2	1.11976	1.17425	0.956538	10	10	36.5	31.231	49.495	947
P25799-4;P25799-2;P25799-3;P25799	Nuclear factor NF-kappa-B p105 subunit;Nuclear factor NF-kappa-B p50 subunit	Nfkb1	NaN	0.23914	0.676961	2	2	6.7	39.756	3.0225	948
P25911;P16277	Tyrosine-protein kinase Lyn	Lyn	NaN	1.11848	1.54264	14	1	35.9	58.812	23.182	949
P26039;A2AIM2;E9PUM4;A0A1L1SQ51;Q71LX4;Q8CDM9;F6SX70;A0A1L1SRI1;A0A1L1SQP9;F6S1V7	Talin-1	Tln1	1.72541	0.900988	0.719013	84	84	45.2	269.82	323.31	950
P26040	Ezrin	Ezr	NaN	1.62232	2.07415	29	18	46.1	69.406	118.68	951
P26041	Moesin	Msn	1.37601	1.4997	1.97448	42	30	62.2	67.766	323.31	952
P26151	High affinity immunoglobulin gamma Fc receptor I	Fcgr1	1.51868	3.61853	1.18463	9	9	25	44.887	248.16	953
P26231;A0A494BAD0;A0A494BAM5;E0CXB9;Q61301-2;Q61301-3;Q61301;A0A494BBA4;A0A494BBB4;Q8BS72	Catenin alpha-1	Ctnna1	NaN	1.2283	1.35084	12	12	21.7	100.11	26.938	954
P26350;A0A087WP98;A0A087WPN6;A0A087WQN2	Prothymosin alpha;Prothymosin alpha, N-terminally processed;Thymosin alpha	Ptma	NaN	0.40802	7.79295	2	2	25.2	12.254	6.9814	955
Q3KQM4;Q80XR5;P26369	Splicing factor U2AF 65 kDa subunit	U2af2	NaN	0.850605	0.338209	5	5	28	33.901	6.6075	956
P26443;F7CFA5	Glutamate dehydrogenase 1, mitochondrial	Glud1	1.87103	0.701282	0.752326	21	21	43.2	61.336	162.91	957
Q80UI5;P26450;A0A087WQM2;P70305;B1AUG0;A0A1L1ST33;Q64143;O08908	Phosphatidylinositol 3-kinase regulatory subunit alpha	Pik3r1	NaN	0.337866	0.234497	3	3	8.6	53.398	4.518	958
P26516	26S proteasome non-ATPase regulatory subunit 7	Psmd7	NaN	1.23372	0.933095	12	12	63.2	36.539	61.158	959
Q8C483;P26638;A2AFS0;A2AFS1	Serine--tRNA ligase, cytoplasmic	Sars	NaN	0.911521	1.07009	11	11	27.1	61.166	25.621	960
P27005	Protein S100-A8	S100a8	NaN	2.38891	0.288902	4	4	80.9	10.294	33.109	961
P63163;P27048;A0A0G2JGN4	Small nuclear ribonucleoprotein-associated protein N;Small nuclear ribonucleoprotein-associated protein B	Snrpn;Snrpb	NaN	1.18935	1.0374	4	4	12.9	24.614	7.2849	962
P27546-3;P27546-2;P27546;A0A0G2JDN7;E9PZ43;P27546-4;A0A0G2JFT4;A0A0G2JG35;A0A140T8T5;A0A0G2JFH2;A0A0G2JFK3;A0A0G2JDY5;A0A0G2JE57;A0A0G2JDU1	Microtubule-associated protein 4;Microtubule-associated protein	Map4	NaN	1.11502	0.684678	6	6	8.7	113.65	8.2083	963
P27612	Phospholipase A-2-activating protein	Plaa	NaN	0.405447	0.587617	5	5	7.8	87.22	9.4424	964
P27659;A0A2R8VHN4;A0A087WNS0;A0A087WQK0;Q9CQ09;E9PWZ3	60S ribosomal protein L3	Rpl3	1.718	1.06847	0.818179	15	15	39.7	46.109	96.553	965
P27773;F6Q404	Protein disulfide-isomerase A3	Pdia3	1.0665	1.21298	1.21751	28	28	55.8	56.678	323.31	966
P28063;G3UZW8;A0A494BAB6	Proteasome subunit beta type-8;Proteasome subunit beta type	Psmb8	0.792241	1.1099	1.15559	8	8	39.9	30.26	95.352	967
P28271	Cytoplasmic aconitate hydratase	Aco1	NaN	0.680795	1.3422	6	6	8.9	98.124	8.4941	968
P28474;A0A0G2JGS3	Alcohol dehydrogenase class-3	Adh5	NaN	0.600625	0.936719	2	2	13.4	39.547	8.7962	969
Q3TF41;Q8BSH9;P28656	Nucleosome assembly protein 1-like 1	Nap1l1	1.26434	1.00225	0.777069	5	4	18.2	42.732	37.654	970
P28658	Ataxin-10	Atxn10	NaN	0.969357	0.592973	3	3	9.7	53.706	3.6969	971
P28843	Dipeptidyl peptidase 4;Dipeptidyl peptidase 4 membrane form;Dipeptidyl peptidase 4 soluble form	Dpp4	NaN	1.65567	2.58684	5	5	6.2	87.436	5.8464	972
P28867;P28867-2;Q1MX41;Q1MX43;Q1MX40;Q1MX42;REV__E9Q9T6;REV__Q6ZPL9	Protein kinase C delta type;Protein kinase C delta type regulatory subunit;Protein kinase C delta type catalytic subunit;Protein kinase C	Prkcd	NaN	0.928282	0.632871	13	13	20	77.546	42.592	973
P29341;Q9D4E6;Q62029;A0A2I3BR37;F6ZAX1;A2A5N3;Q8C7D3	Polyadenylate-binding protein 1	Pabpc1	1.72016	1.32679	1.08022	20	15	39.2	70.67	72.909	974
P29351;P29351-2;P29351-3;G3UYY5;G3UXM2;G3UZU6	Tyrosine-protein phosphatase non-receptor type 6	Ptpn6	0.610181	5.24573	1.17548	25	25	52.1	67.558	259.32	975
P29387	Guanine nucleotide-binding protein subunit beta-4	Gnb4	NaN	1.41995	1.57377	6	1	12.4	37.379	21.376	976
Q9CPX4;P29391;A0A1B0GR60;A0A1B0GRH4;P49945	Ferritin;Ferritin light chain 1	Ftl1	0.799236	1.5979	1.24548	3	3	20.2	20.772	4.9762	977
P29416	Beta-hexosaminidase subunit alpha	Hexa	0.659183	0.888355	1.08026	7	7	19.1	60.612	31.682	978
P29452;A0A571BF22;A0A571BDI1	Caspase-1;Caspase-1 subunit p20;Caspase-1 subunit p10	Casp1	NaN	0.670976	0.712779	2	2	5	45.64	3.1305	979
P29758	Ornithine aminotransferase, mitochondrial	Oat	0.788944	0.835285	1.11909	3	3	7.7	48.354	4.0102	980
P30204;P30204-2;A0A1B0GRS5	Macrophage scavenger receptor types I and II	Msr1	NaN	1.04269	1.14587	5	5	13.8	50.169	14.083	981
P30355;A0A0J9YUC8;A0A0J9YV38	Arachidonate 5-lipoxygenase-activating protein	Alox5ap	0.70951	1.44971	1.33679	3	3	18.6	18.136	19.326	982
P30416;F7CAT1;F6S2D5	Peptidyl-prolyl cis-trans isomerase FKBP4;Peptidyl-prolyl cis-trans isomerase FKBP4, N-terminally processed;Peptidyl-prolyl cis-trans isomerase	Fkbp4	NaN	NaN	NaN	2	2	4.8	51.572	10.134	983
P30681;A0A1B0GQX9;A2AP78;O54879	High mobility group protein B2	Hmgb2	0.531991	0.792488	0.735872	3	3	15.2	24.162	7.9211	984
Q3UZG4;P31230;A0A0G2JDH0;A0A0G2JEU9;A0A0G2JDW6	Aminoacyl tRNA synthase complex-interacting multifunctional protein 1;Endothelial monocyte-activating polypeptide 2	Aimp1	NaN	1.10846	0.772776	4	4	21.3	35.166	11.803	985
P31725	Protein S100-A9	S100a9	1.19793	1.55763	1.03638	6	6	44.2	13.049	323.31	986
P31938	Dual specificity mitogen-activated protein kinase kinase 1	Map2k1	NaN	0.707669	0.848728	5	4	9.9	43.474	10.456	987
P32020-2;P32020	Non-specific lipid-transfer protein	Scp2	1.29307	0.966733	0.819013	6	6	40.6	15.236	11.758	988
P32067;A2AR07;D6RI87;F6SXM5	Lupus La protein homolog	Ssb	0.526824	0.905997	1.06975	11	11	28.4	47.756	18.25	989
P32233	Developmentally-regulated GTP-binding protein 1	Drg1	NaN	1.33892	0.899536	2	2	8.2	40.512	5.8961	990
P32883-2;P32883	GTPase KRas;GTPase KRas, N-terminally processed	Kras	NaN	1.72924	1.75045	3	1	26.1	21.482	4.4574	991
P32921-2;P32921	Tryptophan--tRNA ligase, cytoplasmic;T1-TrpRS;T2-TrpRS	Wars	NaN	0.258135	2.17491	5	5	15.8	53.64	5.7163	992
P33766	fMet-Leu-Phe receptor	Fpr1	NaN	NaN	NaN	1	1	3	40.326	1.4875	993
P34022;H7BX22	Ran-specific GTPase-activating protein	Ranbp1	NaN	1.41623	1.01043	4	4	30	23.596	44.651	994
P34884	Macrophage migration inhibitory factor	Mif	NaN	1.00661	1.98105	3	3	33.9	12.504	140.12	995
P34960;Q3TCW6;Q8BJC0	Macrophage metalloelastase	Mmp12	NaN	0.849239	0.776203	2	2	4.2	54.97	3.7428	996
Q8BWM3;P35174-2;P35174	Stefin-2	Stfa2l1;Stfa2	0.393579	0.667046	2.27313	2	2	23.3	11.859	3.7281	997
P35235;P35235-1	Tyrosine-protein phosphatase non-receptor type 11	Ptpn11	NaN	0.491846	0.582339	3	3	4.9	68.034	3.3269	998
P35276;D3YWL1;D3YW33	Ras-related protein Rab-3D	Rab3d	NaN	1.0397	1.49824	5	3	32	24.416	7.6663	999
Q8C266;P35278;A2A5F5;A2A5F6	Ras-related protein Rab-5C	Rab5c	NaN	1.20683	1.42194	9	6	50	25.352	139.09	1000
P35279;P35279-2;D3YV69;P61294;A0A1L1SRS6;Q8BHD0	Ras-related protein Rab-6A;Ras-related protein Rab-6B	Rab6a;Rab6b	NaN	1.05786	1.27774	12	12	61.1	23.59	124.19	1001
P35282;A0A1W2P6Z4	Ras-related protein Rab-21	Rab21	NaN	1.44731	0.953157	4	4	26.6	24.106	10.369	1002
P35441;Q80YQ1;CON__Q28194	Thrombospondin-1	Thbs1	NaN	0.966561	0.638108	3	3	3.5	129.65	4.1072	1003
P35486	Pyruvate dehydrogenase E1 component subunit alpha, somatic form, mitochondrial	Pdha1	1.41651	1.08299	0.836328	7	7	18.2	43.231	12.624	1004
P35550;A0A140LIR6	rRNA 2-O-methyltransferase fibrillarin	Fbl	NaN	0.333706	1.56575	6	3	21.1	34.306	8.5301	1005
P35564	Calnexin	Canx	1.32524	1.15651	1.20621	28	28	47.2	67.277	129.01	1006
P35585;D3YZ71;A0A1D5RLW6;S4R1Q4;A0A1L1SUA0;A0A0R4IZX6;A0A0R4J1L4;Q9WVP1;Q9WVP1-2;A0A1D5RLL9;A0A1D5RMJ1	AP-1 complex subunit mu-1	Ap1m1	NaN	0.667898	0.835647	15	15	46.3	48.542	28.698	1007
P35700;B1AXW5;B1AXW6;B1AXW4	Peroxiredoxin-1	Prdx1	0.711462	0.762234	0.741586	11	10	51.8	22.176	162.47	1008
P35821	Tyrosine-protein phosphatase non-receptor type 1	Ptpn1	1.74057	0.662781	0.438163	9	9	28	49.593	59.713	1009
P35831	Tyrosine-protein phosphatase non-receptor type 12	Ptpn12	NaN	1.07213	NaN	2	2	4	86.525	3.8289	1010
P35979	60S ribosomal protein L12	Rpl12	0.758252	1.23642	0.743187	4	4	28.5	17.804	73.75	1011
P35980;A0A1B0GSS8;A0A1B0GQU8;A0A1B0GSF7;A0A1B0GSA8;A0A1B0GS28;A0A1B0GRZ3	60S ribosomal protein L18	Rpl18	0.761386	1.21785	1.0976	6	6	35.6	21.644	174.53	1012
P36371;A6X8J6	Antigen peptide transporter 2	Tap2	1.36942	0.793259	0.676048	9	9	17.1	77.444	16.452	1013
P36423;F6SG79	Thromboxane-A synthase	Tbxas1	3.77658	1.05317	0.641041	7	7	15	60.39	11.633	1014
P36552	Oxygen-dependent coproporphyrinogen-III oxidase, mitochondrial	Cpox	NaN	0.712789	0.850588	4	4	14.2	49.714	5.5517	1015
Q05DV1;P37040;E9Q997;E9PVT9;F6R7H8	NADPH--cytochrome P450 reductase	Por	0.556313	1.28425	1.04345	13	13	25.4	72.93	16.689	1016
P38060;V9GXD2;V9GWZ9;D3YVU9;Q8JZS7	Hydroxymethylglutaryl-CoA lyase, mitochondrial	Hmgcl	NaN	1.43392	0.382473	3	3	13.2	34.238	6.9275	1017
P38647	Stress-70 protein, mitochondrial	Hspa9	1.09573	1.48939	1.01909	22	22	39.9	73.46	91.213	1018
P39054;Q3T9X3;P39054-2;F8WIV5;G3X9G4;Q3TCR7;G3UZZ3;E9QLL2;Q8BZ98;Q8BZ98-2;G3UXX2;P39053;A0A0J9YUN4;P39053-4;P39053-6;P39053-3;A0A0J9YUE9;P39053-5;G3UY64;F6W8Z8;D6RH60	Dynamin-2	Dnm2	NaN	1.08436	0.843573	19	19	29	98.144	49.159	1019
P39428	TNF receptor-associated factor 1	Traf1	NaN	NaN	NaN	1	1	2.7	45.464	1.6903	1020
P39654	Arachidonate 15-lipoxygenase	Alox15	NaN	0.881508	0.886331	2	2	4.5	75.444	1.9923	1021
P40124;B1ARS0;D3YTR7;A0A286YCS6;Q9CYT6	Adenylyl cyclase-associated protein 1	Cap1	NaN	0.966069	1.54477	23	23	65	51.564	323.31	1022
P40142;A0A286YE28;E0CY51	Transketolase	Tkt	0.705882	0.803399	0.819907	25	25	50.9	67.63	323.31	1023
P40336-2;P40336;A0A1W2P7Z9	Vacuolar protein sorting-associated protein 26A	Vps26a	NaN	1.02521	0.778528	13	11	43.5	41.547	28.274	1024
P40338	Von Hippel-Lindau disease tumor suppressor	Vhl	NaN	NaN	NaN	1	1	7.2	20.769	2.1932	1025
P41105;F6Z0X0	60S ribosomal protein L28	Rpl28	1.31054	1.26333	0.945989	8	8	50.4	15.733	32.015	1026
P41241;A0A1L1SR46;A0A1L1STA1;A0A1L1SQQ5	Tyrosine-protein kinase CSK	Csk	NaN	0.868242	0.921505	7	7	18.9	50.716	12.067	1027
P42082-2;P42082	T-lymphocyte activation antigen CD86	Cd86	NaN	1.07612	7.26837	3	3	10.2	33.961	6.2766	1028
P42208;E9Q3V6;F6WYM0;D3YYB1;D3Z3C0;D3Z1S1;F6UKN5;D3YZU7;D3YV76;G3UYQ0	Septin-2	2024-09-02	0.359876	1.08338	0.80648	14	14	50.1	41.525	78.814	1029
P42227-2;P42227-3;P42227;B7ZC18	Signal transducer and activator of transcription 3;Signal transducer and activator of transcription	Stat3	NaN	0.912238	0.449531	6	6	14.4	83.125	10.708	1030
P42669	Transcriptional activator protein Pur-alpha	Pura	NaN	1.09702	1.09095	2	2	12.1	34.883	2.7754	1031
P42932;H3BL49;H3BJB6;H3BLL1;H3BKG2;H3BKR8	T-complex protein 1 subunit theta	Cct8	1.15508	1.15104	0.735126	21	21	43.8	59.555	108.15	1032
Q9DCW5;P43024	Cytochrome c oxidase subunit 6A, mitochondrial;Cytochrome c oxidase subunit 6A1, mitochondrial	Cox6a1	NaN	NaN	0.747512	2	2	16.1	12.483	3.7787	1033
P43274;I7HFT9;Q07133	Histone H1.4	Hist1h1e	NaN	0.422392	0.166719	7	3	31.5	21.977	10.765	1034
P43275	Histone H1.1	Hist1h1a	NaN	0.497148	NaN	4	2	21.6	21.785	2.5832	1035
P43276	Histone H1.5	Hist1h1b	NaN	0.208416	0.108553	6	4	28.7	22.576	7.8715	1036
P43277	Histone H1.3	Hist1h1d	NaN	NaN	0.183699	7	2	31.2	22.099	6.4011	1037
P45376;D3YVJ7	Aldose reductase	Akr1b1;Akr1b3	0.615736	0.78501	1.11882	10	10	40.8	35.732	43.782	1038
P45878	Peptidyl-prolyl cis-trans isomerase FKBP2	Fkbp2	NaN	1.26797	1.70574	1	1	8.6	15.344	1.6337	1039
P45952	Medium-chain specific acyl-CoA dehydrogenase, mitochondrial	Acadm	1.55175	1.08446	0.825513	8	8	29.5	46.481	22.628	1040
P46061	Ran GTPase-activating protein 1	Rangap1	NaN	0.634414	1.22309	3	3	5.4	63.53	3.5687	1041
P46460;G3UX86;G3UX98	Vesicle-fusing ATPase	Nsf	NaN	0.834595	0.593469	13	13	22	82.613	24.786	1042
P46467;Q8VEJ9;Q8BPY9	Vacuolar protein sorting-associated protein 4B	Vps4b	NaN	0.82233	0.888681	4	4	14.6	49.419	8.5767	1043
P46471;Q8BVQ9	26S protease regulatory subunit 7	Psmc2	NaN	0.794234	0.958745	15	15	38.3	48.647	77.767	1044
P46638;G3UY29;E9Q3P9;F8WGS1;G3UZD3;G3UZL4;F6R2Z5;D3YYB3;Q9WTL2	Ras-related protein Rab-11B	Rab11b;Rab11a	1.55235	1.33206	1.59854	14	2	64.7	24.489	85.905	1045
P46737-2;P46737;E9Q0P6;A3KGA8	Lys-63-specific deubiquitinase BRCC36	Brcc3	NaN	2.01672	NaN	2	2	11.3	28.203	5.7569	1046
P46978;D3YZN5	Dolichyl-diphosphooligosaccharide--protein glycosyltransferase subunit STT3A	Stt3a	1.23557	1.0964	0.732421	11	10	16.3	80.597	19.74	1047
P47738;A0A0G2JEU1;A0A0G2JFQ0;A0A0G2JF60;D3YYF3;G3UWP3;P24549;O35945	Aldehyde dehydrogenase, mitochondrial	Aldh2	1.12998	1.08487	0.98634	18	16	44.3	56.537	218.97	1048
P47754;A0A0N4SVM0;D6RCW7	F-actin-capping protein subunit alpha-2	Capza2	NaN	1.01526	1.30422	12	10	63.3	32.967	240.63	1049
P47758	Signal recognition particle receptor subunit beta	Srprb	NaN	2.18975	2.02713	5	5	28.3	29.579	7.2272	1050
P47791-2;P47791	Glutathione reductase, mitochondrial	Gsr	NaN	NaN	2.14367	3	3	9.7	51.073	7.3802	1051
P47809;M0QW52;B1ATL6	Dual specificity mitogen-activated protein kinase kinase 4	Map2k4	NaN	0.159918	1.08584	5	5	18.9	44.113	9.7888	1052
P47811-4;P47811;A0A3B2WB60;P47811-2;P47811-3;B2KF34	Mitogen-activated protein kinase 14	Mapk14	NaN	0.905159	0.910158	6	6	33.6	32.327	16.103	1053
P47856;P47856-2;D3YYD9	Glutamine--fructose-6-phosphate aminotransferase [isomerizing] 1	Gfpt1	NaN	1.02835	0.614282	2	2	3.9	78.538	2.592	1054
P47911;A0A0J9YU32	60S ribosomal protein L6	Rpl6	2.52345	1.10892	1.19211	18	18	49.7	33.509	323.31	1055
P47915;A0A1L1SUN1;A0A1L1SS27;W4VSN7	60S ribosomal protein L29	Rpl29;Gm3550	NaN	0.87522	1.07695	2	2	13.8	17.587	3.7849	1056
P47941	Crk-like protein	Crkl	NaN	1.70955	2.51437	1	1	4	33.83	1.5667	1057
P47955	60S acidic ribosomal protein P1	Rplp1	NaN	1.18765	0.910584	1	1	14	11.475	3.8258	1058
P47962;D3YYV8	60S ribosomal protein L5	Rpl5	1.92472	1.05375	0.883429	11	11	28.3	34.4	96.33	1059
P47963	60S ribosomal protein L13	Rpl13	1.14611	0.732099	0.980601	10	10	46.4	24.305	74.342	1060
P48024;A0A1L1SSA3;J3QPZ8;Q9CXU9;J3QN87	Eukaryotic translation initiation factor 1;Eukaryotic translation initiation factor 1b	Eif1;Eif1b	NaN	0.884868	1.24417	3	3	41.6	12.746	7.9551	1061
P48025;E9PWE9;P43404-3;P43404-2;P43404;Q8BZ25	Tyrosine-protein kinase SYK;Tyrosine-protein kinase	Syk	NaN	0.697345	0.717819	13	13	29.7	71.376	27.966	1062
P48036;A0A0G2JGQ0	Annexin A5	Anxa5	NaN	1.41252	0.960769	4	4	15	35.752	5.7782	1063
P48410;A2ALN0	ATP-binding cassette sub-family D member 1	Abcd1	NaN	NaN	NaN	2	2	3.4	81.858	2.8722	1064
P48678-3;P48678-2;P48678	Prelamin-A/C;Lamin-A/C	Lmna	NaN	NaN	NaN	1	1	3	52.651	1.6619	1065
P48771	Cytochrome c oxidase subunit 7A2, mitochondrial	Cox7a2	1.20045	1.78935	1.29136	1	1	12	9.2908	2.6374	1066
P48962;Q3V132	ADP/ATP translocase 1	Slc25a4	0.76803	1.2326	2.42048	11	5	35.9	32.904	8.7253	1067
P49138;Q3UMW7;A0A087WSN7;B1AVU1;Q3UMW7-2;Q3UMW7-3;Q9D2E1;Q922R0	MAP kinase-activated protein kinase 2;MAP kinase-activated protein kinase 3	Mapkapk2;Mapkapk3	NaN	0.730824	0.601843	3	3	9.3	44.049	4.5345	1068
P49300;A2CF65;F8WHB7;J3QPR7;B1AU03;A2CF63	C-type lectin domain family 10 member A	Clec10a	NaN	0.949376	1.57092	9	4	33.2	34.595	69.113	1069
Q5EBP8;P49312-2;P49312	Heterogeneous nuclear ribonucleoprotein A1;Heterogeneous nuclear ribonucleoprotein A1, N-terminally processed	Hnrnpa1	NaN	1.22328	0.977112	3	2	8.8	38.833	6.7989	1070
Q9EQE2;P49443;A0A1Y7VJZ4;Q99NF7;P36993-4;P36993;P36993-3;P36993-5	Protein phosphatase 1A;Protein phosphatase 1B	Ppm1a;Ppm1b	NaN	0.304732	1.00835	2	2	8.7	35.888	2.3477	1071
P49710;E9Q4E5	Hematopoietic lineage cell-specific protein	Hcls1	2.35129	0.472341	0.744017	10	10	26.1	54.24	19.751	1072
P49717;A0A2R8VHP7;Q9CWV1-2;Q9CWV1	DNA replication licensing factor MCM4;DNA helicase MCM8	Mcm4;Mcm8	NaN	1.1055	0.649176	2	2	3	96.735	2.5445	1073
P49718	DNA replication licensing factor MCM5	Mcm5	NaN	0.555413	0.626887	2	2	4	82.406	1.5123	1074
P49722;Q8BKE0	Proteasome subunit alpha type-2	Psma2	NaN	0.825025	1.28179	9	9	43.2	25.926	67.917	1075
P50247;A2ALT5	Adenosylhomocysteinase	Ahcy	0.998962	0.394996	0.608532	11	11	30.8	47.688	31.435	1076
P50396;D6RI86;B7FAU8	Rab GDP dissociation inhibitor alpha	Gdi1	NaN	0.480476	6.40938	8	5	26.8	50.521	9.7781	1077
P50516;P50516-2;D3Z1B9;D3YWH3;D3YZ23	V-type proton ATPase catalytic subunit A	Atp6v1a	2.13488	1.15223	1.03508	29	29	58.3	68.325	244.36	1078
P50518;A0A0N4SW07;A0A0N4SW34;Q9D593;A0A0N4SWA3	V-type proton ATPase subunit E 1	Atp6v1e1	NaN	1.3749	1.23092	12	12	63.3	26.157	121.81	1079
P50543	Protein S100-A11	S100a11	NaN	2.03352	1.06691	2	2	23.5	11.083	2.1458	1080
P50544;B1AR28	Very long-chain specific acyl-CoA dehydrogenase, mitochondrial	Acadvl	NaN	1.27669	0.829803	9	9	18.6	70.875	13.279	1081
P50580;P50580-2	Proliferation-associated protein 2G4	Pa2g4	0.973959	0.896774	0.924649	12	12	30.7	43.698	116.4	1082
P50637;A0A140LIU9	Translocator protein	Tspo	NaN	0.970583	1.12106	4	4	38.5	18.841	13.061	1083
P51150;A0A0N4SVR6;A0A0N4SVG9	Ras-related protein Rab-7a	Rab7a	1.38002	1.33727	1.31942	12	12	63.8	23.489	323.31	1084
P51410;A0A0G2JES3;A0A140T8T4;D3Z629;D3YZT0;A0A0G2JFQ3	60S ribosomal protein L9	Rpl9	2.13504	1.04735	0.720153	6	6	51.6	21.881	110.18	1085
P51660	Peroxisomal multifunctional enzyme type 2;(3R)-hydroxyacyl-CoA dehydrogenase;Enoyl-CoA hydratase 2	Hsd17b4	0.710927	0.758977	0.514224	13	13	22.6	79.481	30.806	1086
P51675	C-C chemokine receptor type 1	Ccr1	NaN	2.82848	1.8855	1	1	3.4	40.894	2.0519	1087
P51682	C-C chemokine receptor type 5	Ccr5	NaN	2.19357	NaN	1	1	3.1	40.785	1.4038	1088
P51863	V-type proton ATPase subunit d 1	Atp6v0d1	1.21373	1.56887	1.18932	10	10	36.2	40.301	33.532	1089
P51881	ADP/ATP translocase 2;ADP/ATP translocase 2, N-terminally processed	Slc25a5	1.48289	1.29868	0.903695	12	6	36.9	32.931	50.331	1090
P52480;A0A1L1SU37;A0A1L1SQV8;A0A1L1SSN6;A0A1L1STV8;A0A1L1SUV0;A0A1L1ST52;A0A1L1SVH2;E9Q509;G3X925;P53657	Pyruvate kinase PKM	Pkm	1.0313	0.925863	0.716664	29	3	55.2	57.844	323.31	1091
P52480-2	Pyruvate kinase PKM	Pkm	NaN	0.744459	0.783123	28	2	51	57.984	3.8817	1092
P52633	Signal transducer and transcription activator 6	Stat6	NaN	0.167226	0.477825	4	4	7	93.496	4.4188	1093
P53395;A0A0G2JGU0	Lipoamide acyltransferase component of branched-chain alpha-keto acid dehydrogenase complex, mitochondrial	Dbt	NaN	0.617963	0.825115	4	4	8.9	53.246	6.2103	1094
P53702	Cytochrome c-type heme lyase	Hccs	NaN	1.15038	0.773636	1	1	4.8	30.977	1.782	1095
P53810;J3QQ30;J3QPW1;F8WGG5	Phosphatidylinositol transfer protein alpha isoform	Pitpna	NaN	1.33308	1.77415	13	12	53.9	31.893	36.558	1096
Q8JZZ5;P53811	Phosphatidylinositol transfer protein beta isoform	Pitpnb	NaN	0.403941	1.04368	3	2	12.1	31.616	2.2251	1097
P53986	Monocarboxylate transporter 1	Slc16a1	NaN	0.424771	8.69169	2	2	6.7	53.267	3.7833	1098
P53994;G3UXQ7;G3V022;A0A1D5RMH1;S4R232	Ras-related protein Rab-2A	Rab2a	1.1525	0.794195	1.35827	9	5	54.2	23.547	53.723	1099
P54071;D6RIL6;A0A0U1RP68;A0A0U1RPR1	Isocitrate dehydrogenase [NADP], mitochondrial	Idh2	0.851119	1.17991	0.954911	8	7	18.8	50.906	16.254	1100
P54116	Erythrocyte band 7 integral membrane protein	Stom	NaN	1.12993	1.42895	7	7	33.5	31.375	15.513	1101
P54775;A0A140LIZ5	26S protease regulatory subunit 6B	Psmc4	NaN	0.6143	0.606837	16	16	58.9	47.408	41.697	1102
P54823	Probable ATP-dependent RNA helicase DDX6	Ddx6	NaN	0.357622	0.876069	5	5	11	54.191	9.547	1103
P54923	[Protein ADP-ribosylarginine] hydrolase	Adprh	NaN	0.950349	1.09231	7	7	28.5	40.068	15.372	1104
P55258;Q9CXS2;Q3TYH2;A0A286YDR2;A2A7Z6;Q8K386;Q9CZT8;P62823	Ras-related protein Rab-8A	Rab8a	0.834682	1.39229	1.59759	9	4	43	23.668	83.961	1105
P55302	Alpha-2-macroglobulin receptor-associated protein	Lrpap1	NaN	2.03362	1.51174	2	2	6.7	42.215	3.3837	1106
P56135;F8WHP8	ATP synthase subunit f, mitochondrial	Atp5j2	NaN	1.4298	0.948753	2	2	22.7	10.344	6.2202	1107
P56382	ATP synthase subunit epsilon, mitochondrial	Atp5e	NaN	1.25861	0.964309	1	1	15.4	5.8378	2.1057	1108
Q3U4W8;P56399;D3YYA5;D3Z4K7	Ubiquitin carboxyl-terminal hydrolase;Ubiquitin carboxyl-terminal hydrolase 5	Usp5	NaN	0.751389	1.2683	17	17	31	93.354	54.237	1109
P56480	ATP synthase subunit beta, mitochondrial	Atp5b	0.92495	1.31293	0.875514	25	25	70.1	56.3	323.31	1110
Q91YZ2;P56546;P56546-2;E9PWQ9	C-terminal-binding protein 2	Ctbp2	NaN	2.45086	0.790334	4	2	10.2	45.971	4.1626	1111
Q8CFQ9;P56959;G3UXT7;G3UZD2;Q91VQ2;F6QCI0;Q8BQ46	RNA-binding protein FUS	Fus	NaN	1.05168	0.828905	4	4	15.3	52.601	27.657	1112
P57716	Nicastrin	Ncstn	0.64638	3.42435	2.74304	5	5	7.8	78.491	6.7737	1113
P57725	SAM domain-containing protein SAMSN-1	Samsn1	NaN	0.34118	1.25679	2	2	9.1	41.601	4.3288	1114
P57746	V-type proton ATPase subunit D	Atp6v1d	NaN	1.01938	1.13609	10	10	47.8	28.369	32.088	1115
P57759;F8WJI4;F8WIM7;D6RG87	Endoplasmic reticulum resident protein 29	Erp29	NaN	1.27783	2.56797	4	4	16.4	28.823	16.349	1116
P57780;A0A1L1SV25;E9Q2W9;A0A1L1SVJ6;D3Z0L8;D3Z761;A0A1Y7VMW4;Q91ZE6;E9PX29	Alpha-actinin-4	Actn4	1.8187	0.868205	0.613319	39	28	56.5	104.98	323.31	1117
P57784;G5E883;A0A0U1RNZ6	U2 small nuclear ribonucleoprotein A	Snrpa1	NaN	0.394311	0.286278	3	3	15.3	28.357	18.708	1118
P57787;B1ATM1;B1ATM2	Monocarboxylate transporter 4	Slc16a3	NaN	1.85208	3.2113	7	7	18.3	50.373	13.102	1119
P58021;E9PZ69	Transmembrane 9 superfamily member 2	Tm9sf2	NaN	1.84512	1.67454	4	4	7.3	75.329	6.4629	1120
P58242	Acid sphingomyelinase-like phosphodiesterase 3b	Smpdl3b	NaN	4.55231	3.64664	5	5	20.8	51.599	13.775	1121
P58252	Elongation factor 2	Eef2	0.541254	0.74709	0.830186	33	32	42.4	95.313	323.31	1122
P58321;Q9JKB1;A0A2I3BQ39	Ubiquitin carboxyl-terminal hydrolase isozyme L4;Ubiquitin carboxyl-terminal hydrolase isozyme L3	Uchl4;Uchl3	NaN	0.779847	3.38346	2	2	12.4	26.45	3.412	1123
P58389;A2AWE9;B7ZDE0;A2AWF0;F6Z6I0	Serine/threonine-protein phosphatase 2A activator	Ppp2r4	NaN	0.959473	1.20747	9	9	44.9	36.71	15.925	1124
P59325	Eukaryotic translation initiation factor 5	Eif5	NaN	1.02829	0.61894	1	1	3.5	48.968	2.4206	1125
Q3U332;P59729	Ras and Rab interactor 3	Rin3	NaN	NaN	0.879192	3	3	5	98.677	4.395	1126
P59999;Q3TX55;E9PWA7	Actin-related protein 2/3 complex subunit 4	Arpc4	NaN	1.21627	1.13475	10	10	60.7	19.667	276.87	1127
P60060;G3UWH0	Protein transport protein Sec61 subunit gamma	Sec61g	NaN	0.679504	1.85642	2	2	36.8	7.7412	5.4893	1128
P60122;D3YW60	RuvB-like 1	Ruvbl1	NaN	0.997622	0.720156	5	5	16.7	50.213	9.1548	1129
P60229	Eukaryotic translation initiation factor 3 subunit E	Eif3e	NaN	0.76932	0.77636	14	14	37.8	52.22	24.664	1130
P60335	Poly(rC)-binding protein 1	Pcbp1	NaN	0.904425	1.02619	9	5	35.1	37.497	38.019	1131
P60670-2;P60670	Nuclear protein localization protein 4 homolog	Nploc4	NaN	0.526228	0.652546	3	3	6.2	64.378	3.5226	1132
P60766;P60766-1	Cell division control protein 42 homolog	Cdc42	0.329581	0.773994	0.98083	5	5	25.7	21.258	105.55	1133
P60843;Q8BTU6;P10630;P10630-2;A0A338P6X5;E9Q561;D6RJ60;D6RJ11	Eukaryotic initiation factor 4A-I;Eukaryotic initiation factor 4A-II;Eukaryotic initiation factor 4A-II, N-terminally processed	Eif4a1;Eif4a2	1.4246	0.863322	0.770569	23	20	64	46.153	323.31	1134
P60867	40S ribosomal protein S20	Rps20	0.546413	0.939338	1.01657	2	2	19.3	13.373	62.821	1135
P61021	Ras-related protein Rab-5B	Rab5b	NaN	1.1854	1.45623	7	4	42.3	23.707	13.47	1136
P61027;D3YUS4	Ras-related protein Rab-10	Rab10	NaN	1.09096	1.20107	10	8	52	22.541	33.571	1137
P61028;REV__G3UYX5	Ras-related protein Rab-8B	Rab8b	4.05753	1.0693	1.2477	9	4	45.9	23.603	124.44	1138
P61089;A0A1W2P7Z3	Ubiquitin-conjugating enzyme E2 N	Ube2n	0.388435	1.10975	2.31258	4	4	36.8	17.138	7.9814	1139
P61161	Actin-related protein 2	Actr2	NaN	0.819087	1.18172	14	14	45.2	44.76	304.64	1140
P61164;A0A494BB86;A0A494BAH0	Alpha-centractin	Actr1a	NaN	0.924368	0.803998	13	7	53.5	42.613	67.128	1141
P61202-2;P61202;A2AQE4	COP9 signalosome complex subunit 2	Cops2	NaN	0.936512	0.990234	6	6	13.6	52.404	7.3277	1142
P84078;P61205;Q8BSL7;A2A6T9	ADP-ribosylation factor 1;ADP-ribosylation factor 3;ADP-ribosylation factor 2	Arf1;Arf3;Arf2	1.0148	0.976081	1.20728	10	5	58.6	20.697	212.93	1143
P61211;F8WIB1;E9Q006	ADP-ribosylation factor-like protein 1	Arl1	NaN	1.16803	1.02421	3	3	27.6	20.411	7.1936	1144
P61222	ATP-binding cassette sub-family E member 1	Abce1	NaN	0.909931	0.825507	9	9	22.9	67.314	16.024	1145
P61226;Q80ZJ1-2	Ras-related protein Rap-2b;Ras-related protein Rap-2a	Rap2b;Rap2a	NaN	1.66592	1.82344	6	2	36.6	20.504	3.6337	1146
P61290;A2A4J3;A2A4J1	Proteasome activator complex subunit 3	Psme3	NaN	0.87803	0.453093	2	2	9.1	29.506	3.6082	1147
P61358;A2A4Q0	60S ribosomal protein L27	Rpl27	NaN	1.10268	1.03799	6	6	44.9	15.798	143.73	1148
P61514	60S ribosomal protein L37a	Rpl37a	2.11277	1.20942	0.948479	2	2	28.3	10.275	3.6185	1149
P61620;Q9CYJ6;Q9JLR1;A2ATT9;A0A0A6YVQ7	Protein transport protein Sec61 subunit alpha isoform 1;Protein transport protein Sec61 subunit alpha isoform 2	Sec61a1;Sec61a2	0.628332	1.05514	1.06518	11	11	29.8	52.264	21.534	1150
P61750;E9Q798;F6UFB9	ADP-ribosylation factor 4	Arf4	NaN	1.03147	1.34497	8	4	56.7	20.396	18.485	1151
P61759;Q3TIR6	Prefoldin subunit 3	Vbp1	NaN	1.01022	0.610592	4	4	26	22.435	7.2813	1152
P61804	Dolichyl-diphosphooligosaccharide--protein glycosyltransferase subunit DAD1	Dad1	NaN	1.5125	1.33068	2	2	19.5	12.497	5.9504	1153
P61924;A0A2R8VJV3;Q8R3M1	Coatomer subunit zeta-1	Copz1	NaN	0.555343	0.812515	4	4	26.6	20.198	9.3047	1154
P61967;D3Z268;D3Z0D6;D3YXN0	AP-1 complex subunit sigma-1A	Ap1s1	NaN	1.16886	1.42376	2	2	15.8	18.733	5.1654	1155
P61982;D3YW45	14-3-3 protein gamma;14-3-3 protein gamma, N-terminally processed	Ywhag	0.825544	1.04175	1.39183	14	8	47	28.302	323.31	1156
P62071;A0A1B0GRG1;A0A1B0GRT5	Ras-related protein R-Ras2	Rras2	1.59142	1.53113	2.32253	5	3	29.4	23.399	17.212	1157
P62082	40S ribosomal protein S7	Rps7	1.01373	0.797484	1.34166	9	9	56.2	22.127	75.339	1158
P62137;P62141;A0A0J9YUU8	Serine/threonine-protein phosphatase PP1-alpha catalytic subunit	Ppp1ca	NaN	0.931834	2.01408	6	4	22.1	37.54	26.723	1159
P62192	26S protease regulatory subunit 4	Psmc1	NaN	1.04107	0.797409	10	10	33.9	49.184	49.968	1160
P62196;Q8K1K2	26S protease regulatory subunit 8	Psmc5	0.201259	0.855186	0.759679	15	15	52.2	45.626	128.85	1161
P62242	40S ribosomal protein S8	Rps8	0.658837	0.671834	0.886644	7	7	32.2	24.205	173.75	1162
P62245;F8WJ41;D3YVB4;D3Z712	40S ribosomal protein S15a	Rps15a	0.00326527	0.788725	1.07791	6	6	51.5	14.839	63.873	1163
P62259;D6REF3;F6WA09	14-3-3 protein epsilon	Ywhae	1.76637	1.08298	1.3646	19	16	70.6	29.174	323.31	1164
P62264;D3YVF4;D3Z7I1	40S ribosomal protein S14	Rps14	1.21391	1.04056	0.981445	4	4	36.4	16.273	61.655	1165
P62267	40S ribosomal protein S23	Rps23	2.76502	0.923826	0.87013	4	4	28.7	15.807	10.505	1166
P62274	40S ribosomal protein S29	Rps29	NaN	1.11399	1.93141	1	1	19.6	6.6767	3.0092	1167
P62301;Q921R2;A0A0U1RQ71	40S ribosomal protein S13	Rps13	0.491708	0.822908	1.1161	9	9	53	17.222	100.57	1168
P62305;E9Q0W8;E9Q4F4	Small nuclear ribonucleoprotein E	Snrpe	NaN	1.48869	0.70387	2	2	25	10.803	6.3559	1169
P62307	Small nuclear ribonucleoprotein F	Snrpf	NaN	1.08695	0.939334	2	2	25.6	9.7251	13.054	1170
P62309	Small nuclear ribonucleoprotein G	Snrpg	NaN	1.04641	0.783014	3	3	26.3	8.496	5.4324	1171
P62315	Small nuclear ribonucleoprotein Sm D1	Snrpd1	NaN	1.07736	0.690451	3	3	45.4	13.281	15.356	1172
P62317	Small nuclear ribonucleoprotein Sm D2	Snrpd2	NaN	1.08157	1.18498	3	3	29.7	13.527	6.2996	1173
P62320;A0A1W2P7K5	Small nuclear ribonucleoprotein Sm D3	Snrpd3	NaN	1.24603	1.05531	3	3	20.6	13.916	5.8567	1174
P62331	ADP-ribosylation factor 6	Arf6	0.712657	1.16888	1.49674	4	4	33.1	20.082	16.341	1175
P62334	26S protease regulatory subunit 10B	Psmc6	NaN	0.981399	0.846897	9	9	27.2	44.172	37.514	1176
P62492;E9Q6B3;E9PZB2	Ras-related protein Rab-11A	Rab11a	NaN	2.94548	1.53512	13	1	65.3	24.393	6.4591	1177
P62702	40S ribosomal protein S4, X isoform	Rps4x	2.34677	1.13595	0.938667	16	16	49	29.597	97.018	1178
P63330;P62715	Serine/threonine-protein phosphatase 2A catalytic subunit alpha isoform;Serine/threonine-protein phosphatase 2A catalytic subunit beta isoform	Ppp2ca;Ppp2cb	NaN	1.11097	1.15292	7	7	26.9	35.608	65.476	1179
P62743;A0A0U1RPS0	AP-2 complex subunit sigma	Ap2s1	NaN	1.09872	0.948555	2	2	10.6	17.018	2.609	1180
P62748;A0A1Y7VMK3;A2A7R5;E9PV73;P84075	Hippocalcin-like protein 1	Hpcal1	NaN	1.42785	1.32687	5	5	33.2	22.338	6.9249	1181
P62751	60S ribosomal protein L23a	Rpl23a	0.93678	0.762759	0.812888	5	5	35.9	17.695	114.55	1182
P62754	40S ribosomal protein S6	Rps6	0.863724	1.06299	1.05537	6	6	20.9	28.68	100.37	1183
P62774;A0A0J9YV46	Myotrophin	Mtpn	NaN	0.774678	1.00557	3	3	28.8	12.861	28.656	1184
P62806	Histone H4	Hist1h4a	0.406906	0.956555	0.698877	10	10	59.2	11.367	320.03	1185
P62814;A0A0U1RNU9	V-type proton ATPase subunit B, brain isoform	Atp6v1b2	2.72142	1.21795	1.15793	21	16	56.6	56.55	131.62	1186
P62821	Ras-related protein Rab-1A	Rab1A	1.26375	1.21324	1.40016	13	1	65.4	22.677	95.289	1187
P62827;Q14AA6;Q61820	GTP-binding nuclear protein Ran;GTP-binding nuclear protein Ran, testis-specific isoform	Ran;1700009N14Rik;Rasl2-9	0.544879	0.738725	1.21699	10	10	42.1	24.423	144.81	1188
P62830;A2A6F8	60S ribosomal protein L23	Rpl23	NaN	1.38763	1.47353	5	5	34.3	14.865	38.955	1189
P62835;A0A0G2JE52;A0A0G2JDL9;A0A0G2JED9;A0A1W2P777	Ras-related protein Rap-1A	Rap1a	NaN	1.3822	1.6369	8	1	51.1	20.987	18.064	1190
P62843;D3YTQ9	40S ribosomal protein S15	Rps15	0.39275	1.25815	1.16805	7	7	64.8	17.04	101.83	1191
P62849-2;P62849-3;P62849;A0A286YEB7	40S ribosomal protein S24	Rps24	0.762355	1.21859	1.02757	4	4	35.4	15.069	24.048	1192
P62855	40S ribosomal protein S26	Rps26	1.08253	0.866621	1.06749	3	3	27	13.015	10.438	1193
P62874;H3BLF7;H3BKR2;Q61011	Guanine nucleotide-binding protein G(I)/G(S)/G(T) subunit beta-1	Gnb1	6.97156	1.34078	1.41374	7	2	18.5	37.377	85.372	1194
P62889;A0A2I3BQF4	60S ribosomal protein L30	Rpl30	1.22819	1.42725	1.09231	3	3	24.3	12.784	6.6772	1195
P62892	60S ribosomal protein L39	Rpl39	NaN	0.778137	1.21693	1	1	19.6	6.4066	10.701	1196
P62908;D3YV43;A0A140LI77	40S ribosomal protein S3	Rps3	0.84376	1.11375	0.933906	16	16	68.7	26.674	240.5	1198
P62911;P17932	60S ribosomal protein L32	Rpl32	0.960008	1.03918	0.963437	5	5	34.1	15.86	30.642	1199
P62918	60S ribosomal protein L8	Rpl8	1.94314	0.905458	0.767048	7	7	24.9	28.024	19.194	1200
P62960;A2BGG7;A0A0A0MQD2;B2RUF0;Q9Z2C8-2;Q9JKB3-2;Q9Z2C8;Q9JKB3	Nuclease-sensitive element-binding protein 1	Ybx1	0.574062	1.24117	0.910652	5	5	28.6	35.73	17.253	1201
P62962;Q5SX49;CON__P02584;J3QMC2	Profilin-1;Profilin	Pfn1	0.95349	0.702533	2.42932	9	9	67.1	14.957	323.31	1202
Q3TLP8;P63001;A2AC13;P60764	Ras-related C3 botulinum toxin substrate 1;Ras-related C3 botulinum toxin substrate 3	Rac1;Rac3	1.08363	0.731729	1.78762	5	1	24.2	23.432	149.46	1203
P63005;P63005-2;Q5SW16	Platelet-activating factor acetylhydrolase IB subunit alpha	Pafah1b1	NaN	0.277776	0.64407	7	7	23.2	46.67	11.833	1204
P63011;D3YZP5	Ras-related protein Rab-3A	Rab3a	NaN	1.34806	NaN	3	1	19.1	24.97	2.4277	1205
P63017;Q504P4;P17156;D3Z5E2;Q61696;P16627;P17879	Heat shock cognate 71 kDa protein	Hspa8	1.26605	1.10739	0.99317	28	26	46.9	70.87	323.31	1206
P63024;B0QZN5;P63044	Vesicle-associated membrane protein 3;Vesicle-associated membrane protein 2	Vamp3;Vamp2	NaN	1.33873	4.32032	3	3	38.8	11.48	13.168	1207
P63028;D3YU75	Translationally-controlled tumor protein	Tpt1	NaN	0.867254	3.17546	3	3	16.9	19.462	35.629	1208
P63037;B1AXY1;B1AXX9;B1AXY0	DnaJ homolog subfamily A member 1	Dnaja1	NaN	1.21368	0.738848	4	4	18.9	44.868	7.4306	1209
P63038;P63038-2;D3Z2F2;D3Z7J9	60 kDa heat shock protein, mitochondrial	Hspd1	1.09847	1.12931	0.931658	23	23	53.6	60.955	187.95	1210
P63085;A0A338P736;A0A338P781	Mitogen-activated protein kinase 1	Mapk1	NaN	0.759968	1.16522	11	8	38.8	41.275	13.066	1211
P63087;P63087-2;A0A0G2JGC1;A0A0G2JFF1	Serine/threonine-protein phosphatase PP1-gamma catalytic subunit	Ppp1cc	NaN	NaN	0.875793	4	2	15.5	36.983	4.6768	1212
P63094;Q6R0H7;A0A571BEI3;Z4YKV1;P63094-3;P63094-2;Q6R0H7-4;A0A571BEM2;A0A571BE25;A0A571BEG2;A2A610;Q66L47;Q8CGK7;A0A571BGH5	Guanine nucleotide-binding protein G(s) subunit alpha isoforms short;Guanine nucleotide-binding protein G(s) subunit alpha isoforms XLas	Gnas	NaN	0.623697	1.38282	8	7	25.4	45.663	14.226	1213
P63101;A0A2I3BQ03;D3YXN6;D3YXF4	14-3-3 protein zeta/delta	Ywhaz	1.98951	0.848462	1.68987	17	12	57.6	27.771	323.31	1214
Q9D0M5;P63168	Dynein light chain 2, cytoplasmic;Dynein light chain 1, cytoplasmic	Dynll2;Dynll1	NaN	1.21062	0.684387	1	1	12.4	10.35	2.7281	1215
P63213	Guanine nucleotide-binding protein G(I)/G(S)/G(O) subunit gamma-2	Gng2	NaN	0.96565	1.8867	2	2	39.4	7.8501	5.2124	1216
P63260;P60710;E9Q5F4;G3UZ07;E9Q1F2;G3UYG0;E9Q606;B1ATY1;F8WGM8;E9Q2D1;A0A0U1RQ96;F6WX90;E9Q3M9	Actin, cytoplasmic 2;Actin, cytoplasmic 2, N-terminally processed;Actin, cytoplasmic 1;Actin, cytoplasmic 1, N-terminally processed	Actg1;Actb	0.958697	1.20179	1.37333	32	11	72.3	41.792	323.31	1217
P63276	40S ribosomal protein S17	Rps17	1.00514	0.780084	1.06734	6	6	53.3	15.524	25.497	1218
P63321;A0A1Y7VL93	Ras-related protein Ral-A	Rala	NaN	2.21121	2.30183	7	4	40.3	23.553	22.221	1219
P63325;Q3UW83;A0A338P7K4;A0A3B2W864;A0A338P731	40S ribosomal protein S10	Rps10	1.98334	1.00469	2.17784	9	9	58.8	18.916	63.774	1220
P63328-2;P63328;E9Q6P2;G3X8U7;E0CZ78;P48453-2;P48453;A0A2I3BPC5;P48455	Serine/threonine-protein phosphatase 2B catalytic subunit alpha isoform;Serine/threonine-protein phosphatase;Serine/threonine-protein phosphatase 2B catalytic subunit beta isoform	Ppp3ca;Ppp3cb	NaN	0.549857	1.74698	4	4	8	57.614	4.2042	1221
P67778;Q5SQG5	Prohibitin	Phb	1.55107	1.70622	1.18744	17	17	76.1	29.82	143.41	1222
P67984	60S ribosomal protein L22	Rpl22	NaN	1.17973	1.11097	2	2	18.8	14.759	8.5896	1223
P68134;P68033;P62737;P63268;D3YZY0;A0A494B9T3;A0A1D5RM20;D3Z2K3	Actin, alpha skeletal muscle;Actin, alpha cardiac muscle 1;Actin, aortic smooth muscle;Actin, gamma-enteric smooth muscle	Acta1;Actc1;Acta2;Actg2	0.841633	0.953622	1.15122	25	5	41.1	42.051	210.81	1224
P68037;A0A338P7E5;A0A338P786;A0A338P702	Ubiquitin-conjugating enzyme E2 L3	Ube2l3	NaN	1.03058	1.43441	6	6	56.5	17.861	10.277	1225
P68040	Guanine nucleotide-binding protein subunit beta-2-like 1;Guanine nucleotide-binding protein subunit beta-2-like 1, N-terminally processed	Gnb2l1	1.23161	1.26309	0.936294	11	11	35.3	35.076	117.24	1226
P68181-2;P68181-3;P68181;P68181-4;H6TMF5;A0A0G2JFT9	cAMP-dependent protein kinase catalytic subunit beta	Prkacb	NaN	0.999998	0.915061	9	3	28.1	39.449	7.5773	1227
P68254-2;P68254	14-3-3 protein theta	Ywhaq	0.79628	0.990294	1.4762	9	4	40.3	27.7	266.9	1228
P68369;P05214	Tubulin alpha-1A chain;Tubulin alpha-3 chain	Tuba1a;Tuba3a	0.999478	0.930494	0.645751	17	1	44.6	50.135	323.31	1229
P68372;Q9D6F9;G3UZR1;CON__ENSEMBL:ENSBTAP00000025008;A2AQ07	Tubulin beta-4B chain;Tubulin beta-4A chain	Tubb4b;Tubb4a	0.395253	0.57367	0.655542	20	3	52.1	49.83	93.245	1230
P68404-2;P68404;Q4VA93;P20444	Protein kinase C beta type	Prkcb	NaN	0.324782	0.620627	5	5	10.8	76.893	6.2001	1231
P68510	14-3-3 protein eta	Ywhah	1.57575	0.86349	1.22819	12	8	46.7	28.211	273.28	1232
P70122;D6REV5;F6TN03	Ribosome maturation protein SBDS	Sbds	NaN	1.33494	0.933216	2	2	6.8	28.78	2.8777	1233
P70168	Importin subunit beta-1	Kpnb1	NaN	0.688529	1.00547	18	18	25.5	97.183	105.36	1234
P70195	Proteasome subunit beta type-7	Psmb7	NaN	1.17609	1.33225	6	6	22.4	29.891	12.089	1235
P70245;A2AC29	3-beta-hydroxysteroid-Delta(8),Delta(7)-isomerase	Ebp	0.994052	0.937016	1.24467	3	3	15.2	26.215	6.5753	1236
P70280	Vesicle-associated membrane protein 7	Vamp7	NaN	0.587165	0.960277	3	3	14.1	24.967	3.3752	1237
P70296;D3Z1V4;D6RHS6;E9QLE5;Q8VIN1-2;Q8VIN1	Phosphatidylethanolamine-binding protein 1;Hippocampal cholinergic neurostimulating peptide	Pebp1	0.970194	0.496537	4.12055	5	5	43.3	20.83	44.737	1238
P70315	Wiskott-Aldrich syndrome protein homolog	Was	0.808068	0.697125	0.936034	3	3	10.4	54.191	6.0491	1239
P70333	Heterogeneous nuclear ribonucleoprotein H2	Hnrnph2	NaN	0.916413	0.779951	4	1	13.8	49.279	5.4462	1240
P70349;B0R1E3	Histidine triad nucleotide-binding protein 1	Hint1	NaN	1.00551	0.950202	4	4	54.8	13.777	62.681	1241
P70372	ELAV-like protein 1	Elavl1	NaN	0.207859	1.18968	5	5	21.8	36.169	6.2696	1242
Q4FE56;P70398;F8VPU6	Ubiquitin carboxyl-terminal hydrolase;Probable ubiquitin carboxyl-terminal hydrolase FAF-X	Usp9x	NaN	1.29563	1.71692	4	4	1.9	290.21	5.1791	1243
P70404	Isocitrate dehydrogenase [NAD] subunit gamma 1, mitochondrial	Idh3g	NaN	0.737572	0.674208	3	3	12	42.785	5.2051	1244
P70441	Na(+)/H(+) exchange regulatory cofactor NHE-RF1	Slc9a3r1	NaN	1.03744	1.59273	3	3	9.9	38.6	4.5726	1245
P70452;D6RJ29	Syntaxin-4	Stx4;Stx4a	NaN	1.48172	1.77782	2	2	6.7	34.165	3.0901	1246
P70460	Vasodilator-stimulated phosphoprotein	Vasp	NaN	0.877303	1.36984	10	10	24.5	39.666	42.051	1247
Q60817;P70670	Nascent polypeptide-associated complex subunit alpha;Nascent polypeptide-associated complex subunit alpha, muscle-specific form	Naca	2.03238	1.15579	0.950074	4	4	25.6	23.384	28.363	1248
P70677;A0A1B0GRX1	Caspase-3;Caspase-3 subunit p17;Caspase-3 subunit p12	Casp3	NaN	0.213307	NaN	3	3	11.6	31.474	3.2399	1249
P80313;A0A0N4SV00;A0A0N4SUI8;A0A0N4SV22	T-complex protein 1 subunit eta	Cct7	NaN	1.05535	0.701553	16	16	40.3	59.652	134.41	1250
P80314;A0A1W2P7B7;A0A1W2P6Q3;A0A1W2P828;A0A1W2P871;A0A1W2P8B6	T-complex protein 1 subunit beta	Cct2	NaN	1.02221	0.729308	24	24	55.3	57.477	147.81	1251
P80315;G5E839;G3UYW5;G3UXF3;G3UXG2	T-complex protein 1 subunit delta	Cct4	1.29459	1.02263	0.73301	23	23	50.8	58.066	109.35	1252
P80316;E0CZA1	T-complex protein 1 subunit epsilon	Cct5	NaN	1.07117	0.639526	22	22	49.9	59.623	213.53	1253
Q52KG9;P80317;Q61390;B1AT05	T-complex protein 1 subunit zeta	Cct6a	NaN	0.868742	0.649416	20	20	42.4	58.076	104.48	1254
P80318;E9Q133;Q3U0I3;F6Q609;F6ZVG8	T-complex protein 1 subunit gamma	Cct3	NaN	1.02482	0.625268	20	20	43.3	60.629	119.17	1255
P82343-2;P82343;D6RHA2;G3XA46	N-acylglucosamine 2-epimerase	Renbp	NaN	0.483482	1.02285	5	5	15.4	47.984	9.6226	1256
P84084;D3YV25;E9Q2C2	ADP-ribosylation factor 5	Arf5	NaN	0.918694	1.14398	9	4	51.1	20.529	15.274	1257
Q3TWV4;P84091;A0A338P798;A0A338P6T4	AP-2 complex subunit mu	Ap2m1	NaN	1.47141	1.08284	10	10	25.9	49.389	17.532	1258
P84096;A0A1B0GSL4	Rho-related GTP-binding protein RhoG	Rhog	1.62914	1.44977	1.91642	7	7	41.4	21.308	37.209	1259
P84104-2;P84104	Serine/arginine-rich splicing factor 3	Srsf3	NaN	1.01289	0.401319	4	3	33.9	14.203	6.2153	1260
P85094	Isochorismatase domain-containing protein 2A, mitochondrial	Isoc2a	NaN	0.625234	0.86839	2	2	24.3	22.417	2.0553	1262
P97310	DNA replication licensing factor MCM2	Mcm2	NaN	0.686854	0.244382	3	3	3.9	102.08	5.2273	1263
Q3ULG5;P97311	DNA helicase;DNA replication licensing factor MCM6	Mcm6	NaN	0.129223	NaN	4	4	6.5	89.783	7.1071	1264
P97315	Cysteine and glycine-rich protein 1	Csrp1	NaN	1.22725	1.02584	3	3	24.4	20.583	22.173	1265
P97350	Plakophilin-1	Pkp1	0.272523	1.26539	0.533834	1	1	2.1	80.895	2.4169	1266
P97351	40S ribosomal protein S3a	Rps3a	2.4498	1.07111	0.839302	12	12	41.7	29.885	112.21	1267
P97369;A8XU21	Neutrophil cytosol factor 4	Ncf4	NaN	0.610967	1.06918	9	9	33.3	38.707	22.437	1268
P97370	Sodium/potassium-transporting ATPase subunit beta-3	Atp1b3	NaN	2.4771	1.94628	5	5	23	31.775	15.768	1269
P97384;D3Z7U0	Annexin A11	Anxa11	0.479097	0.860246	1.93137	9	9	19.9	54.079	16.489	1270
P97429;A0A0N4SW89;D3Z0S1;A0A0N4SV57;F7ANV6;S4R1F2	Annexin A4;Annexin	Anxa4	1.24328	0.8804	1.23565	15	14	56.4	35.915	214.08	1271
P97449;A0A0U1RNS3	Aminopeptidase N	Anpep	2.03812	2.25455	2.79868	24	24	36.7	109.65	97.906	1272
P97450;E9QAD6	ATP synthase-coupling factor 6, mitochondrial	Atp5j	0.781639	1.33459	1.04724	3	3	37	12.496	3.8771	1273
Q91V55;P97461;D3YYM6;D3Z1S8	40S ribosomal protein S5;40S ribosomal protein S5, N-terminally processed	Rps5	NaN	0.982969	0.98324	6	6	35.8	22.876	30.452	1274
P97465	Docking protein 1	Dok1	NaN	NaN	NaN	2	2	5	52.451	2.1444	1275
P97470;A0A0U1RPR5;A0A0U1RQ12	Serine/threonine-protein phosphatase 4 catalytic subunit	Ppp4c	NaN	0.729154	0.753085	4	4	16.6	35.08	5.4036	1276
P97484;D3YYZ3;D3Z674;A0A087WSB3;D3Z3W9;D3Z678;F8VQ94;F6PZL4	Leukocyte immunoglobulin-like receptor subfamily B member 3	Lilrb3;Gm15448;Pira2	NaN	0.750946	1.75657	2	2	2.7	93.053	2.5099	1277
P97760;A0A1D5RLM9;A0A1D5RLD4;A0A1D5RML8	DNA-directed RNA polymerase II subunit RPB3	Polr2c	NaN	0.507037	NaN	2	2	10.2	31.443	1.7007	1278
P97797-2;P97797;P97797-4;E0CX65;P97797-3;A2ANC1	Tyrosine-protein phosphatase non-receptor type substrate 1	Sirpa	NaN	2.6907	4.1568	6	6	19.4	55.986	17.955	1279
P97807-2;P97807;H3BKG7	Fumarate hydratase, mitochondrial	Fh	2.22	1.02988	1.16229	19	19	58.2	50.052	125.42	1280
P97821;D3Z220	Dipeptidyl peptidase 1;Dipeptidyl peptidase 1 exclusion domain chain;Dipeptidyl peptidase 1 heavy chain;Dipeptidyl peptidase 1 light chain	Ctsc	1.0971	1.50861	0.862679	3	3	8.2	52.376	6.3994	1281
P97822-2;P97822;E9Q5H2;E9Q2G1;E9PZF5;E9Q0X5	Acidic leucine-rich nuclear phosphoprotein 32 family member E	Anp32e	NaN	1.16018	0.719325	2	2	11.7	28.245	13.519	1282
P97855;A0A0J9YUY8;A0A0J9YTQ8;P97379-2;P97379	Ras GTPase-activating protein-binding protein 1	G3bp1	1.33255	1.15247	1.25766	6	6	15.5	51.828	14.444	1283
P98086	Complement C1q subcomponent subunit A	C1qa	NaN	2.19037	1.2446	2	2	11	25.974	2.9436	1284
P99024;A0A1D5RM76	Tubulin beta-5 chain	Tubb5	0.390495	0.951053	0.556444	20	4	52.3	49.67	323.31	1285
P99026	Proteasome subunit beta type-4	Psmb4	NaN	0.93117	1.5965	6	6	39.8	29.116	55.059	1286
P99027;A0A5F8MPY2	60S acidic ribosomal protein P2	Rplp2	1.15299	1.56708	0.902175	6	6	76.5	11.651	32.05	1287
P99029-2;P99029;G3UZJ4;A0A494BAZ4;H3BJQ7	Peroxiredoxin-5, mitochondrial	Prdx5	0.784997	1.10006	1.63729	7	7	42.6	17.015	31.05	1288
Q00609;Q00609-2	T-lymphocyte activation antigen CD80	Cd80	NaN	2.28867	3.77559	4	4	17	34.589	4.8112	1289
Q00612;A3KG36;G3UWD6;P97324;REV__P46662	Glucose-6-phosphate 1-dehydrogenase X;Glucose-6-phosphate 1-dehydrogenase	G6pdx	NaN	0.822345	1.24084	24	24	54.6	59.262	99.336	1290
Q00623;A0A1L1STX7	Apolipoprotein A-I;Proapolipoprotein A-I;Truncated apolipoprotein A-I	Apoa1	NaN	NaN	1.3131	3	3	11.7	30.615	4.923	1291
Q00993;Q6PE80;F6YPR4	Tyrosine-protein kinase receptor UFO;Receptor protein-tyrosine kinase	Axl	NaN	0.229702	6.89392	4	4	7.9	98.19	5.2709	1292
Q00PI9	Heterogeneous nuclear ribonucleoprotein U-like protein 2	Hnrnpul2	NaN	0.734023	0.934205	9	9	14.5	84.939	14.118	1293
Q9D031;Q01730;A2AUR7;B1AYQ0	Ras suppressor protein 1	Rsu1	0.384852	1.80309	1.80316	11	11	53.4	31.461	52.642	1294
Q01853	Transitional endoplasmic reticulum ATPase	Vcp	0.0619106	1.35079	0.833468	36	36	52.1	89.321	323.31	1295
Q02053;P31254	Ubiquitin-like modifier-activating enzyme 1	Uba1	0.030016	0.673301	2.99016	32	32	43.1	117.81	279.27	1296
Q02105	Complement C1q subcomponent subunit C	C1qc	NaN	1.89833	1.13238	2	2	12.6	25.991	7.7878	1297
Q02248;E9Q6A9;D3YUH4;F7BAC9;D3Z7S6;D3Z5Q1;E9PW26;F6QZ47;F7CRC6	Catenin beta-1	Ctnnb1	0.560102	4.63749	1.34271	6	6	12.4	85.47	9.7008	1298
Q02257	Junction plakoglobin	Jup	0.276873	0.722518	0.502456	13	13	23.2	81.8	24.802	1299
Q03265;D3Z6F5;D6RJ16	ATP synthase subunit alpha, mitochondrial;ATP synthase subunit alpha	Atp5a1	1.0204	1.13629	0.867396	26	26	53.5	59.752	323.31	1300
Q04447;A0A0J9YKD4;P07310	Creatine kinase B-type	Ckb	NaN	2.37005	0.134264	13	13	51.4	42.713	93.619	1301
Q04736;D3YZ57;P39688-2;P05480;P39688;P05480-1;A0A0J9YUV2;E9Q696;P06240	Tyrosine-protein kinase Yes;Non-specific protein-tyrosine kinase;Tyrosine-protein kinase Fyn;Neuronal proto-oncogene tyrosine-protein kinase Src	Yes1;Fyn;Src	NaN	1.48692	0.918625	4	1	6.1	60.629	1.7666	1302
Q05144;A0A2R8VHH0	Ras-related C3 botulinum toxin substrate 2	Rac2	NaN	1.49249	0.864731	5	1	26.6	21.441	2.6153	1303
Q05816	Fatty acid-binding protein, epidermal	Fabp5	NaN	1.16901	1.2818	4	4	23	15.137	63.65	1304
Q05D44	Eukaryotic translation initiation factor 5B	Eif5b	NaN	0.473488	0.306995	5	5	5.3	137.61	6.3582	1305
Q06138	Calcium-binding protein 39	Cab39	NaN	1.46879	6.52251	2	2	5	39.842	2.0311	1306
Q06185;Q8BTB6	ATP synthase subunit e, mitochondrial	Atp5i;Atp5k	NaN	0.689035	1.17106	5	5	63.4	8.2355	6.8558	1307
Q07417	Short-chain specific acyl-CoA dehydrogenase, mitochondrial	Acads	0.731358	0.45483	0.415106	8	8	28.4	44.889	33.608	1308
Q07797	Galectin-3-binding protein	Lgals3bp	NaN	1.62271	2.87894	3	3	10.1	64.49	5.778	1309
Q08093;D3Z7R6;A0A0G2JDV8;Q9DAW9	Calponin-2;Calponin	Cnn2	NaN	0.630699	2.02184	3	3	12.8	33.155	6.1625	1310
Q08189	Protein-glutamine gamma-glutamyltransferase E;Protein-glutamine gamma-glutamyltransferase E 50 kDa catalytic chain;Protein-glutamine gamma-glutamyltransferase E 27 kDa non-catalytic chain	Tgm3	NaN	1.76409	0.670941	1	1	1.9	77.308	2.3136	1311
Q3UGL1;Q08509;D3Z5I5;D3Z7F4	Epidermal growth factor receptor kinase substrate 8	Eps8	NaN	0.656499	0.931264	4	4	9.2	66.229	6.3843	1312
Q08857;A0A0G2JFB7	Platelet glycoprotein 4	Cd36	NaN	2.58149	3.44665	9	9	22.9	52.697	45.427	1313
Q11011;F6QYF8;E9Q039;E9Q6F4;F6V7K3;F7ANF4	Puromycin-sensitive aminopeptidase	Npepps	NaN	0.636281	1.56077	17	17	23.7	103.32	25.995	1314
Q11136;G3UXC5	Xaa-Pro dipeptidase	Pepd	NaN	0.361027	4.26826	12	12	27.2	55.028	46.949	1315
Q14C51;A0A0U1RQ61	Pentatricopeptide repeat domain-containing protein 3, mitochondrial	Ptcd3	1.05986	0.385231	NaN	2	2	4.7	77.795	1.7718	1316
Q8QZW8;Q1HDU4;B1AW40;Q811M1		Arhgap9	NaN	0.672338	0.73154	4	4	11.4	53.113	8.0278	1317
Q20BD0;Q80XR6;Q99020	Heterogeneous nuclear ribonucleoprotein A/B	Hnrnpab	0.147738	1.0117	0.794399	5	5	18.4	36.21	10.536	1318
Q2TBE6	Phosphatidylinositol 4-kinase type 2-alpha	Pi4k2a	NaN	0.537541	0.659918	2	2	5.8	54.257	2.2057	1319
Q31094;P35737	Class II histocompatibility antigen, M beta 1 chain	H2-DMb1	NaN	2.27721	1.35078	3	1	16.9	28.914	2.8917	1320
Q31099;F7AD18	Beta-2-microglobulin	H2-DMb2	NaN	2.74717	1.81571	4	2	23.4	28.873	38.266	1321
Q31621;P28078	Class II histocompatibility antigen, M alpha chain	H2-DMa	1.44306	2.45325	1.48223	2	2	11.5	29.056	25.798	1322
Q3TBT3-3;Q3TBT3;Q3TBT3-2;A0A494BBL9	Stimulator of interferon genes protein	Tmem173	2.9556	0.76243	0.788494	6	6	28.8	38.036	22.858	1323
Q3TBW2	39S ribosomal protein L10, mitochondrial	Mrpl10	NaN	NaN	NaN	1	1	7.3	29.395	2.9676	1324
Q3TCJ1;Z4YJY0;D3Z4D8	BRISC complex subunit Abro1	Fam175b	NaN	0.810359	0.784255	2	2	5.1	46.942	2.6091	1325
Q3TCU5;Q9R233-2;Q9R233;G3UZZ2;A0A3Q4EGL0	Tapasin	Tapbp	1.20247	1.06571	0.995385	8	8	23.4	49.835	30.026	1326
Q3TH34;Q9D8N2	Protein FAM45A	Fam45a	NaN	0.587334	0.68548	2	2	11.4	26.595	7.289	1327
Q3THE2;Q9CQ19;D3Z249	Myosin regulatory light chain 12B;Myosin regulatory light polypeptide 9	Myl12b;Myl9	1.54782	1.06343	0.830371	11	3	68.6	19.779	323.31	1328
Q3THK7	GMP synthase [glutamine-hydrolyzing]	Gmps	NaN	0.671648	1.26279	3	3	6.3	76.723	4.6855	1329
Q3THS6;A0A0U1RNT6;A0A0U1RNK6;A0A0U1RQB0;A0A0U1RQ95;Q91X83	S-adenosylmethionine synthase isoform type-2	Mat2a	NaN	1.61266	0.465369	5	5	12.9	43.688	7.7319	1330
Q3TIX9	U4/U6.U5 tri-snRNP-associated protein 2	Usp39	NaN	NaN	0.560543	3	3	7.6	65.146	5.1562	1331
Q3TPM3;Q9WTX6;A0A0N4SUW1;D3Z2H3	Cullin-1	Cul1	NaN	0.990028	0.322211	5	5	7.4	80.588	5.9577	1332
Q3TRJ4	Keratin, type I cytoskeletal 26	Krt26	0.439251	NaN	NaN	1	1	1.7	51.117	1.7566	1333
Q8K021;Q3TSA8;D3YTP4	Secretory carrier-associated membrane protein 1	Scamp1	NaN	1.56744	1.55081	2	2	11.5	38.028	2.9112	1334
Q3TVK3;Q9Z2W0;Q8BPW9;A0A087WS31;A0A087WSE6	Aspartyl aminopeptidase	Dnpep	NaN	0.610021	0.894476	4	4	14.3	52.466	4.779	1335
Q3TW96;Q3TW96-2;A0A1B0GST7;A0A0R4J1F6;A0A0R4J085;Q3UHZ7;A0A1B0GR64;Q91YN5-2;Q91YN5-3;Q91YN5	UDP-N-acetylhexosamine pyrophosphorylase-like protein 1	Uap1l1	NaN	0.381503	1.45019	12	11	25.8	56.613	27.328	1336
Q3TXS7;D6RGR5;J3QN38	26S proteasome non-ATPase regulatory subunit 1	Psmd1	NaN	0.77119	0.669126	19	19	30.7	105.73	56.774	1337
Q3TYS2;X1WI15;A0A0A0MQK0;E9Q3W5	Uncharacterized protein C17orf62 homolog	BC017643	NaN	1.38386	1.39694	4	4	21.4	20.921	10.898	1338
Q3TZZ7;Q3TZZ7-2	Extended synaptotagmin-2	Esyt2	NaN	0.927472	0.553624	4	4	7	94.138	7.2986	1339
Q3U0J8	TBC1 domain family member 2B	Tbc1d2b	NaN	NaN	0.350965	1	1	1.1	109.95	1.6117	1340
Q3U1J4;A0A494BAF6;A0A494B987	DNA damage-binding protein 1	Ddb1	NaN	0.799507	0.233586	3	3	4.4	126.85	3.4929	1341
Q3U1Z5-2;Q3U1Z5	G-protein-signaling modulator 3	Gpsm3	NaN	1.75474	1.70228	1	1	14.9	13.492	3.3235	1342
Q3U2G2;Q61316;A0A0N4SVU2;E0CY23;P48722-2;P48722	Heat shock 70 kDa protein 4	Hspa4	NaN	0.542637	1.808	24	24	40.9	94.208	97.48	1343
Q3U2S8;D3Z019;D3YZ46	Voltage-gated hydrogen channel 1	Hvcn1	NaN	1.83079	1.01045	4	4	26.8	31.242	18.583	1344
Q3U3M9;Q9JKF4-2;Q9JKF4	C-type lectin domain family 6 member A	Clec4n;Clec6a	NaN	2.03103	2.03987	2	2	15.1	21.111	5.3561	1345
Q3U4F0;Q91V61-2;Q91V61;A0A494BB84	Sideroflexin-3	Sfxn3	NaN	0.952442	0.534428	5	5	25.6	30.951	13.174	1346
Q3U5V8;Q9D3G5	Syntaxin-11	Stx11	NaN	NaN	NaN	1	1	4.5	33.392	1.5055	1347
Q3U741;Q501J6;Q3TU25;Q501J6-2	Probable ATP-dependent RNA helicase DDX17	Ddx17	NaN	0.237063	0.321986	9	6	16.3	72.584	10.017	1348
Q3U7R1;Q3U7R1-2;A0A1W2P784	Extended synaptotagmin-1	Esyt1	1.60466	1.17719	1.02344	37	37	46.8	121.55	179.34	1349
Q3U816;Q9Z2G9-2;Q9Z2G9	Oxidoreductase HTATIP2	Htatip2	NaN	NaN	NaN	1	1	4	29.965	1.4354	1350
Q3U9G9;A0A0A6YY12	Lamin-B receptor	Lbr	NaN	0.992607	1.01135	2	2	5	71.439	4.3694	1351
Q3UDE2	Tubulin--tyrosine ligase-like protein 12	Ttll12	NaN	0.531891	2.34576	2	2	3.4	74.042	4.004	1352
Q3UDF0;Q3UDF0-2;A2AR27		Slc2a6	NaN	2.64266	1.34656	3	3	9.7	54.433	11.969	1353
Q3UDM0;Q921Y0;Q8BPB0;Q921Y0-2	MOB kinase activator 1A;MOB kinase activator 1B	Mob1b;Mob1a	NaN	1.14633	1.09778	5	5	29	25.609	7.2197	1354
Q3UEB3-3;Q3UEB3-2;Q3UEB3	Poly(U)-binding-splicing factor PUF60	Puf60	NaN	1.443	1.84873	2	2	6.2	54.028	3.9984	1355
Q3UGB5;Q9JII5-2;Q9JII5;D3Z4J1	DAZ-associated protein 1	Dazap1	NaN	0.591375	1.38663	2	2	7.6	43.157	3.0482	1356
Q3UGC7;Q66JS6	Eukaryotic translation initiation factor 3 subunit J-A;Eukaryotic translation initiation factor 3 subunit J-B	Eif3j1;Eif3j2	1.07901	1.21754	0.703064	2	2	7.7	29.343	2.5134	1357
Q3UGR5;Q3UGR5-2	Haloacid dehalogenase-like hydrolase domain-containing protein 2	Hdhd2	NaN	0.404032	3.005	2	2	18.5	28.73	2.0441	1358
Q3UHX2	28 kDa heat- and acid-stable phosphoprotein	Pdap1	NaN	0.919197	0.885022	2	2	12.7	20.605	3.4511	1359
Q3UI43;A0A1D5RM60	BRISC and BRCA1-A complex member 1	Babam1	NaN	0.628614	1.05274	3	3	9.9	36.793	3.2776	1360
Q3UJB0		Sf3b2	NaN	1.18687	0.468781	4	4	5.8	98.197	5.3115	1361
Q3ULB1;Q921W7;P47226-2;P47226;D6RH72;A2ALC6	Testin	Tes	NaN	0.871884	0.726682	7	7	22.2	46.586	9.8239	1362
Q3ULJ0;Q3ULJ0-2;D3Z0L6	Glycerol-3-phosphate dehydrogenase 1-like protein	Gpd1l	NaN	0.502188	NaN	2	2	7.1	38.225	1.7385	1363
Q3UM45	Protein phosphatase 1 regulatory subunit 7	Ppp1r7	NaN	1.29476	1.18945	4	4	16.9	41.291	8.3523	1364
Q3UMB9	WASH complex subunit 7	Kiaa1033	NaN	1.22421	0.0651223	2	2	2.6	136.37	3.0658	1365
Q3UND0;A0A0N4SVW8;Q3UND0-2	Src kinase-associated phosphoprotein 2	Skap2	NaN	1.23727	2.28928	2	2	7	40.712	3.3552	1366
S4R2A9;Q3UPL0-2;Q3UPL0;S4R192;S4R1T5;S4R256;Q3UPL0-3	Protein transport protein Sec31A	Sec31a	NaN	NaN	NaN	5	5	9.1	100.98	8.3775	1367
Q3UPV6;E0CXZ9;A0A571BF54;P62482;A0A571BGH0;A0A571BEM7;A0A571BFX6;A0A571BE49;E0CXI4;A0A5F8MPA4;A0A5F8MPK0;P63143	Voltage-gated potassium channel subunit beta-2	Kcnab2	0.561986	1.38498	0.925642	6	6	27.5	39.308	11.767	1368
Q3UQN2;A0A286YCL2;F6RG68;A0A286YDL7;J3QPQ1;Q3UQN2-2;Q3UQN2-3	F-BAR domain only protein 2	Fcho2	NaN	0.745559	0.76637	2	2	3.5	88.733	2.4326	1369
Q6NV92;Q3URY5		Zfp941	NaN	NaN	0.356108	1	1	2.4	75.949	1.5193	1370
Q3USX5;Q8R4K2	Interleukin-1 receptor-associated kinase 4	Irak4	NaN	0.702662	0.234775	2	2	3.5	50.157	2.2739	1371
Q3UV17;Q99M73	Keratin, type II cytoskeletal 2 oral;Keratin, type II cuticular Hb4	Krt76;Krt84	0.339615	0.965003	0.155466	10	1	10.8	62.844	9.539	1372
Q3UVL4;Q3UVL4-2	Vacuolar protein sorting-associated protein 51 homolog	Vps51	NaN	0.7173	0.1905	2	2	4.1	86.186	3.7102	1373
Q3UW53;E9PYV4;D3Z233;D3YYZ9	Protein Niban	Fam129a	NaN	0.5097	0.763826	17	17	25.2	102.65	36.412	1374
Q3UX10	Tubulin alpha chain-like 3	Tubal3	NaN	NaN	NaN	2	1	5.4	49.988	2.7985	1375
Q3UZ39;Q3UZ39-2;A0A087WSF5;A0A087WPK3;E9Q9T1;A0A087WNU6;G5E8E1;Q3UZ39-3;A0A0G2JGZ1;A0A668KLE1;A0A1L1SSC0;A0A0G2JFV5;A0A0G2JDR6;A0A0G2JEP4;A0A1L1SQW1;A0A0R4J169;A0A1L1SVG1;Q91WK0;Q91WK0-2;E9QN52	Leucine-rich repeat flightless-interacting protein 1	Lrrfip1	NaN	0.736713	0.705273	9	9	21.7	79.248	28.147	1376
Q3V117;Q91V92;Q3TS02	ATP-citrate synthase	Acly	0.124311	0.831915	0.658271	37	37	45.4	120.79	111.97	1377
Q3V3R1	Monofunctional C1-tetrahydrofolate synthase, mitochondrial	Mthfd1l	1.02924	0.36249	0.935108	6	6	8.7	105.73	9.0386	1378
Q3V3R4	Integrin alpha-1	Itga1	NaN	2.24206	3.6843	3	3	2.3	130.81	2.7269	1379
Q4QRL3;Q4QRL3-2;A0A494BB08	Coiled-coil domain-containing protein 88B	Ccdc88b	NaN	NaN	NaN	2	2	2	166.61	2.0312	1380
Q569Z5;F8WHR6;Q569Z5-2	Probable ATP-dependent RNA helicase DDX46	Ddx46	NaN	0.592424	0.7074	3	3	3.2	117.45	4.1068	1382
Q569Z6;Q8BZN7;F6YSQ2;F6YH92	Thyroid hormone receptor-associated protein 3	Thrap3	NaN	0.960238	0.839241	6	6	8.8	108.18	11.275	1383
Q58A65-2;Q58A65-5;Q58A65;F6WNT4;Q9ESN9;K3W4S4;E9PUD1;F8WH31;E9Q6B6;J3QNR6;E9Q6E0;Q9ESN9-4;A0A0R4J196;Q9ESN9-5;Q9ESN9-3;Q58A65-6;Q9ESN9-2;Q58A65-4;Q58A65-3;Q9ESN9-6	C-Jun-amino-terminal kinase-interacting protein 4	Spag9	NaN	0.835646	0.169925	3	3	2.4	144.7	4.6005	1384
Q5F285	Transmembrane protein 256	Tmem256	NaN	1.81375	1.32187	1	1	7.1	11.655	2.1349	1385
Q5FWK3;A2AH25	Rho GTPase-activating protein 1	Arhgap1	NaN	0.689575	1.24142	13	13	50.3	50.41	43.249	1386
Q5NCD3	Olfactory receptor	Olfr328	NaN	4.04975	1.75078	1	1	6.5	34.55	1.4678	1387
Q5RKN9;P47753;A0A0G2JE27	F-actin-capping protein subunit alpha-1	Capza1	NaN	1.14042	1.34768	9	7	49.7	32.953	80.394	1388
Q5RL20;Q99N89	39S ribosomal protein L43, mitochondrial	Mrpl43	NaN	NaN	NaN	1	1	6.9	17.877	3.0644	1389
Q9DAY9;Q5SQB0;Q5SQB5;Q61937	Nucleophosmin	Npm1	0.830516	1.05605	0.660057	8	8	47.1	28.385	58.862	1390
Q5SQX6	Cytoplasmic FMR1-interacting protein 2	Cyfip2	NaN	1.22771	1.13998	10	1	9.8	145.66	1.8112	1391
Q61510;Q5SU71;Q5SU72	E3 ubiquitin/ISG15 ligase TRIM25	Trim25	NaN	0.838228	0.599728	2	2	4.7	71.726	4.0318	1392
Q5SUA5;Q5SYD0-2;Q5SYD0	Unconventional myosin-Ig	Myo1g	10.2773	1.2859	1.52754	31	31	38.9	117.23	151.22	1393
Q5SUF2;Q5SUF2-3;Q5SUF2-2	Luc7-like protein 3	Luc7l3	NaN	0.475948	0.488194	2	2	6.2	51.45	3.199	1394
Q5SUH7;Q5SUH6;Q99KN9-2;Q99KN9	Clathrin interactor 1	Clint1	0.385082	1.53165	0.76936	6	6	12.2	67.73	8.6748	1395
Q5SUT0;Q5SUS9;Q61545	RNA-binding protein EWS	Ewsr1	NaN	0.266018	0.803487	3	3	6.1	64.988	5.2826	1396
Q5SVW9;Q8R1V4	Transmembrane emp24 domain-containing protein 4	Tmed4	NaN	2.04948	1.18736	4	4	33.5	19.097	18.257	1397
Q5SWN2;Q8VEE4	Replication protein A 70 kDa DNA-binding subunit;Replication protein A 70 kDa DNA-binding subunit, N-terminally processed	Rpa1	NaN	0.53251	1.07674	5	5	10.9	71.413	9.7221	1398
Q5SX39;Q02566	Myosin-4;Myosin-6	Myh4;Myh6	NaN	2.638	0.398402	2	2	1.1	222.86	1.8541	1399
Q68FD5;Q5SXR6;F6Z1R4	Clathrin heavy chain 1;Clathrin heavy chain	Cltc	4.37213	0.670839	0.353589	56	56	48.5	191.55	323.31	1400
Q5XJY5	Coatomer subunit delta	Arcn1	NaN	0.635154	0.540203	12	12	26.2	57.229	17.969	1401
Q60597;Q60597-3;Z4YJV4;Q60597-2;Q60597-4;B2RXT3;E9Q7L0;Q5SVY1;Q5SVY0	2-oxoglutarate dehydrogenase, mitochondrial	Ogdh	NaN	1.0032	0.748352	15	15	20	116.45	34.811	1402
Q60604-2;Q60604	Adseverin	Scin	NaN	NaN	NaN	2	2	3.4	69.11	2.8457	1403
Q60634;Q5SS83;Q60634-3;Q60634-2	Flotillin-2	Flot2	NaN	1.4706	1.19354	9	9	26.4	47.037	12.055	1404
Q60648	Ganglioside GM2 activator	Gm2a	0.50716	1.52525	1.15798	3	3	20.2	20.824	4.1375	1405
Q60692	Proteasome subunit beta type-6	Psmb6	NaN	1.377	1.07372	4	4	16.8	25.378	9.0927	1406
Q60710;F6TVP2;Q60710-2;E9PYG9	Deoxynucleoside triphosphate triphosphohydrolase SAMHD1	Samhd1	NaN	0.549877	0.711336	16	16	37.8	75.892	103.02	1407
Q60737;A2ANR6;Q6NSS6	Casein kinase II subunit alpha	Csnk2a1	NaN	0.840978	0.640275	7	7	26.6	45.133	18.253	1408
Q60749	KH domain-containing, RNA-binding, signal transduction-associated protein 1	Khdrbs1	NaN	1.26601	0.911906	3	3	9.9	48.37	6.7972	1409
Q60766-2;Q60766	Immunity-related GTPase family M protein 1	Irgm1	NaN	1.46955	0.772631	2	2	6.6	44.887	2.0219	1410
Q60770;Q60770-2;A2AEC9;A0A0G2JEQ3	Syntaxin-binding protein 3	Stxbp3	7.01738e-05	1.05589	1.99014	6	6	16.7	67.942	10.695	1411
Q60787;B1ATD1	Lymphocyte cytosolic protein 2	Lcp2	NaN	0.789768	4.4252	3	3	7.1	60.238	7.7109	1412
Q60864	Stress-induced-phosphoprotein 1	Stip1	NaN	0.909158	0.710496	13	13	28.9	62.581	35.537	1413
Q60865	Caprin-1	Caprin1	NaN	1.18119	0.845929	4	4	6.4	78.168	9.7916	1414
Q60932;Q60932-2;F2Z471	Voltage-dependent anion-selective channel protein 1	Vdac1	0.609788	1.30222	1.1654	10	10	40.5	32.351	322.83	1415
Q60972	Histone-binding protein RBBP4	Rbbp4	2.20921	1.95373	0.904483	7	2	19.8	47.655	13.129	1416
Q61024;D3Z028;D3YYR0;D3Z0C2	Asparagine synthetase [glutamine-hydrolyzing]	Asns	NaN	0.75464	0.915933	4	4	9.8	64.282	5.8705	1417
Q61035;A0A494BAV2;G5E823;Q99KK9	Histidine--tRNA ligase, cytoplasmic	Hars	NaN	0.582774	0.924643	3	3	5.9	57.432	4.4666	1418
Q61081;A0A1L1STC0	Hsp90 co-chaperone Cdc37;Hsp90 co-chaperone Cdc37, N-terminally processed	Cdc37	NaN	0.905378	1.00745	7	7	23.5	44.593	13.543	1419
Q61093;E9Q7S3;E9Q802	Cytochrome b-245 heavy chain	Cybb	NaN	1.31532	1.5905	15	15	32.6	65.304	109.24	1420
Q61107	Guanylate-binding protein 4	Gbp4	NaN	NaN	NaN	1	1	2.4	70.801	1.9255	1421
Q61166	Microtubule-associated protein RP/EB family member 1	Mapre1	NaN	1.16043	0.934223	8	8	32.5	30.016	16.623	1422
Q61171;D3Z4A4	Peroxiredoxin-2	Prdx2	0.217022	0.904674	1.02373	8	8	46.5	21.778	24.379	1423
Q923F1;Q61189	Methylosome subunit pICln	Clns1a	NaN	NaN	NaN	2	2	10.8	26.522	2.5921	1424
Q61233;A0A1C7CYV0;B1AX58;Q99K51;D3YZ25;D3YVW8;D3Z7D9;D3Z311;Q3V0K9	Plastin-2	Lcp1	1.7686	0.692548	0.90859	26	26	51	70.148	323.31	1425
Q61239	Protein farnesyltransferase/geranylgeranyltransferase type-1 subunit alpha	Fnta	NaN	1.03291	0.845981	4	4	15.9	44.013	6.4234	1426
Q61263	Sterol O-acyltransferase 1	Soat1	NaN	0.614562	0.922967	2	2	3.3	63.798	1.8077	1427
Q61335	B-cell receptor-associated protein 31	Bcap31	1.37645	0.88236	3.7489	7	7	24.1	27.956	19.378	1428
Q61425	Hydroxyacyl-coenzyme A dehydrogenase, mitochondrial	Hadh	NaN	0.292128	0.303663	4	4	18.2	34.463	4.3378	1429
Q61462;Q61462-2	Cytochrome b-245 light chain	Cyba	NaN	1.71986	2.20183	4	4	27.1	20.748	12.601	1430
Q7TSF1;Q61495;Q7TSF0	Desmoglein-1-beta;Desmoglein-1-alpha;Desmoglein-1-gamma	Dsg1b;Dsg1a;Dsg1c	NaN	NaN	NaN	2	2	2.3	114.45	3.0609	1431
Q61553;A0A0G2JDU7;F7BDR1	Fascin	Fscn1	NaN	0.795414	1.12088	12	12	26.2	54.507	48.532	1432
Q61598;Q61598-2;A0A1Y7VL99;A0A1Y7VLG4	Rab GDP dissociation inhibitor beta	Gdi2	1.30604	0.990325	1.28645	19	16	55.1	50.537	149.13	1433
Q61599;A0A0N4SVH4;D3YWL7	Rho GDP-dissociation inhibitor 2	Arhgdib	NaN	0.972765	4.76631	7	7	49.5	22.851	130.91	1434
Q61646	Haptoglobin;Haptoglobin alpha chain;Haptoglobin beta chain	Hp	1.1527	5.3694	0.962185	3	3	11.5	38.752	3.5267	1435
Q8BZY3;Q8R3C7;Q61655	ATP-dependent RNA helicase DDX19A	Ddx19b;Ddx19a	NaN	0.380319	0.957868	4	4	10.7	55.674	7.0274	1436
Q8BTS0;Q61656;S4R1I6;B1ARC0;B1ARB9;S4R1E3	Probable ATP-dependent RNA helicase DDX5	Ddx5	0.936126	0.678121	0.650014	13	10	23.9	69.265	30.452	1437
Q61733	28S ribosomal protein S31, mitochondrial	Mrps31	NaN	0.566704	1.04933	2	2	4.9	43.88	3.6417	1438
Q61753;F6ZSB7	D-3-phosphoglycerate dehydrogenase	Phgdh	NaN	0.746783	0.623469	5	5	10.7	56.585	21.361	1439
Q61768;E9QAK5;P28738;P33175	Kinesin-1 heavy chain;Kinesin-like protein	Kif5b	0.0985502	0.567316	0.458341	12	12	16.7	109.55	20.247	1440
Q61792;A2A6G7;A2A6G8;A2A6G9;A2A6H0;A2A6G6;A2A6H1;A2A6G5;E9Q0N6;A2A6G0;A2A6G4	LIM and SH3 domain protein 1	Lasp1	NaN	1.18163	0.862377	6	6	25.1	29.994	20.189	1441
Q61823;A0A494BA05	Programmed cell death protein 4	Pdcd4	NaN	NaN	NaN	2	2	9.4	51.702	3.7913	1442
Q61830	Macrophage mannose receptor 1	Mrc1	NaN	0.851542	0.668294	7	7	6.5	164.98	10.154	1443
Q61838	Alpha-2-macroglobulin;Alpha-2-macroglobulin 165 kDa subunit;Alpha-2-macroglobulin 35 kDa subunit	A2m	0.392737	4.72009	1.11023	6	6	5.6	165.85	8.7295	1444
Q61878	Bone marrow proteoglycan;Eosinophil granule major basic protein	Prg2	NaN	NaN	NaN	1	1	5.4	24.255	3.7797	1445
Q61941;E9Q8F4;Q8C9V5;Q8BGK0	NAD(P) transhydrogenase, mitochondrial	Nnt	NaN	1.02789	1.07387	4	4	5	113.84	5.8244	1446
Q62086	Serum paraoxonase/arylesterase 2	Pon2	NaN	1.05724	1.07833	5	5	20.3	39.617	6.3262	1447
Q62093	Serine/arginine-rich splicing factor 2	Srsf2	1.29842	0.684293	0.680332	8	8	33.9	25.476	21.313	1448
Q62095	ATP-dependent RNA helicase DDX3Y	Ddx3y	NaN	NaN	NaN	11	1	17.8	73.427	1.8069	1449
Q62120	Tyrosine-protein kinase JAK2	Jak2	NaN	2.06096	NaN	1	1	1.9	130.59	2.2048	1450
Q62148;Q9JHW9;G3UYH1	Retinal dehydrogenase 2	Aldh1a2	NaN	0.76741	3.05493	13	10	30.3	56.625	23.95	1451
Q62167;P16381;Q3V086;Q61496	ATP-dependent RNA helicase DDX3X;Putative ATP-dependent RNA helicase Pl10	Ddx3x;D1Pas1	NaN	0.707834	0.550883	13	3	23.4	73.101	21.136	1452
Q62178;D3YWV5;D3Z336;V9GXF5;V9GXH9;D3YUM4;D3YZ30	Semaphorin-4A	Sema4a	NaN	1.94146	2.88561	5	5	8.4	83.42	8.3887	1453
Q9D8L3;Q62186	Translocon-associated protein subunit delta	Ssr4	3.41349	1.42767	1.19884	5	5	36.4	19.007	21.702	1454
Q62189;D3Z0S6;D6RI83	U1 small nuclear ribonucleoprotein A	Snrpa	NaN	1.14989	1.20276	6	4	20.2	31.835	6.8144	1455
Q62192	CD180 antigen	Cd180	NaN	1.06479	1.37001	3	3	6.8	74.302	4.4191	1456
Q62318;Q62318-2	Transcription intermediary factor 1-beta	Trim28	NaN	0.572008	0.466465	3	3	8.3	88.846	5.3709	1457
Q62348	Translin	Tsn	NaN	0.910853	1.3127	6	6	34.6	26.201	13.913	1458
Q8C872;Q62351	Transferrin receptor protein 1	Tfrc	NaN	1.47978	2.27081	7	7	16.3	57.341	14.263	1459
Q62376;A0A1B0GRR8;Q62376-2;A0A1B0GSX5;A0A1B0GR50;A0A1B0GR69;A0A1B0GR44;A0A1B0GRV8	U1 small nuclear ribonucleoprotein 70 kDa	Snrnp70	NaN	0.875029	0.817919	5	5	14.3	51.991	8.2318	1460
Q62418-3;Q62418-2;Q62418	Drebrin-like protein	Dbnl	NaN	0.833811	1.0244	9	9	32.6	48.341	20.539	1461
Q62419;A0A3B2W7K0;A2ALV1;Q8BXU5;A2ALV3;Q62420	Endophilin-A2	Sh3gl1	NaN	NaN	0.463726	3	3	10.1	41.518	3.5207	1462
Q62426	Cystatin-B	Cstb	NaN	NaN	NaN	1	1	21.4	11.045	2.749	1463
Q62433;E9Q5I8;E9Q3F9;E9PVF3;E9Q0J8;E9PZC7;E9Q7G8;E9Q147;E9Q7V2;F6VLR8;E9Q514	Protein NDRG1	Ndrg1	NaN	0.674111	1.0267	5	5	21.1	43.008	8.5964	1464
Q62465	Synaptic vesicle membrane protein VAT-1 homolog	Vat1	1.59413	0.935616	0.942011	12	12	39.7	43.096	44.001	1465
Q62468	Villin-1	Vil1	NaN	1.36005	1.02645	1	1	1.3	92.774	1.91	1466
Q62523;Q7TQE2;A0A0N4SVP4;A0A0N4SVD2;A0A0N4SUX7	Zyxin	Zyx	0.831171	0.972774	1.25133	11	11	28.9	60.545	154.15	1467
Q63829	COMM domain-containing protein 3	Commd3	NaN	1.38291	0.827646	2	2	16.9	22.037	3.7368	1468
Q63850	Nuclear pore glycoprotein p62	Nup62	NaN	0.477354	1.01386	2	2	3.8	53.254	2.2266	1469
Q64152-2;Q64152	Transcription factor BTF3	Btf3	NaN	1.45121	0.894175	2	2	30.9	17.699	13.55	1470
Q64310;E0CXD9;F7CH13	Surfeit locus protein 4	Surf4	0.88558	1.07346	1.1911	5	5	22.7	30.381	49.406	1471
Q64339	Ubiquitin-like protein ISG15	Isg15	NaN	1.48714	NaN	1	1	11.2	17.897	1.7951	1472
Q64378;A0A3B2WBD2;A0A3B2WCL4;B8JJC2	Peptidyl-prolyl cis-trans isomerase FKBP5;Peptidyl-prolyl cis-trans isomerase FKBP5, N-terminally processed	Fkbp5	NaN	1.09271	0.695597	4	4	11.2	50.966	4.4463	1473
Q9JI95;Q64433	10 kDa heat shock protein, mitochondrial	Cpn10-rs1;Hspe1	0.756199	1.48923	1.01897	2	2	23.5	10.978	4.2892	1474
Q64444;F6ST32	Carbonic anhydrase 4	Ca4;Car4	NaN	2.6168	2.78958	8	8	28.2	34.351	13.858	1475
Q64514-2;Q64514;A0A087WRC0;A0A087WQR6;A0A087WP19;Q05DJ9	Tripeptidyl-peptidase 2	Tpp2	NaN	0.510141	0.824172	9	9	8.9	138.46	14.762	1476
Q64727;A0A286YDJ4	Vinculin	Vcl	NaN	0.684234	0.866117	18	18	22.2	116.72	32.105	1477
Q64737;Q64737-2;A0A338P6X4;D6RCG1	Trifunctional purine biosynthetic protein adenosine-3;Phosphoribosylamine--glycine ligase;Phosphoribosylformylglycinamidine cyclo-ligase;Phosphoribosylglycinamide formyltransferase	Gart	NaN	0.841379	0.900012	8	8	14.5	107.5	16.392	1478
Q68FD7	Folliculin-interacting protein 1	Fnip1	0.658522	4.31733	1.2507	1	1	1.4	130.12	1.4737	1479
Q6A028	Switch-associated protein 70	Swap70	NaN	0.767184	1.23193	10	10	25.1	68.995	20.934	1480
Q6A0A9	Constitutive coactivator of PPAR-gamma-like protein 1	FAM120A	NaN	0.60823	1.04209	5	5	6.8	121.64	8.1787	1481
Q6A0D4	Raftlin	Rftn1	NaN	1.56108	1.96891	4	4	11.9	61.536	11.049	1482
Q6GQT9	Nodal modulator 1	Nomo1	NaN	1.42345	1.00102	5	5	5.3	133.42	6.005	1483
Q6IRU2;A0A571BEU1	Tropomyosin alpha-4 chain	Tpm4	NaN	1.12821	0.752325	11	11	41.1	28.467	204	1484
Q6IRU5-2;F7BHJ0;Q6IRU5-3;Q6IRU5	Clathrin light chain B	Cltb	NaN	0.997741	0.692138	3	3	12.8	23.174	3.201	1485
Q6NZD2;Q9WV80;D3YWH1	Sorting nexin-1	Snx1	NaN	0.881815	0.953076	13	11	31.7	58.878	28.232	1486
Q6P069-2;Q6P069	Sorcin	Sri	NaN	0.942897	1.09669	5	5	26.2	20.296	8.968	1487
Q9CWU3;Q6P1F6;Q925E7;A0A494B941;G3UXS9;A0A494B8Z0;F6RV17;A0A668KLA9;Q6ZWR4-3;Q6ZWR4;Q6ZWR4-2;Q8BG02	Serine/threonine-protein phosphatase 2A 55 kDa regulatory subunit B;Serine/threonine-protein phosphatase 2A 55 kDa regulatory subunit B alpha isoform	Ppp2r2a	NaN	0.789399	2.67626	7	7	27.8	42.605	14.904	1488
Q6P4T2	U5 small nuclear ribonucleoprotein 200 kDa helicase	Snrnp200	NaN	0.665104	0.348621	9	9	6.2	244.54	14.848	1489
Q6P542	ATP-binding cassette sub-family F member 1	Abcf1	NaN	0.348462	0.699554	4	4	7.4	94.944	6.826	1490
Q6P5E4;G3UYG7;G3UY73;G3UY35;G3UZU8	UDP-glucose:glycoprotein glucosyltransferase 1	Uggt1	1.61688	0.600498	1.45957	31	31	30.9	176.43	65.221	1491
Q6P5F9;F6YA11	Exportin-1	Xpo1	NaN	0.511668	0.725847	8	8	10.5	123.09	8.1174	1492
Q6P8X1;A0A1W2P701	Sorting nexin-6;Sorting nexin-6, N-terminally processed	Snx6	NaN	0.825363	0.911943	3	2	7.6	46.648	3.445	1493
Q6P9R2	Serine/threonine-protein kinase OSR1	Oxsr1	NaN	0.333509	0.986059	3	2	7.6	58.213	6.3406	1494
Q6PB66;F6V2A3	Leucine-rich PPR motif-containing protein, mitochondrial	Lrpprc	1.42113	0.8823	0.694619	11	11	12.1	156.61	17.013	1495
Q6PD26	GPI transamidase component PIG-S	Pigs	NaN	1.3852	0.440121	4	4	13.7	61.71	6.3436	1496
Q6PDI5-2;Q6PDI5	Proteasome-associated protein ECM29 homolog	Ecm29	NaN	1.02708	0.711062	1	1	0.7	203.91	2.0826	1497
Q6PE01	U5 small nuclear ribonucleoprotein 40 kDa protein	Snrnp40	NaN	0.479213	0.264632	2	2	12	39.275	2.8222	1498
Q6PF96;Q921G7	Electron transfer flavoprotein-ubiquinone oxidoreductase, mitochondrial	Etfdh	NaN	1.54754	0.977535	3	3	7.7	61.16	5.2726	1499
Q6PFB2;Q8VE37	Regulator of chromosome condensation	Rcc1	NaN	0.670408	0.635186	2	2	5.3	46.374	3.9507	1500
Q6PHN9;S4R1W7	Ras-related protein Rab-35	Rab35	NaN	1.55602	2.33146	5	5	30.8	23.025	15.73	1502
V9GXI5;Q6QLQ4	C-type lectin domain family 7 member A	Clec7a	NaN	1.97208	2.19657	2	2	11.6	22.423	2.8832	1503
Q6R891-2;Q6R891	Neurabin-2	Ppp1r9b	NaN	1.35882	NaN	1	1	5.3	44.846	4.2291	1504
Q6ZQ38;D3YWC5	Cullin-associated NEDD8-dissociated protein 1	Cand1	NaN	0.409313	0.60382	12	12	12.6	136.33	25.247	1506
Z4YJT3;Q6ZQ58	La-related protein 1	Larp1	NaN	0.298993	4.73839	3	3	4.5	121.15	5.2652	1507
Q6ZQI3	Malectin	Mlec	0.660918	0.829728	1.31019	7	7	30.6	32.342	35.861	1508
Q6ZQM8;Q63886;P70691;Q64435;K9J7B2;Q62452;D3YZ96;D3Z748;B2RT14;E9PXN7;D3YZE6;D3Z7G0;G3UZC9;D6RH94;Q8VCN3;Q8K169;Q3UEP4;Q91WH2;Q8BJL9;D3YWN0;P17717;D3YUP6	UDP-glucuronosyltransferase 1-7C	Ugt1a7c	1.31254	0.973253	1.26166	12	12	33.1	59.757	21.75	1509
Q6ZWN5;F7CJS8;D3YWH9;Q9CXW7;D3Z673;D3YUV6	40S ribosomal protein S9	Rps9	0.551305	1.19959	1.03953	15	15	57.2	22.591	103.38	1510
Q6ZWQ7		Spcs3	NaN	1.33286	1.23237	4	4	21.7	20.313	19.522	1511
Q6ZWQ9;D3YV37		Myl12a	NaN	1.49585	0.96484	11	3	68.6	19.895	43.656	1512
Q6ZWV7	60S ribosomal protein L35	Rpl35	1.07991	1.09896	1.39987	2	2	15.4	14.552	18.912	1513
Q6ZWX6	Eukaryotic translation initiation factor 2 subunit 1	Eif2s1	NaN	0.923223	0.738507	14	14	50.2	36.108	40.829	1514
Q6ZWY8;A0A0N4SVF0	Thymosin beta-10	Tmsb10	NaN	1.01009	NaN	2	1	47.7	5.0256	32.683	1515
Q6ZWZ4;P47964	60S ribosomal protein L36	Rpl36	NaN	0.78424	0.962677	2	2	20	12.254	16.059	1516
Q6ZWZ7;Q9CPR4;B2RY53	60S ribosomal protein L17	Rpl17	NaN	0.959345	1.05955	6	6	36.4	21.397	83.896	1517
Q76MZ3;G3UWL2;G3UXQ1;H3BK50;H3BJ83	Serine/threonine-protein phosphatase 2A 65 kDa regulatory subunit A alpha isoform	Ppp2r1a	0.783728	0.757916	0.9049	17	14	41.1	65.322	66.996	1518
Q78IK2	Up-regulated during skeletal muscle growth protein 5	Usmg5	0.909463	0.913372	1.33112	2	2	43.1	6.3814	19.651	1519
Q78PY7;Q3TJ56;E9Q3E9	Staphylococcal nuclease domain-containing protein 1	Snd1	1.32223	0.825792	0.740663	33	33	45.7	102.09	193.11	1520
Q78ZM0;D3Z789;O70492;D3Z6Z0	Sorting nexin-3	Snx3	0.688669	0.754111	1.01193	8	6	57.4	18.762	17.638	1521
Q791V5;A2AFW6;Q9D050	Mitochondrial carrier homolog 2	Mtch2	NaN	0.729744	0.893758	5	5	22.8	33.499	14.668	1522
Q792Z1		Try10	0.672745	34.2307	1.10581	2	2	8.1	26.221	8.4033	1523
Q7M6Y3-2;Q7M6Y3-3;Q7M6Y3-5;Q7M6Y3-4;Q7M6Y3-6;Q7M6Y3;A0A140LHQ8;A0A1L1SUR7;A0A140LHG9;A0A5F8MPL3;Q3TWS4;E9QLK9;Q61548-2;A0A087WSI9;E9QQ05;E9Q9A3;Q61548-3;Q61548	Phosphatidylinositol-binding clathrin assembly protein	Picalm	NaN	0.408776	1.75106	9	9	24.3	64.647	21.785	1524
Q7TMB8;Q7TMB8-2;A0A0R4J119;A0A0U1RQ05;F6QD74;G3UZI5	Cytoplasmic FMR1-interacting protein 1	Cyfip1	NaN	0.932069	0.788382	17	8	15.6	145.24	28.189	1525
Q7TMM9;Q9CWF2	Tubulin beta-2A chain;Tubulin beta-2B chain	Tubb2a;Tubb2b	NaN	0.734715	0.691452	20	4	52.1	49.906	8.2762	1526
Q7TN89	GTPase ERas	Eras	NaN	NaN	NaN	1	1	4.8	24.32	1.6211	1527
Q7TNE3	Sperm-associated antigen 7	Spag7	0.724145	4.69518	1.44967	1	1	5.7	25.921	1.4132	1528
Q91V89;Q7TNL5;Q60996-2;Q60996-3;Q60996-4;Q60996	Serine/threonine-protein phosphatase 2A 56 kDa regulatory subunit gamma isoform	Ppp2r5d;Ppp2r5c	NaN	0.74212	0.518425	2	2	4.2	68.994	2.8663	1529
Q7TNV0;E9Q8Y1;D3YVJ6	Protein DEK	Dek	NaN	0.709299	0.394608	2	2	6.8	43.158	1.9843	1530
Q7TPR4;A1BN54;O88990	Alpha-actinin-1	Actn1	NaN	0.635712	0.514405	36	24	54.9	103.07	323.31	1531
Q7TPV4	Myb-binding protein 1A	Mybbp1a	NaN	0.579998	0.391988	5	5	4.6	152.04	7.0346	1532
Q7TS64;Q99MK8;F7AEX1;F6QY34;Q8BVT9;Q3UYH7	Beta-adrenergic receptor kinase 1;Beta-adrenergic receptor kinase 2	Adrbk1;Adrbk2	NaN	0.840815	0.948856	2	2	3.2	75.153	3.2735	1533
Z4YK11;Q7TSG5;Q7TSG5-2	SH3 domain-containing protein 21	Sh3d21	0.149164	4.24988	1.08377	1	1	1.4	73.794	16.509	1534
Q7TSV4;A0A0G2JG04	Phosphoglucomutase-2	Pgm2	NaN	0.405734	2.78845	3	3	4.7	68.747	5.5197	1535
Q80SY3	V-type proton ATPase subunit d 2	Atp6v0d2	NaN	1.53623	1.1351	1	1	6.6	40.493	3.0176	1536
Q80SZ7;A0A3B2WD42	Guanine nucleotide-binding protein G(I)/G(S)/G(O) subunit gamma-5	Gng5	NaN	1.47506	3.62435	2	2	23.5	7.3184	2.8201	1537
Q80T06;A0A0R4J1E2;P57776;E9QN08;P57776-3;D3YUQ9	Elongation factor 1-delta	Eef1d	0.912866	0.778778	0.821321	11	1	49.8	31.292	316.11	1538
Q80UM7	Mannosyl-oligosaccharide glucosidase	Mogs	0.897611	0.400201	1.15635	6	6	10.3	91.83	8.8605	1539
Q80UP5;F7B209	Ankyrin repeat domain-containing protein 13A	Ankrd13a	NaN	0.379275	1.28777	5	5	12.2	67.177	8.5645	1540
Q80UU9	Membrane-associated progesterone receptor component 2	Pgrmc2	NaN	1.96718	1.23092	1	1	4.1	23.334	1.5856	1541
Q80VA0;Q80VA0-2;Q80VA0-3	N-acetylgalactosaminyltransferase 7	Galnt7	NaN	NaN	0.315384	2	2	2.9	75.418	1.7061	1542
Q80VQ0;J3QMK6;E9Q3E1	Aldehyde dehydrogenase family 3 member B1	Aldh3b1	0.638425	2.93543	1.19585	6	6	15	52.292	29.446	1543
Q80W54;I7HIP5	CAAX prenyl protease 1 homolog	Zmpste24	NaN	0.948068	0.828831	4	4	14.3	54.734	10.063	1544
Q80WJ7;E9PUX0;F6ZSG0;F6QHD1;F6ZQL0;F6QFT1	Protein LYRIC	Mtdh	9.53487	0.708432	0.847099	4	4	8.6	63.845	29.476	1545
Q80WQ2;A0A1D5RLY2	Protein VAC14 homolog	Vac14	0.639851	0.912474	0.471365	5	5	9.5	88.047	11.072	1546
Q80X50-2;Q80X50-4;Q80X50;A0A0H2UH17;A0A0G2JDV6;Q80X50-3;Q80X50-5	Ubiquitin-associated protein 2-like	Ubap2l	NaN	0.507363	0.816767	2	2	3.3	107.24	1.7121	1547
Q80X95;Q6NTA4;G3UYP1	Ras-related GTP-binding protein A;Ras-related GTP-binding protein B	Rraga;Rragb	NaN	0.383563	0.964263	6	6	25.6	36.566	13.922	1548
Q80XI4	Phosphatidylinositol 5-phosphate 4-kinase type-2 beta	Pip4k2b	NaN	0.499722	7.61955	4	2	11.8	47.318	4.0172	1549
Q80XN0	D-beta-hydroxybutyrate dehydrogenase, mitochondrial	Bdh1	1.23706	0.580928	1.49243	2	2	8.7	38.299	3.7338	1550
Q80YW0;A0A2R8VI37	Cytohesin-4	Cyth4	NaN	NaN	0.781204	3	3	9.7	45.284	8.0217	1551
Q80ZJ1	Ras-related protein Rap-2a	Rap2a	NaN	2.42174	1.83742	6	2	37.7	20.642	14.735	1552
Q810B6;Q810B6-2	Rabankyrin-5	Ankfy1	NaN	0.577574	0.240689	3	3	4.7	128.65	2.8915	1553
Q8BFQ8	Parkinson disease 7 domain-containing protein 1	Pddc1	NaN	0.962032	0.940034	1	1	5.9	23.277	2.2423	1554
Q8BFR5;Q8BFR5-2;A0A0U1RPC4;A0A0U1RNQ6	Elongation factor Tu, mitochondrial	Tufm	9.70293	0.811697	0.842699	12	12	31.4	49.508	82.759	1555
Q8BFY9-2;Q8BFY9;Q3TKD0;Q99LG2;J3QMX2;E9PV58	Transportin-1;Transportin-2	Tnpo1;Tnpo2	NaN	0.279748	0.220477	4	4	5.6	101.31	3.4907	1556
Q8BFZ3	Beta-actin-like protein 2	Actbl2	NaN	1.47508	1.26361	12	2	32.2	42.004	13.192	1557
Q8BFZ9;A0A1B0GQZ0;A0A1B0GSD8;A0A1B0GT70;A0A1B0GT43;A0A1B0GRQ1	Erlin-2	Erlin2	7.02126	1.18408	1.6791	6	4	24.4	37.872	12.398	1558
Q8BG05-2;A2AL12;Q8BG05;A2AL13	Heterogeneous nuclear ribonucleoprotein A3	Hnrnpa3	NaN	0.842854	0.675079	8	8	29.1	37.086	25.684	1559
Q8BG32;G3UYH2;G3UXL5;G3UYL8;G3UX15;G3UYI4;G3UYL3;G3UWW7;G3UX67;G3UWV7;G3UZ33;G3UZ28	26S proteasome non-ATPase regulatory subunit 11	Psmd11	NaN	0.886295	0.967981	18	18	50.2	47.436	87.948	1560
Q8BGB7-2;Q8BGB7	Enolase-phosphatase E1	Enoph1	NaN	NaN	NaN	1	1	5.3	25.358	2.6805	1561
Q8BGC4	Zinc-binding alcohol dehydrogenase domain-containing protein 2	Zadh2	NaN	NaN	0.813041	1	1	4	40.528	2.3341	1562
Q8BGH2	Sorting and assembly machinery component 50 homolog	Samm50	NaN	0.592934	1.13323	6	6	15.4	51.863	12.042	1563
Q8BGJ5;Q922I7;Q8CB58;P17225;E9QMW9;F7DCW4;F7AXP1;E9Q0W3;E9Q279	Polypyrimidine tract-binding protein 1	Ptbp1	NaN	0.673577	0.874618	17	14	49.7	56.891	72.696	1564
Q8BGQ7	Alanine--tRNA ligase, cytoplasmic	Aars	NaN	1.07284	1.38461	20	20	26.9	106.91	76.015	1565
Q8BH24	Transmembrane 9 superfamily member 4	Tm9sf4	NaN	1.27169	1.3773	2	2	5.4	74.692	3.8054	1566
Q8BH43;B1AUN0	Wiskott-Aldrich syndrome protein family member 2	Wasf2	NaN	1.09687	1.06835	3	3	7	54.073	4.7177	1567
Q8BH59;V9GXX9	Calcium-binding mitochondrial carrier protein Aralar1	Slc25a12	2.42225	1.12282	0.827743	15	13	31.3	74.569	32.817	1568
Q8BH61	Coagulation factor XIII A chain	F13a1	NaN	0.320701	0.781578	10	10	17.3	83.206	17.56	1569
Q8BH69	Selenide, water dikinase 1	Sephs1	NaN	NaN	0.847784	1	1	5.4	42.906	1.919	1570
Q8BH80;Q9QY76	Vesicle-associated membrane protein-associated protein B	Vapb	NaN	0.405057	0.972375	5	4	30.5	26.918	9.4094	1571
Q8BH95	Enoyl-CoA hydratase, mitochondrial	Echs1	NaN	1.14565	1.12849	6	6	26.6	31.474	10.356	1572
Q8BHL5-2;Q8BHL5;Q8BHL5-3;F6XD63;F6YXR3	Engulfment and cell motility protein 2	Elmo2	NaN	1.12891	0.877708	4	4	8.6	82.542	6.51	1573
Q8BHL8	Proteasome inhibitor PI31 subunit	Psmf1	NaN	0.345654	NaN	2	2	8.1	29.664	1.8598	1574
Q8BHN3-2;Q8BHN3;Q8BHN3-3	Neutral alpha-glucosidase AB	Ganab	NaN	1.10928	1.3068	24	24	31.4	109.4	49.867	1575
Q8BHZ0	Protein FAM49A	Fam49a	NaN	0.895776	0.956702	7	6	36.8	37.342	11.142	1576
Q8BIJ6;E9PWN3;E9PWN2	Isoleucine--tRNA ligase, mitochondrial	Iars2	NaN	0.363857	0.32964	6	6	9.5	112.8	9.5121	1577
Q8BJ71;A0A1D5RLQ0;Q8BJ71-2	Nuclear pore complex protein Nup93	Nup93	NaN	0.686124	0.513235	2	2	2.7	93.28	2.0363	1578
Q8BJW6;D3YZZ6;Q8BJW6-2;D6RFN2;D6RGA6	Eukaryotic translation initiation factor 2A;Eukaryotic translation initiation factor 2A, N-terminally processed	Eif2a	NaN	0.37605	1.08867	4	4	11.4	64.403	8.4057	1579
Q8BJY1;F7BA91	26S proteasome non-ATPase regulatory subunit 5	Psmd5	NaN	0.853419	0.538836	5	5	11.9	55.971	8.3248	1580
Q8BK64	Activator of 90 kDa heat shock protein ATPase homolog 1	Ahsa1	NaN	0.633545	1.08602	4	4	19.2	38.117	10.231	1581
Q8BK67;A2AWQ2	Protein RCC2	Rcc2	NaN	1.16645	0.894409	2	2	4.6	55.983	3.3685	1582
Q8BKC5;Q8BKC5-2	Importin-5	Ipo5	NaN	0.801023	0.579679	7	7	12.1	123.59	17.322	1583
Q8BKE6	Cytochrome P450 20A1	Cyp20a1	NaN	NaN	NaN	1	1	5	52.149	2.7511	1584
Q8BLF1;Q8BYQ0;D6RGP7	Neutral cholesterol ester hydrolase 1	Nceh1	4.5912	1.14084	1.20967	5	5	18.9	45.739	11.551	1585
Q8BLN5;F7BJL0	Lanosterol synthase	Lss	4.01055	0.755826	0.187795	4	4	7.5	83.14	7.1636	1586
Q8BLR5	PH and SEC7 domain-containing protein 4	Psd4	NaN	NaN	1.16905	2	2	3.4	112.73	2.5655	1587
Q8BMA6;A2AAN2	Signal recognition particle subunit SRP68	Srp68	1.47613	0.888772	0.598333	4	4	6.6	70.573	5.8151	1588
Q8BMD8;A0A0G2JFB9	Calcium-binding mitochondrial carrier protein SCaMC-1	Slc25a24	1.24742	1.48682	1.30455	13	13	38.3	52.901	26.182	1589
Q8BMF4	Dihydrolipoyllysine-residue acetyltransferase component of pyruvate dehydrogenase complex, mitochondrial	Dlat	1.12968	1.02291	1.0154	10	10	21.2	67.941	39.71	1590
Q8BMJ2;A0A494BBF9;A0A494BA98	Leucine--tRNA ligase, cytoplasmic	Lars	NaN	0.442141	0.457932	13	13	16.9	134.19	26.238	1591
Q8BMK4	Cytoskeleton-associated protein 4	Ckap4	0.797923	3.24611	1.2216	19	19	34.3	63.691	45.68	1592
Q8BML9;D3Z158;A0A140LHZ5;A0A140LIS6;A0A140LHJ3;A0A140LHB3;A0A140LJH1;A0A0A6YY08;A0A140LJK5;A0A140LHC3;A0A140LIN2;F6TDS3;A0A140LII8;A0A140LID3;A0A140LJH2;A0A140LIR0;A0A140LIZ4		Qars	NaN	0.874388	0.807362	15	15	24.9	87.676	25.932	1593
Q8BMN7;Q8CFB4;Q8CFB4-2	Guanylate-binding protein 5	Gbp5	NaN	1.82261	1.14885	2	2	5	80.409	5.7881	1594
Q8BMS1	Trifunctional enzyme subunit alpha, mitochondrial;Long-chain enoyl-CoA hydratase;Long chain 3-hydroxyacyl-CoA dehydrogenase	Hadha	1.12145	0.951379	0.89691	25	25	45	82.669	83.69	1595
Q8BP67	60S ribosomal protein L24	Rpl24	2.27925	1.23418	0.830604	3	3	19.1	17.779	6.2137	1596
Q8BPU7;Q8BPU7-3;Q8BPU7-2;A0A1Y7VIX9;Q8BPU7-4	Engulfment and cell motility protein 1	Elmo1	1.34084	0.97499	0.687999	7	7	13.2	83.935	12.504	1597
Q8BQ30;Q8BQ30-2	Phostensin	Ppp1r18	NaN	0.545803	1.07361	1	1	3.7	65.629	2.4928	1598
Q8BRF7;Q8BRF7-3;Q8BRF7-2	Sec1 family domain-containing protein 1	Scfd1	NaN	0.56907	0.991528	2	2	4.2	72.322	2.2962	1599
Q8BT60;V9GX86;B7ZCP8;V9GWY2;B7ZCP5;A3KGK7;Q9D6C8;A0A0R4J0J1;Q3UYN2;Q1RLL3;Q9Z140;Q8BLR2;Q0VE82;Q9DC53;Q8JZW4	Copine-3	Cpne3	0.679756	0.973265	0.954498	5	3	8.4	59.584	8.0214	1600
Q8BTX9;A0A1D5RM62;A0A1D5RLG0	Inactive hydroxysteroid dehydrogenase-like protein 1	Hsdl1	NaN	0.316455	0.556568	3	3	13.9	36.867	5.9411	1601
Q8BTZ7	Mannose-1-phosphate guanyltransferase beta	Gmppb	NaN	0.376867	0.661896	4	4	21.1	39.916	6.0103	1602
Q8BU30;E9Q866;F6Q6R1	Isoleucine--tRNA ligase, cytoplasmic	Iars	NaN	0.656956	0.418233	13	13	13.7	144.27	20.788	1603
Q8BU31	Ras-related protein Rap-2c	Rap2c	NaN	1.99197	1.85961	6	2	37.7	20.745	3.3895	1604
Q8BUM3	Tyrosine-protein phosphatase non-receptor type 7	Ptpn7	NaN	NaN	0.919313	3	3	15.6	40.351	6.2533	1605
Q8BV13	COP9 signalosome complex subunit 7b	Cops7b	NaN	1.43766	1.10207	2	2	11.7	29.689	5.1604	1606
Q8BVA0;Q99P91	Transmembrane glycoprotein NMB	Gpnmb	0.29658	1.69038	1.34173	3	3	7.8	58.25	17.272	1607
Q8BVF7-2;Q8BVF7	Gamma-secretase subunit APH-1A	Aph1a	NaN	1.82453	1.36525	1	1	5.3	26.829	2.1579	1608
Q8BVY0;A0A2R8VHW2	Ribosomal L1 domain-containing protein 1	Rsl1d1	NaN	0.891946	0.827429	4	4	14.4	50.421	6.3133	1609
Q8BWM0	Prostaglandin E synthase 2;Prostaglandin E synthase 2 truncated form	Ptges2	NaN	1.64401	1.14067	1	1	4.9	43.323	2.5437	1610
Q8BWT1;A0A494B9J2	3-ketoacyl-CoA thiolase, mitochondrial	Acaa2	NaN	0.931237	0.737881	12	12	50.1	41.829	29.843	1611
Q8BWY3	Eukaryotic peptide chain release factor subunit 1	Etf1	1.24211	0.560455	1.46892	8	8	24.5	49.03	16.893	1612
Q8BX70-2;Q8BX70-3;Q8BX70;A0A1L1SS63;A0A1L1SUY8	Vacuolar protein sorting-associated protein 13C	Vps13c	NaN	1.65878	0.406528	2	2	0.8	405.82	3.6524	1613
Q8BXC6;G3X955	COMM domain-containing protein 2	Commd2	NaN	1.27677	0.80913	4	4	30.7	22.848	10.083	1614
Q8BXQ2;B7ZC19	GPI transamidase component PIG-T	Pigt	NaN	NaN	NaN	2	2	7	65.704	1.5813	1615
Q8BXV2;A0A0G2JGE0	BRI3-binding protein	Bri3bp	NaN	1.41591	1.38413	2	2	11.1	28.263	5.6245	1616
Q8BXZ1;A0A494BB11;A0A494B9J5	Protein disulfide-isomerase TMX3	Tmx3	0.0787322	0.748724	1.21571	6	6	19.5	51.847	8.9689	1617
Q8BYA0	Tubulin-specific chaperone D	Tbcd	NaN	4.52337	3.04361	2	2	1.8	133.32	1.8949	1618
Q8BYC6;Q3V3K3;A0A0R4J1T3;F6RXB5	Serine/threonine-protein kinase TAO3	Taok3	NaN	1.56258	1.41146	7	7	10.9	105.33	13.039	1619
Q8BYH7;I6L974	TBC1 domain family member 17	Tbc1d17	NaN	NaN	NaN	2	2	6.4	72.859	1.9622	1620
Q8BYI6;Q8BYI6-2;Q8BYI6-3	Lysophosphatidylcholine acyltransferase 2	Lpcat2	0.671951	0.680907	0.637927	6	6	14	60.253	7.4675	1621
Q8BYK6;Q8BYK6-2;Q8BYK6-3	YTH domain-containing family protein 3	Ythdf3	NaN	4.51235	1.17197	1	1	1.9	63.961	1.5792	1622
Q8BYW1-2;Q8BYW1-3;Q8BYW1	Rho GTPase-activating protein 25	Arhgap25	NaN	0.611347	1.02872	8	8	20.6	62.873	14.287	1623
Q8BYZ1	ABI gene family member 3	Abi3	NaN	1.85045	NaN	1	1	4.9	39.106	2.8589	1624
Q8BZA9	Fructose-2,6-bisphosphatase TIGAR	Tigar	NaN	NaN	2.28754	2	2	10.4	29.19	2.3348	1625
Q8C052;A0A1D5RLY6;A0A1D5RMG7	Microtubule-associated protein 1S;MAP1S heavy chain;MAP1S light chain	Map1s	NaN	0.193581	1.50264	4	4	6.3	102.94	8.0182	1626
Q8C0E2;Q8C0E2-2	Vacuolar protein sorting-associated protein 26B	Vps26b	NaN	1.06384	0.94917	5	3	18.8	39.124	5.1646	1627
Q8C129	Leucyl-cystinyl aminopeptidase	Lnpep	NaN	1.24437	1.45105	7	7	11	117.3	14.567	1628
Q8C147;A0A0U1RNK7;E9PX48;A2A9M5;A2A9M4;Q8R1A4-2;Q8R1A4	Dedicator of cytokinesis protein 8;Dedicator of cytokinesis protein 7	Dock8;Dock7	NaN	NaN	1.23613	2	2	1.4	238.98	1.9623	1629
Q8C166;B7ZCP4;B7ZCP7;B7ZCP6;E9Q806;F6R587	Copine-1	Cpne1	0.306967	1.15958	0.818977	4	3	8.8	58.886	4.4404	1630
Q8C2Q8;Q91VR2;A2AKU9;A2AKV2;A2AKV3;A2AKV1;A2AKV0	ATP synthase subunit gamma;ATP synthase subunit gamma, mitochondrial	Atp5c1	1.27656	1.41216	1.1191	10	10	45.3	30.255	68.005	1631
Q8C3J5;Q5SRI3;D6RGU3;Q3TMS1	Dedicator of cytokinesis protein 2	Dock2	0.802905	0.578221	0.398835	18	18	13.5	211.7	31.12	1632
Q8C3X8	Lipase maturation factor 2	Lmf2	NaN	1.15299	0.981247	2	2	3.8	79.996	1.8019	1633
Q8C4B4;Q8C4B4-2	Protein unc-119 homolog B	Unc119b	NaN	1.41812	6.73679	3	3	23.9	28.302	5.9859	1634
Q8C4Q9	Transmembrane protein 154	Tmem154	NaN	2.30201	1.85232	1	1	11.6	19.879	2.7718	1635
Q8C5G6;Q9QZ06;F7AT44;A9JEI5	Toll-interacting protein	Tollip	NaN	0.804113	1.07368	3	3	16.4	24.54	4.4028	1636
Q8C605;Q9WUA3;Q9WUA3-2;F6YL81;D3YUA3	ATP-dependent 6-phosphofructokinase;ATP-dependent 6-phosphofructokinase, platelet type	Pfkp	NaN	0.796811	0.554665	21	18	32.4	85.546	128.56	1637
Z4YJW0;Q8C7X2-2;Q8C7X2;Q8C7X2-3;A0A1Y7VP81	ER membrane protein complex subunit 1	Emc1	NaN	1.2091	1.65047	8	8	11.6	111.56	15.369	1638
Q8C845;Q9D8Y0;Q9D4J1	EF-hand domain-containing protein D2	Efhd2	NaN	0.912259	2.47411	10	10	42.9	26.8	69.518	1639
Q8CAQ8-2;Q8CAQ8;Q8CAQ8-5;E9Q800;E9QAY6;A0A0U1RQ14;Q8CAQ8-4;A0A0U1RNN9	MICOS complex subunit Mic60	Immt	NaN	1.29343	0.957828	22	2	36.6	82.928	37.278	1640
Q8CAY6;A0A3B2WAL8;G3XA25;Q80X81	Acetyl-CoA acetyltransferase, cytosolic	Acat2;Acat3	NaN	0.853072	0.507783	7	7	27.2	41.297	15.35	1641
Q8CB96-2;Q8CB96;A2APB1;Q8CB96-3;Q8BMS9	Ras association domain-containing protein 4	Rassf4	NaN	0.50919	0.539863	3	3	14.5	34.664	5.2244	1642
Q8CCF0-2;Q8CCF0	U4/U6 small nuclear ribonucleoprotein Prp31	Prpf31	NaN	1.36062	0.254804	2	2	5.7	54.739	3.5844	1643
Q8CG29;G3V011;P70248;G3UZR3	Unconventional myosin-If	Myo1f	0.402006	0.720628	0.61437	24	22	31.1	125.21	75.362	1644
Q8CG76	Aflatoxin B1 aldehyde reductase member 2	Akr7a2	NaN	0.59953	0.815856	7	7	27.5	40.612	18.32	1645
Q8CGB9;Q9JHR7	Insulin-degrading enzyme	Ide	NaN	0.866597	0.495699	6	6	6.1	117.69	6.1794	1646
Q8CGC7;A0A0A6YWH3;A0A0A6YWA4	Bifunctional glutamate/proline--tRNA ligase;Glutamate--tRNA ligase;Proline--tRNA ligase	Eprs	NaN	0.648189	0.573225	22	22	20.5	170.08	51.773	1647
Q8CGK3	Lon protease homolog, mitochondrial	Lonp1	NaN	1.63169	1.30464	4	4	8	105.84	4.6441	1648
Q8CH18-3;Q8CH18	Cell division cycle and apoptosis regulator protein 1	Ccar1	NaN	1.23655	0.593205	1	1	1.7	124.74	1.618	1649
Q8CHI8-5;Q8CHI8-3;Q8CHI8-2;Q8CHI8-4;Q8CHI8	E1A-binding protein p400	Ep400	NaN	4.06791	0.951899	1	1	0.4	318.23	3.5594	1650
Q8CHK3	Lysophospholipid acyltransferase 7	Mboat7	NaN	0.753294	0.884077	1	1	4.7	53.435	2.4395	1651
Q8CHP8	Phosphoglycolate phosphatase	Pgp	NaN	0.834599	0.921344	2	2	6.5	34.54	3.1972	1652
Q8CI51;A0A0G2JEJ0;D9J2Z9;D9J300;D9J301;D9J302;A0A0G2JGZ5;Q8CI51-2;Q9CRA2;D9J303;F8WJI6;E9Q8P5;Q8CI51-3	PDZ and LIM domain protein 5	Pdlim5	NaN	0.917437	0.814118	4	4	9.8	63.299	7.0994	1653
Q8CI94	Glycogen phosphorylase, brain form	Pygb	NaN	0.837245	0.671603	9	6	13.4	96.729	12.552	1654
Q8CIH5	1-phosphatidylinositol 4,5-bisphosphate phosphodiesterase gamma-2	Plcg2	NaN	0.5239	0.420729	17	17	20.5	147.59	39.088	1655
Q8CIN4;G5E884;Q61036-2;O88643;Q61036	Serine/threonine-protein kinase PAK 2;PAK-2p27;PAK-2p34	Pak2	NaN	0.346018	1.0647	6	6	17.2	57.93	11.805	1656
Q8CJ40-2;Q8CJ40-3;Q8CJ40	Rootletin	Crocc	NaN	12.6181	NaN	2	2	0.9	208.27	15.614	1657
Q8CJG0	Protein argonaute-2	Ago2	NaN	0.651814	0.804996	2	2	2.7	97.303	1.4338	1658
Q8JZN1;F6QSC4		Mgl2	NaN	1.80428	1.12255	12	1	42.5	38.067	2.5506	1659
Q8JZN5;A0A0G2JF25;A0A0G2JDY4	Acyl-CoA dehydrogenase family member 9, mitochondrial	Acad9	NaN	0.82923	1.17456	4	4	7.8	68.721	5.95	1660
Q920A7-2;Q920A7;Q8JZQ2	AFG3-like protein 1;AFG3-like protein 2	Afg3l1;Afg3l2	NaN	1.83521	0.882513	1	1	1.9	63.638	1.9904	1661
Q8JZQ9;A0A0G2JG48	Eukaryotic translation initiation factor 3 subunit B	Eif3b	NaN	0.733366	0.569493	19	19	35.7	91.369	56.506	1662
Q8JZR0;A0A286YCG4	Long-chain-fatty-acid--CoA ligase 5	Acsl5	NaN	1.08959	1.04616	5	4	12.9	76.205	8.3164	1663
Q8JZU2;F6VVY4	Tricarboxylate transport protein, mitochondrial	Slc25a1	0.288387	1.33742	0.736737	5	5	16.4	33.931	10.999	1664
Q8K0C4	Lanosterol 14-alpha demethylase	Cyp51a1	NaN	0.916347	1.95964	3	3	7.8	56.775	3.5039	1665
Q8K0D5	Elongation factor G, mitochondrial	Gfm1	NaN	1.13635	0.992546	2	2	4.3	83.549	2.3194	1666
Q8K124	Pleckstrin homology domain-containing family O member 2	Plekho2	NaN	0.997127	1.97847	7	7	21.2	53.872	21.742	1667
Q8K157	Aldose 1-epimerase	Galm	NaN	NaN	NaN	2	2	8.5	37.798	3.281	1668
Q8K183	Pyridoxal kinase	Pdxk	NaN	0.988226	1.9824	6	6	23.1	35.015	10.924	1669
Q8K1B8;A0A494B9W3;A0A494BBJ8;A0A494B9F7	Fermitin family homolog 3	Fermt3	0.752504	0.967766	0.951078	23	23	42.7	75.634	142.39	1670
Q8K1I7	WAS/WASL-interacting protein family member 1	Wipf1	0.672163	NaN	NaN	1	1	3.2	50.08	3.9846	1671
Q8K1J6;Q8K1J6-2;A0A0N4SUW4	CCA tRNA nucleotidyltransferase 1, mitochondrial	Trnt1	NaN	0.323757	NaN	3	3	6.5	49.895	3.1193	1672
Q8K1T1	Leucine-rich repeat-containing protein 25	Lrrc25	NaN	1.05046	1.43042	3	3	14.8	32.673	9.3812	1673
Q8K1X4;A0A2R8VHC4		Nckap1l	2.0684	0.962864	0.83987	12	12	14	128.9	30.416	1674
Q8K273	Membrane magnesium transporter 1	Mmgt1	NaN	1.47344	1.74966	3	3	33.6	14.677	5.1844	1675
Q8K297	Procollagen galactosyltransferase 1	Colgalt1	0.291911	0.743951	1.06042	10	10	21.4	71.06	16.982	1676
Q8K2B3;A0A1Y7VJ55	Succinate dehydrogenase [ubiquinone] flavoprotein subunit, mitochondrial	Sdha	1.27159	0.959139	0.896492	16	16	29.1	72.585	82.977	1677
Q8K2C9	Very-long-chain (3R)-3-hydroxyacyl-CoA dehydratase 3	Hacd3	NaN	0.871994	0.975414	1	1	5.8	43.131	2.8629	1678
Q8K2H4	Arf-GAP with coiled-coil, ANK repeat and PH domain-containing protein 1	Acap1	NaN	0.452257	0.804165	2	2	4.9	81.703	1.9153	1679
Q8K2M0-2;Q8K2M0	39S ribosomal protein L38, mitochondrial	Mrpl38	NaN	0.969912	2.37031	2	2	4.9	41.278	1.6306	1680
Q8K2Q0	COMM domain-containing protein 9	Commd9	NaN	0.884267	0.491516	3	3	20.2	21.85	5.6776	1681
Q8K2Q7;A0A0A6YWK4;Q8K2Q7-2	BRO1 domain-containing protein BROX	Brox	NaN	1.06489	0.659636	2	2	9.7	46.201	2.8865	1682
Q8K2Q9;Q8K2Q9-2	Shootin-1	Kiaa1598	NaN	0.501277	0.374883	7	7	13.2	71.342	9.767	1683
Q8K2Y7	39S ribosomal protein L47, mitochondrial	Mrpl47	NaN	1.96925	NaN	1	1	4.4	29.725	1.6513	1684
Q8K352	SAM and SH3 domain-containing protein 3	Sash3	NaN	1.1529	0.826936	1	1	5	41.608	2.2339	1685
Q8K411-3;Q8K411-2;Q8K411	Presequence protease, mitochondrial	Pitrm1	NaN	0.952692	0.622089	1	1	2.1	112.84	1.969	1686
Q8K4Z5	Splicing factor 3A subunit 1	Sf3a1	NaN	1.07153	0.854218	10	10	14.5	88.544	13.728	1687
Q8QZT1	Acetyl-CoA acetyltransferase, mitochondrial	Acat1	0.645253	1.02099	0.875265	12	12	43.4	44.816	70.906	1688
Q8QZY1;A0A2R8VH97	Eukaryotic translation initiation factor 3 subunit L	Eif3l	4.27593	0.893621	2.33238	20	20	39.2	66.612	43.736	1689
Q8QZY9	Splicing factor 3B subunit 4	Sf3b4	NaN	1.38791	0.994436	3	3	10.4	44.355	4.3773	1690
Q8R010;Q8R3V2	Aminoacyl tRNA synthase complex-interacting multifunctional protein 2	Aimp2	NaN	1.07886	0.817346	5	5	31.9	35.377	17.706	1691
Q8R050;Q8R050-2;Q149F3	Eukaryotic peptide chain release factor GTP-binding subunit ERF3A	Gspt1	NaN	0.636776	0.603039	8	8	17.3	68.625	14.107	1692
Q8R0A0	General transcription factor IIF subunit 2	Gtf2f2	NaN	NaN	1.21535	2	2	13.7	28.381	2.8929	1693
Q8R0J2;Q9R0Q9;E9PVP3;F6ZGG4;Q5F2B1;F6XX36	Mannose-P-dolichol utilization defect 1 protein	Mpdu1	NaN	0.941762	1.24791	2	2	9.3	26.438	2.2447	1694
Q8R0X7;D6REF7;D3YZT4;D3YY13;D3Z1Z3	Sphingosine-1-phosphate lyase 1	Sgpl1	1.20027	0.690512	0.689978	10	10	19.5	63.676	21.691	1695
Q8R0Y6	Cytosolic 10-formyltetrahydrofolate dehydrogenase	Aldh1l1	NaN	NaN	0.237333	3	3	4.4	98.708	5.7503	1696
Q8R180;A0A2I3BPM1	ERO1-like protein alpha	Ero1l	NaN	1.22882	1.51951	7	7	21.6	54.084	11.714	1697
Q8R1B4;M0QWV3	Eukaryotic translation initiation factor 3 subunit C	Eif3c	0.608758	0.659578	0.295191	13	13	18.3	105.53	22.594	1698
Q8R1F1;A2ARS6	Niban-like protein 1	Fam129b	NaN	1	0.849737	16	16	29.2	84.818	42.522	1699
Q8R1I1	Cytochrome b-c1 complex subunit 9	Uqcr10	NaN	1.57092	1.21579	2	2	37.5	7.4454	4.5808	1700
Q8R1Q8	Cytoplasmic dynein 1 light intermediate chain 1	Dync1li1	NaN	0.700386	0.431525	5	5	12.2	56.614	8.0911	1701
Q8R2P8;Q99MN1	Lysine--tRNA ligase	Kars	NaN	0.418254	0.534041	7	7	15.1	71.29	12.553	1702
Q8R2Y8	Peptidyl-tRNA hydrolase 2, mitochondrial	Ptrh2	NaN	1.23933	1.78206	2	2	19.9	19.526	4.2603	1703
Q8R307	Vacuolar protein sorting-associated protein 18 homolog	Vps18	NaN	NaN	NaN	1	1	1.5	110.22	2.0532	1704
Q8R317-2;Q8R317	Ubiquilin-1	Ubqln1	NaN	2.77649	1.33883	2	2	5.2	58.677	2.3086	1705
Q8R326-2;Q8R326	Paraspeckle component 1	Pspc1	NaN	NaN	NaN	2	2	4.9	53.022	2.9818	1706
Q8R4Y8-2;Q8R4Y8	Rotatin	Rttn	NaN	1.12142	0.962052	1	1	1.2	67.587	1.907	1707
Q8R550-5;Q8R550-4;Q8R550-3;Q8R550-2;Q8R550;B0R0Y8;E9Q0C1;Q8R550-7;Q8R550-6;Q8R550-8	SH3 domain-containing kinase-binding protein 1	Sh3kbp1	NaN	1.17561	0.89104	2	2	5.4	46.826	2.0987	1708
Q8R574	Phosphoribosyl pyrophosphate synthase-associated protein 2	Prpsap2	NaN	NaN	1.32087	3	2	13.3	40.88	4.4668	1709
Q8R5A3	Amyloid beta A4 precursor protein-binding family B member 1-interacting protein	Apbb1ip	NaN	0.396358	0.488512	3	3	7.5	74.318	5.4679	1710
Q8R5C5;E0CZD4;E0CYB4	Beta-centractin	Actr1b	NaN	1.0251	0.698588	10	4	43.4	42.281	13.022	1711
Q8R5I6;A2AE91;D3YZ29;E9PV63;E9PVM7;P48774		Gstm4;Gstm7	NaN	NaN	NaN	4	1	21.6	25.519	1.9073	1712
Q8R5J9	PRA1 family protein 3	Arl6ip5	1.56474	1.68511	1.2257	4	4	25	21.557	6.8682	1713
Q8R5L1;O35658	Complement component 1 Q subcomponent-binding protein, mitochondrial	C1qbp	1.14576	1.54744	0.996095	6	6	36.9	31.025	19.17	1714
Q8VBT6	Apolipoprotein B receptor	Apobr	NaN	0.964529	0.559597	2	2	2.8	102.7	3.1166	1715
Q8VBV3;A2AV19	Exosome complex component RRP4	Exosc2	NaN	NaN	0.325242	2	2	9.6	32.631	2.3578	1716
Q8VBV7	COP9 signalosome complex subunit 8	Cops8	NaN	0.425617	0.353987	2	2	18.7	23.255	6.2559	1717
Q8VCH6	Delta(24)-sterol reductase	Dhcr24	NaN	1.54727	NaN	1	1	3.7	60.112	1.5244	1718
Q8VCT3;E9PYF1	Aminopeptidase B	Rnpep	NaN	0.682967	2.87105	14	14	28.8	72.415	36.272	1719
Q8VDD5;Q5SV64;Q3UH59;Q61879;F2Z494;A0A2R8VKI5;A0A2R8W6V7;Q8BXF2	Myosin-9	Myh9	0.778693	0.491043	0.252109	78	69	46.4	226.37	323.31	1720
Q8VDJ3;A0A087WP83;A0A087WS92	Vigilin	Hdlbp	0.592062	0.901257	0.678708	7	7	7.8	141.74	11.077	1721
Q8VDM4;A0A338P6M5;E9Q2S8;A0A338P6S9;A0A338P7H4	26S proteasome non-ATPase regulatory subunit 2	Psmd2	0.470513	0.933336	0.835333	26	26	39	100.2	75.675	1722
Q8VDM6-2;Q8VDM6	Heterogeneous nuclear ribonucleoprotein U-like protein 1	Hnrnpul1	NaN	0.539518	0.811595	4	4	5.1	85.045	5.1082	1723
Q8VDN2;D3YYN7;Q6PIE5;Q91WH7;Q64436	Sodium/potassium-transporting ATPase subunit alpha-1	Atp1a1	3.2792	1.3532	2.60384	24	15	30.8	112.98	75.57	1724
Q8VDP3-2;Q8VDP3-3;Q8VDP3;E9PUI4	Protein-methionine sulfoxide oxidase MICAL1	Mical1	NaN	0.333532	0.741296	10	10	13.8	108.69	23.735	1725
Q8VDP4	Cell cycle and apoptosis regulator protein 2	Ccar2	NaN	1.25761	0.438506	5	5	8.8	103	7.7801	1726
Q8VDW0;Q8VDW0-2	ATP-dependent RNA helicase DDX39A	Ddx39a	NaN	1.16335	0.736388	9	1	20.4	49.067	3.6095	1727
Q8VE70;F8WI55;E0CY82	Programmed cell death protein 10	Pdcd10	NaN	0.824471	0.998523	6	6	45.3	24.715	10.623	1728
Q8VEK3;Q8VEK3-2	Heterogeneous nuclear ribonucleoprotein U	Hnrnpu	NaN	0.953798	0.818384	11	11	17.9	87.917	62.809	1729
Q8VEN2-2;Q8VEN2	Placenta-expressed transcript 1 protein	Plet1	NaN	2.88722	2.12233	1	1	7.7	20.797	2.4117	1730
Q8VF05	Olfactory receptor	Olfr168	NaN	4.23275	1.03717	1	1	5.4	35.536	1.4147	1731
Q8VHE0	Translocation protein SEC63 homolog	Sec63	1.52556	0.204768	0.28337	4	4	7.1	87.869	7.0762	1732
Q8VIJ6	Splicing factor, proline- and glutamine-rich	Sfpq	NaN	1.17771	0.879222	13	12	23.2	75.441	26.213	1733
Q91V01;A0A0N4SUM3	Lysophospholipid acyltransferase 5	Lpcat3	NaN	0.406961	0.883159	2	2	4.5	56.146	1.7625	1734
Q91V04	Translocating chain-associated membrane protein 1	Tram1	0.790082	0.728066	5.52035	3	3	8.8	43.039	8.4064	1735
Q91V08	C-type lectin domain family 2 member D	Clec2d	NaN	2.79574	2.6252	1	1	5.8	23.647	17.962	1736
Q91V41;Q50HX3;A0A2R8VHW9	Ras-related protein Rab-14	Rab14	NaN	0.944613	1.27484	9	9	54.9	23.897	48.965	1737
Q91V64;A0A494B952	Isochorismatase domain-containing protein 1	Isoc1	NaN	0.95428	1.54433	4	4	19.9	32.032	7.9688	1738
Q91V95	Parathyroid hormone 2 receptor	Pth2r	NaN	104.49	0.985905	1	1	1.3	61.908	1.4918	1739
Q91VC3;A0A0N4SVP8;E9PV04;A2AFK7;A0A0N4SVM5	Eukaryotic initiation factor 4A-III;Eukaryotic initiation factor 4A-III, N-terminally processed	Eif4a3;Gm8994	0.683243	0.819305	0.942612	14	11	42.8	46.839	17.432	1740
Q91VD9;A0A087WSU3;A0A087WQ77	NADH-ubiquinone oxidoreductase 75 kDa subunit, mitochondrial	Ndufs1	NaN	1.1482	0.799437	8	8	16.4	79.776	16.459	1741
Q91VH2	Sorting nexin-9	Snx9	NaN	0.411119	0.421364	2	2	3.5	66.545	3.1775	1742
Q91VK1;A0A1Y7VKZ4	Basic leucine zipper and W2 domain-containing protein 2	Bzw2	NaN	NaN	NaN	3	2	6.2	48.063	2.3334	1743
Q91VR5;A0A1Y7VM48	ATP-dependent RNA helicase DDX1	Ddx1	1.60957	0.781723	0.807649	12	12	23.4	82.499	20.827	1744
Q91WD5;D3YXT0;A0A0A6YW30;A0A0A6YXD3	NADH dehydrogenase [ubiquinone] iron-sulfur protein 2, mitochondrial	Ndufs2	0.544587	0.884635	0.864628	9	9	27.9	52.625	19.967	1745
Q91WK2	Eukaryotic translation initiation factor 3 subunit H	Eif3h	NaN	0.740626	0.729818	8	8	34.7	39.832	27.853	1746
Q91WN4;Q91WN4-2;Q3V0K6	Kynurenine 3-monooxygenase	Kmo	NaN	0.603071	2.14268	3	3	9	54.531	3.6177	1747
Q91WS0	CDGSH iron-sulfur domain-containing protein 1	Cisd1	NaN	2.09674	1.66296	2	2	25.9	12.097	3.2674	1748
Q91XD6	Vacuolar protein-sorting-associated protein 36	Vps36	NaN	NaN	NaN	2	2	5.4	43.735	1.9322	1749
Q91XV3	Brain acid soluble protein 1	Basp1	NaN	2.10754	2.12471	10	10	74.8	22.086	52.239	1750
Q91YH6		Atp6v1b1	NaN	NaN	NaN	6	1	16.4	56.79	2.4178	1751
Q91YI0;E0CY49;F7D439;E0CYV3	Argininosuccinate lyase	Asl	NaN	0.615108	0.614146	13	13	30	51.739	34.206	1752
Q91YI4-2;Q91YI4;Q5F2D9	Beta-arrestin-2	Arrb2	NaN	1.12235	0.790767	4	4	14	47.44	9.0735	1753
Q91YP2;A0A286YD12;A0A286YD77	Neurolysin, mitochondrial	Nln	NaN	0.3418	1.7394	5	5	12.4	80.428	8.926	1754
Q91YP3;A0A0N4SVW1;A0A0N4SUV7;A0A0N4SUT8;A0A0N4SVH5;A0A0N4SV34	Deoxyribose-phosphate aldolase	Dera	NaN	0.768154	0.652576	4	4	17.9	34.975	8.21	1755
Q91YQ5;A0A0N4SUJ8	Dolichyl-diphosphooligosaccharide--protein glycosyltransferase subunit 1	Rpn1	1.44644	1.10306	1.18307	26	26	53.1	68.527	203.79	1756
Q91YR1;D3Z2H0	Twinfilin-1	Twf1	NaN	0.597741	1.66444	10	8	38.3	40.079	17.856	1757
Q91YR9	Prostaglandin reductase 1	Ptgr1	NaN	0.819649	1.35555	2	2	8.2	35.56	9.3952	1758
Q91YS8;D3Z368;Q8BW96-2;Q8BW96-3;Q8BW96	Calcium/calmodulin-dependent protein kinase type 1;Calcium/calmodulin-dependent protein kinase type 1D	Camk1;Camk1d	NaN	0.800399	0.869709	2	2	5.3	41.624	2.3318	1759
Q91YW3	DnaJ homolog subfamily C member 3	Dnajc3	NaN	1.78771	0.738572	4	4	10.1	57.463	6.1369	1760
Q91YX0	Protein THEMIS2	Themis2	NaN	1.23428	0.61574	1	1	2.9	74.377	4.0404	1761
Q91Z25;Q9WV32;F6VVE6;F6THG2;D3YVI5;A0A0G2JF52;Q9R0Q6	Actin-related protein 2/3 complex subunit 1B	Arpc1b	NaN	1.01238	0.766247	12	12	29	41.498	168.15	1762
Q91Z40		Gbp7	NaN	0.628484	0.514805	8	8	19.6	72.72	16.135	1763
Q91Z50;P39749	Flap endonuclease 1	Fen1	NaN	0.421139	0.58909	2	2	8.9	42.623	4.3199	1764
Q91ZJ5-2;Q91ZJ5	UTP--glucose-1-phosphate uridylyltransferase	Ugp2	NaN	0.966047	1.07429	12	12	28	55.715	26.309	1765
Q920A5	Retinoid-inducible serine carboxypeptidase	Scpep1	0.936237	1.68223	1.69499	3	3	8.6	50.964	4.8267	1766
Q920E5;A0A0G2JEA5;A0A0G2JEB3;A0A0G2JDJ5;A0A0G2JE82	Farnesyl pyrophosphate synthase	Fdps	NaN	0.3791	1.23665	6	6	23.8	40.581	33.216	1767
Q921F2;Q6VYI4;Q6VYI5;Q8BLD4;Q8R0B4;A0A087WRZ5;A0A087WR97;A0A087WQA5;A0A087WSE4;A0A087WSH7;H3BJV1;A0A087WRP4;A0A087WS74;A0A087WQX8;A0A087WSC6;A0A087WNY6;A0A087WP57	TAR DNA-binding protein 43	Tardbp	0.935108	1.00775	1.19652	6	6	20.5	44.547	25.541	1768
Q921F4;V9GXB6;Q921F4-4	Heterogeneous nuclear ribonucleoprotein L-like	Hnrnpll	NaN	0.988572	0.570522	4	4	12.2	64.124	5.37	1769
Q921H8;H3BKL5;H3BJZ9;Q8VCH0;H3BKA1;H3BJC1	3-ketoacyl-CoA thiolase A, peroxisomal;3-ketoacyl-CoA thiolase B, peroxisomal	Acaa1a;Acaa1b	NaN	0.692511	0.334884	11	11	46.7	43.953	28.931	1770
Q921J2	GTP-binding protein Rheb	Rheb	NaN	1.0347	1.61304	1	1	8.7	20.451	3.6689	1771
Q921M3;Q921M3-2	Splicing factor 3B subunit 3	Sf3b3	NaN	0.801492	0.824996	16	16	18.9	135.55	52.499	1772
Q921M7;A0A2I3BRN5;A0A2I3BPH9;A0A2I3BQK1	Protein FAM49B	Fam49b	NaN	0.842938	1.83187	11	10	44.1	36.776	68.743	1773
Q921S7	39S ribosomal protein L37, mitochondrial	Mrpl37	NaN	3.80537	1.25639	2	2	6.6	48.34	4.1355	1774
Q922B2;Q8BJY7	Aspartate--tRNA ligase, cytoplasmic	Dars	1.43384	0.76824	0.647426	18	18	38.7	57.147	36.646	1775
Q922D8;A0A1W2P733;A0A1W2P7L5	C-1-tetrahydrofolate synthase, cytoplasmic;Methylenetetrahydrofolate dehydrogenase;Methenyltetrahydrofolate cyclohydrolase;Formyltetrahydrofolate synthetase;C-1-tetrahydrofolate synthase, cytoplasmic, N-terminally processed	Mthfd1	NaN	0.565256	0.451922	15	15	17.2	101.2	23.767	1776
Q922F4	Tubulin beta-6 chain	Tubb6	0.674245	0.371434	0.724629	17	6	49	50.09	25.741	1777
Q922H2	[Pyruvate dehydrogenase (acetyl-transferring)] kinase isozyme 3, mitochondrial	Pdk3	NaN	2.16865	0.653334	2	2	4.8	47.922	1.966	1778
Q922H4;D3Z2T0;D3Z0T7;A0A087WPV7;D3Z2L8;D3YVK2;D3Z5Z5	Mannose-1-phosphate guanyltransferase alpha	Gmppa	NaN	1.11004	0.452093	6	6	22.4	46.244	9.7121	1779
Q922J9;Q922J9-4;Q922J9-2;Q922J9-3;D3Z5W6;D3Z4N9;D3Z072	Fatty acyl-CoA reductase 1	Far1	NaN	0.794381	0.623262	4	4	9.5	59.434	8.7592	1780
Q922Q1;E0CZH6	Mitochondrial amidoxime reducing component 2	2024-03-02	NaN	1.37861	0.957166	4	4	12.4	38.194	4.5675	1781
Q922Q4;A2ABZ2;Q922W5	Pyrroline-5-carboxylate reductase 2	Pycr2	1.91705	0.713518	1.5704	6	6	23.1	33.659	7.4192	1782
Q922Q8	Leucine-rich repeat-containing protein 59	Lrrc59	1.28698	0.664067	1.03971	5	5	22.5	34.877	73.64	1783
Q922Y1;A0A498WFS2	UBX domain-containing protein 1	Ubxn1	NaN	0.486862	0.392307	6	6	42.1	33.572	8.9176	1784
Q923C7;Q9QZ15	C-type lectin domain family 4 member A	Clec4a2;Clec4a	NaN	NaN	NaN	1	1	10.7	29.822	1.5656	1785
Q923D2;E9PZC3;A0A0U1RPU7;E9PZC4	Flavin reductase (NADPH)	Blvrb	NaN	0.896568	1.78635	7	7	58.3	22.197	10.529	1786
Q924Z4;D3Z4M2;D3YTM0;D3Z0Z2	Ceramide synthase 2	Cers2	NaN	0.417225	1.17517	2	2	7.6	45.024	3.8582	1787
Q925I1-2;Q925I1	ATPase family AAA domain-containing protein 3	Atad3	NaN	0.914797	0.465033	4	4	10.2	57.428	5.485	1788
Q99J36	THUMP domain-containing protein 1	Thumpd1	NaN	NaN	NaN	1	1	4.3	38.884	1.9612	1789
Q99J56	Derlin-1	Derl1	NaN	1.51809	0.98067	2	2	7.6	28.834	2.4545	1790
Q99J77		Nans	NaN	0.78717	0.923862	5	5	22.6	40.024	47.668	1791
Q99J93;A0A1B0GT68	Interferon-induced transmembrane protein 2	Ifitm2	NaN	2.28479	2.03714	2	1	16.7	15.743	3.5021	1792
Q99JB2;A2AG39;F6WI02;A2AG41	Stomatin-like protein 2, mitochondrial	Stoml2	NaN	0.862974	0.984178	10	10	45	38.384	25.765	1793
Q99JF5	Diphosphomevalonate decarboxylase	Mvd	NaN	0.21848	NaN	2	2	5.7	44.072	1.843	1794
Q99JI4;A0A286YDW8	26S proteasome non-ATPase regulatory subunit 6	Psmd6	NaN	1.03215	0.995252	18	18	56	45.536	126.11	1795
Q99JI6	Ras-related protein Rap-1b	Rap1b	1.61313	1.43095	1.6117	9	2	52.2	20.825	108.75	1796
Q99JR1	Sideroflexin-1	Sfxn1	NaN	0.824835	2.02345	5	5	21.7	35.649	8.3778	1797
Q99JW5	Epithelial cell adhesion molecule	Epcam	NaN	2.29274	1.81428	1	1	6.3	35.019	1.8288	1798
Q99JX4;A2A702;A2A701	Eukaryotic translation initiation factor 3 subunit M	Eif3m	NaN	1.55276	0.726643	9	9	42.8	42.516	55.013	1799
Q99JY0;D3YXU1	Trifunctional enzyme subunit beta, mitochondrial;3-ketoacyl-CoA thiolase	Hadhb	1.17252	0.997204	0.814403	11	11	28.4	51.386	40.706	1800
Q99JY9;A0A087WRA1;A0A087WP86;Q641P0;A0A087WS98;A0A087WQ14;Q641P0-2;A0A087WQ83	Actin-related protein 3	Actr3	NaN	1.17527	1.10915	16	16	39.5	47.357	323.31	1801
Q99JZ0	Syntenin-2	Sdcbp2	NaN	3.79796	1.03337	1	1	3.8	31.564	1.7485	1802
Q99JZ4;P36536;A0A1W2P869;A0A1W2P6N3;A0A1W2P720	GTP-binding protein SAR1a	Sar1a	NaN	0.633206	1.04686	6	4	48.5	22.399	10.825	1803
Q99JZ7	ERBB receptor feedback inhibitor 1	Errfi1	0.939042	3.25483	0.900629	1	1	2.4	50.075	2.7283	1804
Q99K28;Q99K28-2	ADP-ribosylation factor GTPase-activating protein 2	Arfgap2	NaN	NaN	NaN	2	2	6	56.598	3.9054	1805
Q99K48;Q99K48-2	Non-POU domain-containing octamer-binding protein	Nono	NaN	0.623249	1.32627	10	9	26.4	54.54	15.734	1806
Q99K70;B1AWT2;B1AWT3;Q7TT45;B1AWT4;Q99K70-2	Ras-related GTP-binding protein C;Ras-related GTP-binding protein D	Rragc;Rragd	NaN	0.962222	1.00983	6	6	18.8	44.12	10.797	1807
Q99KC8;F6TIL5;D3Z518;Q8BGF0	von Willebrand factor A domain-containing protein 5A	Vwa5a	NaN	0.835855	0.81906	10	10	19.2	87.142	18.331	1808
Q99KH8;D3Z359;A2AD84;Q99JT2;Q9Z2W1	Serine/threonine-protein kinase 24;Serine/threonine-protein kinase 24 35 kDa subunit;Serine/threonine-protein kinase 24 12 kDa subunit;Serine/threonine-protein kinase 26;Serine/threonine-protein kinase 25	Stk24;Stk25;Stk26	NaN	1.0094	1.93614	4	4	10.4	47.953	5.5074	1809
Q99KI0;A0A2R8W744	Aconitate hydratase, mitochondrial	Aco2	0.950198	0.942955	0.753939	22	19	34.7	85.462	87.812	1810
Q99KI3	ER membrane protein complex subunit 3	Emc3	NaN	0.280483	1.29234	2	2	8	29.98	3.1101	1811
Q99KJ8	Dynactin subunit 2	Dctn2	NaN	0.742744	0.604312	12	12	40.3	44.116	29.738	1812
Q99KK7;A0A494BBC1;A0A494BA16;A0A494B918;A0A494BBB3	Dipeptidyl peptidase 3	Dpp3	NaN	0.375441	2.36223	10	10	20.9	82.897	19.011	1813
Q99KP6;Q99KP6-3;Q99KP6-2	Pre-mRNA-processing factor 19	Prpf19	NaN	1.11662	0.957235	5	5	10.9	55.238	9.2316	1814
Q99KQ4	Nicotinamide phosphoribosyltransferase	Nampt	NaN	0.705241	0.93473	13	13	34.4	55.446	24.389	1815
Q99KV1;A0A338P778	DnaJ homolog subfamily B member 11	Dnajb11	1.43276	1.1339	1.36797	8	8	30.4	40.555	18.749	1816
Q99L04	Dehydrogenase/reductase SDR family member 1	Dhrs1	6.50871	1.3016	0.980372	5	5	21.7	34.005	9.6116	1817
Q99L13	3-hydroxyisobutyrate dehydrogenase, mitochondrial	Hibadh	NaN	1.3079	1.20435	3	3	11.6	35.44	8.5926	1818
Q99L27	GMP reductase 2	Gmpr2	NaN	1.48926	1.0551	2	2	4.6	38.018	1.6809	1819
Q99L45;E0CXJ3	Eukaryotic translation initiation factor 2 subunit 2	Eif2s2	0.878838	0.653363	0.772705	10	10	29.6	38.092	14.925	1820
Q99LB4;P24452;D3YTL5;D3YZN3;D3YU77;D3Z014;D3Z4K5	Macrophage-capping protein	Capg	0.442126	0.687201	1.40848	10	10	42.7	38.768	257.29	1821
Q99LB6-2;Q99LB6	Methionine adenosyltransferase 2 subunit beta	Mat2b	NaN	0.38119	0.34026	2	2	10.8	36.21	2.2696	1822
Q99LC3;A0A087WR38	NADH dehydrogenase [ubiquinone] 1 alpha subcomplex subunit 10, mitochondrial	Ndufa10	NaN	1.05363	1.07104	4	4	19.7	40.603	8.0103	1823
Q99LC5	Electron transfer flavoprotein subunit alpha, mitochondrial	Etfa	1.03509	1.00268	0.959952	12	12	48.9	35.009	97.832	1824
Q99LC8;D3YZ05;D3Z151	Translation initiation factor eIF-2B subunit alpha	Eif2b1	NaN	0.473502	2.09172	2	2	12.1	33.816	3.4034	1825
Q99LE6	ATP-binding cassette sub-family F member 2	Abcf2	0.86002	1.07266	0.690728	1	1	2.2	71.781	1.8352	1826
Q99LF4	tRNA-splicing ligase RtcB homolog	Rtcb	NaN	0.61365	0.612954	10	10	29.7	55.249	20.782	1827
Q99LP6	GrpE protein homolog 1, mitochondrial	Grpel1	NaN	1.20244	1.07585	2	2	10.1	24.307	4.2763	1828
Q99LR1-2;Q99LR1	Monoacylglycerol lipase ABHD12	Abhd12	NaN	1.60907	5.24184	2	2	12.3	20.88	1.561	1829
Q99LX0;A2A815;A2A813;A2A817;A2A816	Protein deglycase DJ-1	Park7	NaN	0.684892	1.15586	6	6	45	20.021	10.316	1830
Q99M31;Q99M31-2	Heat shock 70 kDa protein 14	Hspa14	NaN	0.626528	0.967989	2	2	4.9	54.65	1.8368	1831
Q99MR6-3;Q99MR6-4;Q99MR6-2;Q99MR6;A0A0G2JDF1;A0A0G2JG65;A0A0G2JDN3;A0A0G2JDF8	Serrate RNA effector molecule homolog	Srrt	NaN	0.34293	0.906022	2	2	2.8	99.438	3.292	1832
Q99N15;A2AFQ2;O08756	3-hydroxyacyl-CoA dehydrogenase type-2	Hsd17b10	NaN	0.952097	0.875687	10	10	61.3	27.273	23.355	1833
Q99N17		Cyp4f16	NaN	NaN	NaN	1	1	3.8	60.229	1.508	1834
Q99N69;A0A494B990	Leupaxin	Lpxn	NaN	0.395796	0.583681	2	2	11.4	43.478	3.2735	1835
Q99P72-1;Q99P72-5;Q99P72-4;Q99P72-3;Q99P72	Reticulon-4	Rtn4	NaN	5.47375	1.94193	2	2	11.1	22.466	2.0265	1836
Q99PT1	Rho GDP-dissociation inhibitor 1	Arhgdia	0.41891	0.778109	2.82053	8	8	48	23.407	173.49	1837
Q99PV0;B7ZC27	Pre-mRNA-processing-splicing factor 8	Prpf8	NaN	0.372013	0.533534	13	13	7.7	273.61	22.055	1838
Q9CPN9		2210010C04Rik	0.913707	6.50445	1.12148	1	1	4.9	26.422	12.041	1839
Q9CPP6	NADH dehydrogenase [ubiquinone] 1 alpha subcomplex subunit 5	Ndufa5	NaN	1.26095	5.43758	2	2	13.8	13.36	1.8813	1840
Q9CPQ1;A0A0G2JDA6	Cytochrome c oxidase subunit 6C	Cox6c	0.223532	2.9953	1.16574	3	3	35.5	8.4689	33.574	1841
Q9CPQ3	Mitochondrial import receptor subunit TOM22 homolog	Tomm22	NaN	2.31336	0.679569	1	1	7.7	15.537	1.9338	1842
Q9CPQ8;J3QNM7	ATP synthase subunit g, mitochondrial	Atp5l	NaN	0.85158	1.23847	3	3	34	11.424	5.2401	1843
Q9CX56;Q9CPS5;Q3TG45	26S proteasome non-ATPase regulatory subunit 8	Psmd8	NaN	0.929188	0.821057	7	7	20.4	39.93	15.557	1844
Q9CPW4;Q3UA72	Actin-related protein 2/3 complex subunit 5	Arpc5	NaN	1.57566	0.953163	6	6	45.7	16.288	65.871	1845
Q9CPX6	Ubiquitin-like-conjugating enzyme ATG3	Atg3	NaN	0.580896	1.1137	6	6	25.2	35.796	11.838	1846
Q9CPY7;Q9CPY7-2;A0A0G2JEM7	Cytosol aminopeptidase	Lap3	0.77172	0.77951	0.881441	10	10	25.6	56.141	19.393	1847
Q9CQ40	39S ribosomal protein L49, mitochondrial	Mrpl49	NaN	0.651316	1.69536	2	2	15.7	19.133	10.711	1848
Q9CQ60;D3Z4X1;Q8CBG6;F6X8L5	6-phosphogluconolactonase	Pgls	NaN	0.619369	0.926421	6	6	40.9	27.254	17.171	1849
Q9CQ62	2,4-dienoyl-CoA reductase, mitochondrial	Decr1	NaN	0.406476	NaN	3	3	10.1	36.213	3.5932	1850
Q9CQ65	S-methyl-5-thioadenosine phosphorylase	Mtap	NaN	0.280257	0.481051	4	4	21.9	31.062	6.7948	1851
Q9CQ69	Cytochrome b-c1 complex subunit 8	Uqcrq	NaN	1.42049	1.17197	4	4	42.7	9.7681	11.833	1852
Q9CQ75	NADH dehydrogenase [ubiquinone] 1 alpha subcomplex subunit 2	Ndufa2	NaN	1.11154	0.980806	2	2	24.2	10.916	4.7145	1853
Q9CQ92;G3X9U9	Mitochondrial fission 1 protein	Fis1	NaN	0.422148	3.90374	2	2	17.8	17.008	3.5089	1854
Q9CQA3	Succinate dehydrogenase [ubiquinone] iron-sulfur subunit, mitochondrial	Sdhb	2.28889	0.91855	1.06215	8	8	29.4	31.814	17.165	1855
Q9CQB4;Q9D855	Cytochrome b-c1 complex subunit 7	Uqcrb	NaN	0.88489	0.380769	3	3	26.1	13.561	7.4903	1856
Q9CQB5;D3Z3X4	CDGSH iron-sulfur domain-containing protein 2	Cisd2	NaN	1.12333	1.16429	3	3	25.9	15.242	9.9181	1857
Q9CQC7	NADH dehydrogenase [ubiquinone] 1 beta subcomplex subunit 4	Ndufb4	NaN	1.30736	1.03937	2	2	27.9	15.081	6.3551	1858
Q9CQC9	GTP-binding protein SAR1b	Sar1b	NaN	0.538024	1.21324	3	1	14.1	22.382	1.4852	1859
Q9CQD1	Ras-related protein Rab-5A	Rab5a	NaN	1.33705	1.71421	5	2	27	23.598	4.2753	1860
Q9CQE8	UPF0568 protein C14orf166 homolog		NaN	1.38932	0.733595	3	3	15.2	28.152	8.3091	1861
Q9CQF3;A0A1D5RM23;A0A1D5RLS2;A0A1D5RLT7	Cleavage and polyadenylation specificity factor subunit 5	Nudt21	NaN	1.21468	0.907113	7	7	41.4	26.24	7.9697	1862
Q9CQF7;Q9CWM4;A0A494BBK3;A0A494BAH5	Prefoldin subunit 1	Pfdn1	NaN	NaN	NaN	2	2	14.8	14.255	3.5119	1863
Q9CQH7	Transcription factor BTF3 homolog 4	Btf3l4	NaN	1.26592	1.05375	1	1	13.9	17.27	2.2183	1864
Q9CQI6;A0A1D5RLP1	Coactosin-like protein	Cotl1	NaN	0.936965	1.62755	12	12	59.2	15.944	69.506	1865
Q9CQI7;A2CES4	U2 small nuclear ribonucleoprotein B	Snrpb2	NaN	0.816247	1.15373	4	2	19.6	25.323	5.7571	1866
Q9CQK7	RWD domain-containing protein 1	Rwdd1	NaN	0.890695	0.921175	1	1	6.6	27.785	2.355	1867
Q9CQM2;A0A1B0GT97;A0A1B0GQW0;Q99JH8	ER lumen protein-retaining receptor 2;ER lumen protein-retaining receptor 1	Kdelr2;Kdelr1	NaN	0.128442	8.58635	2	2	9.9	24.454	2.4682	1868
Q9CQM5	Thioredoxin domain-containing protein 17	Txndc17	NaN	0.530527	NaN	2	2	15.4	14.015	1.563	1869
Q9CQM8;O09167	60S ribosomal protein L21	Rpl21	0.966787	1.12794	1.46316	6	6	40.6	18.579	73.359	1870
Q9CQN1	Heat shock protein 75 kDa, mitochondrial	Trap1	1.26177	1.04624	0.80935	6	6	9.8	80.208	23.802	1871
Q9CQN6	Transmembrane protein 14C	Tmem14c	NaN	1.79994	1.83148	3	3	50	11.642	4.5104	1872
Q9CQN7	39S ribosomal protein L41, mitochondrial	Mrpl41	NaN	1.44046	1.1456	1	1	11.1	15.261	1.6296	1873
Q9CQQ7;A0A0G2JGX3	ATP synthase F(0) complex subunit B1, mitochondrial	Atp5f1	0.970367	1.08389	0.931591	11	11	36.7	28.948	50.6	1874
Q9CQR2	40S ribosomal protein S21	Rps21	NaN	1.17546	1.42723	3	3	47	9.1413	28.159	1875
Q9CQS8;E9PW43	Protein transport protein Sec61 subunit beta	Sec61b;Gm10320	2.28356	1.09453	1.0274	3	3	37.5	9.9583	7.6113	1876
Q9CQT1;F8WI95;F6YY88	Methylthioribose-1-phosphate isomerase	Mri1	NaN	1.11696	0.974712	5	5	24.1	39.41	11.219	1877
Q9CQU0	Thioredoxin domain-containing protein 12	Txndc12	NaN	1.13656	2.1144	2	2	14.1	19.048	1.6412	1878
Q9CQU3	Protein RER1	Rer1	NaN	1.10898	1.95958	4	4	26.5	22.988	7.9992	1879
Q9CQV8;Q9CQV8-2;A2A5N1	14-3-3 protein beta/alpha;14-3-3 protein beta/alpha, N-terminally processed	Ywhab	0.252432	1.04772	1.11947	12	5	48.4	28.086	323.31	1880
Q9CQW1	Synaptobrevin homolog YKT6	Ykt6	NaN	0.399824	1.56129	5	5	30.8	22.314	9.4022	1881
Q9CQW2;A0A0N4SVB8	ADP-ribosylation factor-like protein 8B	Arl8b	NaN	0.993981	1.00512	8	5	43	21.539	79.111	1882
Q9CQW9	Interferon-induced transmembrane protein 3	Ifitm3	NaN	1.60324	2.46713	3	2	30.7	14.954	11.606	1883
Q9CQX2	Cytochrome b5 type B	Cyb5b	NaN	0.963942	1.42189	5	5	51.4	16.318	99.861	1884
Q9CQZ5;A0A2R8VI90	NADH dehydrogenase [ubiquinone] 1 alpha subcomplex subunit 6	Ndufa6	NaN	1.48335	1.15968	2	2	12.2	15.283	2.6148	1885
Q9CQZ6	NADH dehydrogenase [ubiquinone] 1 beta subcomplex subunit 3	Ndufb3	NaN	1.2829	1.20129	1	1	10.6	11.692	2.8042	1886
Q9CR16	Peptidyl-prolyl cis-trans isomerase D	Ppid	NaN	0.744546	0.74192	3	3	7.3	40.742	4.7163	1887
Q9CR26;F6W5Q8;F8WJC2	Vacuolar protein sorting-associated protein VTA1 homolog	Vta1	NaN	0.374118	1.35246	4	4	17.2	33.913	7.0997	1888
S4R287;Q9CR27;S4R1P7;G3UWG7	WASH complex subunit CCDC53	Ccdc53	NaN	0.743326	NaN	2	2	9.8	20.964	2.642	1889
Q9CR51	V-type proton ATPase subunit G 1	Atp6v1g1	NaN	1.26876	0.99697	2	2	22	13.724	156.7	1890
Q9CR57;A0A1L1SUF6	60S ribosomal protein L14	Rpl14	0.917566	1.06719	1.0378	4	4	20.3	23.564	66.77	1891
Q9CR62;Q5SX46;Q5SX48	Mitochondrial 2-oxoglutarate/malate carrier protein	Slc25a11	3.11885	1.25655	1.3607	10	10	35.4	34.155	19.498	1892
Q9CR68	Cytochrome b-c1 complex subunit Rieske, mitochondrial;Cytochrome b-c1 complex subunit 11	Uqcrfs1	0.877207	1.09408	1.18325	6	6	25.2	29.367	9.4405	1893
Q9CRA8	Exosome complex component RRP46	Exosc5	NaN	NaN	NaN	1	1	5.5	25.194	2.3817	1894
Q9CRB2	H/ACA ribonucleoprotein complex subunit 2	Nhp2	NaN	1.06988	1.39248	1	1	10.5	17.247	6.2865	1895
Q9CRD2	ER membrane protein complex subunit 2	Emc2	NaN	0.986661	1.9885	5	5	21.2	34.934	8.1426	1896
Q9CS42	Ribose-phosphate pyrophosphokinase 2	Prps2	NaN	NaN	NaN	2	1	10.1	34.786	2.009	1897
Q9CVB6;D3YXG6	Actin-related protein 2/3 complex subunit 2	Arpc2	10.0787	1.101	1.12449	20	20	72	34.357	323.31	1898
Q9CWJ9	Bifunctional purine biosynthesis protein PURH;Phosphoribosylaminoimidazolecarboxamide formyltransferase;IMP cyclohydrolase	Atic	NaN	0.85308	0.839398	18	18	39.4	64.217	68.213	1899
Q9CWK8	Sorting nexin-2	Snx2	NaN	1.09271	0.963343	20	18	47	58.47	106.82	1900
Q9CX00	IST1 homolog	Ist1	NaN	0.248755	0.26636	2	2	7.7	39.468	2.6173	1901
Q9CX34	Suppressor of G2 allele of SKP1 homolog	Sugt1	NaN	0.535462	0.36785	2	2	7.4	38.158	3.7399	1902
Q9CX86	Heterogeneous nuclear ribonucleoprotein A0	Hnrnpa0	NaN	0.82824	0.7217	6	6	24.9	30.53	25.158	1903
Q9CXE7;E9PXY3;D3Z615;Q8C5H9;Q3V440;E9Q2J2	Transmembrane emp24 domain-containing protein 5	Tmed5	NaN	2.41057	1.5553	5	5	21	26.172	9.4909	1904
Q9CXF4	TBC1 domain family member 15	Tbc1d15	NaN	0.481015	0.914776	2	2	3.9	76.526	2.3366	1905
Q9CXV1	Succinate dehydrogenase [ubiquinone] cytochrome b small subunit, mitochondrial	Sdhd	NaN	0.797568	1.12687	1	1	6.3	17.014	1.9963	1906
Q9CXW2	28S ribosomal protein S22, mitochondrial	Mrps22	NaN	1.27439	1.01521	3	3	9.5	41.192	4.4279	1907
Q9CXW3	Calcyclin-binding protein	Cacybp	NaN	1.16191	0.966597	3	3	22.3	26.51	5.2309	1908
Q9CXW4;A2BH06	60S ribosomal protein L11	Rpl11	1.57802	1.01977	1.03113	5	5	28.1	20.252	142.96	1909
Q9CXY6	Interleukin enhancer-binding factor 2	Ilf2	NaN	0.788006	0.86727	5	5	16.9	43.062	10.363	1910
Q9CY16	28S ribosomal protein S28, mitochondrial	Mrps28	0.871624	0.55481	1.05867	2	2	10.2	20.52	2.3028	1911
Q9CY58-3;Q9CY58-2;Q3UMP4;Q9CY58;A0A0N4SV32;Q9CY58-4;A0A0N4SWH2;A0A0N4SV40;A0A0N4SUQ1;A0A0N4SUN8;A0A0N4SVK5	Plasminogen activator inhibitor 1 RNA-binding protein	Serbp1	NaN	1.00326	0.991501	14	14	46.4	42.235	107.44	1912
Q9CY64;A2ASB1;A2ASB8;A2ASB7	Biliverdin reductase A	Blvra	NaN	0.806454	1.56581	8	8	36.6	33.524	43.309	1913
Q9CYG7-2;Q9CYG7	Mitochondrial import receptor subunit TOM34	Tomm34	NaN	1.33546	1.37964	3	3	11.3	34.28	4.9099	1914
Q9CYL5;B1AWD6	Golgi-associated plant pathogenesis-related protein 1	Glipr2	2.76035	1.72524	2.52784	6	6	55.8	17.09	151.48	1915
Q9CZ13;A0A0A6YW82;A0A0A6YWX6;Q9CXT8	Cytochrome b-c1 complex subunit 1, mitochondrial	Uqcrc1	NaN	0.902573	0.882409	9	9	21.5	52.851	26.3	1916
Q9CZ30;B1AYJ9;Q9CZ30-2	Obg-like ATPase 1	Ola1	NaN	0.424494	0.8356	6	6	18.7	44.729	17.505	1917
Q9CZ44;Q9CZ44-3;A2AT02;Q9CZ44-2	NSFL1 cofactor p47	Nsfl1c	NaN	0.856018	3.42248	6	6	26.2	40.709	13.916	1918
Q9CZ69	CKLF-like MARVEL transmembrane domain-containing protein 6	Cmtm6	NaN	2.22462	3.28176	1	1	5.5	19.824	1.6695	1919
Q9CZB0;D3Z1A8;F8WGB3	Succinate dehydrogenase cytochrome b560 subunit, mitochondrial	Sdhc	NaN	0.611601	1.5531	2	2	14.2	18.382	2.8548	1920
Q9CZD3	Glycine--tRNA ligase	Gars	NaN	0.871466	1.19683	18	18	30.6	81.877	49.759	1921
Q9CZE3;A0A140LHK2;E9QLQ7;Q91YQ1;Q8QZZ8	Ras-related protein Rab-32	Rab32	0.547813	1.4162	1.41945	4	4	18.4	25.068	5.6445	1922
Q9CZM2;B8JKK2	60S ribosomal protein L15;Ribosomal protein L15	Rpl15	1.38846	1.23221	0.996778	12	12	50	24.146	128.07	1923
Q9CZN7-2;Q9CZN7	Serine hydroxymethyltransferase	Shmt2	NaN	0.938655	1.12464	10	9	27.5	55.42	17	1924
Q9CZR8;Q9CX33	Elongation factor Ts, mitochondrial	Tsfm	NaN	0.986667	1.18413	2	2	13.6	35.334	5.2141	1925
Q9CZS1	Aldehyde dehydrogenase X, mitochondrial	Aldh1b1	NaN	0.497913	0.183419	5	2	8.7	57.552	3.5289	1926
Q9CZT5	Vasorin	Vasn	NaN	1.3477	1.50298	1	1	1	72.26	3.6225	1927
Q9CZU3	Superkiller viralicidic activity 2-like 2	Skiv2l2	NaN	NaN	0.488899	2	2	2.4	117.64	2.6231	1928
Q9CZU6;Q80X68	Citrate synthase, mitochondrial	Cs	2.71017	1.10321	0.82662	16	16	47	51.736	103.96	1929
Q9CZW5	Mitochondrial import receptor subunit TOM70	Tomm70a	NaN	NaN	0.255449	2	2	3.1	67.589	1.9885	1930
Q9CZX8;D3YUT3;D3YUG3;D3Z5R8;D3Z722;S4R223	40S ribosomal protein S19	Rps19	1.30082	0.802171	2.03922	10	10	55.2	16.085	69.813	1931
Q9D023	Mitochondrial pyruvate carrier 2	Mpc2	NaN	0.88894	0.368132	2	2	17.3	14.286	4.026	1932
Q9D051	Pyruvate dehydrogenase E1 component subunit beta, mitochondrial	Pdhb	1.84387	0.787781	1.02334	8	8	32.6	38.937	19.251	1933
Q9D0B6-2;Q9D0B6	Protein PBDC1	Pbdc1	NaN	1.0089	2.21305	3	3	26.3	15.659	9.2157	1934
Q9D0E1-2;Q9D0E1;B8JK33;B8JK32;F6W322;A0A3Q4EH91;F7C9U3	Heterogeneous nuclear ribonucleoprotein M	Hnrnpm	NaN	0.737606	0.697526	26	26	43	73.74	58.544	1935
Q9D0F3	Protein ERGIC-53	Lman1	0.610996	0.279891	1.35402	2	2	6	57.788	6.8924	1936
Q9D0I9	Arginine--tRNA ligase, cytoplasmic	Rars	NaN	0.654378	0.685718	16	16	25.8	75.673	30.513	1937
Q9D0J4	ADP-ribosylation factor-like protein 2	Arl2	NaN	NaN	1.52864	1	1	9.8	20.864	2.3319	1938
Q9D0K2;Q3UJQ9	Succinyl-CoA:3-ketoacid coenzyme A transferase 1, mitochondrial;Succinyl-CoA:3-ketoacid-coenzyme A transferase	Oxct1	1.22919	0.635528	1.08255	15	15	43.5	55.988	84.788	1939
Q9D0L8-2;Q9D0L8;D3Z478;D3YYS7;Q9D0L8-3	mRNA cap guanine-N7 methyltransferase	Rnmt	NaN	NaN	1.26441	2	2	7.9	41.908	3.0183	1940
Q9D0M3;Q9D0M3-2;A0A2R8VHK1	Cytochrome c1, heme protein, mitochondrial	Cyc1	NaN	1.38653	0.910776	4	4	16	35.327	10.045	1941
Q9D0R2	Threonine--tRNA ligase, cytoplasmic	Tars	NaN	0.915339	0.635992	7	7	11.1	83.355	9.074	1942
Q9D0T1	NHP2-like protein 1;NHP2-like protein 1, N-terminally processed	Nhp2l1	NaN	0.735234	1.14635	3	3	24.2	14.173	6.2591	1943
Q9D103	Interferon-induced transmembrane protein 1	Ifitm1	1.08629	1.83175	2.033	1	1	15.1	11.524	26.568	1944
Q9D154;Z4YK03	Leukocyte elastase inhibitor A	Serpinb1a	NaN	1.0391	1.7759	3	3	11.6	42.574	9.1247	1945
Q9D172;A0A1W2P870;A0A1W2P7B6	ES1 protein homolog, mitochondrial	D10Jhu81e	NaN	0.957289	0.821276	3	3	16.9	28.09	10.155	1946
Q9D1A2;A0A494B9S3;A0A494B9U6	Cytosolic non-specific dipeptidase	Cndp2	NaN	0.832869	0.902259	18	18	53.5	52.767	81.699	1947
Q9D1D4;A0A1Y7VM54;Q9D1D4-2	Transmembrane emp24 domain-containing protein 10	Tmed10	NaN	1.72964	1.409	7	7	35.2	24.911	38.792	1948
Q9D1E6	Tubulin-folding cofactor B	Tbcb	NaN	1.06407	9.3476	5	5	20.9	27.385	7.5599	1949
Q9D1J1	Adaptin ear-binding coat-associated protein 2	Necap2	NaN	0.505576	0.744289	2	2	15.4	28.598	4.1819	1950
Q9D1K2;A0A0N4SVE1;F7B2B4	V-type proton ATPase subunit F	Atp6v1f	NaN	1.55186	0.921942	3	3	31.1	13.37	6.9717	1951
Q9D1L9	Ragulator complex protein LAMTOR5	Lamtor5	NaN	2.02477	NaN	1	1	15.4	9.6418	2.6075	1952
Q9D1M0	Protein SEC13 homolog	Sec13	NaN	0.168157	NaN	3	3	14.3	35.565	7.5055	1953
Q9D1M4	Eukaryotic translation elongation factor 1 epsilon-1	Eef1e1	NaN	1.18958	1.3009	5	5	36.2	19.859	11.18	1954
Q9D1P4	Cysteine and histidine-rich domain-containing protein 1	Chordc1	NaN	0.469022	0.58016	2	2	6.9	37.35	1.9999	1955
Q9D1R9;A0A0G2JGY8;A0A0G2JEY6	60S ribosomal protein L34	Rpl34	NaN	1.22018	1.00877	4	4	21.4	13.293	9.7942	1956
Q9D2G2;Q9D2G2-2	Dihydrolipoyllysine-residue succinyltransferase component of 2-oxoglutarate dehydrogenase complex, mitochondrial	Dlst	0.738798	1.2095	0.837585	11	11	35.7	48.994	78.638	1957
Q9D2R0	Acetoacetyl-CoA synthetase	Aacs	NaN	0.442232	2.07175	10	10	15.5	75.199	23.362	1958
Q9D2V7	Coronin-7	Coro7	NaN	1.09457	0.3449	5	5	9.4	100.81	9.7593	1959
Q9D338	39S ribosomal protein L19, mitochondrial	Mrpl19	NaN	1.53544	NaN	1	1	4.8	33.578	1.6619	1960
Q9D358;A0A1W2P7X3;Q561M1;Q9D358-2	Low molecular weight phosphotyrosine protein phosphatase	Acp1	NaN	0.229897	1.62819	3	3	24.1	18.192	5.5819	1961
Q9D3D9;D3Z7S4	ATP synthase subunit delta, mitochondrial	Atp5d	1.13092	1.31364	0.343809	4	4	37.5	17.6	17.628	1962
Q9D3P8;D3YXU2;D3YY76;D3YV19	Plasminogen receptor (KT)	Plgrkt	NaN	1.35336	0.947484	4	4	27.9	17.261	10.376	1963
Q9D4H8-2;Q9D4H8	Cullin-2	Cul2	NaN	NaN	0.660615	1	1	1.7	82.27	2.2503	1964
Q9D554	Splicing factor 3A subunit 3	Sf3a3	NaN	1.02978	1.56839	5	5	13.8	58.841	21.063	1965
Q9D662;A2ANA0	Protein transport protein Sec23B	Sec23b	NaN	0.718334	0.50392	10	7	18.3	86.436	22.591	1966
Q9D6K5;E9PVN6;Q9D6K5-2;Q9D6K5-4;E9PVQ9;Q9D6K5-3	Synaptojanin-2-binding protein	Synj2bp;Gm20498	NaN	0.616086	0.40975	3	3	25.5	15.815	2.864	1967
Q9D6U8;A0A338P6X2	Protein FAM162A	Fam162a	NaN	1.02366	2.53143	3	3	27.7	17.725	7.2568	1968
Q9D6Z1;F6USW7;F7CHQ7;E0CXZ0	Nucleolar protein 56	Nop56	NaN	0.514763	0.627452	4	4	8.6	64.464	6.3069	1969
Q9D7H3	RNA 3-terminal phosphate cyclase	RtcA	NaN	0.863093	0.829955	1	1	3.8	39.254	1.6619	1970
Q9D7M1	Glucose-induced degradation protein 8 homolog	Gid8	0.328145	1.69452	0.790547	4	4	26.3	26.778	8.2469	1971
Q9D7N9	Adipocyte plasma membrane-associated protein	Apmap	NaN	0.96823	1.79975	2	2	5.5	46.434	3.8299	1972
Q9D7S7-2;Q9D7S7	60S ribosomal protein L22-like 1	Rpl22l1	NaN	1.43549	1.31939	1	1	19.8	14.339	3.8392	1973
Q9D7S9	Charged multivesicular body protein 5	Chmp5	NaN	1.929	1.67574	1	1	12.3	24.575	4.4467	1974
Q9D7V9;G3XA18;H3BL13	N-acylethanolamine-hydrolyzing acid amidase;N-acylethanolamine-hydrolyzing acid amidase subunit alpha;N-acylethanolamine-hydrolyzing acid amidase subunit beta	Naaa	NaN	0.568997	1.10713	10	10	29	40.074	18.095	1975
Q9D880	Mitochondrial import inner membrane translocase subunit TIM50	Timm50	0.528062	0.95544	1.05192	4	4	15.6	39.776	7.9751	1976
Q9D883;G3UW94;A0A494B947;F8WH71;E9Q5J3;E9Q1I7;E9PUZ3;A0A494BA95;E9Q5Y2;E9PWX6;E9Q809;A0A494B9X9;E9PWM2;Q8BGJ9-4;Q8BGJ9-2;Q8BGJ9;Q8BGJ9-3	Splicing factor U2AF 35 kDa subunit	U2af1	0.560846	0.887667	0.610413	4	4	21.3	27.815	15.354	1977
Q9D898	Actin-related protein 2/3 complex subunit 5-like protein	Arpc5l	NaN	1.18811	1.19284	2	2	16.3	16.98	20.776	1978
Q9D8B3;Q9D7F7	Charged multivesicular body protein 4b	Chmp4b	NaN	1.11766	0.844076	5	5	32.6	24.936	20.192	1979
Q9D8C4	Interferon-induced 35 kDa protein homolog	Ifi35	NaN	3.47033	0.397688	2	2	10.8	31.875	2.9566	1980
Q9D8E6	60S ribosomal protein L4	Rpl4	1.31123	0.922922	0.97519	12	12	30.8	47.153	50.885	1981
Q9D8N0	Elongation factor 1-gamma	Eef1g	0.74635	1.00018	0.995472	19	19	51.7	50.06	181.42	1982
Q9D8T2;A0A2R8VKQ7	Gasdermin-D	Gsdmdc1	NaN	0.146627	1.03256	5	5	10.1	53.237	5.3283	1983
Q9D8U8	Sorting nexin-5	Snx5	NaN	1.11456	1.00894	17	16	47.3	46.797	54.158	1984
Q9D8V0;A3KGR9;Q9D8V0-4;Q9D8V0-3;Q6PGJ8;Q9D8V0-2	Minor histocompatibility antigen H13	Hm13;H13	0.73627	0.825522	1.1888	5	5	18	41.747	59.856	1985
Q9D8W5;B1AT36;Q3TRH2	26S proteasome non-ATPase regulatory subunit 12	Psmd12	NaN	0.696076	0.789013	18	18	43.2	52.895	73.208	1986
Q9D8Y7	Tumor necrosis factor alpha-induced protein 8-like protein 2	Tnfaip8l2	NaN	1.99858	0.881873	3	3	32.6	20.615	10.2	1987
Q9DAR7;Q3TBW9;D6RFQ0	m7GpppX diphosphatase	Dcps	NaN	0.503101	7.53513	6	6	25.7	38.988	12.584	1988
Q9DAW6	U4/U6 small nuclear ribonucleoprotein Prp4	Prpf4	NaN	NaN	0.671574	3	3	9	58.369	4.9287	1989
Q9DB05;P28663	Alpha-soluble NSF attachment protein	Napa	NaN	1.32583	1.17425	6	6	30.2	33.189	26.11	1990
Q9DB15	39S ribosomal protein L12, mitochondrial	Mrpl12	1.04417	2.3714	1.08313	4	4	29.4	21.708	6.1811	1991
Q9DB20;A0A338P7G3;A0A338P776;F7D3P8	ATP synthase subunit O, mitochondrial	Atp5o	NaN	1.28199	0.942959	9	7	50.7	23.363	221.52	1992
Q9DB27-2;Q9DB27;Q9CQ21	Malignant T-cell-amplified sequence 1;Malignant T-cell-amplified sequence 2	Mcts1;Mcts2	NaN	0.717104	0.712182	2	2	20.9	20.55	3.5379	1993
Q9DB73;G3UZG6;Q9DB73-2	NADH-cytochrome b5 reductase 1	Cyb5r1	NaN	6.08602	1.16616	3	3	14.4	34.134	3.2496	1994
Q9DB77;A0A140LI98	Cytochrome b-c1 complex subunit 2, mitochondrial	Uqcrc2	0.882915	0.975057	0.881923	15	15	49.7	48.234	53.304	1995
Q9DBC7;D3Z0V6;P12849;A2AI69;D3Z068;D3Z4L4;D3YTM5	cAMP-dependent protein kinase type I-alpha regulatory subunit;cAMP-dependent protein kinase type I-alpha regulatory subunit, N-terminally processed	Prkar1a	NaN	0.544355	1.17324	9	9	29.1	43.185	19.918	1996
Q9DBG5;A0A3B2WCW2	Perilipin-3	Plin3	NaN	0.320938	8.04914	7	7	31.4	47.262	9.3066	1997
Q9DBG7;F6VF36	Signal recognition particle receptor subunit alpha	Srpr	NaN	0.746273	1.08468	4	4	8	69.622	3.8271	1998
Q9DBH5	Vesicular integral-membrane protein VIP36	Lman2	0.322152	0.935381	1.15989	11	11	36	40.429	56.341	1999
Q9DBJ1;O70250	Phosphoglycerate mutase 1	Pgam1	NaN	0.800596	3.57034	11	11	57.1	28.832	257.47	2000
Q9DBL7	Bifunctional coenzyme A synthase;Phosphopantetheine adenylyltransferase;Dephospho-CoA kinase	Coasy	NaN	0.502617	0.886223	2	2	4.3	62.022	2.8913	2001
Q9DBS1	Transmembrane protein 43	Tmem43	0.725012	1.33517	1.29932	8	8	35	44.783	21.798	2002
Q9DBZ5;A0A140LJ59;Q9DBZ5-2;Q3TY56	Eukaryotic translation initiation factor 3 subunit K	Eif3k	NaN	0.875442	0.767984	5	5	28.4	25.086	11.394	2003
Q9DC51;B2RSH2;P18872-2;P50149;A2AE32;P20612;P18872;Q3V3I2;A0A0A6YXN0;A0A0A6YXC2;A2AE31;Q8C040;D3Z2M7;Q8BHK8;F6QPU5	Guanine nucleotide-binding protein G(k) subunit alpha;Guanine nucleotide-binding protein G(i) subunit alpha-1	Gnai3;Gnai1	NaN	1.57848	1.8637	11	4	38.7	40.538	24.846	2004
Q9DC70	NADH dehydrogenase [ubiquinone] iron-sulfur protein 7, mitochondrial	Ndufs7	NaN	0.81353	1.90387	3	3	14.3	24.683	5.676	2005
Q9DCD0	6-phosphogluconate dehydrogenase, decarboxylating	Pgd	1.15293	0.695729	0.60596	19	19	47	53.247	323.31	2006
Q9DCF9-2;Q9DCF9	Translocon-associated protein subunit gamma	Ssr3	NaN	1.31721	1.16025	1	1	7.8	20.699	3.7058	2007
Q9DCH4	Eukaryotic translation initiation factor 3 subunit F	Eif3f	NaN	1.26847	0.783097	13	13	49	37.984	41.672	2008
Q9DCJ5	NADH dehydrogenase [ubiquinone] 1 alpha subcomplex subunit 8	Ndufa8	NaN	1.37889	1.24834	2	2	15.1	19.992	3.0411	2009
Q9DCL9;D3Z6P1;D6RCU8	Multifunctional protein ADE2;Phosphoribosylaminoimidazole-succinocarboxamide synthase;Phosphoribosylaminoimidazole carboxylase	Paics	NaN	0.916543	0.666732	10	10	27.5	47.006	45.206	2010
Q9DCN2;Q9DCN2-2;F2Z456	NADH-cytochrome b5 reductase 3;NADH-cytochrome b5 reductase 3 membrane-bound form;NADH-cytochrome b5 reductase 3 soluble form;NADH-cytochrome b5 reductase	Cyb5r3	2.31733	0.898045	0.978516	13	13	48.2	34.127	53.623	2011
Q9DCR2;A0A286YD58;A0A286YDU3	AP-3 complex subunit sigma-1	Ap3s1	NaN	0.364149	0.81281	5	5	26.9	21.732	7.3361	2012
Q9DCS9;D3YUK4	NADH dehydrogenase [ubiquinone] 1 beta subcomplex subunit 10	Ndufb10	NaN	1.60022	0.457148	4	4	31.8	21.024	18.323	2013
Q9DCT2	NADH dehydrogenase [ubiquinone] iron-sulfur protein 3, mitochondrial	Ndufs3	NaN	0.96017	1.07793	7	7	35	30.149	19.926	2014
Q9DCW4;A0A0U1RNP5;A0A0N4SVE0;A0A0U1RNR3;A0A0U1RQB4;A0A0N4SWE9;A0A0U1RNK9	Electron transfer flavoprotein subunit beta	Etfb	2.21213	1.11334	0.928429	8	8	32.2	27.623	23.578	2015
Q9DCX2;B1ASE2	ATP synthase subunit d, mitochondrial	Atp5h	2.01219	1.50745	0.765382	8	8	57.8	18.749	40.887	2016
Q9EP72	ER membrane protein complex subunit 7	Emc7	NaN	0.860282	2.22761	4	4	23.2	26.31	7.2603	2017
Q9EP73	Programmed cell death 1 ligand 1	Cd274	NaN	2.30257	4.18947	2	2	11.7	32.78	5.2724	2018
Q9EP89;A0A1L1SVF9	Serine beta-lactamase-like protein LACTB, mitochondrial	Lactb	0.220041	1.13867	0.864788	9	9	22.7	60.705	24.971	2019
Q9EPB4;A0A0U1RQ20	Apoptosis-associated speck-like protein containing a CARD	Pycard	NaN	1.00989	1.39893	8	8	53.9	21.458	24.901	2020
Q9EPE9	Manganese-transporting ATPase 13A1	Atp13a1	NaN	0.928295	0.790717	2	2	2.6	132.39	2.5017	2021
Q9EPL8;A0A140LHD0	Importin-7	Ipo7	NaN	0.827694	1.01227	2	2	2.7	119.49	4.1897	2022
Q9EPL9;Q3TAW3;E9Q296;Q8C178;D3Z2N6;A0A0J9YVH1	Peroxisomal acyl-coenzyme A oxidase 3;Acyl-coenzyme A oxidase	Acox3	0.894347	0.662204	0.591327	15	15	31.4	78.403	37.424	2023
Q9EPU0;Q9EPU0-2;Q6ZQJ5	Regulator of nonsense transcripts 1	Upf1	NaN	0.380712	0.695129	8	8	9.5	123.97	13.069	2024
Q9EQ06;Q9EQ06-2;A8Y5N4;Q8VCR2-2;Q8VCR2	Estradiol 17-beta-dehydrogenase 11	Hsd17b11	0.597128	1.36697	0.757148	7	7	32.6	32.88	9.9426	2025
Q9EQG9;Q9EQG9-2;Q9EQG9-3	Collagen type IV alpha-3-binding protein	Col4a3bp	NaN	0.825204	0.366536	2	2	6.6	71.11	2.4234	2026
Q9EQH3	Vacuolar protein sorting-associated protein 35	Vps35	NaN	0.643018	0.469077	11	11	17.7	91.712	66.052	2027
Q9EQI8	39S ribosomal protein L46, mitochondrial	Mrpl46	NaN	0.766013	0.5057	2	2	14.5	32.131	3.1348	2028
Q9EQP2	EH domain-containing protein 4	Ehd4	0.442106	1.34075	1.15696	20	18	49.9	61.48	92.706	2029
Q9EQQ2	Protein YIPF5	Yipf5	NaN	1.59972	1.50063	1	1	3.5	27.873	1.6454	2030
Q9EQU5-2;Q9EQU5;A2BE93;A2BE92;Q9EQU5-3	Protein SET	Set	NaN	1.00873	1.01573	6	6	30.7	32.105	23.408	2031
Q9ER00	Syntaxin-12	Stx12	NaN	1.85627	1.18564	5	5	33.6	31.195	21.056	2032
Q9ER72;Q9ER72-2;A0A140LII7	Cysteine--tRNA ligase, cytoplasmic	Cars	NaN	1.18876	0.839153	5	5	9.1	94.859	7.7337	2033
Q9ERG0-2;Q9ERG0	LIM domain and actin-binding protein 1	Lima1	NaN	0.920338	NaN	1	1	2	66.017	1.9225	2034
Q9ERK4;E9Q1T9;F6ZEW4;E9QAX7	Exportin-2	Cse1l	NaN	0.889357	0.533933	7	7	12.2	110.45	10.551	2035
Q9ERL7;D3Z2F6;D3YY16	Glia maturation factor gamma	Gmfg	NaN	0.449052	0.354502	2	2	20.4	16.748	3.2952	2036
Q9ERN0;A0A1L1SUU4	Secretory carrier-associated membrane protein 2	Scamp2	NaN	1.76057	1.62289	2	2	9.7	36.464	5.8625	2037
Q9ERS2	NADH dehydrogenase [ubiquinone] 1 alpha subcomplex subunit 13	Ndufa13	NaN	1.08147	0.983702	3	3	24.3	16.859	4.9973	2038
Q9ES52-3;Q9ES52-2;Q9ES52;Q9ES52-4;Q9ES52-6;Q9ES52-5;F7BZA7	Phosphatidylinositol 3,4,5-trisphosphate 5-phosphatase 1	Inpp5d	NaN	0.554439	0.702903	16	15	19.5	127.2	33.659	2039
Q9ESP1	Stromal cell-derived factor 2-like protein 1	Sdf2l1	NaN	1.09107	1.00199	4	4	34.8	23.648	12.293	2040
Q9EST1;Z4YKL5;Q32M21-3;Q32M21;Q5Y4Y6	Gasdermin-A;Gasdermin-A2;Gasdermin-A3	Gsdma;Gsdma3;Gsdma2	0.587256	2.48018	0.100715	2	2	3.8	49.592	1.6864	2041
Q9EST5;Q9EST5-2	Acidic leucine-rich nuclear phosphoprotein 32 family member B	Anp32b	NaN	0.709015	0.72927	4	3	15.8	31.078	25.205	2042
Q9ESU7;P51912	Amino acid transporter;Neutral amino acid transporter B(0)	Slc1a5	NaN	3.57185	3.28256	4	4	11.2	58.422	10.423	2043
Q9ESW8;A0A1B0GSY1;A0A1B0GSC4	Pyroglutamyl-peptidase 1	Pgpep1	NaN	0.585473	1.28532	2	2	15.3	22.934	3.4099	2044
Q9ESX5;B7ZCL7;F6S1S5;A2AN81;F6YUI5	H/ACA ribonucleoprotein complex subunit 4	Dkc1	NaN	1.22015	1.1557	4	4	10.8	57.401	5.1859	2045
Q9ET01;Q3UEJ6	Glycogen phosphorylase, liver form;Alpha-1,4 glucan phosphorylase	Pygl	0.39929	0.695244	0.496412	33	29	46.7	97.462	103.87	2046
Q9JHF5;F6XRE6;A0A494B9E3;F6ZFB8	V-type proton ATPase subunit a	Tcirg1	3.20716	1.1745	1.24873	13	12	23.5	93.459	26.841	2047
Q9JHI5	Isovaleryl-CoA dehydrogenase, mitochondrial	Ivd	4.27944	1.06773	1.08887	4	4	9.9	46.325	7.5559	2048
Q9JHJ0;A0A1L1SQ12;A0A1L1SR42	Tropomodulin-3	Tmod3	NaN	0.816853	1.43664	8	8	31.2	39.502	10.453	2049
Q9JHK5;Q8CAG6	Pleckstrin	Plek	NaN	0.66856	1.791	5	5	16.6	39.9	13.967	2050
Q9JHU4;F6ZX84	Cytoplasmic dynein 1 heavy chain 1	Dync1h1	3.0599	0.530392	0.292625	78	78	22.4	532.04	130.14	2051
Q9JI11;A0A2I3BQE0;Q9JI10-2;Q9JI10;A2A5M9	Serine/threonine-protein kinase 4;Serine/threonine-protein kinase 4 37kDa subunit;Serine/threonine-protein kinase 4 18kDa subunit;Serine/threonine-protein kinase 3;Serine/threonine-protein kinase 3 36kDa subunit;Serine/threonine-protein kinase 3 20kDa subunit	Stk4;Stk3	NaN	0.644388	0.595503	6	6	17.2	55.541	12.587	2052
Q9JI48	Placenta-specific gene 8 protein	Plac8	NaN	3.11081	3.23212	1	1	13.4	12.353	3.0488	2053
Q9JIF7	Coatomer subunit beta	Copb1	1.62301	0.534928	0.328664	14	14	23	107.06	32.472	2054
Q9JIG7	Coiled-coil domain-containing protein 22	Ccdc22	NaN	0.826457	0.440472	4	4	11	70.843	6.9302	2055
Q9JII6;B1AXW3	Alcohol dehydrogenase [NADP(+)]	Akr1a1	NaN	0.634316	2.39542	20	20	64	36.586	239.78	2056
Q9JIW9;F6QC68	Ras-related protein Ral-B	Ralb	0.772493	1.50142	1.80565	6	3	36.4	23.349	24.793	2057
Q9JJ00	Phospholipid scramblase 1	Plscr1	NaN	2.08532	0.280372	2	2	9.1	35.914	2.3147	2058
Q9JJ28	Protein flightless-1 homolog	Flii	NaN	0.321749	0.218853	10	10	10.9	144.8	18.077	2059
Q9JJA4	Ribosome biogenesis protein WDR12	Wdr12	NaN	0.915277	0.527422	2	2	6.4	47.346	2.6539	2060
Q9JJI8	60S ribosomal protein L38	Rpl38	NaN	1.24999	1.18884	2	2	27.1	8.2038	3.4375	2061
Q9JKF1;A0A0U1RNG5;A0A0U1RPI2;Q3UQP1;F8VQ29;A0A0U1RPU3	Ras GTPase-activating-like protein IQGAP1	Iqgap1	2.27127	0.814237	0.622361	61	58	49.6	188.74	323.31	2062
Q9JKN1	Zinc transporter 7	Slc30a7	NaN	0.746205	0.758483	2	2	6.9	41.789	3.1802	2063
Q9JKR6;F6TRP3;A0A1L1SQ34;E0CYZ2	Hypoxia up-regulated protein 1	Hyou1	1.02023	0.631561	1.96221	18	18	25.8	111.18	40.731	2064
Q9JKX6;A0A0A6YVU1;A2ATT5	ADP-sugar pyrophosphatase	Nudt5	NaN	0.702236	0.929466	2	2	10.1	23.984	1.7951	2065
Q9JLI8	Squamous cell carcinoma antigen recognized by T-cells 3	Sart3	NaN	NaN	NaN	1	1	1.2	109.62	2.606	2066
Q9JLJ2;Q9JLJ2-2	4-trimethylaminobutyraldehyde dehydrogenase	Aldh9a1	0.299826	0.857089	1.25329	10	10	27.1	53.514	60.932	2067
Q9JLJ5	Elongation of very long chain fatty acids protein 1	Elovl1	NaN	1.24341	0.911143	1	1	4.7	32.677	4.8667	2068
Q9JLZ6-2;Q9JLZ6	Hypermethylated in cancer 2 protein	Hic2	NaN	1.57897	1.20152	1	1	1.8	60.186	1.5549	2069
Q9JM14;A2A9X5	5(3)-deoxyribonucleotidase, cytosolic type	Nt5c	NaN	1.24291	1.18749	6	6	49.5	23.076	47.536	2070
Q9JM76;H7BWZ3;A0A0G2JFK7;D3Z2F7;D3Z2F8	Actin-related protein 2/3 complex subunit 3	Arpc3	0.630085	1.04704	1.11784	7	7	49.4	20.524	128.17	2071
Q9JME7	Trafficking protein particle complex subunit 2-like protein	Trappc2l	NaN	0.844189	1.45337	1	1	9.4	16.018	2.4322	2072
Q9JMH6;Q9JMH6-2;A0A1W2P6U1	Thioredoxin reductase 1, cytoplasmic	Txnrd1	NaN	0.722286	0.881984	10	10	20.2	67.083	23.156	2073
Q9QUH0;A0A1Y7VM65	Glutaredoxin-1	Glrx	NaN	0.598795	1.28715	2	2	33.6	11.871	5.0082	2074
Q9QUI0;A0A0A6YXF6;Q9CR99;Q62159;A0A0A6YWJ1;A0A0G2JEP8;H3BL56;P62746	Transforming protein RhoA;Rho-related GTP-binding protein RhoC	Rhoa;4930544G11Rik;Rhoc	0.80459	1.01232	1.04577	3	3	25.4	21.782	118.02	2075
Q9QUJ7-2;Q9QUJ7;E9PUC2;Q9CZW4	Long-chain-fatty-acid--CoA ligase 4	Acsl4	NaN	0.571811	0.798761	5	5	13.4	74.338	21.032	2076
Q9QUM9;E0CXB1;E0CYT2	Proteasome subunit alpha type-6	Psma6	0.903121	1.04112	1.16698	9	9	41.5	27.372	34.889	2077
Q9QUR6	Prolyl endopeptidase	Prep	NaN	0.614458	1.95158	14	14	26.3	80.751	40.259	2078
Q9QUR7	Peptidyl-prolyl cis-trans isomerase NIMA-interacting 1	Pin1	NaN	NaN	NaN	1	1	11.5	18.37	2.9657	2079
Q9QWR8;Q3UZX5	Alpha-N-acetylgalactosaminidase	Naga	NaN	2.11978	1.02331	5	4	22.2	47.234	9.7286	2080
Q9QXB9	Developmentally-regulated GTP-binding protein 2	Drg2	NaN	0.603534	0.501293	7	7	24.2	40.718	9.1626	2081
Q9QXH4;H3BKX8;E9PXZ7;Q3V0T4;A0A0U1RNJ3	Integrin alpha-X	Itgax	3.04228	1.10353	1.76209	20	20	21	129.15	77.657	2082
Q9QXS1-6;Q9QXS1-4;Q9QXS1-16;Q9QXS1;Q9QXS1-2;Q9QXS1-8;Q9QXS1-7;Q9QXS1-14;Q9QXS1-13;Q9QXS1-3;Q9QXS1-5;Q9QXS1-11;Q9QXS1-12;Q9QXS1-9;Q9QXS1-10;Q9QXS1-15;E9Q3W4;A0A3B2W7J8;A0A0R4J218;A0A0R4J223;E9Q9J6;A0A0R4J221;A0A7N9VRC4;Q8R0W0	Plectin	Plec	0.968658	7.85083	1.15514	14	14	4.5	519.75	22.748	2083
Q9QXX4	Calcium-binding mitochondrial carrier protein Aralar2	Slc25a13	NaN	0.924619	1.77055	9	7	18	74.466	9.041	2084
Q9QYA2;G3UY77	Mitochondrial import receptor subunit TOM40 homolog	Tomm40	NaN	0.811734	0.894302	5	5	24.9	37.895	8.3407	2085
Q9QYB1	Chloride intracellular channel protein 4	Clic4	NaN	0.829944	2.85401	8	8	43.5	28.729	26.041	2086
Q9R1R8;Q9QYF1	Retinol dehydrogenase 11	Rdh11	NaN	0.405004	1.1958	2	2	9.3	33.24	2.2372	2087
Q9QYJ0	DnaJ homolog subfamily A member 2	Dnaja2	NaN	0.801116	0.448253	5	5	26.5	45.745	14.062	2088
Q9QYR9	Acyl-coenzyme A thioesterase 2, mitochondrial	Acot2	NaN	NaN	NaN	1	1	4	49.656	2.4533	2089
Q9QZB7	Actin-related protein 10	Actr10	NaN	1.34234	0.630574	1	1	3.1	46.207	1.8787	2090
Q9QZD8	Mitochondrial dicarboxylate carrier	Slc25a10	NaN	2.44035	NaN	1	1	8.4	31.715	2.221	2091
Q9QZD9;A2AE03	Eukaryotic translation initiation factor 3 subunit I	Eif3i	NaN	1.17705	0.942624	12	12	51.1	36.46	59.968	2092
Q9QZE5	Coatomer subunit gamma-1	Copg1	NaN	0.81815	0.415294	8	6	12	97.512	11.902	2093
Q9QZK7	Docking protein 3	Dok3	NaN	NaN	NaN	1	1	2.7	48.027	2.4303	2094
Q9QZL0;E9PZP3	Receptor-interacting serine/threonine-protein kinase 3	Ripk3	NaN	0.270967	1.05009	2	2	3.5	53.322	1.7588	2095
Q9QZM0	Ubiquilin-2	Ubqln2	NaN	NaN	NaN	1	1	2	67.35	1.9338	2096
Q9QZQ8-2;Q9QZQ8;Q8CCK0	Core histone macro-H2A.1	H2afy	NaN	0.195707	0.207336	6	6	21.4	39.289	10.601	2097
Q9R097	Kunitz-type protease inhibitor 1	Spint1	NaN	5.07199	5.19731	2	2	7.7	56.59	4.396	2098
Q9R0E1	Procollagen-lysine,2-oxoglutarate 5-dioxygenase 3	Plod3	NaN	NaN	NaN	1	1	1.9	84.921	2.3045	2099
Q9R0N0	Galactokinase	Galk1	NaN	0.362308	0.751352	2	2	6.1	42.295	4.4078	2100
Q9R0P5	Destrin	Dstn	NaN	0.932904	1.12618	5	4	33.9	18.521	50.862	2101
Q9R0P9	Ubiquitin carboxyl-terminal hydrolase isozyme L1	Uchl1	NaN	0.961121	1.28125	1	1	9.4	24.838	2.8526	2102
Q9R0Q7;D3Z7C6	Prostaglandin E synthase 3	Ptges3	NaN	0.843261	0.967739	3	3	18.1	18.721	48.822	2103
Q9R0X4;Q32MW3	Acyl-coenzyme A thioesterase 9, mitochondrial;Acyl-coenzyme A thioesterase 10, mitochondrial	Acot9;Acot10	1.23944	0.639643	0.665514	8	8	21.9	50.56	15.381	2104
Q9R112;H3BLH2;F6ZKZ3	Sulfide:quinone oxidoreductase, mitochondrial	Sqrdl	4.47862	1.02139	0.939314	10	10	28	50.282	17.453	2105
Q9R1J0	Sterol-4-alpha-carboxylate 3-dehydrogenase, decarboxylating	Nsdhl	NaN	0.894536	2.51415	4	4	16.9	40.685	6.9714	2106
Q9R1P0;E9PW69;E9Q0X0	Proteasome subunit alpha type-4;Proteasome subunit alpha type	Psma4	0.195366	1.0707	1.1821	7	7	26.8	29.47	20.77	2107
Q9R1P1	Proteasome subunit beta type-3	Psmb3	0.0593356	0.981245	1.11381	8	8	51.7	22.965	32.434	2108
Q9R1P3	Proteasome subunit beta type-2	Psmb2	NaN	1.21158	1.29	8	8	62.7	22.906	43.234	2109
Q9R1P4;A0A1B0GS70	Proteasome subunit alpha type-1	Psma1	NaN	1.05103	1.00077	15	15	63.9	29.546	55.552	2110
Q9R1Q7	Proteolipid protein 2	Plp2	NaN	2.11772	2.66405	1	1	7.9	16.607	7.3722	2111
Q9R1T2-2;Q9R1T2	SUMO-activating enzyme subunit 1;SUMO-activating enzyme subunit 1, N-terminally processed	Sae1	NaN	1.15186	1.92147	4	4	22.9	36.135	7.6423	2112
Q9R1T4-2;Q9R1T4-3;Q9R1T4;A2A3W1	Septin-6	2024-09-06	NaN	0.698365	0.833273	8	3	29	48.763	11.584	2113
Q9WTI7-2;Q9WTI7-3;Q9WTI7;Q9WTI7-4;Q5ND45;O88329	Unconventional myosin-Ic	Myo1c	NaN	0.64825	1.60139	22	22	27.2	118.15	52.464	2114
Q9WTL7	Acyl-protein thioesterase 2	Lypla2	NaN	0.934023	0.857953	5	5	28.6	24.794	7.816	2115
Q9WTM5;A0A1B0GT54;A0A1B0GSR4;A0A1B0GRW3	RuvB-like 2	Ruvbl2	NaN	0.474601	0.466441	6	6	15.6	51.112	8.4468	2116
Q9WTP7;F6RP11	GTP:AMP phosphotransferase AK3, mitochondrial	Ak3	NaN	NaN	NaN	4	4	22.9	25.426	5.2743	2117
Q9WTR1	Transient receptor potential cation channel subfamily V member 2	Trpv2	NaN	0.857228	1.5302	9	9	15.5	85.964	26.861	2118
Q9WTX5	S-phase kinase-associated protein 1	Skp1	NaN	1.14785	1.19908	2	2	16	18.672	13.444	2119
Q9WU28;E9PVG3;E9PZ62;E9Q093;E9Q5Q8;H7BWX1	Prefoldin subunit 5	Pfdn5	NaN	0.55937	0.814869	4	4	33.1	17.356	7.3823	2120
Q9WU78;Q9WU78-3;Q9WU78-2	Programmed cell death 6-interacting protein	Pdcd6ip	NaN	0.460203	1.71534	13	13	17.1	96.023	21.804	2121
Q9WUA2;A0A087WS80;A0A087WPV4	Phenylalanine--tRNA ligase beta subunit	Farsb	NaN	0.787974	0.53904	6	6	10.5	65.696	7.3709	2122
Q9WUL5	Programmed cell death 1 ligand 2	Pdcd1lg2	1.67322	2.09244	2.38602	4	4	19.4	27.819	18.069	2123
Q9WUM3;A0A494B9Y4;D3YUG6	Coronin-1B	Coro1b	NaN	0.851116	0.970453	11	11	30.6	53.912	65.096	2124
Q9WUM4;E9PX03;E9PZJ0;E9PVJ1	Coronin-1C	Coro1c	NaN	1.05645	0.987954	14	14	32.7	53.12	39.112	2125
Q9WUM5	Succinyl-CoA ligase [ADP/GDP-forming] subunit alpha, mitochondrial	Suclg1	NaN	1.25621	0.503227	3	3	8.7	36.154	4.1812	2126
Q9WUP7;Q9WUP7-2;A0A087WP81	Ubiquitin carboxyl-terminal hydrolase isozyme L5	Uchl5	NaN	0.926065	NaN	2	2	8.5	37.616	1.8973	2127
Q9WUU7	Cathepsin Z	Ctsz	0.772233	0.904768	3.14167	4	4	12.7	33.996	32.907	2128
Q9WV54	Acid ceramidase;Acid ceramidase subunit alpha;Acid ceramidase subunit beta	Asah1	1.26804	1.76375	1.17309	7	7	21.3	44.669	10.695	2129
Q9WV55;A0A3B2W837	Vesicle-associated membrane protein-associated protein A	Vapa	8.29165	0.670444	1.06952	10	9	43.8	27.855	42.975	2130
Q9WVA4;A0A0A6YXG6;Q9R1Q8	Transgelin-2	Tagln2	1.2275	0.935296	1.13196	11	11	62.8	22.395	169.9	2131
Q9WVE8;A0A2R8W6S4;A0A338P6P7;A0A2R8W750;Q3UP40	Protein kinase C and casein kinase substrate in neurons protein 2	Pacsin2	0.240246	0.955974	1.6991	7	7	15	55.832	33.952	2132
Q9WVJ2;E9Q5I9;F6ZQQ3;E9Q0U1;F6PXS6;E9PY93	26S proteasome non-ATPase regulatory subunit 13	Psmd13	NaN	1.00799	0.811342	14	14	42	42.809	34.03	2133
Q9WVK0	Type-1 angiotensin II receptor-associated protein	Agtrap	NaN	NaN	1.07843	1	1	24.8	17.525	1.5329	2134
Q9WVK4;Q8BH64	EH domain-containing protein 1	Ehd1	1.86702	1.16401	1.20844	26	17	66.3	60.602	141.98	2135
Q9WVL3-2;Q9WVL3	Solute carrier family 12 member 7	Slc12a7	NaN	5.5977	1.06379	1	1	1	116.55	1.4064	2136
Q9Z0E6;E9Q2N7;Q01514	Interferon-induced guanylate-binding protein 2	Gbp2	NaN	0.842896	1.47631	7	7	15.8	66.739	15.126	2137
Q9Z0M5	Lysosomal acid lipase/cholesteryl ester hydrolase	Lipa	NaN	0.285656	0.230541	5	5	16.4	45.325	9.5036	2138
Q9Z0N1;Q9Z0N2;A2AAW9	Eukaryotic translation initiation factor 2 subunit 3, X-linked;Eukaryotic translation initiation factor 2 subunit 3, Y-linked	Eif2s3x;Eif2s3y	0.230341	2.02824	0.937214	12	12	35.6	51.065	34.701	2139
Q9Z0P5;Q9Z0P5-2;A0A1L1STC8;A0A1L1SU53;A0A087WRG4	Twinfilin-2	Twf2	NaN	0.576906	2.46663	12	10	49.6	39.47	39.649	2140
Q9Z0Y1;E9Q919	Dynactin subunit 3	Dctn3	NaN	0.95596	0.271416	3	3	13.4	20.978	3.352	2141
Q9Z110;Q9Z110-2;D3Z0B4	Delta-1-pyrroline-5-carboxylate synthase;Glutamate 5-kinase;Gamma-glutamyl phosphate reductase	Aldh18a1	NaN	1.04034	0.817229	9	9	15.3	87.265	14.992	2142
Q9Z127;Q8BGK6-2;Q8BGK6	Large neutral amino acids transporter small subunit 1	Slc7a5	NaN	1.69888	2.84667	6	6	11.5	55.872	11.944	2143
Q9Z183	Protein-arginine deiminase type-4	Padi4	NaN	NaN	NaN	1	1	2.1	74.414	1.6082	2144
Q9Z1A1;B8JJG7;B8JJG8;F6QJV5;B8JJG9		Tfg	NaN	0.675385	7.81536	9	9	34	43.02	44.499	2145
Q9Z1D1	Eukaryotic translation initiation factor 3 subunit G	Eif3g	NaN	0.713857	0.587572	6	6	19.4	35.638	15.327	2146
Q9Z1F9;H3BJQ2;A2BH29	SUMO-activating enzyme subunit 2	Uba2	NaN	0.68361	2.45259	5	5	12.2	70.568	9.7024	2147
Q9Z1G3;A0A2I3BPD0;A0A2I3BQD9;D3Z5W3;Q99L60-3;Q99L60;Q99L60-2	V-type proton ATPase subunit C 1	Atp6v1c1	NaN	0.718415	0.876077	12	12	38.7	43.887	54.236	2148
Q9Z1N5;G3UXI6;D6RHT5	Spliceosome RNA helicase Ddx39b	Ddx39b	NaN	0.610387	0.773292	10	2	20.8	49.035	16.841	2149
Q9Z1Q5	Chloride intracellular channel protein 1	Clic1	0.222564	0.812982	2.67441	7	7	39	27.013	147.58	2150
Q9Z1T1;A0A338P6V5;A0A571BES1;Q9JME5;A0A571BEC1;A0A571BEW4	AP-3 complex subunit beta-1	Ap3b1	0.511261	0.599599	0.572568	10	10	10.8	122.74	12.281	2151
Q9Z1W8	Potassium-transporting ATPase alpha chain 2	Atp12a	NaN	NaN	NaN	3	1	2.7	114.73	1.974	2152
Q9Z1Z0;Q9Z1Z0-2;Q9Z1Z0-3;A0A0J9YUG0;Q9Z1Z0-4	General vesicular transport factor p115	Uso1	NaN	0.349761	0.492576	5	5	7	106.98	7.6881	2153
Q9Z1Z2	Serine-threonine kinase receptor-associated protein	Strap	NaN	0.317839	1.09686	6	6	24.3	38.442	15.375	2154
Q9Z204-4;Q9Z204-3;Q9Z204-2;Q9Z204-5;Q9Z204;A0A2I3BRM6;A0A2I3BQH3;A0A2I3BQW7;E9Q5X7;A0A0A6YXQ8;Q8BTF8-2;Q8BTF8	Heterogeneous nuclear ribonucleoproteins C1/C2	Hnrnpc	0.478623	0.936729	1.32989	8	8	27.7	32.223	17.244	2155
Q9Z266-2;Q9Z266	SNARE-associated protein Snapin	Snapin	NaN	2.14958	NaN	1	1	17.1	9.4509	2.2982	2156
Q9Z2A7	Diacylglycerol O-acyltransferase 1	Dgat1	NaN	NaN	0.908013	1	1	5	56.789	3.874	2157
Q9Z2I9	Succinyl-CoA ligase [ADP-forming] subunit beta, mitochondrial	Sucla2	0.697904	1.24942	0.867217	8	8	21.2	50.113	17.244	2158
Q9Z2M6	Ubiquitin-like protein 3	Ubl3	NaN	2.61581	NaN	2	2	20.5	13.18	2.5156	2159
Q9Z2M7;Q9D6D9;Q91W01;A0A2R8W6J8;O35621	Phosphomannomutase 2	Pmm2	NaN	0.450513	0.156574	4	4	19.4	27.656	7.2789	2160
Q9Z2U0;A0A338P7D7;Q9CWH6;B7ZMS4;A0A3Q4L361;A0A3Q4EHS3;A0A3Q4EG42	Proteasome subunit alpha type-7;Proteasome subunit alpha type-7-like	Psma7;Psma8	0.607164	1.08228	1.16947	8	8	41.1	27.855	116.51	2161
Q9Z2U1;A0A0G2JF97	Proteasome subunit alpha type-5	Psma5	0.696976	1.2231	1.01286	8	8	44.4	26.411	76.612	2162
Q9Z2X1;Q9Z2X1-2;J3QMT0;J3QM80;J3QNH2;J3QMV8;J3QP45	Heterogeneous nuclear ribonucleoprotein F;Heterogeneous nuclear ribonucleoprotein F, N-terminally processed	Hnrnpf	NaN	1.08328	0.869159	7	5	25.8	45.729	57.488	2163
Q9Z2Z6	Mitochondrial carnitine/acylcarnitine carrier protein	Slc25a20	NaN	NaN	NaN	3	3	8	33.026	2.7198	2164
[truncated: 1 more rows]
