# Supplementary material for: Glutamate utilization fuels rapid production of mitochondrial ROS in dendritic cells and drives systemic inflammation during tularemia
Source: Sci Adv. 2025 Aug 29;11(35):eadu6271. doi: 10.1126/sciadv.adu6271 (PMC12396335; doi:10.1126/sciadv.adu6271)
Supplement: Supplementary file 2 — Data S1 to S5 [file sciadv.adu6271_data_s1_to_s5.zip › adu6271_data_s2.xlsx]

## Sheet: TableS2_MitoTEMPO
			Mock+DMSO (log2 LFQ intensities)			Mock+MitoTEMPO (log2 LFQ intensities)			FSC200+DMSO (log2 LFQ intensities)			FSC200+MitoTEMPO (log2 LFQ intensities)			FSC200 MitoTEMPO vs DMSO
Uniprot accession	Protein names	Gene names	R1	R2	R3	R1	R2	R3	R1	R2	R3	R1	R2	R3	Fold change (log2)	p-value (-log10)	Significant with fold change >1.2	ANOVA p-value (-log10)	ANOVA Significant (p<0.05)	Peptides	Unique peptides	Sequence coverage [%]	Mol. weight [kDa]	Score	id
A0A023T778;Q9CQL1;P61327;G3UZW7	Protein mago nashi homolog 2;Protein mago nashi homolog	Magohb;Magoh	25.3573	25.1238	24.8282	25.2667	24.7494	24.7139	25.4107	25.1946	25.1609	24.8765	25.4721	24.9802	-0.145824	0.296106		0.294499		3	3	29.1	17.31	18.754	0
A0A087WNM1;Q91Z67;A0A087WSQ1;A0A087WS59	SLIT-ROBO Rho GTPase-activating protein 2	Srgap2	24.5274	24.2536	24.2302	24.1051	24.5227	23.785	24.3174	24.1003	23.7876	23.9741	24.2465	23.5493	-0.145105	0.222473		0.351542		4	4	5.4	98.278	8.9304	1
A0A087WNP6;Q4VAA2-2;Q4VAA2;F8WGL9;A0A087WS49;A0A087WRM0	Protein CDV3	Cdv3	26.9447	27.1358	26.6516	27.1816	26.9594	26.8081	26.8627	26.7044	26.7695	26.6922	26.9499	26.7762	0.0272509	0.111243		0.319007		5	5	48.5	24.196	159.52	2
F8VQC7;A0A087WNW3;A0A087WRS1;A0A087WQ25;A0A087WS23;A0A087WQF8;A0A087WQI3;A0A087WPW5;A0A087WQD0;A0A087WP85;A0A087WQQ5;A0A087WQG4;A0A087WP14;A0A087WS29;A0A087WS04;A0A087WPX0;A0A087WP48;Q61595-10;Q61595-11;Q61595-5;Q61595-15;Q61595;Q61595-7;Q61595-2;Q61595-13;Q61595-8;Q61595-4;Q61595-6;Q61595-14;Q61595-3;Q61595-16;Q61595-12;Q61595-9	Kinectin	Ktn1	23.5796	23.1558	22.6236	23.2956	22.748	23.1812	22.9939	23.4007	22.9966	23.1552	23.275	21.766	-0.398303	0.32554		0.12206		3	3	3.5	152.54	10.475	3
A0A087WRP7;A0A087WNZ5;P0CW03;P0CW02	Lymphocyte antigen 6C2;Lymphocyte antigen 6C1	Ly6c1;Ly6c2	21.8305	21.8005	NaN	NaN	20.7106	21.0431	20.4032	19.9893	21.375	NaN	NaN	20.537	-0.052199	0		NaN		1	1	18	12.032	4.2323	4
A0A087WP33;Q68FE2;A0A087WPL8;Q68FE2-2	Autophagy-related protein 9A	Atg9a	NaN	NaN	NaN	NaN	NaN	NaN	21.53	21.5716	NaN	21.1862	21.3702	19.8959	-0.733358	0.511154		NaN		2	2	3.2	95.11	3.6908	5
A0A087WP98;A0A087WPN6;P26350;A0A087WQN2	Prothymosin alpha;Prothymosin alpha, N-terminally processed;Thymosin alpha	Ptma	25.7902	26.038	25.9097	25.9419	25.8122	25.7281	25.94	25.2627	26.031	25.9143	25.2227	25.8999	-0.0655899	0.0688468		0.099587		3	3	32.8	6.4913	108.8	6
A0A1B0GR64;A0A087WPT7;Q6P549	Phosphatidylinositol 3,4,5-trisphosphate 5-phosphatase 2	Inppl1	NaN	NaN	23.4945	NaN	NaN	23.6652	NaN	NaN	NaN	NaN	NaN	NaN	0	NaN		NaN		1	1	1.8	67.125	2.9953	7
A0A087WQE6;P83940;A0A087WNT1;A0A087WPE4	Transcription elongation factor B polypeptide 1	Tceb1	24.4204	24.186	24.3775	24.4246	24.4404	24.2271	24.4818	24.5037	24.6486	24.3335	24.4718	24.5211	-0.102577	0.597853		0.822816		6	6	65.3	10.657	123.59	8
A0A087WQN7;F8VQ87;P97789-2;P97789;P97789-3	5-3 exoribonuclease 1	Xrn1	21.0777	21.1693	21.4825	21.2801	21.7142	21.0412	20.8494	21.3579	21.4466	21.3903	21.3836	20.804	-0.0253563	0.0317767		0.0305488		2	2	3.7	194.3	5.3047	9
A0A087WQT6;O89110	Caspase-8;Caspase-8 subunit p18;Caspase-8 subunit p10	Casp8	25.5318	25.0422	25.068	25.3386	25.3305	25.3444	25.2281	25.2854	25.2862	25.3124	25.2969	25.2687	0.026137	0.493321		0.126145		9	9	29.4	57.82	49.19	10
B7ZNJ1;A0A087WS56;B9EHT6;A0A087WSN6;Q3UHL6;A0A087WR50;P11276;Q4KL80	Fibronectin;Anastellin	Fn1	21.8175	21.3939	22.1576	21.7073	22.1819	21.9362	21.2783	22.0106	22.737	22.0155	22.2814	22.6728	0.314631	0.272845		0.244631		4	4	3.4	239.72	13.132	11
A0A087WRC2;Q9D937	Uncharacterized protein C11orf98 homolog	Ints5	22.5032	21.9281	21.3751	21.4792	21.2131	21.3955	21.5599	21.3046	20.8412	21.2576	21.6117	20.9251	0.0295766	0.0345982		0.781942		1	1	8.1	11.508	2.1066	12
A0A087WRD6;Q3ZB60;P20917-2;P20917	Myelin-associated glycoprotein	Mag	23.5419	23.2312	22.8889	23.1363	23.2843	22.1362	23.3736	22.9309	22.1059	22.2728	22.8949	22.1084	-0.37811	0.356063		0.421482		1	1	12.5	18.734	2.1716	13
Q62347;A0A087WRI6;Q01147;Q01147-1	Cyclic AMP-responsive element-binding protein 1	Creb1	19.4431	20.0308	19.6091	19.6875	19.9746	20.2967	19.0651	19.4133	19.7649	19.0785	19.3236	20.0148	0.0578556	0.0579161		0.537684		1	1	10.5	30.959	4.058	14
A0A087WRR4;Q9D8Y8	Inhibitor of growth protein 5	Ing5	19.9061	19.6221	NaN	19.2485	19.1348	19.6934	19.2507	21.6287	NaN	19.3953	19.6186	19.4596	-0.948528	0.437869		NaN		1	1	53.7	4.9406	3.3919	15
A0A087WRY3;Q80XU3	Nuclear ubiquitous casein and cyclin-dependent kinase substrate 1	Nucks1	25.3227	25.0865	24.9349	24.6648	25.0141	24.8292	24.9894	24.8176	24.9608	24.896	24.8585	25.0225	0.00309753	0.0141017		0.702197		5	5	17.6	26.184	37.684	16
A0A087WRZ7;A0A0G2JDM3;E9PWG4;A0A0G2JDW2;P05977-2;P05977;P09542	Myosin light chain 1/3, skeletal muscle isoform;Myosin light chain 3	Myl1;Myl3	24.7509	24.4536	24.0678	24.6401	24.1635	24.2053	24.4689	24.8711	24.2048	25.0891	24.5881	24.3399	0.157462	0.207656		0.181173		2	2	17.4	10.301	40.768	17
A0A087WS76;A0A140LHL6;E9Q3S4	Mitogen-activated protein kinase kinase kinase 19	Map3k19	25.3384	25.1769	25.1574	24.779	25.6382	25.2371	24.9253	26.0026	24.8335	24.6564	25.3703	25.363	-0.123869	0.100193		0.00567325		2	2	1.6	135.87	2.5245	18
A0A087WSK7;Q9CQZ0;Q921I0	ORM1-like protein 2;ORM1-like protein 1	Gm28778;Ormdl2;Ormdl1	21.8252	21.5172	NaN	21.6709	21.5581	NaN	21.4593	20.6531	NaN	22.0326	20.7294	21.2497	0.281041	0.181825		NaN		1	1	6.4	25.715	7.5032	19
Q8C3V4;A0A087WSP5;P42225;Q99K94;Q8CFQ1;A0A087WRI1;A0A087WSQ5	Signal transducer and activator of transcription;Signal transducer and activator of transcription 1	Stat1	25.1574	25.2191	25.1097	25.0653	25.257	25.2154	25.0734	25.3988	25.4435	25.1942	25.2119	25.5428	0.0110524	0.0226928		0.299973		20	20	33.2	87.314	107.37	20
A0A0A0MQ68;Q60759	Glutaryl-CoA dehydrogenase, mitochondrial	Gcdh	20.3813	20.7727	21.0123	20.5527	NaN	NaN	19.6666	19.8923	20.837	20.6698	20.7098	19.9555	0.313026	0.291695		NaN		2	2	6.9	49.57	4.4346	21
A0A0A0MQ73;Q6PDK2	Histone-lysine N-methyltransferase;Histone-lysine N-methyltransferase 2D	Kmt2d	NaN	23.6336	23.9584	NaN	24.2808	NaN	23.721	NaN	24.3397	NaN	24.4295	23.8546	0.1117	0.0882279		NaN		2	2	0.5	600.3	2.3823	22
S4R294;S4R2J9;A0A0A0MQ79;Q3TLH4-5;Q3TLH4;S4R209;S4R2E2;S4R2L9;S4R298	Protein PRRC2C	Prrc2c	25.3123	25.3471	25.3009	25.2446	25.195	24.7864	25.0071	25.3811	25.3427	25.1879	25.4377	25.1017	-0.00123787	0.00259663		0.331269		16	16	10.2	298.11	48.436	23
A0A0G2JFY0;A0A0A0MQ80;Q3UMC0;D3Z0U5;D6RGM7;D3Z4J2;Q9D3R6-3;Q9D3R6	Spermatogenesis-associated protein 5;Katanin p60 ATPase-containing subunit A-like 2	Spata5;Katnal2	23.2275	23.2242	23.2988	23.199	22.6123	22.7638	23.3105	22.973	22.8527	23.4322	22.9187	22.8473	0.0206833	0.0303259		0.438763		2	2	3.3	91.287	6.5137	24
B1ASH4;A0A0A0MQ83;Q80V70	Multiple epidermal growth factor-like domains protein 6	Megf6	24.3368	24.3329	23.7608	24.6329	23.8456	23.1682	23.396	23.1388	22.7883	22.9663	23.2973	22.0913	-0.322706	0.331993		1.36572	+	1	1	1.8	125.11	2.4121	25
A0A0A0MQ90;P97352	Protein S100-A13	S100a13	24.1082	23.9289	23.7345	23.8339	24.2443	24.1049	24.2046	24.2524	23.8144	24.4175	23.8763	23.8833	-0.0313994	0.0474457		0.0789632		5	5	31.9	17.744	12.035	26
G3UZM1;A0A0A0MQ98;Q69ZK6	Probable JmjC domain-containing histone demethylation protein 2C	Jmjd1c	NaN	NaN	NaN	23.7592	23.7899	23.9725	24.1011	24.0163	23.6215	23.7445	23.8185	22.5579	-0.539364	0.549519		NaN		2	2	2.3	281.59	2.0962	27
A0A0A0MQA5;P68368;A0A087WQS4;A0A087WRB4;A0A087WSB0;A0A087WSL5	Tubulin alpha-4A chain	Tuba4a	24.8624	25.0017	25.2036	24.908	25.0121	25.0077	24.9306	24.917	25.0801	24.6291	24.9256	25.0733	-0.0998859	0.286599		0.158054		27	6	50.3	52.793	53.999	28
Q9QXZ0;A0A0A0MQA6;Q9QXZ0-4;B1ARU4;Q9QXZ0-2;Q9QXZ0-3;E9PVY8;E9QA63;E9QNP1;F7ACR9;A0A571BGC6;A0A571BF93;F6Q750;F6SHS0;F6RL59;F6XCT0;F6YKN8;F6RCJ3;Q69ZZ9;A0A5F8MP99	Microtubule-actin cross-linking factor 1	Macf1	24.3004	24.021	23.6292	23.8578	23.7258	23.5295	23.7622	23.2883	23.7723	23.8192	23.6672	23.7048	0.122792	0.300341		0.49821		8	8	1.9	831.87	19.34	29
A0A0A0MQF5;Q8K2H2	OTU domain-containing protein 6B	Otud6b	23.4796	22.7325	23.0477	23.4677	22.9747	23.1296	22.8506	23.234	22.6146	23.085	22.9822	22.0939	-0.179327	0.18913		0.302802		1	1	4.3	37.187	10.464	30
A0A0A0MQM0;P63242;Q8BGY2;J3QPS8	Eukaryotic translation initiation factor 5A;Eukaryotic translation initiation factor 5A-1;Eukaryotic translation initiation factor 5A-2	Eif5a;Eif5a2	28.0282	28.2436	28.2946	28.196	27.9118	28.2587	28.1154	28.216	28.2348	28.0857	28.156	28.1452	-0.0597388	0.624581		0.0726068		12	12	67.1	16.302	323.31	31
A0A0A0MQN4;Q9D906;S4R2D5;S4R2T5;S4R1K1;S4R1U3;S4R1W9;S4R1N8;S4R2P7;S4R1T0	Ubiquitin-like modifier-activating enzyme ATG7	Atg7	23.4336	23.5211	23.8285	23.594	23.8523	23.6338	23.5567	23.6422	23.9215	23.6301	23.7821	23.7907	0.0275014	0.0795966		0.12751		13	13	27.4	82.276	40.676	32
A0A0A6YVP4;Q9CPR5-2;Q9CPR5;F8WHN1	39S ribosomal protein L15, mitochondrial	Mrpl15	22.7882	22.4488	22.3984	23.0053	22.5929	22.5925	22.714	23.5326	23.047	22.7747	22.7174	22.7635	-0.346029	0.657352		0.826371		2	2	13.7	19.212	3.8729	33
A0A0A6YVS2;Q921L3	Transmembrane and coiled-coil domain-containing protein 1	Tmco1	22.7003	22.7506	22.7737	22.562	22.8894	22.5792	23.0204	22.9748	22.6316	22.9433	22.9182	22.5581	-0.0690848	0.147043		0.233669		3	3	17	22.283	6.602	34
A0A0A6YXC8;E9QKR1;A0A0A6YW06;Q03173-6;Q03173-3;Q03173-4;J3QNM3;E9QKQ9;E9QLZ9;Q03173-5;Q03173;Q03173-2	Protein enabled homolog	Enah	25.5796	25.6239	25.287	25.8974	25.3693	25.3588	25.6786	25.6528	25.436	25.9743	25.4606	25.1445	-0.062664	0.0877263		0.00806289		8	8	28.2	58.35	28.267	35
A0A0A6YW28;P35123;A0A0A6YVY7;A0A0A6YWM7	Ubiquitin carboxyl-terminal hydrolase;Ubiquitin carboxyl-terminal hydrolase 4	Usp4	21.6747	21.9269	21.3623	23.8083	22.355	22.0824	22.0131	22.1769	22.2944	22.2026	22.5537	22.5666	0.279494	0.90255		0.898953		7	7	14.3	103.72	26.496	36
A0A0A6YWM8;A0A0A6YW53;P97820;B7ZNR9;B2RUE8;A0A0A6YWR8;F8VPL5;E9PVG7;B9EKN8;G3X9G2;Q5SXG3;Q5SXG1;E9PUL9;E0CY98;E0CXD6;A0A0A6YVZ8;A0A0A6YWJ2;B2RQ80;E0CZD7;E0CZF8;F7AMS7;Q9JM52-2;Q9JM52;P83510;Q9JM52-3;P83510-2	Mitogen-activated protein kinase kinase kinase kinase 4;Misshapen-like kinase 1;Traf2 and NCK-interacting protein kinase	Map4k4;Tnik;Mink1	24.6291	23.8035	23.7985	24.0905	24.1718	23.7093	23.9053	23.4656	22.25	23.9564	23.0223	23.1789	0.178924	0.113229		0.636588		2	2	3.3	144.69	6.6359	37
A0A0A6YWL9;A0A0A6YW73;A0A0R4J2D8;A0A0R4J2D6;Q8BHK6-4;Q8BHK6-3;Q8BHK6-2;Q8BHK6	SLAM family member 7	Slamf7	23.1586	22.9276	22.7353	22.1448	23.1045	22.8107	23.0808	21.4907	NaN	22.6991	21.9895	22.2843	0.0385672	0.0193695		NaN		1	1	4.6	31.29	4.5458	38
A0A0A6YW87;Q9CX13	Protein cornichon homolog 4	Cnih4	20.1333	NaN	NaN	19.9651	NaN	20.35	NaN	20.1378	NaN	NaN	20.4137	20.3878	0.262936	0		NaN		1	1	25.6	9.22	3.5473	39
D3YVN1;A0A0A6YWG8;Q9Z2N8	Actin-like protein 6A	Actl6a	22.3528	21.9322	22.1846	22.2047	21.7044	22.1667	21.6168	23.0546	22.5742	22.0273	21.7075	22.4065	-0.368129	0.322518		0.156447		3	3	32.8	23.122	21.142	40
A0A0A6YX18;Q8BVE3;A0A0A6YWP6;A0A0A6YVU0;A0A0A6YW86	V-type proton ATPase subunit H	Atp6v1h	26.1621	26.2629	25.9426	26.0697	26.266	25.9134	26.3969	26.3143	25.6304	26.5062	26.0557	25.8053	0.00850487	0.00880188		0.000811674		9	9	21.5	54.108	40.454	41
A0A0A6YX73;Q8K1M3;P12367;A0A0A6YY28;H3BK84	cAMP-dependent protein kinase type II-alpha regulatory subunit	Prkar2a	24.0109	23.9291	24.1896	23.8592	23.9692	24.1879	23.8227	23.8089	24.1575	23.8108	24.3555	24.0529	0.143342	0.299333		0.0798471		12	10	48.9	43.165	71.895	42
A0A0A6YXG9;A0A0B4J1E5;Q99PM9	Uridine-cytidine kinase 2	Uck2	20.1964	20.7942	20.1322	20.436	20.3731	19.9429	20.369	20.3141	20.5813	20.2601	20.4881	19.6898	-0.275488	0.476236		0.148166		1	1	12.9	22.219	7.0429	43
D3Z5Y5;D3YX12;A0A0A6YXR0;Q8BGS7-2;Q8BGS7	Choline/ethanolaminephosphotransferase 1	Cept1	NaN	NaN	NaN	NaN	NaN	NaN	21.2445	NaN	NaN	NaN	NaN	NaN	0	NaN		NaN		2	2	60	6.7426	2.6097	44
A0A0B4J1E2;Q9CSN1	SNW domain-containing protein 1	Snw1	24.1633	24.3966	24.4169	23.9913	24.2791	23.9952	24.0333	24.02	24.0245	24.0513	24.2091	23.9869	0.0565262	0.355693		1.16484		9	9	21.3	61.461	32.474	45
A0A0B4J1G1;E9Q415;A0A0B4J1E6;P08101-2;P08101-3;P08101;P08508;E9PUV2;A0A0B4J1M6	Low affinity immunoglobulin gamma Fc region receptor II;Low affinity immunoglobulin gamma Fc region receptor III	Fcgr2b;Fcgr2;Fcgr3	24.2743	24.3184	24.2423	24.7029	24.2071	24.1046	24.4031	24.8544	24.6786	24.7285	24.1828	24.2479	-0.258958	0.526238		0.462966		3	3	11.6	32.976	9.257	46
D3YTN1;A0A0B4J1E7;O35343	Importin subunit alpha-3	Kpna4	24.3145	24.8791	24.383	24.598	24.2449	24.6357	24.0737	24.3066	23.6278	24.7217	24.2834	24.2353	0.410767	0.747896		0.752717		2	2	9.9	12.675	4.1022	47
A0A0B4J1P7;Q9WTR6	Cystine/glutamate transporter	Slc7a11	22.9594	22.2938	22.1201	22.0037	22.479	21.9858	23.1726	21.7952	20.9772	22.7519	21.8647	21.9202	0.197293	0.100953		0.0713744		1	1	2.2	54.041	3.5925	48
Q9DC42;A0A0D9SEG8;E9QMJ5;E9QJS7;Q9Z0M6-2;Q9Z0M6-3;Q9Z0M6	CD97 antigen	Adgre5;Cd97	20.3688	20.5167	20.8175	20.3279	21.0572	20.5406	20.5542	20.0784	20.258	20.2088	20.1995	20.4728	-0.00313822	0.0062338		0.518698		2	2	4.7	80.202	12.428	49
A0A1W2P7T7;A0A1W2P820;A0A0F6AIX6;A0A1W2P7C8;A0A0F6AIX5			NaN	NaN	NaN	NaN	NaN	NaN	NaN	NaN	NaN	NaN	NaN	18.286	0	NaN		NaN		1	1	10	21.634	2.457	50
A0A0G2JDF7;Q3UN04	Ubiquitin carboxyl-terminal hydrolase 30	Usp30	20.9323	21.0377	20.5727	21.4088	20.56	20.668	21.2011	20.7437	21.0425	21.3584	20.7748	20.9856	0.0438264	0.0706833		0.0639353		1	1	7.1	46.03	2.3658	51
A0A0G2JDL3;P49615	Cyclin-dependent-like kinase 5	Cdk5	24.0068	23.5539	23.4221	23.6338	23.5147	23.3354	23.455	23.9101	22.8514	23.4761	23.4594	23.0529	-0.07606	0.0797677		0.172987		2	1	7.7	29.528	5.5294	52
A0A0G2JE25;A0A0G2JGP4;Q9D091;P32883-2;P32883;P08556;A0A0G2JGM2;C0H5X4;Q61411-2;Q61411;B2KGV5;E9Q8V2;E9PVD5;A0A0N4SVY1	GTPase KRas;GTPase KRas, N-terminally processed;GTPase NRas;GTPase HRas;GTPase HRas, N-terminally processed	Nras;Kras;Hras	23.5978	23.681	23.873	23.741	23.5469	23.8416	23.6845	23.9812	23.8309	23.8775	23.7038	23.3016	-0.204615	0.463419		0.182984		5	5	53.3	16.835	38.113	53
A0A0G2JE32;A0A0G2JGL0;P61079;A0A494BAN1;A0A0G2JF40;Q05CK8;A0A0G2JGZ3;A0A494BA56;P61080;Q6ZWY6	Ubiquitin-conjugating enzyme E2 D3	Ube2d3	23.8096	24.4183	23.888	24.0931	23.6728	23.8745	24.172	24.4319	24.2577	23.9121	24.048	23.8053	-0.365422	1.61158	+	0.766668		6	2	48.5	14.731	52.801	54
A0A0G2JEA9;A0A0G2JFX7;Q9CWZ3-2;Q9CWZ3;A0A0N4SUH6	RNA-binding protein 8A	Rbm8a	23.8078	24.6014	24.5979	24.0397	23.9754	24.1536	23.9278	24.2754	24.0955	24.129	24.1064	23.7996	-0.0878894	0.236536		0.313053		2	2	22.4	14.502	45.039	55
A0A0G2JEC4;Q9JK48-3;Q9JK48;Q9JK48-2;A0A0G2JF57;A0A0G2JE45	Endophilin-B1	Sh3glb1	23.442	23.2082	23.7863	23.6491	23.7737	23.8348	23.6652	23.6698	23.9888	23.4257	23.728	23.6631	-0.169013	0.527136		0.540587		8	8	26.6	44.303	27.722	56
A0A0G2JEJ0			NaN	NaN	NaN	NaN	NaN	NaN	NaN	NaN	NaN	18.5907	NaN	NaN	0	NaN		NaN		10	1	62.1	26.66	3.5167	57
A0A0G2JEK2;P63254	Cysteine-rich protein 1	Crip1	30.3323	29.9621	30.3134	29.9255	30.4245	30.0755	29.7185	29.8219	29.7476	30.0914	29.8997	30.1337	0.278933	1.6279	+	1.176		6	6	53.1	13.582	198.44	58
A0A0G2JEP0;Q61584-4;Q61584-7;Q61584-3;Q61584;A0A0H2UH27;Q61584-2;Q61584-5;Q61584-6	Fragile X mental retardation syndrome-related protein 1	Fxr1	22.8495	22.5204	22.3222	22.713	22.9675	22.7278	22.6119	22.5499	22.5261	22.5006	22.5209	21.9895	-0.225611	0.571028		0.830863		5	2	9.7	63.915	13.85	59
A0A1L1SVG1;A0A0R4J169;A0A1L1SQW1;E9QN52;A0A0G2JEP4;A0A0G2JFV5;A0A1L1SSC0;A0A668KLE1;Q91WK0-2;Q91WK0;A0A0G2JGZ1	Leucine-rich repeat flightless-interacting protein 2	Lrrfip2	24.6142	24.5219	24.1067	23.9539	24.0687	24.1955	24.1287	23.7668	23.8224	23.7585	24.061	23.9719	0.0245024	0.0589364		1.37783	+	5	5	20.4	42.382	24.516	60
A0A0G2JF16;Q8R344	Coiled-coil domain-containing protein 12	Ccdc12	21.3842	21.1742	21.6954	21.3003	21.4053	21.8451	NaN	21.3333	21.6599	20.7606	21.5302	21.7138	-0.161737	0.14847		NaN		3	3	28.9	15.932	7.7378	61
A0A0G2JF72;Q8JZN2;Q91W50	Cold shock domain-containing protein E1	Csde1	22.3661	21.4281	22.315	22.4514	22.069	22.5366	21.7137	22.2022	22.1463	21.9355	22.4697	21.745	0.029321	0.0373453		0.177924		2	2	3.1	74.482	4.7656	62
A0A0G2JFJ6;Q7TPD0-2;Q7TPD0	Integrator complex subunit 3	Ints3	23.8701	23.6972	23.5751	23.7796	23.8402	23.5437	23.8597	23.5628	23.4499	23.8678	23.8128	23.119	-0.0242488	0.0302108		0.0401324		2	2	2.8	117.25	64.856	63
A0A0G2JFQ4;E9Q9L6;Q6ZQA0;Q6ZQA0-2;F6VTL9;F6ZZB1;D3Z2K6	Neurobeachin-like protein 2	Nbeal2	24.4769	24.7774	24.7048	24.5032	24.5501	24.7109	24.5169	24.6684	24.7976	24.5763	24.9609	24.5867	0.0470225	0.113525		0.0766725		12	12	8.3	299.04	38.753	64
Q3TUE1;A0A0G2JGW9;A0A0G2JFY5;Q3UUU2;Q91WJ8;A0A0G2JG00;Q91WJ8-2;A0A0G2JFK2	Far upstream element-binding protein 1	Fubp1	24.8967	25.1679	25.198	25.2653	24.8424	25.0277	25.1425	24.9216	25.4689	25.1199	24.9425	25.2009	-0.0898984	0.195861		0.0574724		13	11	27.7	67.443	59.765	65
E9PVP1;A0A0G2JG52		Aim1	NaN	NaN	NaN	NaN	NaN	NaN	NaN	NaN	NaN	NaN	18.6298	NaN	0	NaN		NaN		2	2	2.2	184.73	2.5179	66
A0A0G2JGD2;P07091	Protein S100-A4	S100a4	27.6422	27.6246	27.4293	27.745	27.6526	27.6384	27.7275	28.2278	27.7243	28.0942	28.1084	27.664	0.0623353	0.100866		0.849077		7	7	80.8	9.0621	104.88	67
A0A0G2JGQ4;P54729	NEDD8 ultimate buster 1	Nub1	25.8136	25.5602	25.5514	25.6344	25.5543	25.5182	25.5321	25.475	25.6545	25.5264	25.4474	25.857	0.0564219	0.154985		0.0607584		10	10	21	73.116	33.739	68
E9Q1V9;E9Q1W0;E9Q1T1;A0A0G2JGS4;Q6PHZ2-2;Q6PHZ2-4;Q6PHZ2;Q6PHZ2-5;Q8CCM0;E9PXV3;F6RWZ9;E9QAJ4;D6RDQ8	Calcium/calmodulin-dependent protein kinase type II subunit delta	Camk2d	26.0724	26.0102	25.6825	26.0017	25.9324	25.6146	25.9577	26.0526	25.7012	25.9066	25.6886	25.2978	-0.27283	0.589496		0.356412		10	7	25	55.293	23.367	69
A0A0G2JGX4;Q6PIC6;Q8VCE0;D3YYN7;Q6PIE5	Sodium/potassium-transporting ATPase subunit alpha-3;Sodium/potassium-transporting ATPase subunit alpha-2	Atp1a3;Atp1a2	23.0442	23.0851	23.0549	23.0723	23.2964	23.1896	22.9903	23.192	23.1972	23.1166	22.8969	23.1002	-0.0886091	0.379092		0.46221		19	8	25.4	112.99	20.04	70
A0A0G2JH17;K3W4P2;Q6P4S8	Integrator complex subunit 1	Ints1	NaN	NaN	18.9941	NaN	NaN	19.8096	NaN	NaN	NaN	18.9742	19.248	NaN	NaN	0		NaN		1	1	1	247.96	2.145	71
A0A0J9YTU9;Q69Z99	Zinc finger protein 512	Znf512	20.6294	20.698	20.5362	21.1066	20.9158	20.2024	20.8014	20.753	20.8464	20.7933	20.6078	20.3265	-0.22437	0.744332		0.138563		1	1	4.9	57.639	2.3826	72
Q3U6F1;E9Q7W0;A0A0J9YTV5;P31266-2;P31266;O08674	Recombining binding protein suppressor of hairless;Recombining binding protein suppressor of hairless-like protein	Rbpj;Rbpjl	NaN	NaN	NaN	NaN	NaN	NaN	NaN	NaN	NaN	NaN	NaN	20.1533	0	NaN		NaN		2	2	7.1	51.926	2.096	73
A0A0J9YTY0;A0A0J9YUL3;Q8C1B7-3;Q8C1B7-2;Q8C1B7;A0A0J9YUV6;A0A0J9YVA6	Septin-11	2024-09-11	26.46	26.3445	26.7065	26.6621	26.6442	26.4976	26.5572	26.6151	26.54	26.6349	26.6546	26.4464	0.00787926	0.0381223		0.109824		9	9	18.1	48.978	180.93	74
A0A0J9YVD5;A0A0J9YU43;Q9JHL0-2;Q9JHL0	Linker for activation of T-cells family member 2	Lat2	21.4636	20.8117	21.1721	20.4735	NaN	20.8535	20.7074	21.1662	20.8125	21.3018	21.1045	21.0449	0.255051	0.735172		NaN		1	1	16.5	13.037	8.0306	75
A0A0J9YUM4;A0A0J9YU62;O88712-3;O88712-2;O88712;A0A0J9YTW3;Q91YZ2;P56546	C-terminal-binding protein 1;C-terminal-binding protein 2	Ctbp1;Ctbp2	23.8948	22.6971	22.6358	22.352	22.941	22.4128	23.337	23.0324	22.9305	22.627	NaN	22.3073	-0.632808	1.30763	+	NaN		2	1	6.8	37.006	7.9393	76
A0A0J9YUA3;Q8VD75	Huntingtin-interacting protein 1	Hip1	23.832	23.8331	23.6536	23.4321	23.7405	23.5852	23.3707	23.5164	23.7136	23.7648	23.9197	23.4991	0.194319	0.543554		0.51231		3	3	5	68.138	10.771	77
B9EJ54;A0A0J9YUD5		Nup205	NaN	21.0723	21.9417	21.4699	21.4186	22.1815	21.4728	20.9448	21.3176	21.8882	22.0768	21.6448	0.624901	1.44831	+	NaN		4	4	2.3	227.46	3.7154	78
A0A0J9YUZ4;P63158;A0A0J9YUD8;D3YZ18;D3YVC6	High mobility group protein B1	Hmgb1	29.541	29.5095	29.8284	29.5628	29.6537	29.7924	29.4993	29.9809	29.7777	29.6716	29.9068	29.7027	0.00772285	0.016224		0.131807		17	12	49.8	24.233	192.76	79
A0A0J9YV56;E9Q0U3;D3Z7P0;Q8K3W0;E9Q8Q1;Q8K3W0-1	BRCA1-A complex subunit BRE	Bre	22.6123	22.8242	22.3466	22.8488	22.3896	22.3471	22.8668	22.858	22.2745	22.9253	22.66	22.1599	-0.0847003	0.102214		0.0178456		3	3	63.5	6.8179	7.3694	80
D3Z4T3;A0A0J9YVH9;Q99LS3	Phosphoserine phosphatase	Psph	20.8488	21.1634	21.0962	21.1319	NaN	21.2771	21.2964	20.6446	21.0146	20.9035	21.1769	21.3042	0.143039	0.255214		NaN		1	1	12.9	11.109	4.2009	81
Q9QZ23;A0A0N4SUH8;D3Z285	NFU1 iron-sulfur cluster scaffold homolog, mitochondrial	Nfu1	22.8012	22.5136	23.1129	22.8873	22.9703	22.8828	23.0208	23.2887	23.0108	22.8978	22.8737	22.9788	-0.190039	0.920921		0.555088		5	5	33.7	28.567	19.291	82
A0A0N4SWB3;A0A0N4SUU3;A0A0N4SUV6;Q9JHW4	Selenocysteine-specific elongation factor	Eefsec	22.1179	21.6818	21.788	22.0555	22.4797	21.9784	21.6283	21.7891	22.0975	21.8982	21.8622	21.9866	0.0773271	0.21024		0.547085		1	1	14.4	13.24	5.3847	83
A0A0N4SV05;A0A0R4J0U2;Q0VGB7;A0A0N4SVH3	Serine/threonine-protein phosphatase 4 regulatory subunit 2	Ppp4r2	21.8265	22.2616	22.3416	23.1559	22.1289	22.3641	22.212	22.0662	23.3991	22.8431	22.0454	22.4285	-0.120073	0.0887787		0.131176		4	4	24.5	25.472	7.6191	84
A0A0N4SV96;H7BXA9;A0A0N4SVZ7;A0A0N4SWG3;A0A0N4SV75;A0A0N4SVT0;Q3V2R3;Q80XD1-3;Q80XD1-2;Q80XD1	Beta-chimaerin	Chn2	20.5728	20.5554	20.5808	20.4238	20.7907	20.18	NaN	21.1608	20.0487	20.5369	20.4987	20.2759	-0.16761	0.14192		NaN		1	1	7.6	22.64	2.208	85
A0A0N4SVB8;Q9CQW2	ADP-ribosylation factor-like protein 8B	Arl8b	24.45	23.9974	23.594	24.0035	24.3378	23.9846	24.8092	24.4151	23.9855	24.3861	24.0946	24.0127	-0.238815	0.380984		0.264263		7	4	37	15.985	21.239	86
A0A0N4SVC2;E9QP00;Q6PFR5	Transformer-2 protein homolog alpha	Tra2a	22.7252	22.738	22.5788	22.9148	22.8898	22.9193	23.2015	22.5354	22.9849	22.9685	23.0256	22.7597	0.0106602	0.0166735		0.399522		3	3	21.1	32.259	9.435	87
A0A0N4SVE1;F7B2B4;Q9D1K2	V-type proton ATPase subunit F	Atp6v1f	21.9559	22.0093	21.7215	22.2166	21.919	22.1382	22.3398	22.0616	22.7874	21.5733	21.7451	22.4378	-0.47751	0.63631		0.591657		3	3	49.3	8.1613	16.255	88
A0A0N4SVE2;A0A0N4SVL9;Q9CQR6	Serine/threonine-protein phosphatase 6 catalytic subunit;Serine/threonine-protein phosphatase 6 catalytic subunit, N-terminally processed	Ppp6c	22.2951	22.0697	22.2017	22.0066	22.3207	22.2475	22.1316	22.187	21.4643	22.5767	22.3803	22.1333	0.435778	0.754962		0.558471		1	1	11.1	9.1036	2.825	89
A0A0N4SVF1;Q8CB96-3;Q8CB96-2;Q8CB96;A0A0N4SW67	Ras association domain-containing protein 4	Rassf4	21.6304	21.5356	21.4905	21.822	22.0178	21.5272	21.5625	22.5737	21.1992	21.9755	22.0204	21.4835	0.0479717	0.0364582		0.0770019		2	2	68.8	5.4479	4.0438	90
A2AMI7;Z4YKC4;A0A0R4J112;A2AMI2;A0A0N4SVL0;Q80XI3-2;Q80XI3-4;Q80XI3;Q80XI3-3	Eukaryotic translation initiation factor 4 gamma 3	Eif4g3	NaN	19.9582	20.6576	NaN	20.6607	NaN	NaN	NaN	20.1828	20.9139	19.4866	NaN	0.0174484	0		NaN		3	1	3.5	113.16	2.7478	91
A0A0N4SVS6;P53996-2;P53996-3;P53996	Cellular nucleic acid-binding protein	Cnbp	22.1545	22.46	23.0761	23.0256	22.9395	22.0705	21.9286	23.1628	22.2414	23.4544	23.1995	22.5164	0.612507	0.589026		0.252319		3	3	23.4	18.799	10.829	92
Q9DAS9;A0A0N4SW28;A0A0N4SVT3	Guanine nucleotide-binding protein G(I)/G(S)/G(O) subunit gamma-12	Gng12	24.556	24.4006	25.2395	24.6633	24.8652	25.1186	24.7465	25.3457	25.1043	25.1047	24.7615	25.1942	-0.0453447	0.0728086		0.233496		3	3	63.9	7.9972	18.06	93
A0A0N4SW73;Q8R361	Rab11 family-interacting protein 5	Rab11fip5	22.6277	22.8995	23.2135	22.9949	23.0324	23.0116	22.9445	23.2959	22.6855	23.1196	23.0704	22.6691	-0.022248	0.0330536		0.0151442		3	3	3.6	139.55	9.8351	94
A0A0R3P9C8;Q9DC69	NADH dehydrogenase [ubiquinone] 1 alpha subcomplex subunit 9, mitochondrial	Ndufa9	24.607	24.7318	24.5935	24.6029	24.5748	24.5675	24.485	25.0937	24.0978	24.9642	24.3856	24.1616	-0.055006	0.0502704		0.017225		8	8	31.6	42.121	31.973	95
A0A0R4IZW5;P09803	Cadherin-1;E-Cad/CTF1;E-Cad/CTF2;E-Cad/CTF3	Cdh1	20.6984	20.806	21.5777	20.6116	20.4288	20.7224	20.7561	20.8713	21.8276	21.4818	20.8368	21.8969	0.253512	0.214719		0.573649		3	3	8.4	98.283	5.478	96
A0A0R4IZX1;Q8C2K1-2;Q8C2K1;A0A3B2W417	Differentially expressed in FDCP 6	Def6	22.7493	23.6426	23.9356	22.6678	22.6523	23.3177	22.4971	23.0796	23.3886	23.2329	23.0465	22.6943	0.00279872	0.00299564		0.329359		3	3	7.8	73.452	13.013	97
A0A0R4IZY0;Q8C1A5	Thimet oligopeptidase	Thop1	22.6536	22.8414	22.6124	23.0643	22.5455	22.6042	22.821	23.1211	22.6755	23.105	22.4989	22.5777	-0.14535	0.249088		0.0744291		6	6	10.5	78.026	16.197	98
A0A0R4J005;A0A5F8MPJ3;E9QP62;Q99JW4;Q9D7B2;Q91XD2	LIM and senescent cell antigen-like-containing domain protein 1	Lims1	24.3949	24.2836	24.4786	24.2803	24.4739	24.3983	24.4216	24.4841	24.7054	24.3948	24.5262	24.5526	-0.0458571	0.175804		0.52948		12	12	41.2	38.387	36.652	99
A0A0R4J007;P70261	Paladin	Pald1	24.0901	24.4543	24.4718	24.3304	24.482	23.9767	24.213	24.4839	23.878	24.252	24.2808	24.312	0.0899283	0.19622		0.0534224		8	8	10.2	96.763	18.978	100
A0A0R4J027;P54987	Cis-aconitate decarboxylase	Irg1	22.0161	22.1663	22.1124	22.2894	21.9815	22.3979	22.9912	23.426	23.3719	22.9067	23.1658	22.7225	-0.331362	0.817271		3.61231	+	4	4	11.3	53.746	16.229	101
A0A0R4J034;Q99K01-2;Q99K01-3;Q99K01;Q99K01-4	Pyridoxal-dependent decarboxylase domain-containing protein 1	Pdxdc1	23.9173	23.7066	23.5083	23.2856	23.5828	23.113	22.4563	24.0611	22.9256	23.5254	23.2795	23.0885	0.150114	0.110204		0.29107		5	5	11.2	87.479	11.515	102
A0A1L1SRW7;A0A1L1SRC1;A0A1L1SS90;A0A0R4J050			19.6979	19.6891	19.3062	NaN	19.2635	19.4108	19.3385	19.7028	NaN	19.5	19.9432	19.4076	0.0962772	0.13738		NaN		1	1	6.5	37.499	5.7074	103
D3YUX8;D3YWI0;E9Q2H8;A0A0R4J052;G5E8T9;Q99KB8-2;Q99KB8	Hydroxyacylglutathione hydrolase, mitochondrial	Hagh	NaN	23.4024	NaN	NaN	NaN	22.7809	23.3542	23.7057	22.6914	23.2547	23.4228	23.2355	0.0538864	0.0616823		NaN		1	1	14.4	14.44	4.638	104
A0A0R4J060;J3QNK5;Q8BIH0-2;Q8BIH0	Histone deacetylase complex subunit SAP130	Sap130	NaN	NaN	NaN	NaN	NaN	NaN	21.6932	NaN	NaN	NaN	NaN	NaN	0	NaN		NaN		1	1	1.1	111.16	2.8208	105
A0A0R4J069;F6ZFP8;Q9JLI6-2;Q9JLI6;M0QWF1;F7BB44;F7D651;D3Z7G6	Selenocysteine lyase	Scly	19.9579	20.2809	20.7207	20.0135	20.4042	NaN	19.5442	20.5545	20.4622	21.3758	20.4463	20.9429	0.734673	0.809958		NaN		3	3	20.4	47.203	6.3995	106
A0A0R4J078;Q8VCH8	UBX domain-containing protein 4	Ubxn4	25.3398	25.0606	25.0988	25.1564	25.2221	24.8887	25.1427	25.2915	25.1038	25.2831	25.0571	24.6333	-0.188169	0.400595		0.167692		3	3	14.6	56.459	14.889	107
A0A0R4J079;Q8BMP6	Golgi resident protein GCP60	Acbd3	23.8325	23.8601	24.0823	24.3446	23.9299	24.0609	24.1092	24.1253	24.1729	24.3812	23.8307	24.0684	-0.0423158	0.09414		0.270853		3	3	8.4	60.181	30.74	108
A0A0R4J083;P51174	Long-chain specific acyl-CoA dehydrogenase, mitochondrial	Acadl	27.2696	27.1493	27.3259	27.1962	27.2719	27.3295	27.4675	27.1696	27.3972	27.2975	27.0873	27.3528	-0.0989106	0.337908		0.144369		17	17	37.2	47.896	100.7	109
A0A0R4J1F6;A0A0R4J085;Q3UHZ7;Q91YN5-2;Q91YN5-3;Q91YN5	UDP-N-acetylhexosamine pyrophosphorylase;UDP-N-acetylgalactosamine pyrophosphorylase;UDP-N-acetylglucosamine pyrophosphorylase	Uap1	20.0346	19.7569	20.0439	NaN	19.8914	20.0961	NaN	19.7407	19.634	19.9176	19.7496	19.6567	0.0872981	0.326465		NaN		3	2	7.1	56.871	3.303	110
A0A0R4J092;Q8K2I4	Beta-mannosidase	Manba	20.2307	20.1603	20.33	18.0547	NaN	20.272	NaN	NaN	20.9545	NaN	19.9468	20.5237	-0.719286	0		NaN		1	1	1.4	100.85	3.9931	111
A0A0R4J094;Q3TC72	Fumarylacetoacetate hydrolase domain-containing protein 2A	Fahd2	20.7693	21.1479	20.6923	20.7168	20.9515	20.8567	20.8683	20.7584	21.1335	20.9398	20.8987	20.8987	-0.00764529	0.0227684		0.0320918		3	3	21.4	34.676	4.3034	112
A0A0R4J098;O88291;D3YXQ7;O88291-2	DBIRD complex subunit ZNF326	Znf326	21.9341	NaN	22.337	22.5319	21.9391	22.2833	21.7567	22.2563	22.1642	21.8718	22.0913	22.2349	0.00690969	0.0122476		NaN		3	3	6.9	65.166	4.8645	113
Q05512;E9PYX3;Q05512-2;Q05512-4;Q05512-3;E9QMP6;F6ZS70;Q3T9A3;A0A0R4J0B1;E9Q9N6;A0A0R4J227;E9Q2G8;E9PZ55;F6ZEX4;F7A3Q3;E9Q2J6;E9Q8H5;F6UY70	Serine/threonine-protein kinase MARK2	Mark2	22.1967	21.7928	22.4558	22.0608	22.1422	22.0111	21.9044	22.424	22.4766	22.1154	22.2049	21.688	-0.265519	0.475025		0.171991		2	2	4.3	86.305	10.33	114
A0A0R4J0B2;Q8VCI0	Phospholipase B-like 1;Phospholipase B-like 1 chain A;Phospholipase B-like 1 chain B;Phospholipase B-like 1 chain C	Plbd1	22.5348	22.7292	22.8559	22.5637	22.7766	22.8505	22.7972	22.9379	23.2007	22.9733	22.9857	22.743	-0.0779711	0.212838		0.687545		7	7	20.5	63.018	31.679	115
A0A0R4J0B4;Q99KK2-2;Q99KK2	N-acylneuraminate cytidylyltransferase	Cmas	22.5125	22.7659	22.5893	22.8127	22.4246	22.3489	22.5098	22.3781	22.4824	22.6867	22.871	22.1026	0.0966746	0.153701		0.0589412		1	1	3.7	48.029	3.5671	116
A0A0R4J0C2;D3Z4E0;O09046;O09046-2	L-amino-acid oxidase	Il4i1	25.6369	25.7896	26.0099	25.9659	25.8236	25.8484	26.1391	26.0648	26.0518	25.9266	26.0987	26.1037	-0.0422834	0.262472		1.23856		18	18	36.5	70.162	61.039	117
A0A0R4J0C8;Q7TMF2	3-5 exoribonuclease 1	Eri1	22.2797	NaN	21.8482	21.9298	21.8013	21.5043	NaN	21.4505	NaN	22.0148	21.9097	22.1782	0.583742	0		NaN		2	2	7.2	39.551	3.2008	118
A0A0R4J0D3;Q3TDQ1	Dolichyl-diphosphooligosaccharide--protein glycosyltransferase subunit STT3B	Stt3b	20.5954	20.803	20.6301	20.7919	20.703	20.786	NaN	20.9482	20.834	21.1725	20.9101	20.8814	0.0969216	0.300506		NaN		2	2	3.3	93.314	6.2446	119
A0A0R4J0E4;Q7TQK1-2;Q7TQK1	Integrator complex subunit 7	Ints7	21.1888	21.3094	21.4942	21.0787	21.4305	21.5171	21.3036	20.9272	22.5122	20.843	20.7632	20.9581	-0.726234	0.686229		0.51975		2	2	4.9	106.87	3.6854	120
A0A0R4J0F6;Q99KY4-2;Q99KY4;F6SLK1;A0A0G2JFZ0;Q80TZ3-2;Q80TZ3;Q80TZ3-3	Cyclin-G-associated kinase	Gak	22.7774	23.1816	23.073	23.2023	22.9369	22.6463	22.4998	23.1139	23.041	22.4992	22.9596	23.0464	-0.0498352	0.0675147		0.0515193		6	6	9.1	143.67	14.425	121
A0A0R4J0G0;Q8BH04;A0A2I3BQL9;A0A2I3BS39;A0A2I3BRX1;A0A2I3BQC6;A0A2I3BQ75	Phosphoenolpyruvate carboxykinase [GTP], mitochondrial	Pck2	24.4893	24.4638	24.5459	24.3009	24.6413	24.4849	24.6118	24.5364	24.6951	24.3665	24.453	24.4559	-0.189289	1.59584		0.694829		17	17	44.2	73.417	75.72	122
A0A0R4J0G4;Q6VN19	Ran-binding protein 10	Ranbp10	NaN	19.539	20.2947	NaN	NaN	19.8474	19.5934	NaN	NaN	NaN	19.9739	19.4323	0.109703	0		NaN		1	1	2.2	70.087	2.7374	123
A0A0R4J0I9;Q91ZX7;Q3U5J2;D3Z5M3	Prolow-density lipoprotein receptor-related protein 1;Low-density lipoprotein receptor-related protein 1 85 kDa subunit;Low-density lipoprotein receptor-related protein 1 515 kDa subunit;Low-density lipoprotein receptor-related protein 1 intracellular domain	Lrp1	24.3397	24.2251	24.0243	24.217	24.0298	24.1238	24.2953	24.075	24.0358	24.1933	23.991	23.9295	-0.0974185	0.357562		0.238438		12	12	4.5	504.77	41.457	124
Q5SVF8;Q5SVF9;A0A0R4J0J6;Q8BKT7	THO complex subunit 5 homolog	Thoc5	21.6746	22.0139	21.7865	21.8927	21.7741	22.1373	21.6868	22.2756	21.636	21.8925	21.89	22.0805	0.0882003	0.153462		0.0535189		3	3	18	34.335	5.5798	125
A0A1C7ZMY4;A0A0R4J0K1;Q9ERR7	15 kDa selenoprotein	2024-09-15	21.1603	21.6119	21.0031	21.1559	20.8598	21.4119	21.2493	NaN	21.2879	21.24	21.6981	21.2653	0.132531	0.267183		NaN		1	1	24	13.044	6.0893	126
Z4YL78;A0A0R4J0K2;K3W4R5;A2AGT5-2;A2AGT5-3;A2AGT5	Cytoskeleton-associated protein 5	Ckap5	21.8734	21.3345	22.1618	21.5842	21.9925	21.9658	21.5682	22.1689	22.3422	22.029	21.9943	21.9931	-0.020956	0.0300358		0.126399		3	3	2.7	218.71	5.3195	127
A0A0R4J0K5;Q18PI6;E9Q9E8;Q18PI6-3	SLAM family member 5	Cd84	21.3232	21.4606	21.8977	21.7344	21.5319	22.0937	21.7836	21.5371	21.1847	21.7972	21.8743	22.2496	0.471947	0.992408		0.634733		4	4	10.3	37.345	6.7822	128
Q8BRB0;A0A0R4J0L5;Q8R3I3	Conserved oligomeric Golgi complex subunit 6	Cog6	22.8451	21.7789	20.8673	20.9663	21.7154	21.0117	21.9789	19.532	NaN	21.1643	20.0676	20.8919	-0.0475397	0.015342		NaN		1	1	1.4	69.413	2.2716	129
Q8BJZ4;A0A0R4J0L6;A0A0N4SV23	28S ribosomal protein S35, mitochondrial	Mrps35	21.1466	20.7737	20.8786	20.7192	20.6343	21.0183	20.4147	21.1343	21.2947	20.7127	20.8274	21.0495	-0.0846717	0.105997		0.0461138		2	2	13.4	35.975	5.6881	130
A0A0R4J0M9;Q8CDG3;Q8CDG3-2	Deubiquitinating protein VCIP135	Vcpip1	24.2148	23.8939	23.6351	24.4646	23.7433	23.2782	24.1088	23.8928	23.5456	24.0996	24.2363	22.9242	-0.0957152	0.0751378		0.0070936		3	3	3.1	134.44	4.8901	131
D3YTT4;A0A0R4J0P1;Q9D7B6;A0A1L1SUG2	Isobutyryl-CoA dehydrogenase, mitochondrial	Acad8	21.0166	20.981	21.1382	21.0547	21.1324	21.0731	21.4531	21.7248	21.4574	21.0671	20.8988	21.3132	-0.452038	1.40295	+	2.18495	+	3	3	7.3	45.075	6.0667	132
A0A0R4J0P5;P97814	Proline-serine-threonine phosphatase-interacting protein 1	Pstpip1	23.9518	23.5658	23.3414	23.5621	24.011	23.4895	23.3151	24.1975	23.8115	23.614	23.0936	23.6689	-0.315795	0.429523		0.141646		1	1	2.7	47.576	3.2279	133
A0A0R4J0P6;Q8VDG3	Poly(A)-specific ribonuclease PARN	Parn	23.2971	22.692	22.9796	23.0249	22.8054	22.7517	22.621	22.4628	22.3387	22.4601	22.6756	22.0437	-0.0810502	0.148964		1.35585	+	1	1	2.2	71.588	2.6483	134
F6R4N2;A0A0R4J0Q2;E9QAD0;Q3UEQ1;E9Q9A0;F6V2U0;D3YUD3;D3YUL8;D3Z230;Q9EPW0-2;Q9EPW0	Type I inositol 3,4-bisphosphate 4-phosphatase	Inpp4a	21.1453	21.0323	21.2896	21.0972	21.1877	20.6423	20.6871	21.4068	20.8716	21.0022	21.2642	20.5341	-0.0549857	0.0629402		0.0848445		1	1	2.8	76.493	2.1344	135
A0A0R4J0Q5;P21619;P21619-2	Lamin-B2	Lmnb2	24.4057	23.9123	24.2782	24.6043	24.2245	24.1071	24.4641	24.6695	24.2806	24.221	24.1135	24.3293	-0.25017	0.908978		0.358219		11	8	23.1	69.084	22.924	136
A0A0R4J0R1;O70404;A0A0U1RPE8	Vesicle-associated membrane protein 8	Vamp8	28.1388	27.8932	28.0221	27.9266	27.9731	27.9276	27.8476	27.6218	27.7243	27.9884	27.9095	27.9104	0.204861	1.36123		1.70196	+	8	8	63.4	11.435	129.17	137
A0A0R4J0T4;Q5D0E0;O88351;Q3U141;F6ULQ4	Inhibitor of nuclear factor kappa-B kinase subunit beta	Ikbkb	25.0787	24.8332	24.9729	24.8763	24.8416	24.9184	24.6965	25.0751	25.0581	24.9891	25.1129	24.9232	0.0651601	0.183414		0.152786		10	10	22.2	84.387	37.392	138
A0A0R4J0T5;P28659-2;P28659-3;P28659;P28659-4;Q9Z0H4-3	CUGBP Elav-like family member 1	Celf1	23.6662	23.6465	23.6122	23.4534	23.7281	23.7301	23.6075	23.7575	23.514	23.4434	23.9762	23.1967	-0.0875422	0.134008		0.0304837		5	3	12.5	52.178	14.215	139
A0A0R4J0T8;Q9D8S3	ADP-ribosylation factor GTPase-activating protein 3	Arfgap3	23.2055	23.0168	22.554	23.165	22.8836	22.4744	23.4234	23.3002	23.1867	23.2849	22.539	22.2128	-0.624533	0.897355		0.553676		4	4	10.9	57.542	12.617	140
A0A0R4J0V5;P08775	DNA-directed RNA polymerase II subunit RPB1	Polr2a	23.582	23.7538	23.4623	23.4056	23.6262	23.5074	23.6244	23.2571	23.0119	23.6399	23.5291	23.5505	0.275334	0.691997		0.613513		5	5	3.9	213.48	13.549	141
A0A0R4J0X8;Q9ES28-8;Q9ES28-6;Q9ES28-4;Q9ES28-5;Q9ES28-2;Q9ES28-7;Q9ES28;D3Z0V2;Q9ES28-3;A0A1B0GRS3	Rho guanine nucleotide exchange factor 7	Arhgef7	23.8242	23.7325	24.2959	23.4575	24.1516	24.0055	23.678	23.7657	23.4319	23.9637	23.7592	23.4316	0.0929794	0.193434		0.274559		5	4	12.4	73.029	9.696	142
A0A0R4J0Z1;P08003	Protein disulfide-isomerase A4	Pdia4	28.8674	28.9466	28.996	28.954	28.9937	28.969	28.958	28.8553	28.8797	28.8257	28.9076	28.8111	-0.0495326	0.501264		1.11478		29	29	43.7	72.369	295.22	143
A0A0R4J1K4;A0A0R4J1K9;A0A0R4J101;P13808-2;P13808-3;P13808;P13808-4;P13808-5	Anion exchange protein 2	Slc4a2	23.0139	22.8295	22.8193	22.7896	22.9023	22.9999	22.5833	22.9772	22.6226	23.2336	23.0796	22.7524	0.29417	0.709809		0.482807		2	2	2.4	135.44	3.7963	144
E9QL31;A0A0R4J104;P98078-2;P98078;E9PX84;Q3TRE6;F6TQN9;P98078-3;Q9DCE6;E0CXT5	Disabled homolog 2	Dab2	24.0543	23.6441	24.1414	23.9525	23.8873	23.8683	24.0179	23.9974	23.8249	23.8541	24.2691	24.0741	0.119034	0.370215		0.145497		5	5	10.7	79.992	16.452	145
A0A0R4J107;Q8R146-2;Q8R146;A0A0A6YXV0	Acylamino-acid-releasing enzyme	Apeh	22.2298	22.5267	23.0948	22.2014	22.6491	22.7445	22.4159	22.2233	22.5813	22.3585	22.3439	22.5361	0.00599225	0.016501		0.114638		5	5	10.2	79.704	22.061	146
Z4YLI8;A0A0R4J140;Q5SW19-3;Q5SW19	Clustered mitochondria protein homolog	Cluh	NaN	NaN	NaN	NaN	NaN	NaN	NaN	NaN	NaN	NaN	NaN	18.6466	0	NaN		NaN		1	1	0.8	146.02	3.6959	147
B9EJ86;A0A0R4J150;A0A5F8MPC5	Oxysterol-binding protein	Osbpl8	25.823	25.5539	25.4405	25.7443	25.5053	25.3178	25.5312	25.3918	25.2766	25.5044	25.2579	25.4193	-0.00602404	0.0194354		0.387345		9	9	16.1	101.27	46.617	148
A0A286YCP6;A0A0R4J159;A0A5F8MPN9;A0A286YDI1;Q9Z2E2-5;Q9Z2E2-3;Q9Z2E2-4;Q9Z2E2-2;Q9Z2E2	Methyl-CpG-binding domain protein 1	Mbd1	20.8889	20.4373	20.9951	20.5619	20.412	20.6666	20.6004	21.3594	20.7915	21.0007	21.3423	20.5111	0.0342681	0.0349261		0.329647		1	1	3.4	50.285	3.9098	149
G3UX35;A0A0R4J170;Q3TKT4;Q3TKT4-2	Transcription activator BRG1	Smarca4	21.9849	22.3344	21.9371	22.4169	22.1189	22.2853	22.7603	22.4469	22.234	22.4953	22.6788	22.3715	0.0348161	0.0687128		1.00132		4	3	3.6	143.51	16.016	150
A0A0R4J172;Q3U1Y4-3;Q3U1Y4;Q3U1Y4-2;F6RXE7	DENN domain-containing protein 4B	Dennd4b	23.2782	23.7086	23.852	23.8351	23.335	23.0763	23.1266	23.0731	22.485	23.0477	23.1162	22.544	0.00771777	0.00928899		1.14368		6	6	6.9	165.84	18	151
A0A0R4J195;Q9CSU0;F6YB25;Q9CSU0-2;F7DAY5;Q9CSU0-3	Regulation of nuclear pre-mRNA domain-containing protein 1B	Rprd1b	22.7796	22.7658	22.2021	22.371	21.9814	22.5334	22.4221	22.7908	22.592	22.5984	22.9685	22.4593	0.0737489	0.147905		0.411662		5	5	30.2	36.812	18.212	152
G3UWM7;G3UWZ6;A0A0R4J1B9;G3X9M0;Q9ER88-2;Q9ER88	28S ribosomal protein S29, mitochondrial	Dap3	20.8657	20.6037	20.5552	21.0224	20.6468	20.4639	20.9998	20.5808	20.5756	20.8136	20.5935	20.5586	-0.0634658	0.145949		0.00855076		1	1	5.5	25.027	6.6889	153
A0A0R4J1C8;P31996-2;P31996	Macrosialin	Cd68	24.5718	24.599	24.5698	24.7406	24.8489	24.3934	24.5653	24.8761	24.6564	24.9416	24.8762	24.4672	0.062397	0.131277		0.146071		2	2	3	35.927	5.3896	154
Q8BPN4;A0A286YCU0;A0A0R4J1E6;A0A286YDR3;A0A286YD43;P34056-2;P34056-3;P34056;P34056-4	Transcription factor AP-2-alpha	Tfap2a	23.294	22.8798	22.5077	23.116	23.0299	22.2421	23.988	23.3938	22.644	24.9586	23.1854	22.9909	0.369716	0.1923		0.381465		1	1	3	47.077	3.4962	155
A0A0R4J1F2;Q3U4P5;Q61144-2;Q61144	Presenilin;Presenilin-2;Presenilin-2 NTF subunit;Presenilin-2 CTF subunit	Psen2	22.1744	22.0272	22.2016	22.499	22.135	22.1744	22.1621	22.1539	22.2234	22.1031	22.1224	21.8355	-0.159531	0.772265		0.612797		1	1	4.3	49.834	8.5704	156
A0A0R4J1H0;Q3KNM2	E3 ubiquitin-protein ligase MARCH5	2024-03-05	22.3367	22.1817	22.018	NaN	22.3275	22.1814	22.3125	22.2176	21.8729	22.2398	22.1639	NaN	0.0674604	0.139547		NaN		2	2	8.2	27.363	3.5019	157
A0A0R4J1H6;E9QP99;P55937-1;P55937	Golgin subfamily A member 3	Golga3	NaN	NaN	NaN	NaN	NaN	NaN	NaN	NaN	NaN	NaN	20.621	NaN	0	NaN		NaN		2	2	2	162.89	3.2071	158
Q9QY81;A0A0R4J1I6;F6XGN0	Nuclear pore membrane glycoprotein 210	Nup210	24.3801	24.7017	24.5303	24.6034	24.1668	24.4569	24.6948	24.4796	24.5404	24.5026	24.7007	24.5101	-0.000469844	0.00168293		0.243615		5	5	3.6	204.1	20.224	159
A0A0R4J1L2;P57776-2;Q91VK2;F6ZFU0;D3Z7N2;D3YZT9;D3YY68	Elongation factor 1-delta	Eef1d	24.5043	24.8449	25.2296	24.93	25.4263	25.1129	24.8163	25.376	25.1743	24.5045	25.2852	24.6254	-0.317206	0.469305		0.298267		14	1	58	28.728	48.9	160
A0A0R4J1P8;D3Z4T5;A0A0R4J1N6;P41242-3;P41242;P41242-2	Non-specific protein-tyrosine kinase;Megakaryocyte-associated tyrosine-protein kinase	Matk	19.4821	19.6828	19.642	19.661	19.7307	19.7504	19.6869	19.8765	19.9792	19.6498	19.5355	19.5934	-0.254625	1.30027		1.37832	+	2	1	6.5	51.585	3.874	161
D6RE33;A0A0R4J1Q0;G5E896;Q3UJB9-2;Q3UJB9	Enhancer of mRNA-decapping protein 4	Edc4	22.8047	22.9377	22.8978	22.8792	22.9198	23.0921	22.92	22.94	23.125	22.9579	23.0845	23.214	0.0904751	0.38645		0.665944		8	8	10.9	141.95	32.826	162
E9QQ99;D3Z1Y1;A0A0R4J1R1;Q9DBY1-2;Q9DBY1	E3 ubiquitin-protein ligase synoviolin	Syvn1	NaN	20.5451	20.9157	20.515	20.8977	20.5964	20.6801	NaN	21.1377	20.859	21.2212	20.8841	0.0791877	0.124428		NaN		1	1	2.5	61.446	2.6713	163
E0CXW7;E9QMF4;A0A0R4J1Y3;Q8BWU5	Probable tRNA N6-adenosine threonylcarbamoyltransferase	Osgep	21.0563	20.9085	20.963	20.9989	21.1799	20.9757	21.1082	21.0345	20.6147	21.0716	20.9562	20.726	-0.00119464	0.00211713		0.119971		1	1	15	8.3965	3.7569	164
F6TWX0;F7DFJ2;A0A0R4J1Y8;E0CYF3;Q9DBV7;P23708-2;P23708	Nuclear transcription factor Y subunit alpha	Nfya	19.8333	NaN	NaN	NaN	19.9868	NaN	20.2627	NaN	NaN	NaN	20.4059	NaN	0	NaN		NaN		1	1	9.1	22.649	4.396	165
A0A0R4J242;Q922Q9;A0A0R4J058;Q922Q9-2;A0A1B0GSH5;D3YWG2;G8JL55	Chitinase domain-containing protein 1	Chid1	23.6409	22.7445	22.0455	21.767	23.0751	22.3177	23.5077	20.5643	22.5858	21.7859	20.3526	22.1221	-0.799072	0.319622		0.340875		4	4	13.4	45.204	11.507	166
A0A0R4J259;Q7TMK9-2;Q7TMK9;G3UZ48;G3UZI2;G3V018;G3UXJ6;G3UWM1;G3UXU5;S4R1E9;G3XA76	Heterogeneous nuclear ribonucleoprotein Q	Syncrip	25.3833	25.57	25.3781	25.5405	25.3643	25.2863	25.3978	25.4894	25.336	25.4809	25.5035	25.4042	0.0550798	0.439645		0.0842942		17	10	30.1	62.543	82.007	167
Q7TMF3;A0A0R4J275;F6RBR6	NADH dehydrogenase [ubiquinone] 1 alpha subcomplex subunit 12	Ndufa12	23.8681	23.9593	23.6346	23.6491	23.6964	23.6052	21.7348	23.4339	23.9271	23.7613	23.6172	23.4648	0.582456	0.363107		0.367106		4	4	32.4	17.086	13.252	168
G3UZP8;G3UX82;G3UZ39;A0A0R4J288		Dxo	22.2612	21.9309	22.2629	22.1742	21.8318	21.3025	21.5186	21.8931	21.8594	21.9552	22.2402	20.9842	-0.0304966	0.025635		0.233195		1	1	8.3	16.72	3.9387	169
Q6WVG3;A0A0R4J2B2;Q8C7J6	BTB/POZ domain-containing protein KCTD12	Kctd12	28.2562	28.2267	28.4269	28.3771	28.1699	28.1692	28.2782	28.3473	28.4261	28.2382	28.3465	28.3259	-0.0469863	0.36235		0.248579		15	15	45	35.892	251.39	170
A0A0R4J2D3;Q8BI84;Q8BI84-2;Q8BI84-3	Melanoma inhibitory activity protein 3	Mia3	23.8505	23.605	23.6942	23.5582	23.7527	23.3913	23.5186	23.614	23.2226	23.7886	23.1948	23.1365	-0.078427	0.119426		0.437693		7	7	4.5	213.74	18.6	171
A0A0U1RNL9;A0A0U1RNL1;F8VPK3;P56671	Myc-associated zinc finger protein	Maz	23.8721	23.4246	23.2349	23.4284	23.0157	23.0108	23.289	23.2127	22.6476	22.9128	22.9677	22.1176	-0.383739	0.490072		0.969714		3	3	8.7	51.19	5.044	172
A0A0U1RNN5;P15702	Leukosialin	Spn	20.5734	20.5825	20.6706	20.6446	20.0649	20.1933	20.0609	20.3487	20.8216	20.0321	20.2449	20.1885	-0.255234	0.48067		0.619185		2	2	27.1	14.547	15.988	173
J3QPY0;A0A0U1RNT4;Q8WUR0	Protein C19orf12 homolog	1600014C10Rik	20.8724	21.134	21.5804	21.3529	21.3469	21.1576	21.263	20.6984	21.5318	20.7798	18.5465	21.2571	-0.969911	0.484448		0.471938		2	2	32.7	5.5847	6.7091	174
D6REG2;A0A0U1RNZ2;D3YWU4;A0A0U1RPY3;D3YWA9;D3YTR6;Q8R0G7	Protein spinster homolog 1	Spns1	19.9466	19.6132	20.1909	20.0705	19.521	20.2642	19.747	19.6634	20.5221	19.6332	19.6372	20.449	-0.0710303	0.0641714		0.00165705		1	1	8.5	17.993	3.8777	175
A0A0U1RP13;Q8VDP6;A0A0U1RP60;A0A0U1RNI6;A0A0U1RPV3;A0A0U1RQ57	CDP-diacylglycerol--inositol 3-phosphatidyltransferase	Cdipt	21.0797	21.5113	20.8509	21.5507	21.3109	21.2477	21.4285	20.9367	21.0305	21.56	21.3736	21.4058	0.314539	0.909826		0.502586		2	2	12.4	20.292	7.7281	176
A0A0U1RP47;A0A0U1RQ85;P22682;A0A0X1KG61;A0A0U1RP95	E3 ubiquitin-protein ligase CBL	Cbl	22.7791	22.8798	23.1343	23.0791	22.8514	22.9243	22.9562	22.666	22.917	22.7524	22.7212	22.8731	-0.0641505	0.249051		0.332525		5	5	12.3	98.317	23.979	177
A0A0U1RP62;Q9BCZ4;A0A0U1RQ25;A0A0U1RPI8	Selenoprotein S	Vimp	20.9112	20.6701	20.9825	21.0038	20.9106	20.6573	21.0106	20.9869	20.4708	20.3573	20.5827	20.3052	-0.407684	0.976599		1.07914		2	2	21.9	21.188	5.2448	178
A0A0U1RPL0;Q7TQH0-3;Q7TQH0-2;Q7TQH0;Q3TGG2;E9Q5Q0;J3QP59	Ataxin-2-like protein	Atxn2l	26.2391	25.9807	25.8132	25.9699	25.6943	25.8412	25.6906	25.6025	25.6205	25.7325	25.5853	25.7616	0.0552597	0.381812		1.37475	+	11	11	17.4	115.26	39.192	179
A0A0U1RPM2;P16879;A0A0U1RNL3;A0A0U1RPB9;A0A0U1RQ80;A0A0U1RPD6	Tyrosine-protein kinase Fes/Fps	Fes	24.061	23.8603	23.9959	23.9751	24.0195	23.8997	23.3957	23.7555	23.9033	23.8003	23.9457	23.7236	0.138338	0.349717		0.825303		6	6	12.6	93.52	21.541	180
A0A0U1RQ27;Q9D1I5	Methylmalonyl-CoA epimerase, mitochondrial	Mcee	22.4209	21.5872	22.0611	22.6537	22.4525	21.2553	22.111	22.5327	21.9741	22.5142	22.288	22.3019	0.162112	0.370039		0.0848494		1	1	11.3	13.271	2.2849	181
A0A0U1RQB6;F8VPR5;P45481	CREB-binding protein	Crebbp	23.8486	23.9901	23.7268	24.2216	23.7183	23.1052	23.8214	23.487	22.7047	23.8386	23.4091	23.0044	0.0796426	0.0679401		0.286013		2	2	1.1	261.21	3.8593	182
D3Z665;A0A0X1KG67;Q3TAS6-2;Q3TAS6	ER membrane protein complex subunit 10	Emc10	NaN	18.7931	18.6485	NaN	18.6723	NaN	NaN	18.3215	NaN	NaN	NaN	18.9126	0	NaN		NaN		1	1	7.9	22.469	3.8694	183
A0A140LJ21;A0A140LHA2;Q9WVA3;A0A140LI47;A0A140LIM5	Mitotic checkpoint protein BUB3	Bub3	23.0735	22.7633	22.8648	23.4588	23.0984	22.9542	23.2205	23.2112	22.8714	23.1968	22.933	22.9065	-0.0888996	0.23704		0.368624		4	4	22.7	23.75	20.614	184
A0A140LHL5;Q8VDQ8-2;Q8VDQ8;Q8VDQ8-3;Q8VDQ8-4	NAD-dependent protein deacetylase sirtuin-2	Sirt2	21.1044	20.9907	20.9662	21.3735	21.1448	20.9644	20.6249	20.9115	21.1983	21.1586	21.2275	21.1411	0.264171	0.720972		0.515404		4	4	16	39.425	11.516	185
A0A140LHL8;B1ATR2;Q6ZPJ0	Testis-expressed sequence 2 protein	Tex2	NaN	NaN	NaN	NaN	NaN	NaN	NaN	NaN	NaN	NaN	NaN	22.0421	0	NaN		NaN		1	1	1.7	71.357	2.2432	186
A0A140LHP7;O54885	TYRO protein tyrosine kinase-binding protein	Tyrobp	22.3425	22.3973	22.3804	22.3844	22.1065	22.1749	22.3328	22.3682	22.9384	22.1699	22.3848	22.743	-0.113871	0.166528		0.35195		2	2	20.6	15.12	36.64	187
A0A140LHT6;E9QPQ8;Q8JZS9	39S ribosomal protein L48, mitochondrial	Mrpl48	23.8019	22.9026	22.1877	23.233	22.411	22.5781	22.8885	22.9023	22.6305	22.8778	22.8596	22.0343	-0.216504	0.301532		0.0701416		1	1	12.4	12.954	3.5438	188
E9Q638;A0A140LHU0;Q61072	Disintegrin and metalloproteinase domain-containing protein 9	Adam9	21.4953	20.8808	20.9488	20.5741	21.151	20.7862	20.4564	20.5643	21.6702	20.8708	20.8947	21.5429	0.205788	0.174909		0.0819355		3	3	8	91.848	7.459	189
A0A140LHY2;Q7TMR0;Q7TMR0-2	Lysosomal Pro-X carboxypeptidase	Prcp	24.5313	24.3387	24.6404	24.4593	24.3488	24.5972	24.8985	24.6551	24.3243	24.6636	24.4333	25.0254	0.0814444	0.124377		0.235691		2	2	5.3	51.064	6.4859	190
A0A140LI46;Q8K220;Q04863;A0A140LI24;A0A140LJD6	Transcription factor RelB	Relb	23.7742	23.587	23.0781	23.3573	23.2429	23.0314	23.2856	23.5422	22.8619	23.4944	23.7889	23.0628	0.218796	0.308213		0.194652		2	2	23.2	14.974	6.4428	191
A0A140LI84;Q8BVQ5	Protein phosphatase methylesterase 1	Ppme1	18.6129	NaN	NaN	NaN	NaN	19.7656	16.4287	18.5617	20.68	17.548	18.686	19.2506	-0.0619812	0.0154977		NaN		1	1	12.6	19.276	6.3707	192
A0A140LIT2;O88455	7-dehydrocholesterol reductase	Dhcr7	24.0836	23.7982	23.2067	23.9702	23.356	22.9687	23.7514	23.6934	22.8231	23.955	23.6994	22.9032	0.0965722	0.0779473		0.0450344		2	2	3.6	54.219	5.7609	193
E9Q5W5;A0A140LJ04;Q5SSH7-2;Q5SSH7	Zinc finger ZZ-type and EF-hand domain-containing protein 1	Zzef1	22.9605	22.4284	22.7483	22.8345	22.7897	22.5752	22.5093	22.7281	22.4786	23.141	22.6108	22.289	0.108262	0.155478		0.0519829		4	4	1.8	328.27	11.887	194
A0A140LJB7;Q3MIA8;G3UXW9;Q99LD4;B1ATU4;Q99LD4-2	COP9 signalosome complex subunit 1	Gps1	23.6472	23.4334	23.4215	22.9865	23.5266	23.477	23.711	22.6592	23.9008	23.5476	23.028	23.5904	-0.0349973	0.0275556		0.017128		6	6	14.6	55.034	16.247	195
E9Q394-2;E9Q394;A0A140LJJ5;A0A140LID7;A0A140LHG3;A0A140LIX0		Akap13	22.238	21.5287	21.9287	21.9185	22.4607	21.419	21.6651	21.6044	22.9052	21.776	21.8966	22.1641	-0.112698	0.0914628		0.00880381		4	4	3.2	301.5	13.189	196
A0A140LJL0;P35762	CD81 antigen	Cd81	NaN	20.5159	NaN	19.9948	20.1988	20.3061	NaN	20.586	NaN	20.9677	NaN	20.5408	0.168217	0		NaN		1	1	19	13.176	3.3502	197
S4R1V2;A0A140T8Q6;Q3TB92-2;Q3TB92	Allergin-1	Milr1	19.6228	19.9753	NaN	20.1729	20.2992	NaN	19.7767	NaN	20.0066	NaN	NaN	NaN	NaN	0		NaN		1	1	17.5	16.05	3.5158	198
A0A140T8R7;Q8CFE3	REST corepressor 1	Rcor1	NaN	18.9351	19.5467	19.1428	19.6474	19.3399	18.8467	18.9909	NaN	19.4325	19.4788	20.0004	0.71847	1.23195		NaN		1	1	4.2	43.886	2.4811	199
D3Z7B7;A0A171EBK7;Q9D659	Platelet receptor Gi24	4632428N05Rik	21.0971	21.2915	20.6438	19.9791	20.999	21.074	21.1499	21.7565	NaN	NaN	20.9661	21.4107	-0.264791	0.256282		NaN		1	1	15.4	24.864	2.5907	200
A0A8I4P9C4;A0A171EBL2;E9Q555	E3 ubiquitin-protein ligase RNF213	Rnf213	25.1887	25.4433	25.1363	25.2861	25.2253	25.3134	25.2671	25.4678	25.3739	25.2817	25.4252	25.2013	-0.0668507	0.312222		0.186863		16	16	5.1	584.78	60.748	201
A0A1B0GSS8;A0A1B0GQU8;P35980;A0A1B0GSF7;A0A1B0GSA8;A0A1B0GRZ3;A0A1B0GS28	60S ribosomal protein L18	Rpl18	27.383	27.3103	27.4518	27.406	27.0327	27.0824	27.3594	27.2991	27.0735	27.4611	27.3921	27.447	0.189361	0.991732		0.864795		10	10	42.6	17.958	49.358	202
A0A1B0GR11;Q93092-2;Q93092	Transaldolase	Taldo1	28.8492	28.9887	28.9011	28.9409	29.0986	28.9113	29.1052	29.0761	28.8214	29.0765	29.0879	28.8708	0.0108255	0.031897		0.134352		26	26	52.6	42.151	261.02	203
A0A1B0GT75;A0A1B0GR63;Q9DB34;A0A1B0GSH4	Charged multivesicular body protein 2a	Chmp2a	25.5553	25.625	25.0115	25.5966	25.1622	24.8504	25.676	25.0746	24.6673	25.7096	24.9873	24.6264	-0.0315386	0.0243856		0.0652212		3	3	12.3	18.311	5.9319	204
A0A1B0GRC2;Q64704-3;Q64704-2;Q64704;A0A1C7CYU4;Q64704-4	Syntaxin-3	Stx3	24.9275	24.5049	24.7112	24.8021	24.5692	24.8818	24.7461	24.1279	24.6728	24.9498	24.9777	24.5183	0.29965	0.539355		0.276271		7	7	26.3	33.203	20.024	205
A0A1B0GRH2;A0A1B0GRT6;P49446-3;P49446-2;P49446	Receptor-type tyrosine-protein phosphatase epsilon	Ptpre	19.2225	19.587	19.335	NaN	19.4976	19.7114	19.4445	19.7046	20.2111	19.7753	19.3398	20.0331	-0.0706393	0.0825404		NaN		2	2	7	82.092	6.3461	206
A0A1B0GRP7;Q9Z2Y8;A0A1B0GRR5;Q80ZV3;Q6P8V7;A0A1B0GQY5;A0A1B0GSA1;A0A1B0GSP5	Proline synthase co-transcribed bacterial homolog protein	Prosc	22.8458	22.6958	22.7934	22.7596	23.27	23.1443	22.9527	23.15	22.8609	22.8036	23.0593	23.1708	0.0233796	0.058572		0.496947		4	4	21.8	36.061	13.534	207
A0A1B0GRS5;P30204-2;P30204	Macrophage scavenger receptor types I and II	Msr1	23.0828	23.0698	23.4344	23.1503	23.4015	23.5656	22.6568	23.2943	23.7932	22.9167	23.4835	23.148	-0.06541	0.0617467		0.0432407		1	1	9.9	24.086	8.0728	208
A0A1B0GRU3;E9Q8K8;Q6ZPZ3-2;Q6ZPZ3	Zinc finger CCCH domain-containing protein 4	Zc3h4	23.7078	23.5035	23.8707	23.5022	23.7702	23.8317	23.4026	23.8455	23.903	23.642	24.0976	23.2428	-0.0562439	0.0669101		0.00193349		4	4	5.3	127.45	8.4805	209
A0A1B0GRU8;A0A6Q6PUT5;Q9R1C7-2;Q9R1C7	Pre-mRNA-processing factor 40 homolog A	Prpf40a	21.3512	21.933	22.2436	21.6847	21.8081	21.7873	20.9385	21.8154	22.418	21.088	21.213	22.3785	-0.164128	0.0990083		0.0280178		3	3	5.6	105.53	8.7162	210
A0A1B0GRV0;Q9Z0S1;D3Z5X0;D3Z0E6	3(2),5-bisphosphate nucleotidase 1	Bpnt1	21.784	21.9023	22.1098	22.385	21.8233	22.338	21.4812	21.8134	22.4374	22.1159	22.1028	22.1762	0.221003	0.322533		0.210659		3	3	12.7	34.973	16.492	211
A0A1B0GS09;Q61187	Tumor susceptibility gene 101 protein	Tsg101	NaN	NaN	NaN	NaN	NaN	NaN	NaN	NaN	19.7596	20.213	20.2167	NaN	0.45527	0		NaN		1	1	9.1	28.857	3.1899	212
A0A1B0GS41;Q9QYY0	GRB2-associated-binding protein 1	Gab1	22.563	22.5876	22.4317	22.6166	22.6426	NaN	22.4865	22.5947	22.2729	22.6182	22.7977	22.7699	0.277227	1.18723		NaN		2	2	4	80.184	2.0999	213
A0A1B0GS70;Q9R1P4	Proteasome subunit alpha type-1	Psma1	27.401	26.8184	27.0303	27.4219	27.1549	27.5535	26.8023	27.2075	27.1167	27.0661	27.5073	27.0254	0.157421	0.328457		0.394098		2	2	8.8	26.496	59.101	214
Q8K4L2;E9Q3Z5;A0A1B0GS91;Q8K4L3-3;Q8K4L3;F6R6A4;D3Z2X9	Supervillin	Svil	22.2458	22.3099	22.6158	22.2217	22.6613	22.2104	22.7506	22.3326	22.4524	22.5906	22.617	22.9803	0.217438	0.543499		0.602737		9	9	8.7	226.81	27.338	215
A0A1B0GSK1;Q99K23	Ufm1-specific protease 2	Ufsp2	22.3705	22.5843	22.3647	21.8787	22.9794	22.4239	21.9579	21.9816	22.0226	22.1543	22.2325	22.206	0.210227	2.67559		0.621903		1	1	11.1	13.056	3.0089	216
A0A1B0GSR9;P06151;A0A1B0GSX0;D3YZQ9;A0A1B0GQX5;A0A1B0GT41;A0A1B0GSL7;A0A1B0GRC1;A0A1B0GRS2;A0A1B0GRW9;A0A1B0GS79;A0A1B0GSR2;A0A1B0GRE9	L-lactate dehydrogenase A chain;L-lactate dehydrogenase	Ldha	29.4965	29.7302	29.6374	29.6556	29.7092	29.5574	29.6441	29.8754	29.5377	29.9093	29.8354	29.623	0.1035	0.322977		0.332977		32	29	80	34.599	323.31	217
D3Z0B9;A0A1B0GSU0;Q571I9;A0A1B0GSN3	Aldehyde dehydrogenase family 16 member A1	Aldh16a1	26.6193	26.4621	26.709	26.6773	26.7127	26.4862	26.5136	26.6804	26.442	26.9033	26.9406	26.4415	0.216439	0.545624		0.291412		9	9	19.4	79.488	51.569	218
D3YVK5;A0A1B0GSU2;D3YVK4;Q9WV96	Mitochondrial import inner membrane translocase subunit Tim10 B	Timm10b	20.1224	20.4292	20.3995	20.4072	20.3075	19.9659	20.2135	20.2356	20.15	20.2593	20.4081	20.5947	0.220973	1.03396		0.380632		1	1	17.2	10.583	3.5751	219
A0A1B0GSX7;Q6PFD9;B2RQL0;A0A140T8J8;A0A1B0GRB5;A0A1B0GRA7	Nuclear pore complex protein Nup98-Nup96;Nuclear pore complex protein Nup98;Nuclear pore complex protein Nup96	Nup98	24.751	24.5046	24.7636	24.5609	24.4648	24.7268	24.7047	24.5463	25.021	24.3105	24.6392	24.8538	-0.156169	0.301114		0.134158		9	9	8.3	197.31	27.897	220
A0A1B0GT40;Q9D6Y7-4;Q9D6Y7-2;Q9D6Y7;Q9D6Y7-3	Mitochondrial peptide methionine sulfoxide reductase	Msra	22.563	22.5597	22.8366	22.3774	22.755	22.9336	22.5266	22.9671	22.779	22.2595	22.7081	22.5821	-0.240995	0.581679		0.195476		3	3	29.6	19.168	14.029	221
A0A1B0GT81;Q07813;A0A1B0GS13;A0A1B0GTA4;A0A1B0GSH8;A0A1B0GT35	Apoptosis regulator BAX	Bax	24.6819	24.681	24.7239	25.0457	24.5966	24.5687	24.7611	24.3053	24.7448	24.2833	24.3588	24.8231	-0.115314	0.196709		0.218355		8	8	49.7	18.955	107.88	222
A0A5F8MPK8;A0A5F8MPR2;F8WIG2;A0A1B0GT88;Q68EF6	Brain-enriched guanylate kinase-associated protein	Begain	21.2187	21.932	22.4884	17.9951	22.3381	22.5628	20.7302	21.5851	NaN	20.997	21.9276	22.8051	0.752257	0.411999		NaN		1	1	18.4	11.607	2.1741	223
A0A1B0GT92;Q9Z1E4	Glycogen [starch] synthase, muscle	Gys1	23.7525	23.4895	23.6923	23.9099	23.7471	23.7208	23.3602	23.8235	24.0256	23.3781	24.2859	23.7476	0.0674171	0.0717852		0.0420729		5	5	14.4	76.623	36.793	224
B1AUA8;A0A1B0GX25;Q9Z2V5	Histone deacetylase 6	Hdac6	21.8931	21.0689	21.6955	21.545	21.4649	21.4173	21.3314	21.6358	21.0122	21.8007	21.6975	21.2884	0.269087	0.491773		0.146449		1	1	8.1	22.019	3.1279	225
A0A1B0GX27;O35855;O88374;A0A1B0GST1;A0A1B0GQY4	Branched-chain-amino-acid aminotransferase, mitochondrial;Branched-chain-amino-acid aminotransferase	Bcat2	23.9372	23.8486	23.8899	23.9385	23.8632	24.0165	24.2494	24.032	24.2304	24.0498	24.1343	24.3142	-0.00446701	0.0141506		1.79453	+	9	9	35.6	43.493	42.21	226
A0A1C7CYV0;B1AX58;Q99K51	Plastin-3	Pls3	21.0589	21.1052	21.5333	21.1504	20.9502	21.5976	21.0545	20.8225	21.1996	21.4586	21.2792	20.8649	0.175376	0.351503		0.115603		3	2	10	70.642	5.7907	227
G5E8I8;A0A1D5RL92;Q8CGZ0	Calcium homeostasis endoplasmic reticulum protein	Cherp	25.0222	25.3649	25.0771	25.233	24.9733	25.084	25.1133	25.3535	24.9553	25.3386	25.3036	24.9134	0.044515	0.0884865		0.021555		7	7	13.5	107.67	28.658	228
A0A1D5RLU9;A0A1D5RLE8;A0A1D5RM50;Q99LJ5	CKLF-like MARVEL transmembrane domain-containing protein 3	Cmtm3	18.6156	18.9954	19.7754	19.008	19.6219	19.3864	19.0112	19.6011	19.4183	19.3829	18.9732	19.8731	0.0662225	0.0742511		0.0628969		1	1	23.2	8.8913	4.3866	229
A0A1D5RLG0;Q8BTX9	Inactive hydroxysteroid dehydrogenase-like protein 1	Hsdl1	19.5839	19.8832	19.9941	19.7332	19.9061	19.9489	20.0812	19.9802	20.2527	20.088	19.9227	19.9006	-0.134286	0.60759		0.783274		2	2	16.2	34.396	2.7042	230
A0A1D5RLG3;Q80UJ7	Rab3 GTPase-activating protein catalytic subunit	Rab3gap1	23.9012	23.4435	23.5164	24.0034	22.586	22.7136	23.3357	23.3673	22.9135	23.2502	23.3786	22.8129	-0.0582568	0.0922402		0.287095		2	2	3.5	110.96	5.9052	231
A0A1D5RLL3;Q8BG67;Q8BG67-2	Protein EFR3 homolog A	Efr3a	NaN	NaN	19.619	19.4758	19.7188	20.0103	NaN	19.4173	19.9812	19.5585	19.5793	20.3836	0.141223	0.123451		NaN		2	2	4.6	95.684	2.7549	232
A0A1D5RLN7;P02802	Metallothionein-1	Mt1	22.6189	22.9809	22.8622	22.3752	23.2491	22.83	22.647	23.0211	22.7923	22.6411	23.1533	22.3639	-0.100746	0.146564		0.0116447		2	2	18.9	13.758	25.572	233
A0A1D5RLR0;Q9QZE7	Translin-associated protein X	Tsnax	20.8224	20.8378	21.1712	21.6031	21.7919	21.1858	20.7969	21.096	21.1863	21.5416	20.8876	21.458	0.269308	0.496371		0.962533		4	4	41.1	19.348	11.686	234
A0A1D5RLS1;Q60902-3;Q60902-2;Q60902;Q60902-4	Epidermal growth factor receptor substrate 15-like 1	Eps15l1	25.6121	25.3857	25.2862	25.477	25.6418	25.5866	25.5321	25.6926	25.5146	25.895	25.5323	25.5732	0.087094	0.27299		0.504249		9	9	25.2	66.204	52.375	235
A0A1D5RMB4;A0A1D5RLV0;Q8C1D8	Protein IWS1 homolog	Iws1	21.523	20.727	21.0733	21.0985	21.1467	21.4113	21.3252	21.2396	21.0035	21.8626	21.5878	NaN	0.535781	1.34893	+	NaN		2	2	10.6	22.57	3.0649	236
A0A1D5RMD8;B7ZWL1;A0A1D5RMJ8;Q6ZQ08-2;Q6ZQ08;Q6ZQ08-4	CCR4-NOT transcription complex subunit 1	Cnot1	20.4216	20.4137	21.1973	NaN	21.7108	20.9564	21.4742	21.6788	21.1428	21.1832	21.1898	20.5949	-0.442659	0.814526		NaN		3	3	2	180.25	5.3035	237
A0A1I7Q4G8;E9QMN5;Q8CHY6;A0A1D5RM07;A0A1D5RM58	Transcriptional repressor p66 alpha	Gatad2a	21.6985	21.5566	21.19	21.7346	21.4362	21.5828	21.9108	21.9988	21.3885	21.5692	21.2412	22.4819	-0.00195185	0.00152659		0.115415		4	4	9.4	65.434	7.1935	238
Q4FCQ7;J3QNU1;A0A1L1SQ41;Q9Z2A5-2;Q9Z2A5;A0A140LJ98	Arginyl-tRNA--protein transferase 1	Ate1	22.6593	22.3904	22.8542	22.5841	22.1441	22.7154	22.4433	22.4282	23.3623	22.1432	21.6968	23.0292	-0.454885	0.383735		0.169419		5	5	17.9	58.319	16.363	239
A0A1L1SQA8;P62852	40S ribosomal protein S25	Rps25	25.3334	25.2029	24.7838	25.2415	24.8575	25.0079	25.1873	25.4662	25.295	25.2677	25.0313	25.2931	-0.118816	0.437765		0.392846		9	9	60.2	10.309	28.094	240
A0A1L1SR69;A0A1L1ST61;A0A1L1SV00;Q8R472;Q9JLR9	HIG1 domain family member 1A, mitochondrial	Higd1a	19.9456	19.6985	19.9616	20.0382	19.3258	20.2924	NaN	19.323	20.0205	NaN	19.5478	19.7025	-0.0466318	0.0418744		NaN		2	2	34.9	6.91	10.347	241
A0A1L1SU12;A0A1L1SRD3;Q8R041;P09240	Cholecystokinin;Cholecystokinin-33;Cholecystokinin-12;Cholecystokinin-8	Cck	25.8536	25.3239	25.4372	24.7391	24.8447	25.6281	25.6366	26.3615	24.4135	25.3879	25.3473	NaN	-0.102913	0.0470242		NaN		2	2	27.9	7.3595	3.8964	242
A0A1L1SRJ9;A0A1L1SRX4;A0A1L1SVC7;Q9CQ02	COMM domain-containing protein 4	Commd4	20.6029	NaN	22.0554	21.2179	21.3188	21.256	21.9084	21.2484	21.7033	21.5374	20.9439	20.6539	-0.574929	0.819213		NaN		2	2	22.5	14.333	10.002	243
A0A1L1SRX2;O08739	AMP deaminase 3	Ampd3	22.882	NaN	NaN	NaN	NaN	21.393	NaN	NaN	NaN	NaN	NaN	NaN	0	NaN		NaN		2	2	3.4	89.567	2.8613	244
A0A1L1SS44;Q60709;Q06335-2;Q06335	Amyloid-like protein 2	Aplp2	21.8294	21.5974	21.649	21.8215	NaN	21.3404	21.9435	22.1459	22.032	21.626	22.3749	20.9962	-0.374754	0.392722		NaN		1	1	2.1	71.302	3.0538	245
A0A1L1SSA3;Q9CXU9;J3QN87;J3QPZ8	Eukaryotic translation initiation factor 1b	Eif1b;Eif1	20.8286	21.1493	20.507	20.6668	21.0788	21.0111	20.8245	21.6917	21.1926	21.2968	21.2672	20.9647	-0.0599995	0.0774513		0.447906		2	1	49	11.358	22.939	246
A0A1L1SSA8;Q91XE8	Transmembrane protein 205	Tmem205	20.6275	19.7885	20.7273	19.7345	19.5424	20.6658	19.7802	19.7296	20.6317	18.9297	19.7907	20.9062	-0.171637	0.0954966		0.0861412		2	2	11.6	19.612	2.6237	247
Q3UDS7;A0A1L1SSF2;Q8VDL4-3;Q8VDL4;Q8VDL4-2	ADP-dependent glucokinase	Adpgk	22.4886	22.1782	22.2971	22.4427	22.4465	22.4057	22.153	22.1516	22.5759	21.9606	22.7134	22.5552	0.116243	0.162343		0.0563118		3	3	9.5	53.788	16.549	248
A0A1L1SST5;Q9CQC8-2;Q9CQC8;A0A1L1SSV6	Maspardin	Spg21	22.0876	22.2295	22.5732	22.959	22.5805	22.4995	22.1938	22.2512	22.7262	21.9923	22.6791	22.587	0.0290279	0.035938		0.328442		5	5	31.7	34.919	19.171	249
A0A1L1STE6;Q9D6R2;Q9D6R2-2	Isocitrate dehydrogenase [NAD] subunit alpha, mitochondrial	Idh3a	25.5738	25.26	25.6507	25.406	25.2032	25.5905	25.5505	25.4574	25.5065	25.2109	25.386	25.5601	-0.119169	0.498783		0.125158		11	11	34.6	41.52	44.737	250
A0A1L1SU22;Q9D1P4;A0A1L1STQ1;A0A1L1SSG7;A0A1L1STZ1	Cysteine and histidine-rich domain-containing protein 1	Chordc1	22.2002	21.8446	21.915	21.7743	22.2093	21.7181	NaN	21.3826	20.9398	21.9989	20.8218	21.7404	0.359166	0.286995		NaN		2	2	11.7	28.665	5.7821	251
A0A1L1SU97;Q6P9L6	Kinesin-like protein KIF15	Kif15	NaN	24.4747	23.5069	24.7192	23.5723	NaN	25.448	22.7513	24.8265	22.6118	23.338	24.3326	-0.914488	0.405785		NaN		1	1	3.5	82.047	2.4284	252
A0A1L1SUT0;Q8CE08;Q8CE08-2	Prostatic acid phosphatase	Acpp	20.427	20.4204	20.581	20.8727	20.5446	20.5819	20.2236	20.1002	20.6011	20.4112	20.8348	20.2949	0.205296	0.388435		0.495111		1	1	19.4	17.711	10.144	253
A0A1L1SV25;P57780;E9Q2W9;A0A1L1SVJ6;D3Z0L8;O88990;D3Z761	Alpha-actinin-4	Actn4	27.0568	27.2302	27.112	27.401	27.1424	27.1557	27.3035	27.5526	27.381	27.5939	27.4024	27.2925	0.0172291	0.051613		1.1851		52	33	58.5	107.11	225.68	254
A0A1L1SVD8;Q9JHS9	Spliceosome-associated protein CWC15 homolog	Cwc15	21.9094	22.0838	22.0556	22.8297	22.2966	22.2054	22.0153	22.11	21.8556	22.1051	22.1105	21.7126	-0.0175591	0.0394485		1.07084		1	1	15.2	9.174	5.3701	255
A0A1W2P6F1;Q64281-2;Q64281	Leukocyte immunoglobulin-like receptor subfamily B member 4	Lilrb4	22.1083	22.1117	22.2858	22.2795	22.1362	22.3556	21.9	22.073	22.6508	22.0308	21.9183	22.6997	0.00831922	0.00820939		0.00584642		3	3	22.1	26.776	40.868	256
A0A1W2P6P1;Q8BJU0-2;Q8BJU0;A0A1W2P7I5	Small glutamine-rich tetratricopeptide repeat-containing protein alpha	Sgta	23.3543	23.3189	23.6303	23.4677	23.2895	23.4514	23.2549	23.3283	23.563	23.5702	23.3392	23.5374	0.100199	0.354204		0.0779669		5	5	24.6	23.214	18.38	257
A0A1W2P6X3;Q9JL26;A2AB60;Q9JL26-2;G3UWI1;E9PXE6;F8VPR2;A2AQW2;A2APV2-2;A2APV2;A2APV2-3	Formin-like protein 1	Fmnl1	26.6351	26.5828	26.5317	26.6331	26.5776	26.6378	26.6034	26.7766	26.5497	26.706	26.6553	26.5407	-0.00924301	0.0372625		0.0969826		31	29	33.5	122.7	107.61	258
H3BJ71;H3BK44;E9PY90;H3BK48;E9Q3S2;H3BKH2;H3BJS0;A0A1W2P711;Q91ZV0-3;Q91ZV0;H3BKL6;H3BL19;H3BJI6;H3BJ35;H3BJS5	Melanoma inhibitory activity protein 2	Ctage5;Mia2	24.3421	24.6935	24.5314	24.626	24.6092	24.6796	24.2895	24.6964	24.6656	24.7929	24.5295	24.7494	0.14005	0.382034		0.238541		5	5	15	58.792	17.375	259
A0A1W2P8D6;A0A1W2P727;A0A1W2P8E1;Q8BU33-3;Q8BU33-2;Q8BU33	Acetolactate synthase-like protein	Ilvbl	19.9305	20.4009	20.2377	19.7352	19.5134	20.3361	20.1014	20.2771	20.1443	20.5742	20.3008	19.1897	-0.152664	0.131613		0.106101		3	3	19.8	36.02	2.9948	260
A0A1W2P733;A0A1W2P7L5			NaN	NaN	NaN	NaN	NaN	NaN	NaN	NaN	NaN	NaN	17.2478	NaN	0	NaN		NaN		19	1	34.7	82.041	3.3447	261
A0A1W2P768;P84228;F8WI35;A0A8I4SYN6;E0CYR7	Histone H3.2;Histone H3	Hist1h3b;H3f3a	31.1007	31.1024	31.0653	31.1391	31.0045	30.9815	30.9466	31.3673	30.9856	31.0024	31.3188	30.8958	-0.0275033	0.0511628		0.0113969		17	2	49.2	20.246	250.34	262
A0A1W2P7F3;Q61450	Mast cell surface glycoprotein Gp49A	Gp49a	19.2294	19.4739	19.6787	19.669	19.6714	19.5048	19.6234	19.7002	19.9833	19.4647	NaN	19.8086	-0.132301	0.269335		NaN		1	1	13.5	23.245	2.1742	263
A0A1W2P7L7;P59708	Splicing factor 3B subunit 6	Sf3b6	20.1236	20.0856	NaN	19.6195	20.551	21.5793	20.0854	NaN	21.0274	19.5466	20.7761	18.6188	-0.909213	0.423246		NaN		1	1	19.8	13.037	8.3706	264
A0A1W2P7R5;A0A1W2P7P6;Q91W52;Q91W52-2	Transmembrane protein 19	Tmem19	21.1906	20.8532	21.6126	21.1924	21.6317	21.709	20.9877	21.8207	21.2306	21.09	21.7503	21.3862	0.0625019	0.0699617		0.101361		1	1	5.5	25.162	7.5111	265
A0A1W2P7X0;E9QMV2;Q4KML4	Costars family protein ABRACL	Abracl	25.9346	26.7786	26.0196	26.2509	26.1749	26.2021	26.4212	26.0576	26.1455	26.4663	26.2334	25.6486	-0.0919952	0.126359		0.0145733		5	5	71.9	6.4374	55.599	266
A0A1W2P8F6;Q9JHG7	Phosphatidylinositol 4,5-bisphosphate 3-kinase catalytic subunit gamma isoform	Pik3cg	20.9308	20.6088	20.9858	20.9956	21.7311	21.0987	20.9125	21.0057	21.3876	20.6503	20.9096	22.0694	0.107827	0.0829494		0.168618		3	3	5.3	117.32	8.3991	267
A0A1Y7VM24;A0A1Y7VM47;A0A1Y7VIU9;A0A1Y7VKZ4;A0A1Y7VJ43;Q91VK1	Basic leucine zipper and W2 domain-containing protein 2	Bzw2	23.4048	22.9341	22.6326	22.8865	22.6849	22.4368	23.0596	21.188	20.9015	22.7923	21.9939	21.9659	0.534352	0.29744		0.724548		1	1	17.6	8.5906	3.3208	268
A0A1Y7VJ48;P48428	Tubulin-specific chaperone A	Tbca	25.4976	25.0934	25.3767	25.1523	25.8152	25.1982	25.3678	25.2656	25.405	24.9457	24.8821	25.4142	-0.265432	0.700164		0.298861		4	4	58.3	9.9271	34.026	269
A0A1Y7VJA2;F8WJB9;E9PVP4;P70429-2;P70429	Ena/VASP-like protein	Evl	26.2314	26.3245	26.2002	26.6306	26.7482	26.2464	26.6348	26.6971	26.0548	26.7712	26.5498	25.9884	-0.025795	0.0279464		0.159036		6	6	22.1	46.036	40.764	270
A0A1Y7VJC3;A0A1Y7VNC5;Q61043-4;Q61043-2;Q61043-1;Q61043	Ninein	Nin	23.8245	24.3459	24.4496	NaN	24.198	22.1505	24.3907	24.7409	24.2804	24.6392	25.1781	24.0823	0.16248	0.178742		NaN		2	2	4.9	115.36	2.4189	271
A0A1Y7VNF4;A0A1Y7VJM4;Q8R2E9	ERO1-like protein beta	Ero1lb	21.4964	21.6491	21.5262	20.9789	22.1796	22.4046	21.3571	22.1283	NaN	21.5727	NaN	21.6274	-0.142648	0.126376		NaN		3	2	10.1	55.894	8.0452	272
E0CY91;E0CYW1;E0CY38;A0A1Y7VKT9;E0CZB3;Q9EPV8	Ubiquitin-like protein 5	Ubl5	21.6892	21.696	21.4204	21.7642	21.8958	21.4871	21.883	21.4889	21.446	21.9008	21.5963	21.3737	0.0176284	0.0286756		0.0406564		2	2	55.3	5.4004	2.7838	273
A0A1Y7VL28;Q80XC2	tRNA (adenine(58)-N(1))-methyltransferase catalytic subunit TRMT61A	Trmt61a	22.9544	22.5302	22.7343	22.6417	22.1579	22.2242	22.5868	21.9691	21.7941	22.5018	22.5826	21.8351	0.189809	0.219055		0.64937		1	1	9.9	18.882	4.3819	274
A0A1Y7VLK0;Q62446;A0A1Y7VJ86;A0A1Y7VP01;A0A1Y7VMJ9	Peptidyl-prolyl cis-trans isomerase FKBP3	Fkbp3	21.8883	22.1503	21.4128	22.6941	22.0682	21.9256	21.9392	22.3219	21.7205	22.1452	22.4022	22.4757	0.347177	0.792445		0.558614		4	4	38.8	21.069	9.1026	275
A0A1Y7VLN4;E9QKQ5;A0A5F8MQ53;A0A5F8MPG1;Q91ZP3-2;Q91ZP3	Phosphatidate phosphatase LPIN1	Lpin1	22.6096	22.5445	22.3074	22.6572	22.3678	22.1376	22.5739	23.072	22.2749	22.6081	22.6274	21.9622	-0.241057	0.308004		0.12459		1	1	1.9	98.535	4.2711	276
A0A1Y7VLP0;P56379	6.8 kDa mitochondrial proteolipid	Mp68	22.5577	22.6457	22.6231	22.8369	22.4643	22.4736	22.7662	22.5935	22.5719	22.9825	22.3458	22.6915	0.029424	0.0521773		0.0186065		1	1	14	6.5608	2.1721	277
A0A1Y7VLZ7;E9Q7E9;Q3V3Q7	Phosphofurin acidic cluster sorting protein 2	Pacs2	NaN	NaN	NaN	NaN	22.1308	NaN	NaN	22.4086	21.896	22.4685	22.1364	21.6354	-0.0721976	0.0673423		NaN		1	1	1.8	98.447	4.4895	278
A0A1Y7VM21;Q9QZB7	Actin-related protein 10	Actr10	21.8671	22.0528	21.6427	22.2924	21.891	21.6779	21.9012	21.9021	21.4687	22.0819	22.2598	21.4366	0.168758	0.228944		0.0613663		1	1	27.9	4.6313	5.0675	279
F8VPK5;A0A1Y7VMN0;P70336;P70336-2	Rho-associated protein kinase;Rho-associated protein kinase 2	Rock2	24.7977	23.9871	24.2427	24.2815	24.137	24.1804	24.178	24.07	23.715	24.15	24.2433	23.8458	0.092041	0.191355		0.361148		8	7	8.1	160.61	17.125	280
A0A1Y7VN19;Q9CXR1	Dehydrogenase/reductase SDR family member 7	Dhrs7	21.1613	20.7093	20.8587	20.9059	20.8886	21.1701	20.7845	20.9852	21.6513	21.0805	20.9837	20.8506	-0.16877	0.246996		0.1161		1	1	3.6	40.589	2.3642	281
A0A1Y7VN70;Q80Y14	Glutaredoxin-related protein 5, mitochondrial	Glrx5	23.0861	22.9784	23.5522	23.2852	23.6308	23.3518	23.16	23.4648	24.3526	22.9906	23.487	24.4474	-0.0174363	0.0103067		0.166058		2	2	23.7	12.168	19.969	282
A0A286YCL6;Q3U827-4;Q3U827-3;Q3U827-2;Q3U827	E3 ubiquitin-protein ligase RNF180	Rnf180	NaN	23.8594	24.4569	23.7771	24.0209	19.7625	NaN	25.4478	NaN	24.7745	24.2876	24.1293	-1.0507	0		NaN		1	1	6.3	35.075	2.5431	283
A0A286YCU6;F8VPK0		Ttc37	21.2842	21.4396	21.1485	20.9659	21.0588	21.0519	20.956	21.4031	20.784	21.3187	21.3486	20.8778	0.134047	0.218181		0.333065		1	1	5.5	30.419	2.4573	284
A0A286YCV9;E9Q4K7;A0A286YD28	Kinesin-like protein	Kif13b	NaN	23.6196	23.0547	23.473	23.2683	22.9654	23.5327	23.7866	22.8511	23.7829	23.1953	22.5472	-0.214968	0.180483		NaN		3	3	1.9	204.94	7.3533	285
A0A286YCX6;E9PY51		Trappc8	24.081	24.2361	24.0742	24.1035	24.3713	24.1249	24.3042	24.1329	24.1005	24.3523	24.172	24.1587	0.0484899	0.211728		0.110685		5	5	7.4	160.91	13.662	286
A0A286YDA2;E9Q5C9-2;A0A286YDT3;E9Q5C9;A0A286YDV7;A0A286YDZ1;A0A286YCD1		Nolc1	20.79	20.6895	20.7161	20.1526	20.9298	20.5797	20.5897	21.2496	20.6904	21.0317	21.6131	20.811	0.308715	0.416974		0.60386		3	3	6.4	73.427	9.5087	287
A0A286YDF2;O89116;Q5FWJ7	Vesicle transport through interaction with t-SNAREs homolog 1A	Vti1a	23.6321	23.7992	23.7008	22.8277	23.5362	23.389	23.1345	23.1227	23.0727	22.9943	23.5723	23.2696	0.168777	0.429612		1.15539		3	3	32.5	23.039	11.7	288
A0A286YDF5;Q69ZN7;E9Q390;Q69ZN7-4;A0A286YCZ3;Q69ZN7-2;Q69ZN7-3;A0A286YDV5;A0A286YE65	Myoferlin	Myof	27.1929	27.0647	27.3219	27.3758	27.1636	27.2744	27.1888	27.2082	27.4201	27.1283	27.3467	27.4834	0.047142	0.136842		0.132597		57	57	35.7	234.52	203.75	289
G3X972;A0A286YDI8;A0A2I3BQS4		Sec24c	23.0015	22.7465	22.9425	23.0974	22.8592	22.8543	23.4285	23.1572	22.6115	23.0787	23.3239	23.0644	0.0899347	0.129762		0.250958		9	9	11.4	118.58	26.195	290
A0A286YDT0;Q7TMY4-2;Q7TMY4	THO complex subunit 7 homolog	Thoc7	19.7227	19.5184	19.6721	20.2952	19.7483	19.3644	19.741	20.0597	NaN	19.6766	19.677	NaN	-0.223559	0.529085		NaN		1	1	6.5	19.921	2.094	291
Q07076;A0A2C9F2D2;A0A286YCW4	Annexin A7	Anxa7	26.6165	26.5188	26.641	26.5756	26.465	26.6987	26.6017	26.5377	26.6351	26.6348	26.5783	26.6285	0.0223751	0.265223		0.0226289		15	15	41.7	49.925	98.185	292
P83882;A0A2I3BPG9;A0A0A6YW33	60S ribosomal protein L36a	Rpl36a	22.6688	22.4055	22.4749	22.4586	22.055	22.6127	22.3177	22.6098	22.6636	22.6137	22.4533	23.1139	0.196585	0.362805		0.348919		3	3	19.8	12.441	9.9852	293
A0A2I3BPN6;E9QAP7		Taf4a	19.8944	19.6337	20.0255	19.645	19.9215	19.9163	19.3252	19.4542	19.838	19.6127	19.7146	19.6255	0.111773	0.286902		0.683927		1	1	1.4	104.16	2.8705	294
E9Q784;A0A2I3BPQ5		Zc3h13	22.5977	22.2805	22.0848	21.7825	NaN	21.5153	21.2093	22.7891	21.7495	21.7883	22.1186	21.3939	-0.149061	0.105638		NaN		3	3	2.2	203.75	6.3753	295
A0A2I3BR03;A0A2I3BPT1;A0A2I3BQZ9;Q3TWF3;P12023-2;P12023-3;P12023	Amyloid beta A4 protein;N-APP;Soluble APP-alpha;Soluble APP-beta;C99;Beta-amyloid protein 42;Beta-amyloid protein 40;C83;P3(42);P3(40);C80;Gamma-secretase C-terminal fragment 59;Gamma-secretase C-terminal fragment 57;Gamma-secretase C-terminal fragment 50;C31	App	23.0544	22.3609	22.3512	23.0326	22.9615	22.2196	22.3677	22.3127	21.9421	22.7525	22.1499	22.2196	0.166522	0.289436		0.447565		2	2	3.6	65.965	4.7117	296
A0A2I3BPX3;Q6P9J9-2;Q6P9J9	Anoctamin-6	Ano6	23.1858	23.0571	NaN	23.3918	22.3908	22.322	22.7778	22.4697	22.0047	22.4149	NaN	21.5865	-0.416696	0.400309		NaN		1	1	1.3	108.47	3.0968	297
A0A2I3BPX9;Q60775	ETS-related transcription factor Elf-1	Elf1	20.1732	20.9172	20.5724	20.3295	20.6977	20.2789	NaN	NaN	20.0763	20.5455	20.1391	19.9897	0.148479	0		NaN		1	1	3.1	62.29	2.8468	298
A0A2I3BPY7;Q9EP71	Ankycorbin	Rai14	20.1378	19.8075	20.2414	20.015	20.1517	19.6486	NaN	20.4806	20.1794	20.4993	20.2212	NaN	0.0302525	0.0475887		NaN		1	1	2.2	105.71	3.2064	299
A0A2I3BQ16;P62046	Leucine-rich repeat and calponin homology domain-containing protein 1	Lrch1	NaN	NaN	NaN	NaN	NaN	NaN	NaN	NaN	NaN	NaN	NaN	21.6412	0	NaN		NaN		2	2	4.3	76.058	2.7481	300
A0A2I3BQF4;P62889	60S ribosomal protein L30	Rpl30	25.6504	25.5763	25.3122	25.7443	25.3957	25.4174	25.7363	25.4854	25.3312	25.4439	25.5829	25.4319	-0.0314414	0.087505		0.00237426		6	6	79.8	10.457	36.843	301
A0A2I3BQJ3;Q8K072	Receptor expression-enhancing protein 4	Reep4	NaN	21.4929	NaN	NaN	21.4068	NaN	NaN	NaN	NaN	NaN	21.2337	21.8669	NaN	0		NaN		2	2	7.5	33.793	2.2693	302
A0A2I3BQP7;A0A2K6EDK3;Q6PIP5	NudC domain-containing protein 1	Nudcd1	23.3222	22.5032	22.6798	22.1183	22.7867	22.5673	22.6122	21.8755	20.7551	23.0321	22.4517	21.9213	0.720755	0.501598		0.609239		2	2	41.9	4.9677	2.3761	303
A0A2I3BRQ7;A0A2I3BQU5;E9PZM7		Scaf11	20.844	21.1067	21.1104	20.794	20.7569	21.1676	20.4674	21.1145	21.3778	20.6004	21.4331	20.5482	-0.12598	0.116203		0.0238088		1	1	3.4	52.272	4.2826	304
A0A2I3BRG8;Q99LB2;A0A2I3BQ25;A0A2I3BPY3;Q9D2U3	Dehydrogenase/reductase SDR family member 4	Dhrs4	24.1908	24.1387	23.7392	24.3297	23.9032	23.5226	23.9361	23.9562	23.7006	23.9575	23.8802	23.4401	-0.105015	0.227301		0.140068		4	4	14	19.225	9.4682	305
A0A2I3BRK6;Q9JIX0	Transcription and mRNA export factor ENY2	Eny2	20.8473	20.5979	20.1669	21.3704	20.7344	19.8858	20.7152	21.1445	NaN	20.3247	21.5047	20.4557	-0.168135	0.11781		NaN		1	1	17.7	10.984	4.1217	306
A0A2I3BRS9;Q8BH93	MAPK-interacting and spindle-stabilizing protein-like	Mapk1ip1l	21.4033	21.7591	21.2898	21.3614	21.4938	21.4156	21.6753	20.9431	21.1205	21.463	21.5836	21.0192	0.10898	0.144833		0.127777		1	1	18	13.698	57.826	307
A0A2I3BRW0;Q9D958;A0A2I3BQG3	Signal peptidase complex subunit 1	Spcs1	21.5086	21.2567	22.3855	21.8733	21.6783	22.1659	21.6063	21.6946	22.5873	21.3837	21.4762	22.5996	-0.142874	0.10258		0.0237507		3	3	30.4	11.777	12.661	308
A0A2R8VHC0;A0A2R8VHU7			22.8443	22.7401	22.1404	21.3859	22.3481	22.4156	22.7543	20.0403	19.2239	22.0442	21.0352	22.1268	1.06255	0.400392		0.651915		9	1	38.8	26.983	2.7091	309
A0A2R8VHH1;Q99P88	Nuclear pore complex protein Nup155	Nup155	23.0773	23.3701	22.8195	23.0555	22.6905	22.8939	22.5815	23.5598	23.6141	22.7574	23.54	22.4194	-0.346183	0.29767		0.146469		6	6	8	150.14	44.518	310
A0A2R8VHP9;Q61990;Q61990-2;Q61990-3;Q3TT81;A0A2R8VI12;A0A2R8W6L5;A0A2R8VHZ0;A0A2R8VHN3;A0A2R8VI71;A0A2R8VHY9;A0A2R8VKN0;A0A2R8VJY1;A0A2R8VI73;A0A2R8VHG2;A0A2R8VKF0;A0A2R8VI15;A0A2R8W6U6;P57722;E9Q7D8;P57722-2;A0A2R8VHI3;A0A2R8W6H3;A0A2R8VI92	Poly(rC)-binding protein 2	Pcbp2	25.0815	24.9832	24.9535	25.0935	24.7785	24.9202	25.2973	25.0548	25.1064	25.1162	25.2605	25.0994	0.00589371	0.0219166		0.974908		10	1	59.7	35.346	75.687	311
B2M1R7;A0A2R8VI25;A0A2R8VHL8		Pcbp2	20.7243	21.1542	21.1855	20.6937	21.3771	21.055	21.6079	20.8621	21.5102	21.9075	21.1343	20.9068	-0.0105712	0.00908951		0.175605		10	1	55.1	38.15	8.6942	312
A0A2R8VJW0			20.9417	21.3465	21.0803	21.7645	21.0432	21.3907	21.6812	21.5296	21.5819	22.1213	21.4461	21.9457	0.240112	0.507555		1.1993		5	1	64.5	7.5115	3.6005	313
A0A2R8VJW3;O55229	Choline/ethanolamine kinase	Chkb	20.079	NaN	20.4045	20.2528	19.8966	20.4609	20.1325	19.6649	19.9472	19.9869	20.1318	19.9758	0.116638	0.331559		NaN		1	1	11.7	19.619	4.5869	314
Q9EPU4;A0A2R8VK76;A0A2R8VI46	Cleavage and polyadenylation specificity factor subunit 1	Cpsf1	26.0451	25.8424	25.5454	25.5645	24.9731	24.6122	25.7418	25.4191	25.1584	25.7431	25.2899	24.6139	-0.224106	0.239323		0.665334		6	6	6.2	160.82	10.417	315
A0A2R8VKL5;E9Q066;G3X9Q6;Q8BWW4;A0A2R8W6Y5	La-related protein 4	Larp4	21.9019	21.2142	20.9978	21.2886	21.1273	21.0435	21.4079	21.723	21.1417	21.2572	21.1685	21.097	-0.249971	0.648212		0.232114		3	3	8	73.508	6.012	316
A0A2R8VKS6;Q9D1C8	Vacuolar protein sorting-associated protein 28 homolog	Vps28	23.073	22.4996	22.3643	23.0146	22.7458	22.1635	22.3765	22.8481	22.2882	23.3316	22.6544	21.8328	0.101993	0.0768759		0.00750309		3	3	27.9	21.15	12.796	317
A0A2R8W6N3;E9Q0A7;Q4KMM3-3;Q4KMM3-2;Q4KMM3-4;Q4KMM3	Oxidation resistance protein 1	Oxr1	24.1745	23.8021	23.5833	24.1048	NaN	23.3006	23.7318	23.6083	23.1919	24.2487	23.6416	NaN	0.434483	0.594013		NaN		2	2	3.3	63.307	8.0973	318
A0A2R8W6P0;Q61735-2;A0A2R8VI30;D3Z187;A0A2R8VI94;A0A2R8VK70;Q61735;A0A2R8VJU9	Leukocyte surface antigen CD47	Cd47	21.4167	20.7872	20.9926	21.0588	21.0363	21.348	20.8909	21.2616	21.5008	21.738	21.4552	21.6897	0.409865	0.970945		1.01859		3	3	14	37.296	9.4114	319
A0A2R8W6R3;P62878	E3 ubiquitin-protein ligase RBX1;E3 ubiquitin-protein ligase RBX1, N-terminally processed	Rbx1	21.1482	21.3646	NaN	21.9676	21.4619	21.5003	21.447	21.473	21.123	21.773	21.4325	21.1984	0.120303	0.234923		NaN		2	2	24.1	9.1173	19.44	320
A0A2R8W718;Q8R5A6;Q8R5A6-2	TBC1 domain family member 22A	Tbc1d22a	22.0365	21.9009	21.7038	22.0352	22.1319	22.2091	21.789	22.0543	21.8732	22.0077	22.1306	21.8453	0.089021	0.320731		0.706993		1	1	9	27.149	9.0871	321
A0A2U3TZ82;Q99KW3-1;Q99KW3-4;Q99KW3;Q99KW3-2;A0A2R8VI29;G5E8W1	TRIO and F-actin-binding protein	Triobp	24.0915	23.984	23.3009	23.3299	23.4207	23.8209	23.5889	22.8943	22.7352	23.4061	23.0404	22.8466	0.0249379	0.0270614		0.935988		3	3	6.1	71.684	5.5709	322
A0A338P735;A0A338P7L1;A0A338P6S3;A0A338P695;Q6ZPR5-5;Q6ZPR5-3;Q6ZPR5-2;Q6ZPR5-4;Q6ZPR5	Sphingomyelin phosphodiesterase 4	Smpd4	NaN	20.4976	19.8559	20.2335	20.2664	20.2351	20.2627	20.8143	19.4054	20.7264	20.3929	NaN	0.398882	0.287176		NaN		1	1	2.6	57.074	4.8925	323
A0A338P6A9;A0A338P6V8;A0A338P730;E9Q7C1;Q3TE00;Q924H2	Mediator of RNA polymerase II transcription subunit 15	Med15	23.6237	23.4769	22.4556	23.289	23.3269	22.2273	23.3955	22.8412	22.1449	23.2527	22.3556	21.5013	-0.423993	0.2735		0.247046		1	1	7.8	25.609	10.91	324
G5E8A0;A0A338P6F2;Q8CI95	Oxysterol-binding protein;Oxysterol-binding protein-related protein 11	Osbpl11	21.2896	21.2589	21.0502	21.2507	21.2096	21.2945	20.9112	20.9746	21.9785	21.0735	21.6896	21.6321	0.176987	0.167957		0.0921091		2	2	6.6	84.332	14.241	325
D4AFX6;A0A338P6P6;Q6ZQK5-2;Q6ZQK5	Arf-GAP with coiled-coil, ANK repeat and PH domain-containing protein 2	Acap2	24.0995	23.3408	23.3742	23.0195	23.3299	23.1772	23.3148	22.7073	22.3378	23.4255	23.1929	23.342	0.533498	0.84599		1.01944		1	1	1.3	88.085	3.2347	326
E9Q4N6;A0A338P6U8;E9Q4N7;E9Q6R4		Arid1b	22.9014	22.7378	23.1909	22.9689	23.1336	23.0406	22.9538	23.4468	23.0992	22.9332	23.3542	23.1072	-0.035073	0.0640242		0.239579		3	3	2.6	191.23	3.0375	327
A0A338P6W1;P97868-2;P97868	E3 ubiquitin-protein ligase RBBP6	Rbbp6	23.3268	23.4307	23.1585	23.0384	22.7162	22.8624	22.9153	23.4134	22.5551	22.9651	23.0167	23.0827	0.060229	0.0849909		0.645919		3	3	3.1	195.75	6.1548	328
A0A338P7E3;A0A338P711;C0HKG6;C0HKG5			NaN	23.257	23.1461	22.9908	23.9097	23.1594	24.1972	NaN	NaN	NaN	NaN	22.9141	0	NaN		NaN		1	1	9.2	18.783	5.001	329
A0A338P785;F7BGV1;D3YZD6;Q921W4-2;Q921W4;D3Z6I4;A0A338P7D6;A0A338P6Y1;D3YU21	Quinone oxidoreductase-like protein 1	Cryzl1	25.4897	24.9942	24.7017	24.6613	25.2443	24.6852	25.1517	24.9627	24.3601	25.0247	24.5778	23.9092	-0.320908	0.327946		0.297139		3	3	31.3	20.201	18.675	330
A0A338P786;P68037;A0A338P702;A0A338P7E5	Ubiquitin-conjugating enzyme E2 L3	Ube2l3	25.4717	25.6399	25.9975	25.518	25.7536	25.6424	25.382	25.9804	25.7969	25.7182	25.9185	25.7507	0.0760568	0.151271		0.0707045		9	9	78.8	16.821	92.619	331
A0A338P7B7;P51807	Dynein light chain Tctex-type 1	Dynlt1	21.0907	21.0196	21.5155	21.6325	21.2613	21.6239	21.2193	21.2274	21.6926	21.062	22.0431	21.8001	0.255308	0.31235		0.309026		2	2	30.4	12.242	6.898	332
A0A338P7L8;Q8BJF9	Charged multivesicular body protein 2b	Chmp2b	19.4031	19.6756	20.0744	20.3464	20.2649	19.8876	19.6418	20.4057	20.0966	19.784	19.4734	19.8213	-0.355149	0.647822		0.676903		2	1	8.1	23.528	2.7722	333
A0A3B2W3M7;P18608	Non-histone chromosomal protein HMG-14	Hmgn1	20.7777	20.7094	20.7415	20.5251	20.5877	20.4078	20.2418	20.3423	20.4541	19.9067	20.5143	20.3494	-0.0892938	0.177002		1.41859	+	1	1	40.7	9.029	25.864	334
A0A3B2W4F1;Q3TZJ5;P70451-3;P70451-5;P70451	Tyrosine-protein kinase Fer	Fer	21.9917	22.8557	23.2654	22.6793	22.5838	23.0969	21.1523	24.1391	23.1117	23.2504	22.552	23.0717	0.156989	0.0604251		0.00613941		1	1	14.4	18.705	3.1682	335
A0A3B2WCC1;A0A3B2W4I2;A0A3F2YNL8;Q91VH6;A0A3B2W4G7;A0A3B2W7C9	Protein MEMO1	Memo1	19.7545	NaN	20.7192	NaN	NaN	20.7307	20.2099	NaN	NaN	18.676	NaN	20.0581	-0.842834	0		NaN		2	2	46.7	11.827	5.7766	336
A0A3B2W7K0;Q62419;Q8BXU5;A2ALV3;Q62420;A2ALV1;F6ZL13	Endophilin-A2	Sh3gl1	23.623	23.4594	23.8461	23.5326	24.0351	23.5228	23.6768	23.6069	23.6122	23.621	23.8336	23.5195	0.026062	0.0980515		0.00990475		6	6	31.2	27.866	15.248	337
A0A3B2WD06;A0A3B2W7M3;A0A3B2WAZ4;A0A3B2W7T8;A0A3B2WD34;Q91VJ4	Serine/threonine-protein kinase 38	Stk38	21.8004	21.2258	21.9829	22.0225	22.1111	21.7408	21.6707	21.6361	21.0709	21.6054	22.0187	21.1298	0.125394	0.144543		0.381469		1	1	31	6.6897	5.5754	338
A0A3B2W864;A0A338P731;Q3UW83;A0A338P7K4;H3BJY4;A0A338P7L3;H3BLR8;B2KF67;A0A338P6T6;I1E4X7;Q9JI46		Rps10	18.5492	18.5871	18.8106	18.6393	18.5516	18.6426	18.4025	NaN	NaN	18.4404	18.6563	19.6803	0.523151	0		NaN		6	1	19.9	32.717	2.3617	339
A0A3B2W883;O70551	SRSF protein kinase 1	Srpk1	22.1596	21.8801	21.8923	NaN	21.6357	21.5565	NaN	22.6621	NaN	22.0372	22.1066	21.5968	-0.74851	0		NaN		1	1	6.4	38.894	3.2548	340
Q9JK23;A0A3B2WB82;A0A3B2W3V4	Proteasome assembly chaperone 1	Psmg1	21.3937	21.9017	21.7483	21.1551	21.8987	21.6861	21.5773	21.9878	22.1351	21.4256	22.1161	22.1939	0.011795	0.0131838		0.229996		3	3	18	33.104	7.0647	341
A0A3B2WBH9;A0A3B2WCN9;Q9Z0U1	Tight junction protein ZO-2	Tjp2	NaN	NaN	NaN	NaN	19.8871	NaN	19.7544	NaN	19.7371	NaN	20.2875	20.2585	0.527245	2.98943	+	NaN		1	1	0.9	131.1	2.8127	342
A0A3B2WDD2;A0A3B2WBL1;Q5XJF6;P53026;A0A3B2W824;A0A3B2W820;A0A3B2WCA5;D6RE43	Ribosomal protein;60S ribosomal protein L10a	Rpl10a	26.9166	26.9594	26.8341	27.139	26.7936	26.7192	27.1859	26.7665	26.9231	27.0998	26.6559	27.131	0.00375748	0.00628113		0.0213043		14	14	66.3	21.636	115.77	343
A0A3B2WCD8;Q3U0V1;A0A3B2W465;A0A0G2JE55;A0A0G2JGT1	Far upstream element-binding protein 2	Khsrp	27.7349	27.5634	27.6041	27.695	27.5788	27.5464	27.5448	27.7216	27.5256	27.5773	27.5465	27.6598	-0.0028216	0.0131442		0.0282939		26	24	46	74.252	199.93	344
A0A3B2WCL5;Q9CT10	Ran-binding protein 3	Ranbp3	23.8379	23.9164	23.8976	24.1211	24.1927	23.7843	23.9385	24.0736	23.5879	24.3651	23.7435	23.7237	0.0773964	0.109548		0.0747616		5	5	16.3	59.33	19.995	345
A0A3Q4EBK4;Q6P1B9;O08539-2;O08539;A0A3Q4EBR8	Myc box-dependent-interacting protein 1	Bin1	25.3318	25.3592	25.468	25.5256	25.3643	25.6844	25.3587	25.6082	25.5964	25.3148	25.3024	25.4713	-0.158286	0.742836		0.542041		11	11	43.4	45.786	93.657	346
A0A3Q4EG99;A0A3Q4EBT8;D3YXC2;A0A3Q4EC24;A0A3Q4EGL4;Q791T5-2;Q791T5;A0A3Q4EIA3	Mitochondrial carrier homolog 1	Mtch1	NaN	19.0894	19.1716	18.8888	18.9991	19.1891	19.0493	18.9747	19.0769	18.8345	18.8706	20.0696	0.224611	0.214393		NaN		2	2	10.4	29.073	6.109	347
A0A3Q4EGT0;A0A3Q4EII3;A0A3Q4EC50;A0A3Q4EHW7;Q3UTM6;A0A3Q4EHG2;Q8JZY2	COMM domain-containing protein 10	Commd10	19.6859	19.799	NaN	20.0902	19.4138	19.8673	19.914	19.7593	19.8583	19.3591	19.5388	19.6039	-0.343221	1.78834	+	NaN		1	1	14.2	12.62	3.4846	348
A0A3Q4EGD3;A0A3Q4EHN7;Q6ZQL4	WD repeat-containing protein 43	Wdr43	21.0562	20.8568	20.6319	20.1201	21.6463	20.7244	20.7439	NaN	NaN	20.6625	20.1737	21.125	-0.0902424	0		NaN		1	1	7.4	16.509	4.3438	349
A0A3Q4EGL6;P56213	FAD-linked sulfhydryl oxidase ALR	Gfer	NaN	22.1031	21.4552	NaN	NaN	21.0329	21.5519	22.6602	21.3112	22.1708	21.1703	20.7453	-0.478986	0.333284		NaN		2	2	17.1	21.488	4.5913	350
A0A3Q4EH04;A0A3Q4L335;A0A3Q4L393;Q8BL97-3;Q8BL97-4;Q8BL97-2;Q8BL97;A0A3Q4EGP0	Serine/arginine-rich splicing factor 7	Srsf7	25.6503	25.4009	25.7623	25.6657	25.9837	25.7692	25.6204	26.0657	25.7295	25.9071	25.7729	25.8959	0.0534007	0.140476		0.454378		11	11	64.2	15.763	55.974	351
A0A3Q4EHZ1;Q9DBC3;D3Z491;A0A3Q4EH87;A0A3Q4EBV9;E0CXC2	Cap-specific mRNA (nucleoside-2-O-)-methyltransferase 1	Cmtr1	22.4988	22.0032	22.0827	22.6138	22.1533	22.2916	22.3791	22.5937	22.3223	22.3275	22.1243	21.8444	-0.332946	0.958765		0.476649		3	3	4.3	96.524	10.832	352
A0A3Q4EI12;P35293;A0A452J8C1;A0A3Q4EIF7	Ras-related protein Rab-18	Rab18	23.7618	23.8311	24.1002	24.2666	23.85	24.1762	23.8576	23.9341	24.3272	23.916	23.8501	24.1869	-0.0552896	0.112402		0.15761		9	9	35.8	23.787	32.381	353
A0A3Q4L2S1;Q9R061;A0A3Q4EH93;A0A3Q4EGU9;A0A3Q4EIH1	Cytosolic Fe-S cluster assembly factor NUBP2	Nubp2	21.6687	21.4325	21.1651	21.3946	21.6687	21.0504	21.8276	20.9098	22.2088	20.6927	20.5628	21.1167	-0.857985	0.955794		0.820379		4	4	33.5	26.861	10.535	354
A0A494B8Z4;A0A494BAS6;A0A494B909;Q9WV68;A0A494BB28	Peroxisomal 2,4-dienoyl-CoA reductase	Decr2	21.0371	21.4916	21.3179	22.1034	21.5521	21.4364	21.3286	21.8817	20.8879	21.5808	21.2695	21.4148	0.0556278	0.0642552		0.300104		3	3	11.6	24.991	3.4607	355
A0A494B908;A0A494BAW2;P19157;P46425;A0A494BAS3;A0A494BAU3;A0A494BAM8	Glutathione S-transferase P 1;Glutathione S-transferase P 2	Gstp1;Gstp2	25.1565	24.6292	24.8117	25.1236	24.7505	24.7663	24.8865	25.0586	25.3214	24.6607	25.0373	25.2661	-0.100802	0.176142		0.161716		5	5	56.2	18.038	117.21	356
A0A494B915;A0A494B9H5;A0A494B9R3;Q9CQF0	39S ribosomal protein L11, mitochondrial	Mrpl11	24.416	23.5097	23.2539	23.3116	23.2535	23.0273	23.3159	23.0684	22.4241	23.995	23.1548	22.9828	0.441411	0.465137		0.530645		1	1	10.5	12.352	3.8403	357
A0A494B923;A0A494BB18;O88428	Bifunctional 3-phosphoadenosine 5-phosphosulfate synthase 2;Sulfate adenylyltransferase;Adenylyl-sulfate kinase	Papss2	24.4	23.9825	23.6841	23.7052	23.9651	23.7408	24.3621	23.856	23.5865	24.077	23.2008	23.5627	-0.32137	0.398614		0.262174		6	6	16.1	69.484	19.113	358
A0A494B933;A0A494B9R1;A0A494BB30;Q62084	Protein phosphatase 1 regulatory subunit 14B	Ppp1r14b	21.7523	21.4535	21.5303	22.0391	21.6606	22.0556	21.312	21.883	22.4086	21.3272	21.5558	22.1847	-0.178664	0.165165		0.167886		1	1	26.6	10.648	15.1	359
A0A494B952;Q91V64	Isochorismatase domain-containing protein 1	Isoc1	21.0812	21.4487	22.0069	21.9	22.0825	22.088	22.0305	21.4714	22.2416	21.4822	22.1688	21.7598	-0.110952	0.134421		0.411494		3	3	19.5	27.514	10.982	360
A0A494B9B2;A0A494B9H1;Q9EPK6	Nucleotide exchange factor SIL1	Sil1	20.4233	20.4651	20.5087	20.5767	20.1982	20.697	NaN	NaN	NaN	20.7459	NaN	20.542	NaN	0		NaN		1	1	4.9	36.892	3.6032	361
A0A494B9C1;P51432	1-phosphatidylinositol 4,5-bisphosphate phosphodiesterase beta-3	Plcb3	20.1425	21.2638	20.2123	20.7286	20.1273	20.7037	20.572	21.2559	20.4306	21.0135	20.9875	20.9461	0.229497	0.376779		0.276247		1	1	6.3	57.256	5.0449	362
A0A494B9C7;Q9CQ18	Ribonuclease H2 subunit C	Rnaseh2c	22.8843	22.6986	21.6888	22.4723	22.0025	21.3785	21.8733	22.7076	22.2937	23.1033	22.9015	21.9715	0.367249	0.361605		0.291654		1	1	5.9	16.399	2.9362	363
A0A494B9K4;Q9QYB5-2;Q9QYB5;A0A494B969;A0A494BBK1;A0A494BAX9	Gamma-adducin	Add3	23.457	23.4539	23.3133	23.6023	23.3878	23.6089	23.0146	23.2238	23.695	23.2344	22.3282	23.4529	-0.30595	0.313611		0.438693		5	5	12.9	78.317	12.622	364
A0A494BBP6;A0A494B9X3;E9Q9M1;Q3V1L4	Cytosolic purine 5-nucleotidase	Nt5c2	21.211	21.3233	21.7938	21.1484	21.5985	21.917	21.4575	21.5414	22.0946	21.0297	21.3897	21.9746	-0.23321	0.27512		0.0737075		4	4	17.6	61.052	19.188	365
Q9WTK5;A0A494B9Y5;A0A494BAQ2	Nuclear factor NF-kappa-B p100 subunit;Nuclear factor NF-kappa-B p52 subunit	Nfkb2	24.1931	24.1168	24.2942	24.4497	24.4927	24.4533	24.4876	24.8927	24.3356	24.3376	24.8864	24.3691	-0.040947	0.0581763		0.643257		10	10	16.1	96.831	31.877	366
E0CXA3;E0CX79;E0CXR3;E0CZD9;E0CXM9;A0A494B9Y9;Q9DB43	Zinc finger protein-like 1	Zfpl1	23.7278	22.0382	21.9851	23.2177	22.6243	22.5611	22.7214	22.9046	21.9439	22.8508	22.5703	22.0732	-0.0251745	0.022596		0.0326969		1	1	17.5	8.8873	7.1062	367
A0A494B9Z0;A0A494BBA8;Q642K5;P62862	40S ribosomal protein S30	Fau	23.4312	24.0885	23.6832	24.0808	23.9764	23.8737	23.6771	23.7942	24.0109	23.3772	23.6354	23.8687	-0.20032	0.508894		0.453531		3	3	19	7.0062	7.7481	368
A0A494BA44;Q04207-2;Q04207;Q4U113	Transcription factor p65	Rela	24.1599	23.4805	23.8176	23.6767	23.7769	24.4242	23.2777	23.9967	24.2793	23.8056	23.764	24.4143	0.143377	0.146095		0.0255828		8	8	26.1	39.558	20.716	369
Q62422;A0A494BA97;A0A494B943	Osteoclast-stimulating factor 1	Ostf1	25.2935	25.6946	25.5197	25.4607	25.4838	25.617	25.8274	25.5792	25.8551	25.4984	25.3954	25.7366	-0.210458	0.719304		0.586484		13	13	55.3	23.782	131.96	370
A0A494BAB5;Q9D5T0;A0A494B9Y0	ATPase family AAA domain-containing protein 1	Atad1	21.2978	21.3188	21.2212	21.3444	21.3396	21.3325	21.0043	21.4549	NaN	21.4071	21.4449	21.1113	0.091472	0.154447		NaN		2	2	12.3	31.071	8.2374	371
A0A494BAG6;O88286;G5E8J8;F6ZBR8;O88286-4;O88286-2;O88286-3	Protein Wiz	Wiz	22.9162	22.6527	22.4597	22.499	21.7677	21.5105	22.0333	22.3575	21.3661	22.587	21.9899	21.2784	0.0327956	0.0229335		0.600146		2	2	2	184.38	3.3412	372
A0A494BAG7;Q9CWG9	Biogenesis of lysosome-related organelles complex 1 subunit 2	Bloc1s2	20.2505	NaN	19.9872	19.8294	20.766	20.8329	20.2765	19.7453	19.7576	21.6742	20.0092	20.5556	0.819878	0.720719		NaN		1	1	11.5	12.038	4.2634	373
F6T2S0;A0A494BAI5;P22315;A0A494BAR8;A0A494BBL4;A0A494B9Y8;Q91W09	Ferrochelatase, mitochondrial;Ferrochelatase	Fech	19.7236	20.0876	19.6987	19.4642	NaN	19.9751	19.5421	19.5059	20.8262	19.4319	19.7797	19.823	-0.279881	0.244985		NaN		2	2	15.2	39.594	3.7062	374
A0A494BB58;A0A494BAJ5;A0A494BBF1;Q9WU84	Copper chaperone for superoxide dismutase	Ccs	23.4415	23.1807	22.9876	23.482	23.032	22.7889	23.2666	23.4299	23.2517	23.6153	23.488	22.8504	0.00178528	0.00239548		0.108496		3	3	18.4	24.23	4.0048	375
A0A494BAJ6;Q9WUL7	ADP-ribosylation factor-like protein 3	Arl3	19.0434	19.6379	19.4842	19.5219	19.084	19.7396	20.3587	19.3653	20.4226	19.1756	19.2167	20.5215	-0.410908	0.298375		0.329327		2	2	20.6	20.227	4.4558	376
F6SLP4;A0A494BAW5;A0A494BAK4;Q9DC16	Endoplasmic reticulum-Golgi intermediate compartment protein 1	Ergic1	22.3103	22.2193	21.8245	22.3272	22.5328	22.3922	22.4505	21.6793	21.3266	22.6768	22.195	22.5626	0.659346	0.845011		0.826521		2	2	7.3	21.445	4.6475	377
A0A494BAY0;A0A494BAR3;Q8R105;A0A494BB07	Vacuolar protein sorting-associated protein 37C	Vps37c	22.9731	22.9069	22.9012	22.9256	22.8517	22.7653	22.5608	23.0172	23.4239	22.746	22.9176	22.7711	-0.189079	0.30142		0.129084		4	4	51	11.914	17.074	378
M0QW65;A0A494BB10		Asnsd1	NaN	NaN	NaN	NaN	NaN	NaN	NaN	NaN	NaN	NaN	NaN	20.4749	0	NaN		NaN		1	1	45.2	4.1565	3.8228	379
A0A494BBF7;D3Z5N6;Q61103;F8WIP7	Zinc finger protein ubi-d4	Dpf2	21.1696	21.1816	21.2831	21.0714	20.682	21.5689	20.773	21.6237	21.7602	20.448	20.949	21.7528	-0.335712	0.275165		0.0775881		2	2	11.5	39.271	5.9991	380
A0A494BBN2;Q9D1B9;F6U4U1;A0A494BB47	39S ribosomal protein L28, mitochondrial	Mrpl28	24.9591	25.1294	24.8942	24.7064	24.9345	24.5302	24.7096	24.7701	24.4896	24.8176	24.3276	24.322	-0.167358	0.379913		1.11616		4	4	28.4	29.373	11.287	381
A0A494BBP5;P25446	Tumor necrosis factor receptor superfamily member 6	Fas	22.5054	21.8906	22.0646	21.9582	22.0092	22.0018	21.7536	22.0403	21.1686	22.4498	22.4151	21.7677	0.556654	0.754412		0.607121		2	2	3.9	35.338	4.4502	382
O78196;A0A498U6I0;P04230;P20040;P04231;P18468;P01915	H-2 class II histocompatibility antigen, E-B beta chain;H-2 class II histocompatibility antigen, E-Q beta chain;H-2 class II histocompatibility antigen, E-S beta chain;H-2 class II histocompatibility antigen, I-A beta chain;H-2 class II histocompatibility antigen, E-D beta chain	H2-Eb1	26.141	26.2451	26.5138	26.1366	26.2861	26.4893	26.127	26.281	26.5472	25.9086	26.4033	26.1749	-0.156132	0.343073		0.108102		10	5	37.1	30.153	68.522	383
A0A498WFS2;Q922Y1	UBX domain-containing protein 1	Ubxn1	24.0692	24.268	24.2999	24.1316	24.0352	24.0167	24.0263	24.1856	24.0895	24.0307	24.173	23.9941	-0.0345345	0.183969		0.617671		6	6	33.2	29.93	40.015	384
A0A498WGD8;Q8CDN6;A0A494BBI1;A0A494B955;A0A494BB31	Thioredoxin-like protein 1	Txnl1	25.4099	25.2774	25.2171	25.3032	25.3931	25.481	25.2213	25.3653	25.2461	25.335	25.4962	25.3874	0.128648	0.92458		0.592751		11	11	52.1	32.715	77.507	385
A0A498WGK2;Q8BP47;A0A494BAX5;A0A494BB89;A0A494BAW6;A0A494B927	Asparagine--tRNA ligase, cytoplasmic	Nars	25.9005	25.8321	25.8501	25.9269	25.6766	25.636	25.7189	25.7382	25.8035	25.4621	25.6304	25.7002	-0.155959	0.972138		1.09542		15	15	23.3	64.208	76.848	386
A0A498WGK6;Q9ET30	Transmembrane 9 superfamily member 3	Tm9sf3	22.199	22.3101	22.3306	22.1072	22.0257	22.1454	22.4065	22.4085	22.5384	22.3171	22.4078	22.4493	-0.0597337	0.437328		2.98328	+	2	2	5.5	67.507	15.489	387
A0A498WGL8;Q8K330;Q8K330-2	Protein phosphatase Slingshot homolog 3	Ssh3	NaN	18.9283	18.8936	NaN	18.8215	19.1747	18.4994	18.5896	19.0864	NaN	19.1436	18.8087	0.251028	0.380988		NaN		1	1	5.9	72.098	2.7483	388
D3Z585;D3YZ86;A0A571BDP7;Q8VDV3-2;Q8VDV3;D3YZN2;D3YXL8	Guanine nucleotide exchange factor for Rab-3A	Rab3il1	22.1027	21.7382	21.8803	22.2026	21.9828	21.6151	21.7383	21.769	21.7315	21.5137	21.4088	21.5268	-0.26317	2.59559	+	1.29953		3	3	18.4	34.989	11.701	389
A0A571BEI2;Q6PIU9	Uncharacterized protein FLJ45252 homolog		20.0166	19.5056	19.7424	19.6478	20.1763	19.8746	19.3542	NaN	NaN	NaN	NaN	20.3319	0	NaN		NaN		1	1	2.4	53.987	2.8166	390
A0A571BG95;E9PUE7;Q5SSL4-3;Q5SSL4-4;Q5SSL4;Q5SSL4-2;H3BJY3	Active breakpoint cluster region-related protein	Abr	23.9095	24.2697	24.5048	24.2287	24.2126	24.5532	24.5172	24.291	24.3869	24.6833	24.2488	24.404	0.0469837	0.119752		0.185617		5	5	6.2	133	16.009	391
A0A5F8MPF0;Q60575-2;Q60575;A2AH75;Q60575-3	Kinesin-like protein KIF1B;Kinesin-like protein	Kif1b	22.0426	22.6295	22.7349	22.6039	22.6746	22.6496	22.2735	22.6686	22.3015	22.7134	22.8001	21.9964	0.0887585	0.11305		0.0823503		2	2	1.3	211.59	3.2326	392
Q9EP69;A0A5F8MPK9;A0A1L1SR59	Phosphatidylinositide phosphatase SAC1	Sacm1l	23.5579	23.5915	23.9655	23.5703	23.5962	23.9602	24.1775	23.8435	23.6722	23.5469	23.9866	23.9003	-0.0864925	0.162347		0.146308		6	6	15.2	66.943	15.841	393
A0A5F8MPP4;P57080	Ubiquitin carboxyl-terminal hydrolase 25	Usp25	23.253	22.9439	22.7199	22.9386	22.3685	22.5373	22.8109	22.4761	21.0473	22.7579	21.962	22.0491	0.144913	0.0861678		0.526484		2	2	2.4	128.96	6.8036	394
A0A5F8MPP7;A2AAY5;O89032-3;O89032-2;O89032	SH3 and PX domain-containing protein 2B	Sh3pxd2b	26.5986	26.3975	26.6196	26.5731	26.4557	26.6387	26.3283	26.4008	26.6576	26.5301	26.5956	26.6971	0.145372	0.583745		0.244691		16	16	27	104.88	61.721	395
Q3U9D6;A0A5F8MPW8;Q8R313	Exocyst complex component 6	Exoc6	NaN	20.1332	20.0528	20.609	19.5932	19.8559	19.9998	19.6428	19.7781	20.1554	19.9309	19.9448	0.20346	0.735058		NaN		1	1	1.9	93.286	10.327	396
Q5UE59;E9Q7C9;Q7TNF4;Q8CD76;A0A5F8MPZ2;O88447;F6UYN4;D3YXZ3;Q91YS4;O88448	Kinesin light chain 1	Klc1	23.3911	23.5883	23.722	23.666	23.6458	23.8474	23.5386	23.6047	23.9868	23.6217	23.6731	24.0121	0.0589364	0.115255		0.210409		11	8	23.6	61.629	33.463	397
D3YUG5;D3YUI2;A0A5F8MQ33;Q8K4J6-2;Q8K4J6	MKL/myocardin-like protein 1	Mkl1	19.7913	19.7469	20.1376	19.8586	19.9475	19.699	19.6592	20.0485	19.5921	19.5645	19.5913	19.4825	-0.220492	0.687262		0.77837		1	1	2.8	74.767	5.7985	398
A0A5H1ZRL7;P70399-6;P70399-5;P70399	Tumor suppressor p53-binding protein 1	Tp53bp1	NaN	21.0184	21.0807	NaN	21.3259	NaN	21.4067	NaN	NaN	20.7556	21.0201	NaN	-0.518859	0		NaN		1	1	1.3	207.65	4.0505	399
A0A5H1ZRP0;Q3ULW8-2;Q3ULW8;A0A5H1ZRL5		Parp3	19.5761	20.0609	NaN	20.249	NaN	19.9672	19.4237	20.4748	20.0846	20.5537	20.0272	NaN	0.296105	0.258967		NaN		2	2	17.4	39.851	3.8306	400
A0A5K1VVQ1;E9Q8N1;E9Q8K5;A0A5K1VVQ9;A2ASS6-2;A2ASS6	Titin	Ttn	21.8	22.2083	23.0098	22.2218	22.9638	23.4248	22.4942	22.7743	23.0377	22.7155	22.3257	23.3852	0.040048	0.039215		0.211877		4	4	0.3	2991.8	3.3138	401
A0A5K1VVS7;Q99KD5;A0A0U1RNI4;D3YZN8	Protein unc-45 homolog A	Unc45a	21.661	20.3946	20.5419	21.4567	20.2276	20.7416	20.7312	20.6514	21.6373	20.5178	20.6239	20.6302	-0.416017	0.582942		0.0866094		2	2	2.3	119.16	3.9583	402
A0A668KL36;Q810U5-3;Q810U5-2;Q810U5;F6UK66	Coiled-coil domain-containing protein 50	Ccdc50	24.2073	23.8857	23.7855	24.2138	23.3961	23.8472	24.3008	23.5673	23.7823	24.0138	23.7747	23.817	-0.014932	0.0216781		0.0209883		5	5	11.9	55.664	17.648	403
A0A668KL90;A2AHJ7;A2AHK0;Q80UP3	Diacylglycerol kinase;Diacylglycerol kinase zeta	Dgkz	22.2218	21.7553	22.5016	22.2789	21.7825	21.5094	22.6379	21.7848	20.7687	22.1662	22.0489	21.3778	0.133842	0.0795525		0.0814649		4	4	5.7	104.15	5.5565	404
A2A5E1;A0A6I8MX00;A0A6I8MWX8;Q9QYI3;A0A6I8MWZ1;A0A6I8MWY7;F7BTP8;A0A6I8MWZ9;A0A6I8MWW2;A0A6I8MX31;A0A6I8MWZ5;A0A6I8MWW0	DnaJ homolog subfamily C member 7	Dnajc7	24.0968	24.2386	24.4289	24.1547	24.3653	24.1499	24.0821	24.3139	24.4233	24.3622	24.3454	24.3553	0.0812194	0.332437		0.16389		12	12	35.6	55.058	44.251	405
Z4YJU8;A0A6I8MWY5;E9PUQ5;A0A6I8MX07;Q921M4-2;Q921M4	Golgin subfamily A member 2	Golga2	23.0712	22.6818	23.0877	23.8447	22.5865	22.488	22.4253	23.0843	22.4004	23.0998	22.942	23.16	0.430566	0.858365		0.171748		2	2	5.7	108.63	13.061	406
A0A6I8MWZ0;Q6P9Q6;Q6P9Q6-2;Q80YW9;Q80YW7;Q80YW6	FK506-binding protein 15;Peptidyl-prolyl cis-trans isomerase	Fkbp15	21.9193	21.9366	22.294	22.2599	22.086	22.2357	22.3782	22.1778	22.5039	22.0682	21.9591	22.1298	-0.300926	1.31384	+	0.97081		5	5	7.5	114.24	15.754	407
Q8R5C0;A0A6I8MWZ8;P47802;G3UXX9;D3Z3F4	Metaxin-1	Mtx1	22.2212	21.8026	22.3661	22.6585	22.3902	22.4568	22.8205	21.9029	22.9144	21.807	22.3435	22.7113	-0.258636	0.245799		0.246847		4	1	19.2	35.646	10.736	408
A0A6I8MX08;Q5SNZ0-3;Q5SNZ0-2;Q5SNZ0;F6R1B7;Z4YLP6	Girdin	Ccdc88a	20.378	20.6788	20.9385	21.0636	20.4887	20.6228	20.5611	21.1762	20.9607	20.6686	20.5657	20.8755	-0.196092	0.41296		0.13758		3	3	2.2	231.62	3.8896	409
A0A6I8MX27;P16125;D3Z7F0;A0A0N4SVV8	L-lactate dehydrogenase B chain;L-lactate dehydrogenase	Ldhb	24.2868	24.1164	24.212	24.0874	24.1498	23.9104	24.0124	23.8327	23.7171	24.2298	23.881	23.8959	0.14816	0.446614		1.02043		7	5	30.5	37.238	9.9936	410
A0A7N9VR94			22.1695	22.3342	22.419	22.2971	22.432	22.7364	22.0355	22.6743	22.476	22.4177	22.7901	22.5871	0.203037	0.39465		0.315486		4	4	19	368.47	16.093	411
A0JNY3;Q8BUV3	Gephyrin;Molybdopterin adenylyltransferase;Molybdopterin molybdenumtransferase	Gphn	22.3414	22.8018	23.1216	22.6964	23.3084	22.4107	22.5551	22.8842	22.8953	22.3487	22.5793	22.5541	-0.284191	0.999554		0.19768		1	1	1.8	83.665	2.4682	412
A1BN54;Q7TPR4	Alpha-actinin-1	Actn1	28.7141	28.9095	28.9357	29.1002	28.9498	29.0417	28.9284	29.2204	29.1735	29.0564	29.1568	29.1552	0.0153491	0.0549019		1.23498		55	36	67.9	102.72	323.31	413
E9QN37;A1L314	Macrophage-expressed gene 1 protein	Mpeg1	18.9104	19.7514	19.7396	19.3573	19.8253	19.7884	NaN	19.8697	19.8709	19.9631	NaN	19.593	-0.0922327	0.175493		NaN		2	2	4.2	79.109	3.0831	414
B0QZV3;A1L3P4	Sodium/hydrogen exchanger	Slc9a6	NaN	18.7931	19.7238	18.9234	19.1255	19.343	19.0098	19.3499	19.0467	19.1363	19.3044	19.2673	0.100573	0.350309		NaN		1	1	3.4	74.227	2.1775	415
A1L3S7;Q8VHR5;A0A0U1RNM2;Q8VHR5-2	Transcriptional repressor p66-beta	Gatad2b	23.6882	23.4175	23.7122	23.5714	23.5006	23.7652	23.4037	23.696	23.7123	23.585	23.8975	23.882	0.184179	0.573939		0.324263		6	6	15.1	63.638	25.237	416
J3QJX0;E9PXY1;A2A432-2;A2A432	Cullin-4B	Cul4b	23.6552	NaN	23.9362	23.6479	23.5235	23.1173	23.5954	23.4305	22.8191	23.5463	23.8001	23.2306	0.24402	0.352215		NaN		3	3	5.3	62.401	5.1134	417
G3UX99;G3UZY2;A2A439;P97493	Thioredoxin, mitochondrial	Txn2	19.6758	19.7808	21.1181	20.3794	20.5959	20.8118	20.2357	20.081	20.7908	20.3516	20.2381	20.7485	0.0768852	0.104377		0.111536		1	1	19.8	11.688	6.4063	418
A2A4J8;Q9CQ80;A2A4K0;Q9CQ80-2;E9PXS9;A8XY17	Vacuolar protein-sorting-associated protein 25	Vps25	24.2299	24.3357	23.8353	24.1268	23.7562	24.0558	23.9506	23.9647	23.9951	24.2874	24.1208	24.1802	0.226001	1.95802		0.474852		6	6	63	21.594	75.853	419
A2A4P4;A2A4P3;Q3THG9	Alanyl-tRNA editing protein Aarsd1	Gm27029;Aarsd1	NaN	NaN	NaN	NaN	NaN	NaN	NaN	NaN	NaN	NaN	NaN	20.4344	0	NaN		NaN		1	1	2	60.506	3.489	420
Q3TZ02;A2A517;Q9QX11-2;Q9QX11;B1AQE4;A0A1B0GRM7;A0A1B0GRB2;A0A1B0GRB8;A0A1B0GRX7;Q99KH2;P63034-3;P63034-2;P63034	Cytohesin-1;Cytohesin-2	Cyth1;Cyth2	23.0487	22.8666	23.1761	23.1781	22.6599	22.9853	22.76	23.1513	23.1253	23.1024	23.3008	22.766	0.0442117	0.0775297		0.0291512		2	2	4.8	46.448	5.2117	421
A2A547;P84099	Ribosomal protein L19;60S ribosomal protein L19	Rpl19	26.9738	26.3991	26.6053	26.8386	26.7424	26.6558	26.556	26.7628	26.7546	26.888	26.614	26.9478	0.125461	0.437256		0.125103		11	11	36.6	23.247	67.121	422
A2A6J7;A2A6J4;A0A1B0GRF5		Lsp1	NaN	19.0374	18.1519	18.6085	NaN	18.7322	18.8726	19.0382	19.319	18.7733	18.8421	19.0202	-0.198086	0.591544		NaN		24	1	84.9	35.928	2.6142	423
A2A6M1;Q9CZ28	Vacuolar-sorting protein SNF8	Snf8	20.1167	20.2687	20.4007	20.8214	20.4266	20.8003	19.6874	20.2789	21.0908	20.1196	20.3609	20.8404	0.0879027	0.0668461		0.183176		2	2	9.9	25.968	5.6814	424
A2A6P4		Fam104a	22.6228	22.6172	NaN	NaN	22.147	21.835	22.6772	NaN	NaN	NaN	NaN	21.8246	0	NaN		NaN		1	1	13	19.618	4.5476	425
A2A6S1;Q3TB48	Transmembrane protein 104	Tmem104	22.8275	NaN	NaN	NaN	22.3608	22.2183	22.8379	NaN	NaN	22.8717	22.4444	NaN	-0.179868	0		NaN		1	1	2.2	55.751	2.9082	426
A2A6U3;Q80UG5-3;Q80UG5;A2A6U5	Septin-9	2024-09-09	18.8816	19.6616	19.879	19.3102	19.8136	19.6124	19.4101	19.6494	20.7748	18.9893	19.853	20.4059	-0.195383	0.121047		0.109365		16	1	39.8	63.772	7.3083	427
A2A6Z2;Q6SJQ7-3;Q6SJQ7-2;Q6SJQ7	CMRF35-like molecule 1	Cd300lf	20.7248	NaN	NaN	21.0797	20.5061	20.8715	20.8277	20.8042	20.8066	19.9281	20.6435	21.5409	-0.108692	0.0823651		NaN		3	3	14.9	32.319	4.9766	428
A2A886;A2A887;Q8R037;A2A888;P20334	Tumor necrosis factor receptor superfamily member 9	Tnfrsf9	20.1614	19.3614	19.271	19.357	NaN	NaN	NaN	19.3159	19.4858	NaN	19.4196	18.9787	-0.201715	0.315915		NaN		1	1	14.2	18.937	3.7925	429
A2A8E2;B7ZC72;B7ZC71;Q8BHG2;Q8BHG2-2;Q8BHG2-3;A2A8E4;D6REH4	UPF0587 protein C1orf123 homolog	0610037L13Rik	20.8901	20.9308	22.2428	21.3433	21.2389	21.694	21.3778	21.8829	21.9784	21.3958	21.9005	21.9756	0.0109189	0.0138663		0.209067		3	3	29	15.783	7.1296	430
A2A8V8;A2A8V9;E9PUK6;Q52KI8;F6UK16;E9QKA4;Q52KI8-2	Serine/arginine repetitive matrix protein 1	Srrm1	21.2478	21.4545	21.3255	21.2862	21.2453	21.4361	21.325	21.817	21.6726	21.2932	21.7089	21.477	-0.111837	0.231976		0.599271		3	3	8.4	102.66	13.324	431
A2A8W8;O08605;F6Y5U1;F6YIU3;F6VT22	MAP kinase-interacting serine/threonine-protein kinase 1	Mknk1	20.1042	20.7024	20.3564	20.3602	20.641	20.5616	20.31	20.935	20.8614	20.9555	20.0806	20.6141	-0.152039	0.179493		0.149056		2	2	11.1	46.543	7.1324	432
A2A9C6;A2A9C8;Q9CY05;Q9DAY7;Q9D7W5	Mediator of RNA polymerase II transcription subunit 8	Med8	20.2799	20.0515	NaN	NaN	20.4489	19.9086	NaN	20.9001	19.6737	20.0613	20.2991	NaN	-0.106752	0.0555061		NaN		1	1	26.7	8.4753	2.8865	433
A2A9I0;O35166	Golgi SNAP receptor complex member 2	Gosr2	22.3946	22.7813	22.4088	22.6557	22.2174	22.6171	22.5305	22.7943	22.8129	21.4928	22.2825	22.2079	-0.718173	1.25891		1.16415		3	3	24.2	19.571	12.711	434
A6PWC3;A2A9Q2;Q8BHG1;Q3V3G9	Nardilysin	Nrd1	22.9239	22.9275	23.1926	23.2024	22.8003	23.1059	23.1041	23.5134	22.9021	23.0707	22.9406	22.9958	-0.170808	0.392364		0.137245		5	5	8.4	127.77	8.9487	435
A2AAN0;O35250-2;O35250;A2AAN3	Exocyst complex component 7	Exoc7	21.2125	19.4437	20.9373	21.601	22.0198	21.3729	NaN	21.507	NaN	NaN	22.4752	20.9319	0.196606	0		NaN		4	4	8.9	78.505	5.9618	436
A2AAN2;Q8BMA6	Signal recognition particle subunit SRP68	Srp68	24.6456	24.8738	24.8813	24.8103	25.0373	24.8488	25.0512	24.6883	24.4564	24.7304	24.6145	24.2839	-0.189039	0.360299		0.555369		10	10	26.2	65.952	50.706	437
A2AKN5;A2AB59	Rho GTPase-activating protein 27	Arhgap27	19.2129	19.9441	19.2998	19.9543	19.8821	20.1231	19.6833	19.7594	20.2028	19.88	19.8473	19.6172	-0.100307	0.214242		0.727841		1	1	6.6	26.406	4.0819	438
A2AC16;Q91X52	L-xylulose reductase	Dcxr	20.8609	21.0145	21.142	21.1081	20.9306	20.9194	21.2755	20.6128	20.7223	21.037	20.8269	21.3152	0.189467	0.310392		0.102764		3	3	15.3	24.99	6.2571	439
A2AC29;P70245	3-beta-hydroxysteroid-Delta(8),Delta(7)-isomerase	Ebp	22.7587	22.5361	23.6217	22.9445	22.3589	22.6187	22.5959	22.0269	23.1575	22.2594	22.7458	22.9462	0.0569948	0.0508872		0.129216		1	1	10.7	13.686	14.169	440
A2ACC7;F8WHN4;A2ACC6;E9Q0J2;Q8BQZ4-2;Q8BQZ4	Ral GTPase-activating protein subunit beta	Ralgapb	19.8336	NaN	20.2104	20.2322	20.1387	20.1181	19.9937	20.3951	NaN	20.1286	20.2984	19.9694	-0.0622632	0.114272		NaN		1	1	2.4	130.03	3.8832	441
Q3UR39;A2AD03		Chm	19.7673	19.6848	19.7826	20.0066	19.7618	19.6057	19.9648	19.6389	20.0366	18.7719	19.8765	19.7585	-0.411135	0.481667		0.288071		1	1	5.6	69.14	11.53	442
A2ADH1;Q9CQY5-2;Q9CQY5-3;Q9CQY5	Magnesium transporter protein 1	Magt1	24.1965	23.6419	23.921	23.7688	24.0056	24.0309	24.0752	24.3363	23.9449	24.0601	24.1316	24.6042	0.146498	0.287391		0.519939		3	3	8.2	41.637	8.4362	443
A2ADR8;Q8R3G1	Nuclear inhibitor of protein phosphatase 1	Ppp1r8	23.9371	22.9979	22.8357	23.1234	22.725	23.3889	23.4827	23.1639	23.1587	23.4775	23.2073	23.0143	-0.0354087	0.0722195		0.0386178		4	4	14.3	38.399	9.9625	444
A2ADY9	Protein DDI1 homolog 2	Ddi2	22.6978	22.842	22.8341	22.7862	22.5749	22.8698	22.7328	22.6229	23.1784	22.0988	22.4653	22.9868	-0.327709	0.458285		0.273835		5	5	26.3	44.59	21.093	445
A2AE27;Q9DBT5	AMP deaminase 2	Ampd2	24.6516	24.7683	24.7437	24.6278	24.8116	24.7213	24.497	24.7404	24.6973	25.0579	24.9848	24.7524	0.286798	1.13563		1.11823		9	9	10.3	94.695	23.003	446
Q91VJ5;A2AER8;A2AER9	Polyglutamine-binding protein 1	Pqbp1	22.4759	23.3292	23.3778	23.0271	23.4628	23.5784	22.9455	22.9657	22.9866	22.8523	22.911	22.5712	-0.187773	0.824331		0.667822		3	3	20.5	30.597	5.6041	447
A2AEW9;A2AEW8;Q8VD04;A2AEW6;A2AEW5	GRIP1-associated protein 1	Gripap1	23.5192	23.6447	23.0464	23.5109	23.1213	23.2503	23.1678	22.8088	23.2068	22.707	22.8321	23.2364	-0.13595	0.266479		0.764222		6	6	14.3	90.764	15.714	448
A2AF47	Dedicator of cytokinesis protein 11	Dock11	23.6655	23.211	22.8012	23.0182	23.1816	22.7073	23.2197	21.8333	20.7146	22.893	22.314	22.2234	0.554285	0.298271		0.726613		1	1	0.6	237.77	5.447	449
A2AFL3;P70699	Lysosomal alpha-glucosidase	Gaa	20.7671	21.0074	20.9835	20.9748	20.7856	20.8788	20.5756	20.8024	20.8954	20.7172	21.0257	20.5021	-0.00945536	0.0175281		0.248225		1	1	7.4	25.916	4.2831	450
A2AFQ0;Q7TMY8-3;Q7TMY8;Q7TMY8-2;Q7TMY8-4;F6XP90	E3 ubiquitin-protein ligase HUWE1	Huwe1	22.5763	22.7198	22.8296	22.3368	22.8961	23.0904	22.8289	23.0997	23.0579	23.011	23.2016	22.7112	-0.0209153	0.0430386		0.348094		12	12	5.4	482.69	52.515	451
A2AFQ2;Q99N15;O08756		Hsd17b10	24.3531	24.3977	24.6377	24.4237	24.3642	24.4631	24.3955	24.443	24.4737	24.2801	24.5432	24.3339	-0.0516911	0.244898		0.073957		13	13	59	28.374	82.374	452
A2AGS0;A2AGS1;Q8CH72	E3 ubiquitin-protein ligase TRIM32	Trim32	NaN	NaN	NaN	NaN	20.4741	20.5038	NaN	19.3443	21.6342	19.2566	19.3461	18.5998	-1.4218	0.668522		NaN		1	1	25.7	14.88	4.6723	453
A2AGS6;Q4QQM4	Tumor protein p53-inducible protein 11	Trp53i11	23.9585	24.4046	24.2016	23.7614	24.0676	23.9841	23.7268	24.12	23.5255	24.0696	24.0511	23.8982	0.215511	0.517346		0.669409		4	4	32.2	9.5972	14.113	454
A2AH27;Q8BVU5;A2AH29;A2AH28	ADP-ribose pyrophosphatase, mitochondrial	Nudt9	22.0367	21.674	21.5567	21.712	22.1308	21.3544	22.493	22.4053	21.3406	21.77	22.3323	21.2973	-0.279769	0.230357		0.101265		2	2	11.7	23.668	5.9909	455
A2AH85;O08810;G3UZ34;G3UXK8	116 kDa U5 small nuclear ribonucleoprotein component	Eftud2	25.6107	25.3484	25.4384	25.4396	25.3912	25.4415	25.4399	25.3982	25.753	25.4371	25.4318	25.6453	-0.0256246	0.067646		0.107476		23	22	37.6	109.49	112.89	456
A2AI52;Q80U87	Ubiquitin carboxyl-terminal hydrolase;Ubiquitin carboxyl-terminal hydrolase 8	Usp8	22.6657	23.1103	23.0179	22.8965	22.8958	22.8586	22.6225	22.6058	22.8527	22.7281	23.3822	22.6637	0.230962	0.402734		0.216156		5	5	6.9	123.89	12.923	457
A2AIV8	Caspase recruitment domain-containing protein 9	Card9	25.6231	25.1879	24.5806	24.8262	24.8502	24.4841	25.1747	24.6587	24.3072	24.7301	23.957	24.3309	-0.374196	0.48337		0.685311		11	11	29.9	62.461	49.489	459
A2AJ72;Q3TIX6;A0A0A6YVV5;A2AJ71;A0A0A6YY39;F7AM43		Fubp3	24.3675	24.3699	24.1954	24.3553	24.3241	24.0043	23.7625	24.471	24.2846	24.4795	24.4704	24.1458	0.192486	0.332265		0.121637		7	6	18.6	61.447	15.793	460
A2AJI0-2;A2AJI0;A2AJI1;A8Y5P4;F6WF36	MAP7 domain-containing protein 1	Map7d1	23.7503	23.9145	23.7265	23.7054	23.4096	23.9266	23.8414	23.9534	23.6256	23.5941	24.1733	23.9029	0.0833104	0.162247		0.147985		6	6	16.3	89.309	14.43	461
A2AJK8;Q91Z38	Tetratricopeptide repeat protein 1	Ttc1	21.2475	22.1429	21.291	21.5441	21.6583	21.5798	21.8283	21.2808	20.6949	21.9343	20.9396	21.5961	0.22199	0.194249		0.0869517		3	3	28.4	28.553	4.1364	462
A2AJP9;A8Y5Q0;A2AJQ0;Q3UV70	[Pyruvate dehydrogenase [acetyl-transferring]]-phosphatase 1, mitochondrial	Pdp1	24.2582	23.752	23.6221	23.8318	23.338	23.5262	23.8233	23.7312	23.0694	23.5818	23.3457	22.879	-0.272455	0.361095		0.569057		1	1	2.7	63.835	6.6625	463
Q8BG05;A2AL12;A2AL13	Heterogeneous nuclear ribonucleoprotein A3	Hnrnpa3	23.6225	24.2851	24.2744	24.4561	24.8644	24.4495	24.0703	24.8789	24.5347	24.0385	24.7488	24.3038	-0.130917	0.156749		0.465849		21	1	48.3	39.652	4.7679	464
A2AL50;Q8C0I1;A2AL49;H3BKN2;H3BIY5	Alkyldihydroxyacetonephosphate synthase, peroxisomal	Agps	25.5286	25.2558	25.557	25.5369	25.5839	25.4746	25.2517	25.4128	25.713	25.3924	25.4906	25.6129	0.0395018	0.0944188		0.0434926		14	14	29.5	74.342	79.094	465
Q8CBM2;A2AL85;Q8BSY0	Aspartyl/asparaginyl beta-hydroxylase	Asph	22.2989	22.5	22.7478	22.4148	22.865	23.0022	22.3184	23.0379	23.076	22.7468	23.1216	22.8955	0.110553	0.153273		0.344329		9	9	18.4	75.127	18.35	466
A2ALA4;Q62276-2;Q62276	Mediator of RNA polymerase II transcription subunit 22	Med22	22.3412	22.1018	21.1299	21.5973	22.48	21.4062	22.612	NaN	NaN	21.524	21.0407	21.4559	-1.27176	0		NaN		1	1	8.3	19.562	2.7942	467
A2ALB1;A2ALB2;Q6PAQ4	RNA exonuclease 4	Rexo4	22.1195	21.5668	22.0751	NaN	22.029	21.7281	22.1013	22.1153	21.7523	21.914	21.9392	21.3521	-0.254581	0.492252		NaN		2	2	8	40.096	3.4485	468
A2ALF0;A2ALF3;Q6NZB0;F6TQL3	DnaJ homolog subfamily C member 8	Dnajc8	23.3525	22.4757	23.3561	23.4665	23.2179	23.4827	23.0187	23.2805	24.251	23.3651	23.2466	23.77	-0.0561746	0.0472643		0.215369		4	4	19.6	25.835	12.285	469
A2AMH3;A2AMH5;A2AMH4;Q6X893;Q6X893-2	Choline transporter-like protein 1	Slc44a1	23.6258	23.3543	23.1883	23.6607	22.5583	23.2988	23.2375	23.8422	22.9533	23.3019	24.0235	22.8027	0.0317097	0.0240626		0.0264703		2	2	5.7	59.117	4.8004	470
Q6PBC0;A2AMQ5;Q99L43	Phosphatidate cytidylyltransferase;Phosphatidate cytidylyltransferase 2	Cds2	18.8696	20.0362	19.8788	19.4771	20.2424	20.3562	19.426	20.1933	20.3812	19.8394	19.9883	20.4996	0.108934	0.111443		0.210546		1	1	24	14.931	11.01	471
D6RCI7;A2AMV1;Q9D0I8	mRNA turnover protein 4 homolog	Mrto4	22.4018	22.1079	21.7551	22.2091	22.0874	22.0444	21.8187	21.7456	21.4362	22.1963	21.5809	21.8864	0.221003	0.44638		0.744003		1	1	24.6	7.1663	2.5829	472
A2AN08-3;A2AN08;A2AN08-5;A2AN08-2;F6SSP6;A2AN08-4;Z4YMA7	E3 ubiquitin-protein ligase UBR4	Ubr4	24.0112	24.0298	23.9583	24.1169	24.2056	23.9514	23.9903	24.1493	24.3915	24.1021	24.1231	23.9605	-0.115117	0.379751		0.346573		19	19	7.1	570.29	51.253	473
B7ZCL8;A2AN84;P70290;B7ZCM0;B7ZCL9	55 kDa erythrocyte membrane protein	Mpp1	23.0471	23.4225	23.4312	23.2506	23.5692	23.4996	23.1813	23.2239	23.3757	23.1521	23.4717	23.2565	0.0331523	0.107804		0.226297		3	3	11.2	49.784	12.632	474
A2AP32;Q3UIU2	NADH dehydrogenase [ubiquinone] 1 beta subcomplex subunit 6	Ndufb6	21.4604	21.1902	21.7352	22.1645	NaN	22.7379	21.9343	22.2598	22.5526	21.4602	21.1766	NaN	-0.93053	1.4557	+	NaN		3	3	46.4	11.741	5.494	475
A2APF7;Q9QY24	Z-DNA-binding protein 1	Zbp1	20.3753	20.6991	20.0895	20.8418	20.2392	20.4964	20.4026	20.1326	20.5017	20.4675	20.1087	20.1003	-0.120132	0.297678		0.236369		1	1	4.1	44.271	4.775	476
A2APM2;A2APM4;A2APM1;Q3U8S1;E9QKM8;Q80X37;A2APM3;A2APM5;P15379-6;P15379-11;P15379-5;P15379-3;P15379-10;P15379-9;P15379-4;P15379-8;P15379-7;P15379;P15379-2;P15379-12;P15379-13	CD44 antigen	Cd44	25.951	25.9734	25.8854	25.916	25.8239	25.9296	25.7141	26.0616	26.423	25.9035	25.827	26.1188	-0.116425	0.201727		0.135475		5	5	8.5	85.837	80.079	477
A2AQ19	RNA polymerase-associated protein RTF1 homolog	Rtf1	23.3636	22.8595	22.4818	23.0881	22.8752	22.5762	23.2382	22.802	22.5441	23.3592	23.0328	22.1788	-0.00451533	0.00363716		0.000577342		2	2	3.9	80.796	5.0604	478
A2AQ43;A2AQ44;A2AQ42;A2AQ45;A2AQ41;Q80TY0-5;Q80TY0-4;Q80TY0-2;Q80TY0-3;Q80TY0;A2AQ39;F6VVN1;A2AQ47;A0A0A6YWT1	Formin-binding protein 1	Fnbp1	24.4657	24.5237	24.2904	24.1025	24.2731	24.4101	24.6853	24.2332	24.7817	24.0871	24.2541	24.5873	-0.257255	0.501869		0.421666		10	10	26.7	64.628	23.308	479
A2AQD6;A2AQD5;Q922B9-3;Q922B9	Sperm-specific antigen 2 homolog	Ssfa2	23.5955	23.9258	22.9187	22.8787	23.4118	22.8659	23.5696	21.6988	20.8927	23.0771	22.0752	21.9083	0.299816	0.125794		0.685967		1	1	1.6	133.46	5.2599	480
A2AQR0;Q64521	Glycerol-3-phosphate dehydrogenase;Glycerol-3-phosphate dehydrogenase, mitochondrial	Gpd2	25.7547	26.1421	26.128	25.9421	26.0979	26.132	25.9722	26.2286	26.4284	25.8527	26.0141	26.2534	-0.169666	0.409301		0.212835		19	19	35.7	82.829	104.08	481
A2AR02	Peptidyl-prolyl cis-trans isomerase G	Ppig	21.667	21.3993	21.0556	21.2395	21.2482	21.5763	21.4424	21.4105	21.1088	21.6817	21.326	21.8064	0.284114	0.727009		0.310941		2	2	2.9	88.324	4.2747	482
A2ARD6;Q9CXF0;A2ARD7;Q6NSV5	Kynureninase	Kynu	23.345	23.0127	23.3514	23.3832	23.6607	23.5849	23.2616	23.4007	23.5875	23.2364	23.7323	23.2714	-0.00320435	0.00565965		0.424328		5	5	10.3	52.456	26.786	483
A2AS05;A2AS03;E9QAM5	Helicase with zinc finger domain 2	Helz2	21.3678	21.4043	21.9371	21.2372	21.4389	21.9395	21.0639	21.3666	21.4921	21.2185	21.8614	21.2309	0.129395	0.201637		0.122275		1	1	0.8	326.59	3.3085	484
A2ASM0;A2ASL8;Q7TQ95	Protein lunapark	Lnp	21.3749	21.8079	21.5851	21.3969	21.4002	21.206	21.1645	NaN	NaN	20.9947	20.6401	20.9599	-0.299654	0		NaN		2	2	17.3	28.368	9.9535	485
A2ATI9;Q99JX3-2;Q99JX3;A2ATI8;A2ATI6	Golgi reassembly-stacking protein 2	Gorasp2	23.576	22.6037	22.1628	22.3998	22.8258	22.4395	23.2297	22.162	21.1816	22.8257	21.921	22.5679	0.247135	0.140849		0.117968		4	4	13	45.026	10.04	486
A2ATQ5;P53995	Anaphase-promoting complex subunit 1	Anapc1	NaN	NaN	21.2845	21.6364	NaN	20.937	NaN	NaN	NaN	NaN	21.7563	NaN	0	NaN		NaN		2	2	1.9	134.72	2.7466	487
A2AU60;A2AU61;A2AU62;Q64012-2;Q64012	RNA-binding protein Raly	Raly	23.3757	23.679	23.2287	23.4038	23.152	23.2902	23.4314	23.8327	23.3737	23.5948	23.2736	23.3689	-0.133487	0.315821		0.310223		4	4	33.3	15.57	17.167	488
A2AUD5;Q9CYZ2;Q8BKP1;Q3TAI4;V9GWU5;Q3TUJ9;F6VQ81	Tumor protein D54	Tpd52l2	25.381	25.6693	25.5475	25.4298	25.4722	25.5969	25.4844	25.3873	25.6986	25.4556	25.5107	25.4313	-0.0575593	0.238852		0.0461656		11	11	55.5	25.067	116.9	489
A2AUM6;P16254	Signal recognition particle 14 kDa protein;Signal recognition particle 14 kDa protein, N-terminally processed	Srp14	21.5644	21.5194	22.4255	22.2003	21.5371	21.8824	21.3758	21.8448	21.9951	21.8162	21.5495	21.8162	-0.0112451	0.0180881		0.0256912		2	2	25.8	11.234	14.53	490
A2AVJ7;Q99PL5;Q99PL5-12;Q99PL5-11;Q99PL5-10;Q99PL5-9;Q99PL5-8;Q99PL5-7;Q99PL5-6;Q99PL5-5;Q99PL5-4;Q99PL5-3;Q99PL5-2	Ribosome-binding protein 1	Rrbp1	28.7333	28.6692	28.6875	28.6383	28.624	28.5785	28.5575	28.6598	28.7332	28.5553	28.6905	28.4864	-0.0727609	0.390111		0.547348		44	44	35.5	158.39	323.31	491
A2AVP3;Q9DBX2	Phosducin-like protein	Pdcl	23.0674	22.8667	NaN	23.151	22.4075	NaN	22.856	NaN	21.6743	22.85	21.7807	21.2152	-0.31652	0.151869		NaN		1	1	9.3	22.588	4.5066	492
A2AW05;Q08943;Q08943-2	FACT complex subunit SSRP1	Ssrp1	22.1005	22.1365	22.0662	21.7491	22.4512	21.9566	22.273	22.8811	22.7019	22.152	22.3152	22.2282	-0.386864	0.972084		1.11887		7	7	17.7	71.527	37.046	493
A2AWT6;A2AWT7;A2AWT5;P25976-2;P25976;G3UZW9	Nucleolar transcription factor 1	Ubtf	23.4554	23.564	23.6822	23.4736	23.3222	23.2013	23.1276	23.7532	23.5659	23.6642	23.5943	23.4526	0.0881265	0.170342		0.36352		5	5	6.6	85.009	9.7561	494
A2BDW0;P35991	Tyrosine-protein kinase BTK	Btk	24.6895	24.6598	24.3665	24.4809	24.3719	24.2148	24.6162	24.8344	24.1945	25.0489	24.6044	24.2165	0.0749086	0.0871625		0.158915		7	7	16.8	56.008	29.032	495
A2BDX2;O70152	Dolichol-phosphate mannosyltransferase subunit 1	Dpm1	22.4914	22.5584	22.6436	22.6043	22.5753	22.5203	NaN	22.0109	22.6752	22.7069	22.2503	22.1696	0.0325254	0.0327414		NaN		2	2	6.7	23.432	2.8896	496
A2BDX3	Adenylyltransferase and sulfurtransferase MOCS3;Molybdopterin-synthase adenylyltransferase;Molybdopterin-synthase sulfurtransferase	Mocs3	24.29	24.5092	24.9898	23.8603	24.5581	25.0911	23.9918	24.179	24.7847	25.0639	25.0322	24.4916	0.544031	0.832998		0.271727		1	1	2	49.374	2.4907	497
A2BE28-2;A2BE28	Ribosomal biogenesis protein LAS1L	Las1l	22.022	21.786	22.0653	22.0881	22.1303	21.9571	21.7694	22.4208	22.2561	22.29	22.5904	22.4406	0.291572	0.611608		1.04583		3	3	10.3	87.577	3.9788	498
A2BE93;Q9EQU5;A2BE92;Q9EQU5-2;Q9EQU5-3	Protein SET	Set	26.6165	26.7282	26.7799	26.4406	26.458	26.3743	26.3208	26.5322	27.0597	26.7165	26.6554	26.368	-0.0576235	0.0833781		0.328021		5	5	18.1	24.923	12.868	499
A2BFF8;O88487;Q3TPJ8;A2BFF5;A2BFF9;Q3TYJ3;D3Z0M6;O88485-2;O88485	Cytoplasmic dynein 1 intermediate chain 2	Dync1i2	24.9988	24.7111	24.8311	25.1006	24.766	24.9263	24.6861	24.5634	25.0303	24.6842	24.7537	24.9287	0.0289815	0.063991		0.180485		9	9	22.7	68.265	112.5	500
A2BGI8;Q9D868-2;Q9D868;A2BGI9	Peptidyl-prolyl cis-trans isomerase;Peptidyl-prolyl cis-trans isomerase H	Ppih	23.2395	23.0184	22.7373	22.55	23.1294	22.5602	23.0646	22.338	23.131	22.9794	22.8863	23.2758	0.202641	0.29322		0.18485		3	3	26.6	17.233	8.2092	501
E9QAQ7;A2BH40-3;A2BH40;A2BH40-4;A2BH40-2	AT-rich interactive domain-containing protein 1A	Arid1a	24.0814	23.8501	23.4354	23.6292	23.7824	23.1863	23.7431	23.5183	23.1503	23.6091	23.8469	23.489	0.177731	0.367313		0.247442		7	6	5.3	242.67	12.953	502
A2CG44;E9Q3M0;Q8BUN5;Q9JIW5;Q62432-2;Q62432;A2CG45;F7BUP2;E9Q5P9;Q8C3Y6;P97454;P70340	Mothers against decapentaplegic homolog;Mothers against decapentaplegic homolog 3;Mothers against decapentaplegic homolog 9;Mothers against decapentaplegic homolog 2;Mothers against decapentaplegic homolog 5;Mothers against decapentaplegic homolog 1	Smad3;Smad2;Smad9;Smad1;Smad5	18.7332	18.903	18.8604	19.1969	19.0404	18.6279	NaN	18.7832	NaN	18.7549	18.886	19.1559	0.149043	0		NaN		2	2	10.3	26.549	2.4153	503
Q8C318;A2RSJ4	UHRF1-binding protein 1-like	Uhrf1bp1l	NaN	NaN	NaN	NaN	NaN	NaN	NaN	NaN	NaN	NaN	NaN	20.7714	0	NaN		NaN		1	1	3.4	66.798	2.402	504
Q8BI46;S4R2G2;S4R265;S4R2L4;A2RTL5	Arginine/serine-rich coiled-coil protein 2	Rsrc2	19.9408	19.8855	NaN	20.0439	20.3968	NaN	20.1267	19.8533	NaN	NaN	NaN	NaN	NaN	0		NaN		1	1	6.3	23.247	2.5216	505
A3FIN4-2;A3FIN4-3;A3FIN4	Phospholipid-transporting ATPase FetA	Atp8b5	24.7494	NaN	23.8853	NaN	NaN	24.3411	24.5719	NaN	24.0336	NaN	NaN	23.6104	-0.692297	0		NaN		1	1	4.6	35.259	2.1005	506
E9PYI3;A3KGF7;A3KGF7-4;A3KGF7-2;A3KGF7-3	Phosphoinositide phospholipase C;1-phosphatidylinositol 4,5-bisphosphate phosphodiesterase beta-2	Plcb2	24.0245	24.6492	24.2985	24.3012	24.4101	24.4044	24.5797	24.4904	23.9891	24.5875	24.7275	24.276	0.177258	0.319882		0.120869		11	11	13.9	131.83	32.004	507
Q6PGJ8;A3KGR9;Q9D8V0-2;Q9D8V0-3;Q9D8V0;Q9D8V0-4	Minor histocompatibility antigen H13	H13;Hm13	23.7619	23.9717	23.8837	23.42	24.4536	24.2571	24.1896	23.8554	22.9162	24.2603	23.9983	24.1823	0.493239	0.562868		0.249387		1	1	5.4	24.332	5.9385	508
A3KGU5;A3KGU7;E9Q447;A3KGU9;P16546-2;P16546;A3KGU4	Spectrin alpha chain, non-erythrocytic 1	Sptan1	25.3604	25.4149	25.285	25.8107	25.6806	25.2267	25.1957	25.5664	25.5138	25.4508	25.4181	25.3495	-0.0191371	0.0552159		0.257628		15	15	8	282.89	45.187	509
A4QPD3;P15307	Proto-oncogene c-Rel	Rel	26.1983	26.2792	26.2509	25.9852	26.4087	26.2561	26.2301	26.3525	26.1382	26.3528	26.343	26.1607	0.0452105	0.197431		0.0296539		10	10	26.7	65.144	47.373	510
G3UZ30;A5A4Y9;Q8K1L5	Protein phosphatase 1 regulatory subunit 11	Ppp1r11	25.1656	25.3499	25.3925	25.4187	25.1707	24.8436	24.8987	24.8922	24.8903	25.1957	24.9541	24.3969	-0.0448716	0.0661232		0.739025		5	5	57.5	13.836	37.854	511
A6H6A9-2;A6H6A9	Rab GTPase-activating protein 1-like	Rabgap1l	18.7115	19.1112	19.2685	18.8309	18.568	18.5989	18.6328	18.6379	19.1871	18.8513	19.1335	18.6677	0.0648842	0.102121		0.377021		1	1	3.6	53.067	3.5943	512
A6H8H2-2;A6H8H2;E9Q449	DENN domain-containing protein 4C	Dennd4c	28.0552	28.3542	27.954	28.0071	28.126	28.2369	28.025	27.8712	27.9602	28.0909	27.9103	27.2844	-0.190278	0.313007		0.529294		5	5	3	216.45	8.7429	513
A6X8Z5	Rho GTPase-activating protein 31	Arhgap31	19.4906	19.555	20.0385	19.8344	20.7042	20.1262	20.1729	20.4288	20.2109	20.2399	20.3221	20.0839	-0.0555255	0.201996		0.956906		3	3	2.7	155.27	5.4297	514
A7ISP9;F8WJ93;Q3UMY5;A0A0R4J0H0;A0A0R4J1G7;A0A3Q4EHV9;Q3UMY5-4;Q3UMY5-2;Q3UMY5-3	Echinoderm microtubule-associated protein-like 4	Eml4	22.7009	23.0232	22.6344	23.0821	23.2713	22.8223	22.7321	22.5701	22.6192	22.8978	22.7739	22.289	0.0130564	0.0227293		0.783887		3	3	3.9	108.71	21.517	515
E9Q223;A8DUK4		Hbb-bs;Hbbt1	NaN	20.7016	21.0806	20.9829	20.8361	21.183	20.5372	20.8955	20.7926	21.1619	21.054	20.7844	0.25834	0.768597		NaN		2	1	22.3	11.083	4.6389	516
A8Y5E9;B2KGA7;Q505B7-2;Q505B7	Protein archease	Zbtb8os	19.8882	19.9446	20.1269	20.2726	19.8246	20.1254	20.1592	19.7825	21.048	19.9718	20.0729	20.2246	-0.240121	0.248715		0.164403		2	2	14.7	15.677	5.592	517
A9XX86;B1AU03		Mgl2	20.2242	19.8583	19.8912	19.9218	19.3636	19.4845	19.8234	19.7008	20.101	19.9641	NaN	19.7869	0.000431379	0.000828045		NaN		26	1	54.1	43.568	3.684	518
B0QZL5;Q3UDT3;Q8CI98;Q3TBW3;Q3T9Y0;O35904;B1AS26;B1AS24;B1AS25;O35904-2	Phosphatidylinositol 4,5-bisphosphate 3-kinase catalytic subunit delta isoform	Pik3cd	20.8831	21.8228	21.1503	20.581	21.6683	21.8445	21.4688	20.7915	21.4878	20.9886	21.5968	21.2594	0.0322545	0.0378972		0.00332591		4	4	8.3	119.4	7.9997	519
H3BJY1;H3BKF4;H3BIZ8;B0QZP8;O55101	Synaptogyrin-2	Syngr2;Gm20708	20.3991	19.3853	19.4212	19.6621	19.6978	19.5591	19.6653	18.9832	19.7813	19.7268	19.0147	19.8735	0.0617243	0.0587368		0.0528782		1	1	41.3	4.6893	5.5279	520
B0R058;Q8C0L9-2;Q8C0L9	Glycerophosphocholine phosphodiesterase GPCPD1	Gpcpd1	19.9089	NaN	20.0885	20.0014	20.2291	20.0856	20.0031	20.2281	19.8218	20.0311	20.124	20.0936	0.0652409	0.209435		NaN		1	1	2.3	50.691	2.6821	521
B1APX2;Q3UE31	Uncharacterized protein KIAA0930 homolog	5031439G07Rik	20.9124	21.14	21.0129	21.2321	20.9894	20.7777	20.8363	20.9945	21.2374	20.9829	21.0584	20.3912	-0.211898	0.367561		0.170278		1	1	5.1	50.235	5.8383	522
B1AQD9;Q9Z2R6	Protein unc-119 homolog A	Unc119	22.8802	23.1014	23.1824	22.9191	22.8005	23.309	22.5924	23.0504	22.8966	22.8986	23.0525	23.0202	0.143955	0.432389		0.207477		4	3	29	29.217	23.652	523
B1AQR8;G3X9T7;O08573-3;O08573-2;O08573	Galectin;Galectin-9	Lgals9	22.3295	22.0337	22.6072	22.2165	22.1726	22.4284	22.0401	22.5694	NaN	22.3277	22.3085	21.9015	-0.12546	0.173862		NaN		3	3	11.1	39.907	25.287	524
B1AR50;Q9DCD6	Gamma-aminobutyric acid receptor-associated protein	Gabarap	22.4485	21.52	22.9673	22.5805	22.9958	23.1066	22.2788	23.2247	23.1342	23.4756	22.9624	23.0759	0.29206	0.358789		0.587674		2	2	12.3	12.195	4.0976	525
Q0VF62;B1AR74;Q8CCN5;B1AR76;F7CPM1;F7C0F2;F6VJ09;Q8CCN5-2	Breast carcinoma-amplified sequence 3 homolog	Bcas3	22.6317	22.683	22.1783	22.2027	22.7964	22.2789	22.4933	21.7176	20.6326	22.2993	21.8627	21.4688	0.262415	0.167654		0.644848		3	3	5.1	99.464	5.8395	526
B1ASZ3;Q64516-1;Q64516-2;Q9WU65;Q64516	Glycerol kinase;Glycerol kinase 2	Gyk;Gk;Gk2	23.0351	22.8464	21.9946	23.5673	22.6318	21.9416	22.7976	22.8513	21.7556	21.9852	22.8485	21.8211	-0.249943	0.201454		0.0988822		1	1	1.3	59.832	2.3931	527
B1AT82;Q9D0M1;B1AT84;B1AT83	Phosphoribosyl pyrophosphate synthase-associated protein 1	Prpsap1	22.7709	22.924	23.0785	22.6699	23.2694	23.1417	23.2801	23.0611	22.8678	23.3746	22.9832	23.1213	0.0900561	0.211256		0.181953		4	3	15.6	42.467	14.288	528
B1ATI0;B1AV77;P47740	Aldehyde dehydrogenase;Fatty aldehyde dehydrogenase	Aldh3a2	22.5689	22.8793	23.0888	22.742	22.6139	23.3664	23.4492	22.8771	23.1361	23.083	22.8943	23.2815	-0.0678546	0.124338		0.248525		7	7	14.3	59.276	25.039	529
B1ATP7;Q80Y81-2;Q80Y81	Zinc phosphodiesterase ELAC protein 2	Elac2	21.7214	21.534	21.7902	21.848	21.8852	21.2675	21.4747	21.857	21.9176	21.811	21.8365	21.6035	0.000563304	0.00116988		0.0215293		3	3	9.5	91.946	7.5581	530
B1ATS5;Q64518-1;B1ATS4;E9Q559;Q64518;Q64518-3	Calcium-transporting ATPase;Sarcoplasmic/endoplasmic reticulum calcium ATPase 3	Atp2a3	26.0555	25.6649	25.9745	25.8021	25.9993	25.9816	25.8423	25.9648	25.836	25.9972	25.7843	25.7246	-0.0456562	0.188232		0.0566572		21	16	28	111.71	54.387	531
B1AU25;Q9Z0X1;Q9Z0X1-2	Apoptosis-inducing factor 1, mitochondrial	Aifm1	26.7734	26.8033	26.5217	26.5679	26.5889	26.7152	26.7352	26.6633	26.6736	26.6342	26.7049	26.769	0.0120284	0.0957361		0.142555		16	16	29.4	66.113	87.121	532
B1AU74;Q9CWP6-4;Q9CWP6-2;Q9CWP6-3;Q9CWP6	Motile sperm domain-containing protein 2	Mospd2	22.1916	22.059	22.2782	22.4139	NaN	21.9172	22.0557	22.5804	21.9676	22.6426	22.3111	21.3569	-0.0976575	0.0801031		NaN		2	2	2.5	59.81	4.6379	533
B1AU76;B1AU75;Q99MD9;Q99MD9-2	Nuclear autoantigenic sperm protein	Nasp	24.311	24.1806	23.8781	24.2446	23.8847	24.0913	24.3235	23.89	24.0109	24.1921	23.2376	24.2248	-0.189987	0.211338		0.0832539		6	6	18.8	48.765	22.387	534
B1AUD9;Q9DBG9	Tax1-binding protein 3	Tax1bp3	19.4177	20.4088	20.3565	NaN	20.041	20.81	19.915	NaN	20.7414	19.7222	20.0955	20.6798	-0.162402	0.122477		NaN		1	1	19.4	11.037	2.2143	535
B1AUX5;B1AUY2;Q80Z68;B1AUY3;E9Q4R3;Q3TE27;E9PYS6;B1AUY1		Arhgap4	21.73	21.6088	22.3054	21.9256	22.4684	22.243	21.6494	22.2599	22.2369	21.9193	22.3644	22.494	0.210475	0.32659		0.291149		3	3	6.6	104.1	2.8406	536
B1AUY9;B1AUZ1;B1AUY8;Q3V4D5;B1AUY7;Q9QY36;Q9CQX6;Q3UX61	N-alpha-acetyltransferase 10;N-alpha-acetyltransferase 11	Naa10;Gm16286;Naa11	22.0078	22.0288	22.0606	22.1817	22.1084	22.3083	21.8842	22.0579	21.6728	21.9933	21.9578	22.1708	0.169	0.582532		1.16259		4	4	24.7	19.57	7.2439	537
B1AV57;Q8BWR2	PITH domain-containing protein 1	Pithd1	19.8653	19.9176	19.9756	19.7574	19.7837	20.165	19.7522	19.6128	19.6928	20.3143	19.746	19.9579	0.320082	0.872961		0.564003		1	1	15.3	13.762	3.4958	538
B1AVN9;Q3UQ19;F7D4H5;B1AVP0	Phosphatase and actin regulator	Phactr2	23.2488	23.1541	23.1076	22.9496	23.2204	22.8658	23.2372	23.204	22.7369	23.4279	22.9174	22.8076	-0.00838089	0.0110466		0.0636639		2	2	4.5	61.33	3.7313	539
B1AVZ0	Uracil phosphoribosyltransferase homolog	Uprt	22.9668	23.2539	23.2173	23.2353	23.1744	23.3162	23.1402	23.0016	23.1281	23.0544	23.0502	23.0144	-0.0503368	0.47327		0.879617		3	3	12.9	34.278	13.968	540
B1AWE0;Q6PFA2;B1AWE1;B1AWD8;B1AWD9;O08585	Clathrin light chain A	Clta	26.3943	26.4865	26.0754	26.3932	26.3454	26.0679	26.23	26.881	25.9291	26.2342	26.4097	26.0088	-0.129147	0.159422		0.0213497		5	5	31	23.478	227.7	541
B1AWT7;F6SPK0;Q9JJZ4	Ubiquitin-conjugating enzyme E2 J1	Ube2j1	NaN	NaN	NaN	NaN	23.8644	NaN	NaN	23.4948	22.8057	NaN	NaN	22.9325	-0.21775	0		NaN		1	1	10.8	16.784	7.0296	542
Q3TFT3;B1AXC7;B1AXC5;B1AXC8;Q8K2Q5	Coiled-coil-helix-coiled-coil-helix domain-containing protein 7	Chchd7	20.5678	20.1092	20.2002	20.4544	20.1248	20.2447	20.1446	19.9635	19.6332	20.3047	20.3014	20.18	0.34828	1.05419		0.871802		1	1	34.6	6.3702	3.3209	543
B1AXI9;J3QMP9;Q62036	Centrosomal protein of 131 kDa	Cep131	22.2894	22.6706	21.891	22.6905	21.8628	22.0449	22.1531	22.486	22.0935	22.4059	22.0657	21.4245	-0.278849	0.373961		0.115462		1	1	1.3	120.23	7.287	544
B1AXP6-2;B1AXP6;B1AXP6-3;B1AXP6-4	Mitochondrial import receptor subunit TOM5 homolog	Tomm5	20.9206	20.7799	19.9937	21.0004	21.0744	20.7204	20.4658	20.3557	21.0407	20.9171	20.1825	20.7836	0.00700569	0.00742205		0.189955		2	2	41.9	5.1161	4.718	545
E9PV45;B1AY13	Ubiquitin carboxyl-terminal hydrolase;Ubiquitin carboxyl-terminal hydrolase 24	Usp24	NaN	NaN	NaN	NaN	NaN	NaN	NaN	NaN	NaN	NaN	NaN	NaN	0	NaN		NaN		1	1	0.7	294.13	3.4892	546
P0C0A3;B1AZ42;B1AZ41	Charged multivesicular body protein 6	Chmp6	20.5834	21.8786	21.891	20.232	21.4706	21.3001	NaN	22.1331	22.0041	21.6637	21.1946	21.7874	-0.520072	0.932715		NaN		3	3	19.5	23.415	11.659	547
B1AZ46;Q8BKX1-3;Q8BKX1-2;Q8BKX1;Q8BKX1-4	Brain-specific angiogenesis inhibitor 1-associated protein 2	Baiap2	22.215	22.3699	22.5169	22.0994	22.238	22.4793	21.3027	22.2439	22.4498	22.0127	21.8832	22.1614	0.020333	0.018673		0.314463		4	4	12.3	57.681	9.541	548
I1E4X0;F6YMR0;E9PUF2;B7ZNS2;B1AZP2-3;B1AZP2-2;B1AZP2;H3BKJ0;H3BJD4;H3BJW9	Disks large-associated protein 4	Dlgap4	21.249	21.5833	21.7099	21.6361	21.6822	21.5047	21.859	21.7165	21.5418	21.728	21.2726	21.5367	-0.193384	0.529685		0.242902		2	2	12.7	26.903	6.1032	549
Q9D773;B1B1D8;B1B1D7	39S ribosomal protein L2, mitochondrial	Mrpl2	22.9094	22.5559	22.1681	22.2302	21.8651	21.5456	22.3886	21.9922	21.5821	22.4492	22.1625	21.9994	0.216073	0.333162		0.77894		3	3	17	33.34	4.0131	550
E9QAI5;B2RQC6;G3UWN2;B2RQC6-2;E9QAT6;F6S3Z3	CAD protein;Glutamine-dependent carbamoyl-phosphate synthase;Aspartate carbamoyltransferase;Dihydroorotase	Cad	26.1532	26.1625	26.1898	26.3216	26.0958	26.2559	26.1996	26.3866	26.5308	26.1292	26.3086	26.3536	-0.108543	0.388079		0.578759		36	36	23.8	236.25	140.05	551
B2RQL2		Stox1	22.3874	NaN	21.9981	NaN	23.4691	23.0986	21.9679	23.8408	23.0783	22.3006	23.3363	22.5987	-0.217117	0.127411		NaN		2	2	2.6	108.9	2.8485	552
K3W4L0;B2RRE2;E9QAX2;Q9JMH9-1;Q9JMH9;Q9JMH9-6;E9Q405;A0A1C7ZN10;Q9JMH9-5;Q9JMH9-7;Q9JMH9-2;E9QA74;Q9JMH9-4	Unconventional myosin-XVIIIa	Myo18a	25.035	25.0632	25.205	25.131	25.1802	25.3441	25.0475	25.2731	25.5298	24.9832	25.2498	25.3696	-0.0826066	0.1737		0.190369		14	14	12.9	230.99	73.934	553
B2RUP2-2;B2RUP2	Protein unc-13 homolog D	Unc13d	22.2862	22.4856	21.9103	22.2649	22.0495	21.7878	22.0934	21.7814	21.9866	22.3293	22.1857	21.2586	-0.0292536	0.0282563		0.13692		2	2	2.9	122.89	3.2074	554
B2RV77		Gm5483	20.9401	20.9377	21.0579	21.059	20.8358	21.1313	21.2876	21.824	21.8504	21.8487	21.4842	22.2926	0.221157	0.302787		2.13495	+	7	2	87.6	10.965	5.6448	555
B2RWS6	Histone acetyltransferase p300	Ep300	22.6009	21.1157	20.2876	20.3779	20.9267	20.4871	22.5207	NaN	NaN	20.6197	NaN	20.7783	-1.82174	0		NaN		1	1	0.5	263.3	3.056	556
B2RXC1	Trafficking protein particle complex subunit 11	Trappc11	23.3917	23.4242	23.8208	24.1851	24.3273	23.3181	23.379	23.9013	23.0924	23.6421	23.5447	24.2697	0.361257	0.477906		0.323689		7	7	9.4	128.39	11.156	557
B2RXW8;B2RXQ2;S4R1D4;S4R1I7		Ppfia1	23.2282	22.1878	22.6835	22.5902	22.3056	22.2097	22.3957	22.9432	21.8036	22.539	22.3731	21.8807	-0.116606	0.109887		0.185456		3	3	4.8	140.13	10.989	558
E9QNQ2;B2RXR6;J3QK13;J3QK37;J3QNJ4	Serine/threonine-protein phosphatase 6 regulatory ankyrin repeat subunit B	Ankrd44	25.0062	25.0344	25.1527	25.2625	25.1531	24.9424	25.0287	25.3264	24.8589	25.1497	25.3184	24.9119	0.0553354	0.111025		0.0174096		7	7	11.2	109.35	27.264	559
B2RY56;S4R2B0;S4R2J1;S4R2A4	RNA-binding protein 25	Rbm25	24.3179	24.5728	24.7685	24.1191	24.7994	24.7439	24.3458	24.8819	24.6288	24.665	24.7515	24.4548	0.00495847	0.00916085		0.0098347		10	10	18.9	99.551	32.197	560
Q9DBQ6;B5B2N5;B5B2N4;Q6P7T9;B5B2N7;B5B2N2;O88942-3;O88942-2;O88942	Nuclear factor of activated T-cells, cytoplasmic 1	Nfatc1	20.8891	20.2709	NaN	20.5509	21.1332	NaN	NaN	20.7163	NaN	NaN	NaN	20.945	0	NaN		NaN		1	1	2.1	76.691	2.3609	561
B7FAU9;Q8BTM8;B7FAV1;F6XC15;J3JS91;Q8BTM8-2;F6Z2C0;F7AVL7	Filamin-A	Flna	28.6192	28.8701	28.7555	28.8026	28.8691	28.7665	28.7521	28.971	28.7959	28.8818	28.9183	28.8343	0.0385189	0.209703		0.380544		57	57	29.7	280.5	323.31	562
Q8BXQ2;B7ZC19;F6U4X6	GPI transamidase component PIG-T	Pigt	21.0748	20.7039	NaN	20.8366	21.2568	21.1378	20.9637	NaN	21.1319	21.3541	20.855	21.2239	0.0965519	0.176079		NaN		3	3	5	65.704	4.98	563
B7ZC23;Q91W39;B7ZC24	Nuclear receptor coactivator 5	Ncoa5	20.3762	20.4487	20.6072	20.3263	20.3744	20.6281	20.4407	21.1245	20.3667	20.4173	20.7995	20.501	-0.0713851	0.095346		0.118338		2	2	7.4	31.554	4.7777	564
B7ZCP4;Q8C166;B7ZCP6;E9Q806;B7ZCP7;A3KGK7;B7ZCP5;V9GWY2;V9GX86;B7ZCP8;V9GXM6;F6R587	Copine-1	Cpne1	25.0447	25.3255	25.4434	25.2139	25.3398	25.4894	25.0349	25.5163	25.3288	25.25	25.5772	25.5145	0.153902	0.37449		0.15651		11	11	31	52.853	163.2	565
B7ZCT0;Q8BFU4;B7ZCT1;Q9CX84	Regulator of G-protein signaling 19	Rgs19	19.0531	19.0082	18.6226	19.4202	18.9177	19.4964	18.8264	18.9353	19.75	18.9687	18.856	19.9887	0.100576	0.0763481		0.153214		1	1	10	18.159	3.3316	566
Q8CBW3;B7ZCU2;J3QNK8;B7ZCU0;B7ZCU4;B7ZCU3;B7ZCU5;Q8CBW3-2;Q8CBW3-4;Q8CBW3-3;Q8CBW3-5;Q6AXD2;P62484;A0A087WRS3;A0A087WPP8;Q6AXH6;A0A087WNT3;A0A087WR90	Abl interactor 1	Abi1	25.6095	25.671	25.9171	25.5107	25.7084	25.738	25.5465	25.7976	25.8971	25.6863	25.8783	25.9558	0.0931225	0.285668		0.261493		15	15	26	52.287	57.669	567
B7ZNL2;Q78ZA7;A0A140LJB5;A0A140LJ37;A0A140LI78	Nucleosome assembly protein 1-like 4	Nap1l4	25.4277	25.4867	25.8571	25.4891	25.7099	25.9663	25.2487	25.695	26.1151	25.4714	25.7132	26.0523	0.0593732	0.0687843		0.0316127		18	16	60.9	43.934	74.132	568
B7ZP47;Q65Z40	Wings apart-like protein homolog	Wapal	NaN	19.8244	NaN	NaN	19.7741	19.5206	19.483	19.8768	NaN	19.7994	19.7591	NaN	0.09935	0.176826		NaN		1	1	2.2	133.35	3.8281	569
F6Q1W8;B9EJA2-5;B9EJA2;B9EJA2-4	Cortactin-binding protein 2	Cttnbp2	NaN	22.6628	NaN	NaN	NaN	22.8189	23.2007	22.9083	NaN	NaN	NaN	NaN	NaN	0		NaN		2	2	2.6	123.84	2.1952	570
C0HKD9;C0HKD8			22.8284	23.0153	22.8756	23.6044	22.595	23.071	23.0621	23.2129	22.6372	23.3894	22.99	22.757	0.074721	0.106738		0.0402732		3	3	9.8	51.954	8.5006	571
C0HKE9;C0HKE8;C0HKE7;C0HKE6;C0HKE5;C0HKE4;C0HKE3;C0HKE2;C0HKE1;Q8CGP6;Q8CGP5;Q8BFU2;Q8CGP7;A0A0N4SV66;Q8R1M2;Q8CGP4	Histone H2A type 1-H;Histone H2A type 1-F;Histone H2A type 3;Histone H2A type 1-K;Histone H2A.J;Histone H2A	Hist1h2ah;Hist1h2af;Hist3h2a;Hist1h2ak;H2afj;Hist1h2aa	31.8241	31.7949	31.8154	31.8014	31.7784	31.7575	31.7066	31.6015	31.7237	31.6556	31.5464	31.6908	-0.0463212	0.329567		2.06777	+	14	5	73.8	14.135	323.31	572
D3Z4M2;D3YTM0;D3Z0Z2;Q924Z4	Ceramide synthase 2	Cers2	23.3301	23.3645	23.0714	23.3863	23.3017	23.2135	23.4315	23.0377	22.8756	23.3846	23.4147	22.7897	0.0813821	0.112607		0.0919996		2	2	23.1	15.505	12.808	636
D3YTQ3;F6VQH5;Q9Z130	Heterogeneous nuclear ribonucleoprotein D-like	Hnrnpdl	22.1834	22.176	22.2805	21.8856	22.2594	21.9303	21.4622	22.4149	22.1804	21.5496	21.933	22.3669	-0.069355	0.0650387		0.0960234		5	4	14.5	46.27	10.508	637
D3YWT0;D3YTS1;Q9R0P6;D3Z569	Signal peptidase complex catalytic subunit SEC11;Signal peptidase complex catalytic subunit SEC11A	Sec11a	24.6287	24.5191	24.2168	24.2604	24.081	24.2701	24.1843	23.9917	23.7959	24.2518	23.9662	23.6208	-0.0444031	0.0727018		1.1178		6	6	30	19.569	18.062	638
D3YTS4;Q9JHS3	Ragulator complex protein LAMTOR2	Lamtor2	20.3426	20.4425	20.4472	20.4392	20.4238	20.5491	20.9152	20.5849	20.6516	20.8113	20.627	20.4689	-0.0815067	0.225562		1.17593		1	1	34.6	5.6777	4.4757	639
D3Z287;Q8CCK9;D3YTU3;Q8CD15	Bifunctional lysine-specific demethylase and histidyl-hydroxylase MINA	Mina	22.7552	22.4127	NaN	22.3751	NaN	NaN	22.2334	21.9291	NaN	NaN	NaN	NaN	NaN	0		NaN		1	1	23.3	8.4395	5.3999	640
D3YU00;Q9EPQ7	StAR-related lipid transfer protein 5	Stard5	NaN	19.8015	20.0911	20.9409	19.3737	19.8255	19.3692	19.5043	20.0636	19.6091	NaN	NaN	-0.036574	0		NaN		1	1	11.7	23.166	3.5268	641
D3YU12;Q8K2T1;G5E8S7;Q8K2T1-2;Q8K2T1-3	NmrA-like family domain-containing protein 1	Nmral1	21.6004	21.8673	21.8397	21.4628	22.7959	21.2524	21.9226	22.1649	22.3922	21.7765	22.7257	21.7361	-0.0804335	0.0810232		0.116322		4	4	20.4	33.081	12.187	642
D3YU17;Q8VCM8	Nicalin	Ncln	23.1008	22.8198	23.2137	23.4969	23.506	23.3006	22.9287	23.3242	22.9523	23.4235	23.4358	23.1544	0.269517	0.789429		1.16297		6	6	13.9	62.779	26.369	643
E9QP59;D3YU56;Q9WU40;Q9WU40-2	Inner nuclear membrane protein Man1	Lemd3	23.351	23.1048	22.9862	23.2105	23.0207	22.921	23.1772	22.5879	22.9855	22.8249	22.0152	22.374	-0.512128	0.812974		1.33652	+	4	4	10.5	100.16	12.959	644
D3YU60;E9QJW0;Q91VS7;A0A0N4SV17;D3YVR3	Microsomal glutathione S-transferase 1	Mgst1	23.5683	23.3508	23.81	23.6669	23.9806	23.9695	23.4586	23.4956	23.6922	23.6271	24.0545	23.7175	0.250903	0.776747		0.735438		5	5	34.3	11.687	20.469	645
D3YUG4;J3QP56;P97823-2;P97823;D3Z269;D3Z111	Acyl-protein thioesterase 1	Lypla1	23.0111	22.3569	21.9696	21.9373	22.8715	22.4081	21.8972	22.0643	22.7368	22.0644	22.412	22.0391	-0.0608966	0.0755242		0.078573		4	4	37.3	15.176	19.575	646
D3YUH4;E9Q6A9;Q02248;D3Z7S6;D3Z5Q1;E9PW26;F6QZ47	Catenin beta-1	Ctnnb1	21.8728	21.2475	21.0459	21.4664	21.5726	NaN	21.3769	21.8365	21.1852	21.4796	21.4732	NaN	0.0102037	0.0132515		NaN		2	2	17.2	19.287	3.6491	647
D3YUK4;Q9DCS9	NADH dehydrogenase [ubiquinone] 1 beta subcomplex subunit 10	Ndufb10	23.5156	23.606	23.7101	23.6522	23.3861	23.7493	23.6358	23.2052	23.77	23.4876	23.6058	23.7673	0.0832322	0.166297		0.0214913		7	7	71.1	17.74	42.722	648
D3Z1U9;D3YUM1;Q91YT0;D3Z0K1;D3YXX5;A0A494BAS8;A0A494BA02;D6RG60	NADH dehydrogenase [ubiquinone] flavoprotein 1, mitochondrial	Ndufv1	25.8719	25.8418	25.776	25.9771	25.8435	26.1917	25.8432	25.9186	25.8916	25.911	25.8444	25.7589	-0.0464083	0.398707		0.685247		11	11	48.3	41.833	51.755	649
D6RFA7;D3YUP1;Q9WVG6-2;Q9WVG6	Histone-arginine methyltransferase CARM1	Carm1	NaN	NaN	NaN	NaN	NaN	NaN	NaN	NaN	NaN	NaN	NaN	19.014	0	NaN		NaN		2	2	15.4	17.222	2.6132	650
D3YUT6;Q91V77	Protein S100	S100a1	19.1314	18.4509	18.9281	18.808	NaN	19.7687	19.5352	20.5456	20.0906	18.8933	NaN	20.2955	-0.462712	0.280156		NaN		2	2	42.9	7.2293	8.304	651
M0QWD1;D3Z730;Q3UUT0;G3X9H1;D3Z729;Q0P688;D3YUV9;Q8BMB3	Eukaryotic translation initiation factor 4E type 2	Eif4e2	21.699	22.0029	21.1542	21.7844	21.2722	20.6646	21.5307	21.951	21.0352	21.8868	21.0682	20.8837	-0.226046	0.216375		0.119496		1	1	13.3	14.703	2.7244	652
D3YVI6;D3Z440;Q9CZ04;Q9CZ04-2	COP9 signalosome complex subunit 7a	Cops7a	20.0511	19.5641	20.5107	19.382	20.0523	20.339	19.4946	20.321	20.3317	19.8033	19.7771	20.4271	-0.0466448	0.0456561		0.0063839		1	1	5.7	19.532	2.276	653
O55102;D3YVM8;D3Z4L7	Biogenesis of lysosome-related organelles complex 1 subunit 1	Bloc1s1	22.8876	22.6527	22.2092	22.7746	22.7931	22.1028	22.2681	23.2316	22.561	22.4349	23.1681	22.246	-0.0705846	0.0611435		0.00701237		4	4	59.2	14.281	26.828	654
Q9ERE7;D3YVR4;F6SWV4	LDLR chaperone MESD	Mesdc2	23.7601	23.9658	23.9468	23.5865	24.2634	23.9449	23.8148	23.9186	23.2782	24.1723	23.8887	23.9799	0.343105	0.729842		0.34266		3	3	10.7	25.206	15.14	655
D3Z6E6;D6RHQ6;D3YVU1;Q99LG0	Ubiquitinyl hydrolase 1;Ubiquitin carboxyl-terminal hydrolase 16	Usp16	19.4965	20.3113	19.8283	19.7867	19.3216	NaN	19.8755	NaN	NaN	19.3544	19.9673	NaN	-0.214644	0		NaN		1	1	33.3	5.3071	2.3816	656
D3YVV1;Q8VEK0;Q8BHG3	Cell cycle control protein 50A	Tmem30a	23.6435	22.6858	23.1342	23.2478	23.1101	23.3817	23.7711	24.0041	23.2502	23.775	23.6637	23.2748	-0.103954	0.143046		0.58374		3	3	10.1	37.178	8.3209	657
D3YW09;G3UVU2;Q62203;D3Z5A6	Splicing factor 3A subunit 2	Sf3a2	25.518	25.6377	25.5138	25.1988	25.5529	25.0409	25.6015	25.0826	24.7468	25.4644	25.0001	25.1943	0.0759703	0.0961342		0.450403		8	8	42.3	22.135	17.672	658
D3YW42;G3X927;Q8VC31	Coiled-coil domain-containing protein 9	Ccdc9	19.8106	20.1893	20.0331	20.1863	20.4424	NaN	19.6394	20.6158	20.0033	20.2761	19.9203	20.0787	0.00551732	0.00597326		NaN		2	2	3.2	65.805	2.4899	659
F6ZE40;D6RG57;D3YW66;Q8R1S0	Ubiquinone biosynthesis monooxygenase COQ6, mitochondrial	Coq6	22.1712	21.8804	20.9584	21.7045	21.63	21.109	20.6893	21.508	21.5096	22.3734	21.3834	21.4186	0.489477	0.504987		0.183425		2	2	5	21.762	2.5143	660
D3YWC9;Q6P9S0	MTSS1-like protein	Mtss1l	NaN	NaN	NaN	22.6209	NaN	NaN	NaN	NaN	NaN	NaN	NaN	NaN	0	NaN		NaN		1	1	1.8	70.083	2.1026	661
D3YWD5;Q9D2V8;D6RI23;A0A0J9YVE9;A0A0J9YUD0;D3YYM9	Major facilitator superfamily domain-containing protein 10	Mfsd10	NaN	NaN	NaN	NaN	22.852	NaN	NaN	NaN	NaN	22.4087	NaN	NaN	0	NaN		NaN		2	2	10.4	30.062	2.1099	662
F7CJS8;D3YWH9;Q9CXW7;Q6ZWN5;D3Z673;D3YUV6	40S ribosomal protein S9	Rps9	23.6621	24.053	23.6099	23.9431	23.732	23.7469	24.0383	24.137	23.5833	24.4	24.085	23.9062	0.210879	0.399359		0.503492		8	8	28.1	16.206	19.953	663
D3YWT1;D3Z3N4		Hnrnph3	21.8066	21.3233	22.7595	21.7467	22.8725	22.6521	21.7804	22.124	23.1419	21.7702	22.8394	23.2017	0.255025	0.161559		0.139898		3	3	14.5	35.181	7.177	664
D3YWX2;E9Q803;F6YTL8;Q9R0I7	YLP motif-containing protein 1	Ylpm1	21.5508	21.3458	21.6516	21.5548	22.0246	21.4093	21.3323	21.5562	21.7325	21.668	21.6358	21.5008	0.0612049	0.184332		0.0821553		2	2	1.6	241.05	8.6676	665
D3YX34;E9Q586;E9Q3M3;O08788-2;O08788	Dynactin subunit 1	Dctn1	26.3353	26.2205	26.2396	26.4796	26.3442	26.364	26.3924	26.283	26.4214	26.348	26.3977	26.3289	-0.00743167	0.0546824		0.853863		23	23	34.8	126.82	87.217	666
D3YXK2;S4R1M2;S4R2Q5	Scaffold attachment factor B1	Safb	25.8604	25.9208	25.8304	25.7683	25.8545	25.876	25.7177	25.9984	25.6641	25.8169	25.7648	25.5646	-0.0779686	0.237789		0.33815		13	9	21.2	105.1	112.91	667
Q8C373;D3YXL1;Q9CQA9	Cancer-related nucleoside-triphosphatase homolog	Ntpcr	NaN	NaN	NaN	NaN	NaN	NaN	NaN	NaN	NaN	NaN	NaN	18.1329	0	NaN		NaN		2	2	30.6	13.136	3.1207	668
D3YXP6;Q9D1G2-2;Q9D1G2	Phosphomevalonate kinase	Pmvk	20.9029	21.2004	20.9316	20.8172	21.5718	20.6245	20.8311	21.4914	21.1217	21.2926	21.3152	21.0849	0.082854	0.151008		0.106125		2	2	13.3	17.942	3.6663	669
Q91WD5;D3YXT0;A0A0A6YW30	NADH dehydrogenase [ubiquinone] iron-sulfur protein 2, mitochondrial	Ndufs2	23.2393	22.5976	23.4742	23.3126	22.912	23.5243	23.3419	23.4373	23.3549	23.448	22.8993	23.8241	0.0124092	0.0152189		0.125799		5	5	14.3	52.625	14.15	670
D3YXV9;Q9JKC8	AP-3 complex subunit mu-1	Ap3m1	20.8758	21.0068	21.2292	21.093	21.1269	22.6146	21.1571	21.0838	21.3762	21.0946	21.3704	21.8755	0.241131	0.419494		0.278446		1	1	16.1	19.666	24.425	671
E9Q3B9;D3YYS6;O35678;Q3UFN1;O35678-2;A0A0N4SUZ2	Monoglyceride lipase	Mgll	23.1205	23.2167	23.5813	23.5311	23.4711	23.1752	23.1824	23.0228	23.0726	23.3306	23.313	23.5253	0.297008	1.63872	+	0.733124		6	6	31.3	35.256	12.571	672
D3YYT1;Q922P9	Putative oxidoreductase GLYR1	Glyr1	21.3125	21.2402	21.2689	21.3536	21.3447	21.2272	21.422	21.1199	21.5089	21.2471	20.6536	21.6588	-0.163729	0.200439		0.0461138		4	4	7.8	60.435	11.054	673
D3YZ09;Q9CY66-3;Q9CY66-2;Q9CY66;F6SL78	H/ACA ribonucleoprotein complex subunit 1	Gar1	21.3995	21.4507	21.5594	21.2603	21.5405	21.271	20.696	21.1675	21.7682	21.0332	20.9954	21.205	-0.132688	0.15681		0.375855		2	2	15.7	20.448	3.889	674
D3YZ57;P39688-2;P39688;E9Q696;P06240;P05480;Q04736;P05480-1	Non-specific protein-tyrosine kinase;Tyrosine-protein kinase Fyn;Proto-oncogene tyrosine-protein kinase LCK;Neuronal proto-oncogene tyrosine-protein kinase Src;Tyrosine-protein kinase Yes	Fyn;Lck;Src;Yes1	20.9923	21.2429	21.4239	20.8467	21.6494	21.3221	21.4943	20.8224	20.7148	20.718	21.0589	21.5472	0.0975208	0.102345		0.0809974		2	1	4.4	54.426	2.7031	675
D3YZ62;D3Z4J3;Q99104;B8JK05;F6Z2S4;F6TDE5	Unconventional myosin-Va	Myo5a	23.9036	23.3373	23.7667	23.538	23.7711	23.8918	23.6861	23.5628	22.9301	23.5563	23.6851	23.3291	0.130456	0.195532		0.309128		6	6	3.5	212.33	17.839	676
D3YZ99;Q64311	Protein N-terminal asparagine amidohydrolase	Ntan1	21.0922	NaN	21.4742	21.1772	NaN	20.9974	20.7046	NaN	NaN	21.1319	21.306	21.4309	0.584983	0		NaN		1	1	4.8	30.072	2.7471	677
D3YZA1;D3Z7T7;E9PW20;Q9CY57-5;Q9CY57-4;Q9CY57-3;Q9CY57-2;Q9CY57	Chromatin target of PRMT1 protein	Chtop	23.8004	23.3468	23.8907	23.7652	24.1088	23.7622	23.5739	23.9336	23.227	23.7999	23.9857	23.8669	0.306004	0.656114		0.381791		4	4	32.5	13.447	9.5603	678
D3YZP9;F7B4D5;F6SXB0	Coiled-coil domain-containing protein 6	Ccdc6	NaN	19.702	20.1941	20.6489	19.2754	20.0688	NaN	NaN	NaN	19.2804	19.5121	20.555	NaN	0		NaN		2	2	12.4	52.938	4.7752	679
D3YZX8;P49962	Signal recognition particle 9 kDa protein	Srp9	22.4716	22.3235	22.1666	21.3411	22.03	22.418	22.4628	22.8986	22.556	22.2652	22.1858	21.989	-0.492439	1.46583	+	0.945806		2	2	34.9	7.5567	8.7719	680
E9Q7G1;D3YZZ5		Tmed7	21.1271	21.4771	21.2674	21.034	21.0741	21.7292	20.9757	22.5443	21.5863	22.3396	21.7796	21.7666	0.259851	0.202936		0.526333		2	2	15.4	21.276	3.7973	681
D3Z041;P41216;D3Z457;D3YVF6	Long-chain-fatty-acid--CoA ligase 1	Acsl1	22.2126	22.1721	22.3987	22.4754	22.4244	22.0075	22.2496	22.0973	22.3468	22.3629	22.2991	21.9115	-0.0400721	0.0899011		0.0392773		6	6	9	78.034	14.595	682
D3Z061;Q8C7R4	Ubiquitin-like modifier-activating enzyme 6	Uba6	23.7946	23.6101	23.5686	24.0749	23.3254	23.9545	23.7468	23.4334	23.6831	23.5318	23.9324	23.7624	0.121095	0.331734		0.075842		7	7	12	114.77	14.982	683
D3Z0F5;O88545	COP9 signalosome complex subunit 6	Cops6	20.2241	20.197	21.2229	19.4899	20.5074	21.0982	20.203	19.935	21.1597	19.933	20.8453	20.6404	0.0403194	0.0292735		0.00549912		2	2	6.1	33.591	6.5399	684
Q9EQ80;D3Z0G0;E9PWJ6	NIF3-like protein 1	Nif3l1	22.8257	23.2893	23.444	23.0105	22.9368	23.01	23.2886	23.1933	22.7255	23.2724	23.0914	22.8614	0.00597572	0.00933334		0.098671		3	3	15.4	41.745	12.244	685
D3Z0K9;D3Z7W0;Q9D7P6	Iron-sulfur cluster assembly enzyme ISCU, mitochondrial	Iscu	21.1062	21.8689	21.6569	21.4119	21.4743	21.6328	21.6046	21.16	21.1506	21.5131	21.2535	21.7271	0.192812	0.402427		0.149684		2	2	19.1	14.692	5.0168	686
D3Z0M9		Ddx23	23.7354	23.7414	23.5826	23.6721	23.7543	23.5833	23.7976	23.5484	24.3629	23.8046	24.0352	23.161	-0.235993	0.265001		0.120582		5	5	7.6	95.493	8.1455	687
Q62189;D3Z0S6;D6RI83	U1 small nuclear ribonucleoprotein A	Snrpa	24.0477	24.0037	24.089	23.6858	23.9728	24.2258	24.0058	23.9585	24.0555	23.6426	24.0527	24.2235	-0.0336425	0.067212		0.0203737		5	5	29.6	31.835	31.728	688
D3Z158;Q8BML9;A0A0A6YY08;A0A140LIN2;A0A140LIS6;A0A140LHZ5;A0A140LJH1;A0A140LID3;A0A140LHJ3;A0A140LHC3;A0A140LII8;A0A140LJH2;A0A140LJK5;A0A140LHB3;A0A140LIR0;F6TDS3		Qars	25.7621	25.7494	25.73	25.6639	25.6982	25.8371	25.7508	25.7974	25.616	26.1569	25.8122	25.8663	0.223745	0.867067		0.90653		18	18	30	85.054	74.621	689
Q8CBH5-2;D3Z183		Mfsd6	19.8691	20.52	20.4837	20.03	20.1159	19.35	19.7321	20.0668	20.4975	19.6351	20.2721	NaN	-0.145234	0.141424		NaN		1	1	3.1	85.756	2.2862	690
D3Z6A4;D3Z1G3;Q8K5B2	Multiple coagulation factor deficiency protein 2 homolog	Mcfd2	22.3396	23.1272	22.277	22.3643	22.6567	22.8444	22.7907	22.4605	22.7613	22.7914	22.5262	21.9538	-0.247081	0.387299		0.0745302		1	1	29.2	13.341	34.543	691
D3Z1H8;D3Z1H9;Q9JL62	Glycolipid transfer protein	Gltp	20.6718	21.5087	21.1865	20.6176	21.1995	20.9623	20.8929	21.3989	21.5168	21.1908	21.9584	21.5964	0.312307	0.460483		0.633135		2	2	14.5	20.275	4.6524	692
D3Z1Z8;D3Z5N2;P54227;P55821	Stathmin	Stmn1	23.8779	24.0035	24.1021	24.3338	23.9742	24.066	24.2386	24.0643	24.2688	24.1342	23.9797	24.149	-0.102917	0.543881		0.421722		11	11	70.6	11.729	36.887	693
D3Z521;D3Z215;Q3U3V1;O88947	Coagulation factor X;Factor X light chain;Factor X heavy chain;Activated factor Xa heavy chain	F10	20.4743	20.5318	20.2216	20.149	20.3219	20.1121	20.326	20.3064	20.0379	21.134	20.5002	19.9722	0.312029	0.375576		0.265806		1	1	3.8	35.925	2.7506	694
D3Z286		Tmppe	NaN	NaN	19.4236	18.0806	20.0054	19.3653	19.7636	20.6963	NaN	21.5773	NaN	20.0689	0.593133	0.242281		NaN		1	1	5.6	49.401	4.1156	695
E9Q3L4;D3Z2E7;E9QAN9		AI607873	24.5188	24.245	24.6033	24.6703	24.3374	24.1331	24.2431	24.2779	24.3555	24.0951	24.386	23.8483	-0.182318	0.501436		0.522088		5	4	11.6	104.49	17.307	696
P30999;E9Q8Z4;E9Q8Z6;G3X9V2;E9Q904;E9Q901;E9Q986;D3Z2H2;E9Q8Z9;E9Q905;E9Q907;D3Z7H6;E9Q8Z8;E9Q903;E9Q906;P30999-2;E9Q8Z5;P30999-3;D3Z2H7	Catenin delta-1	Ctnnd1	23.614	23.8856	23.7715	23.8936	23.4539	23.7483	23.7021	23.8794	24.2913	23.7739	23.856	24.1565	-0.0287577	0.0469378		0.342711		12	12	16.4	104.92	44.828	697
D3Z2M0;G3UXB4;Q3U308	Cytoplasmic tRNA 2-thiolation protein 2	Ctu2	21.5399	21.0597	21.4706	21.3314	21.2242	21.4316	21.0491	21.2525	21.3284	21.2664	21.2319	20.8651	-0.0888449	0.227081		0.341591		1	1	6.4	27.294	6.5303	698
D3Z2W0;E9QM75;Q9WUU8-2;Q9WUU8-3;Q9WUU8;D3Z3B6	TNFAIP3-interacting protein 1	Tnip1	20.1183	20.4732	19.9211	19.6524	NaN	19.4617	19.9478	19.6768	19.6366	NaN	20.5609	19.3775	0.215463	0.173532		NaN		2	2	3.6	72.938	4.8857	699
F6RCU2;D3Z3M7;D3Z2Z1;F8WIA1;Q922J3-2;Q922J3;Q8C0S5	CAP-Gly domain-containing linker protein 1	Clip1	21.2091	21.7758	21.9079	21.9767	21.8376	21.6428	21.4285	21.5864	22.0057	21.4209	21.446	21.4072	-0.248841	0.652076		0.449362		4	1	5.7	121.3	14.91	700
D3Z325;D3Z205;D3Z0Q1		Tnfaip8	NaN	20.3708	NaN	20.1724	20.2065	20.3748	20.801	20.0674	20.6699	20.029	20.4439	20.7134	-0.117299	0.144677		NaN		6	1	43.4	24.322	7.086	701
H3BL43;D6RFR7;D3Z340;Q8K3G9	DCC-interacting protein 13-beta	Appl2	19.2747	NaN	20.5877	19.632	20.8132	20.1824	NaN	19.8581	19.922	20.1911	19.7719	20.0621	0.118372	0.286206		NaN		2	2	47.4	10.527	4.4304	702
D3Z3A0;Q9DCL8	Protein phosphatase inhibitor 2	Ppp1r2	21.7641	21.7479	21.9469	21.2332	21.7609	22.791	21.5246	21.251	22.3084	21.5933	21.7172	22.4944	0.240291	0.220883		0.0270194		3	3	25.6	21.919	3.8285	703
H3BKQ6;D3Z3J1;H3BKG9;Q8BVL3	Sorting nexin-17	Snx17	NaN	NaN	NaN	NaN	NaN	NaN	NaN	NaN	NaN	NaN	NaN	18.9529	0	NaN		NaN		1	1	16.7	7.5807	2.9924	704
D3Z3K7;P08152-2;P08152	E3 SUMO-protein ligase EGR2	Egr2	21.5247	21.5976	20.6252	21.1369	20.9051	20.7421	21.0084	20.7185	19.7729	20.6103	20.3069	20.481	-0.0339038	0.029766		0.769885		1	1	3.9	43.798	2.7943	705
D3Z3S1;Q9WUQ2;A0A0J9YU39;F6XLZ3	Prolactin regulatory element-binding protein	Preb	24.0116	23.4768	23.8177	23.6761	23.8964	23.5955	23.6239	24.0246	23.895	23.6316	23.9725	23.9303	-0.0030721	0.00631741		0.0684819		7	7	31.4	37.965	23.094	706
D3Z3X4;Q9CQB5	CDGSH iron-sulfur domain-containing protein 2	Cisd2	22.0643	22.2511	22.2749	22.1954	22.3698	22.5995	22.4742	22.1595	22.7118	22.1174	22.124	22.3988	-0.235055	0.564685		0.435148		5	5	45.4	12.354	17.463	707
Q99LD9;D3Z487;D3Z7J6	Translation initiation factor eIF-2B subunit beta	Eif2b2	20.8933	21.0174	20.9345	21.0586	20.8203	21.79	20.4775	21.2948	20.9534	21.1689	21.5861	20.7784	0.269215	0.333948		0.164412		2	2	14.2	38.897	12.507	708
D3Z4N9;Q922J9-2;Q922J9-3;Q922J9;Q922J9-4	Fatty acyl-CoA reductase 1	Far1	NaN	21.4418	20.4813	NaN	20.5779	20.6423	20.4219	NaN	19.9833	19.624	20.6227	20.2874	-0.0245784	0.0194302		NaN		1	1	9.7	23.591	2.5205	709
F8WI31;D3Z4V1;Q922V4	Pleiotropic regulator 1	Plrg1	23.4998	23.7568	22.9566	23.4779	23.1506	23.0686	23.3625	23.0446	23.2309	23.4131	23.0782	22.7205	-0.142064	0.256474		0.208568		4	4	15.7	42.438	11.521	710
D3Z512;P56542	Deoxyribonuclease-2-alpha	Dnase2a;Dnase2	NaN	NaN	NaN	NaN	NaN	NaN	NaN	NaN	NaN	NaN	NaN	19.3736	0	NaN		NaN		1	1	5.1	36.51	5.0814	711
D3Z568;Q9CQH3;F6Y6V5;D3YX99;D3Z6W9	NADH dehydrogenase [ubiquinone] 1 beta subcomplex subunit 5, mitochondrial	Ndufb5	21.7321	21.5421	22.6144	21.9506	22.3373	21.7721	22.7299	22.1815	22.9837	21.9863	22.5158	22.6115	-0.260457	0.353504		0.615919		3	3	40.3	14.038	7.9025	712
D3Z5G4;O88532	Zinc finger RNA-binding protein	Zfr	NaN	20.2621	20.4005	20.0182	20.2774	20.2991	20.1041	20.1658	20.7446	NaN	20.0081	19.8721	-0.39803	0.629977		NaN		1	1	4.8	36.515	4.6645	713
D3Z5I1;Q3UPF5-2;Q3UPF5;G3X9X5	Zinc finger CCCH-type antiviral protein 1	Zc3hav1	23.887	23.8362	23.5593	23.2681	23.8358	23.4833	23.7758	24.1928	23.2071	23.8416	23.8248	23.1646	-0.114843	0.115123		0.0722206		6	6	7.8	112.53	11.879	714
D3Z5K6;Q9CQV7	Mitochondrial import inner membrane translocase subunit TIM14	Dnajc19	21.7547	21.7341	21.8545	22.1106	21.6196	21.8516	21.2494	22.0964	21.6493	21.5658	22.0928	21.9735	0.212339	0.294583		0.102727		1	1	12.7	12.191	2.4264	715
D3Z5U5;Q9Z257;D3YYR5;Q9Z256;Q9JJX6-3;Q9JJX6;Q9JJX6-4;Q9JJX6-2;A0A0G2JEP2	P2X purinoceptor;P2X purinoceptor 4	P2rx4	21.5639	21.983	21.7647	21.5832	21.5102	22.0343	22.1711	21.6731	21.9592	21.9803	21.6566	22.0627	-0.0346368	0.0633029		0.1915		4	4	15	41.323	27.46	716
D3Z627;P24063-2;P24063;D3YW95	Integrin alpha-L	Itgal	24.6359	24.8075	24.6316	24.7256	24.5937	24.684	25.0129	24.3326	24.9901	24.4511	24.5784	24.8833	-0.14094	0.212538		0.0511321		7	7	8.3	133.26	49.418	717
D3Z645;Q9QZ88;D3YYD5;Q9QZ88-2;D3YW98	Vacuolar protein sorting-associated protein 29	Vps29	23.6445	24.4114	24.337	24.1438	24.6235	24.4815	24.2385	24.3059	24.3395	24.4296	24.7987	24.6292	0.324515	1.36892	+	0.660436		8	8	65.3	16.137	23.281	718
D3Z656;F6VSS8;A0A338P6C7;E9Q7S0;F7BQW7;Q8CHC4;F7CD11	Synaptojanin-1	Synj1	22.3352	22.1852	22.3741	22.254	22.2855	22.4046	22.1589	22.2529	22.4256	21.8196	22.0354	22.2373	-0.248383	0.798887		0.952209		3	3	4.5	176.33	13.06	719
D3Z6H3;Q9WUB4;D3Z4E5;F6XWI6	Dynactin subunit 6	Dctn6	24.556	24.1653	23.9287	24.3225	23.6797	24.0335	23.9961	24.1516	23.7897	24.5132	24.1865	23.7174	0.159891	0.249786		0.109879		4	4	23.8	20.041	8.2066	720
E9QAS8;P35922-9;Q6AXB7;P35922;P35922-2;P35922-7;E9QNF5;D3Z6U8;P35922-3;E9QAS9;E9QAT0;P35922-8;P35922-10;P35922-6;P35922-12;P35922-4;P35922-5;P35922-11	Fragile X mental retardation protein 1 homolog	Fmr1	22.323	21.5413	20.6546	19.5198	21.9173	20.7704	22.5382	18.4356	NaN	20.1575	18.4761	19.7361	-1.03035	0.237147		NaN		3	2	6.3	70.81	4.6239	721
D3Z6W2;Q06180-2;Q06180	Tyrosine-protein phosphatase non-receptor type;Tyrosine-protein phosphatase non-receptor type 2	Ptpn2	19.6947	20.1211	19.9034	19.888	20.6818	19.5517	20.0338	20.1245	19.7857	19.7368	19.8018	NaN	-0.212013	0.679755		NaN		1	1	4.4	42.291	15.891	722
D3Z6Z7;Q8C2K5;Q8C2K5-2;A0A0R4J1U7	RAS protein activator like-3	Rasal3	24.9228	24.7226	24.2187	24.9062	24.3048	23.8965	24.6353	24.633	23.7333	24.4156	24.0547	23.3184	-0.404291	0.386096		0.359399		2	2	3.3	112.19	4.0529	723
D3Z719;Q9DB90-2;Q9DB90	Protein SMG9	Smg9	21.7319	21.6461	21.597	21.4618	21.9712	22.0618	21.8104	21.6875	21.7169	21.659	21.8537	21.6996	-0.000846863	0.00396299		0.154108		3	3	24.3	22.553	4.5319	724
D3Z723;P63139	Nuclear transcription factor Y subunit beta	Nfyb	19.4406	19.2485	19.02	18.9344	19.0066	19.4934	19.2379	19.06	19.4264	20.085	19.2511	19.5535	0.388451	0.66241		0.579063		1	1	22.6	11.676	2.4419	725
D3Z780;Q61749;Q61749-2;A0A0J9YTQ7;A0A0J9YUY0	Translation initiation factor eIF-2B subunit delta	Eif2b4	22.801	22.577	22.3704	22.5912	22.2007	22.4873	22.0729	22.838	22.2555	22.4529	22.6481	22.0332	-0.0107002	0.0120378		0.0881426		2	2	4.1	62.352	5.2708	726
D3Z783;P31750;D3YXX3;D3YYP9	RAC-alpha serine/threonine-protein kinase	Akt1	22.7016	22.5845	22.6239	22.8085	23.0762	22.8878	22.4921	23.5843	22.6514	23.2935	22.9614	23.021	0.182683	0.197536		0.378607		3	3	11	50.98	7.474	727
H7BWX9;D3Z794;P61957;G3UZX6;G3UZ60;G3UWI9;G3UWX9;G3UZA7;Q9Z172-2;Q9Z172	Small ubiquitin-related modifier 2;Small ubiquitin-related modifier;Small ubiquitin-related modifier 3	Sumo2;Sumo3	25.079	25.1631	25.117	25.5714	25.2566	25.0356	25.7981	24.9315	24.8291	24.8828	24.8109	24.5478	-0.439053	0.608036		0.618589		2	2	49.1	6.0139	10.922	728
D3Z7C0;Q9Z2Q5	39S ribosomal protein L40, mitochondrial	Mrpl40	20.9624	22.3597	22.3726	22.1873	22.209	22.4907	22.607	22.1215	22.5843	22.4418	22.1196	21.9305	-0.273633	0.557848		0.263145		5	5	48.8	19.378	11.432	729
D3Z7C6;Q9R0Q7	Prostaglandin E synthase 3	Ptges3	25.5788	25.6665	25.9032	25.6071	25.7219	25.5155	25.5696	25.7001	25.7653	25.5319	25.5044	25.7244	-0.0914345	0.435257		0.221754		9	9	33.1	14.982	43.098	730
D3Z7E5;Q2NL51	Glycogen synthase kinase-3 alpha	Gsk3a	20.9147	21.0599	21.4749	21.0905	21.3972	21.3949	21.2309	21.3391	20.8031	21.2195	20.9892	20.735	-0.143119	0.26553		0.267309		2	2	9.5	51.245	11.961	731
D3Z7F7;Q8BFS6-3;Q8BFS6-4;Q8BFS6-2;Q8BFS6	Serine/threonine-protein phosphatase CPPED1	Cpped1	19.2323	19.2013	18.7559	19.5102	18.9388	18.4749	19.2418	19.0929	18.8123	19.0793	19.0054	18.9968	-0.0218124	0.0587139		0.00623897		1	1	4.6	27.215	4.4944	732
D3Z7P3-2;D3Z7P3;D3Z7P4;F6RDM4;F7B327;F6U529	Glutaminase kidney isoform, mitochondrial	Gls	24.9163	25.0915	25.2031	24.8541	25.0139	25.1253	25.0641	25.0608	25.233	24.8992	24.9804	25.1635	-0.104925	0.469959		0.177384		16	16	44.3	65.994	69.129	733
G3X922;D4AFX7;A0A087WRC9;A0A1L1STR9;A0A087WS25		Dnajc13	23.8393	23.9352	24.1655	23.9018	23.4663	24.0217	23.739	23.9522	24.3456	23.7697	23.9925	24.0842	-0.0635192	0.11494		0.146561		13	13	7.7	254.44	34.091	734
D6RDC2;Q91W98	Solute carrier family 15 member 4	Slc15a4	NaN	20.0242	19.916	20.111	19.8564	20.1657	20.0601	NaN	19.9987	NaN	NaN	20.0376	0.00825787	0		NaN		1	1	4.1	31.75	2.0916	735
P52431;D6RFB8;D3YVY8	DNA polymerase delta catalytic subunit;DNA polymerase	Pold1	20.3307	20.8288	20.2862	20.5913	20.1788	20.0666	19.8223	20.2251	19.9415	NaN	20.2805	19.9251	0.106488	0.196132		NaN		2	2	4.2	123.79	8.3791	736
D6RGM1;Q3UI84;Q99J62	Replication factor C subunit 4	Rfc4	NaN	NaN	NaN	NaN	NaN	NaN	NaN	NaN	NaN	NaN	21.4589	NaN	0	NaN		NaN		2	2	8.6	25.824	4.2677	737
D6RGM3;Q7TNG5;Q7TNG5-3;Q7TNG5-2;A0A0U1RPM7;A0A0U1RQ42	Echinoderm microtubule-associated protein-like 2	Eml2	21.2828	21.9887	22.3314	21.835	22.1062	22.6407	21.6711	22.1819	22.0526	21.7299	22.4748	22.1393	0.146131	0.214735		0.115634		4	4	18.7	46.745	9.7269	738
D6RHA2;P82343-2;P82343	N-acylglucosamine 2-epimerase	Renbp	23.9017	24.3562	24.0249	24.1698	23.8016	24.112	24.0785	24.0532	24.0355	24.0022	24.2274	23.903	-0.0115204	0.0404918		0.0132151		7	7	19.1	48.509	41.105	739
G3UVU8;D6RHM5;Q9Z199;P63271	Transcription elongation factor SPT4-B;Transcription elongation factor SPT4-A	Supt4a;Supt4h1b;Supt4h1a	20.5376	20.303	20.1244	20.6968	19.9562	20.1745	20.4613	19.7836	20.1195	19.4575	20.1724	20.1352	-0.199763	0.262246		0.294036		2	2	21.8	9.524	3.8736	740
D6RI20;Q9CR20	Immediate early response 3-interacting protein 1	Hdhd2;Ier3ip1	21.6254	21.6449	21.5028	21.4654	21.3929	21.5027	21.1565	21.5357	21.7806	21.1301	21.3841	20.8345	-0.374708	0.709413		0.957809		1	1	18.4	16.254	6.7875	741
E9Q6Q8;E0CX53;Q8BYJ6;H7BX82;F6SUV7;Q8BYJ6-5;Q8BYJ6-4;Q8BYJ6-2;Q8BYJ6-3	TBC1 domain family member 4	Tbc1d4	NaN	21.4246	20.9329	20.9504	21.0235	21.1679	21.0132	20.692	20.6257	21.1918	21.1178	20.829	0.269208	0.759573		NaN		2	2	2.3	140.33	3.8314	742
E0CXC7;Q8CIF6;Q8CIF6-2;F7DFH5;F6TVH9;F7B6N2;F7DF36	SID1 transmembrane family member 2	Sidt2	22.2266	21.5862	22.0774	21.5352	22.2833	22.5079	22.1989	21.6554	21.5791	22.4661	22.4705	22.0059	0.503047	0.946486		0.351323		3	3	5.7	55.483	5.8334	743
F6TS96;Q3TY99;E0CXU1;E0CXS2;E0CY14;F8WIE2;E0CXS9;J3KMT7;Q08122-2;Q08122-1;Q08122;Q08122-4	Transducin-like enhancer protein 3	Tle3	20.9851	20.8826	21.2103	21.0217	21.2511	20.6774	20.8581	21.0305	21.283	20.9741	21.0927	20.572	-0.177568	0.371546		0.0875825		1	1	2.1	75.386	4.3425	744
E0CXZ5		Samhd1	26.1887	26.2358	27.1139	26.6387	26.9805	26.8641	26.2465	25.7632	27.1259	26.1763	27.0523	26.0998	0.0642414	0.0436226		0.139982		5	1	41.3	16.625	19.903	745
F7CTF8;E0CYI3;E0CYB9;Q6PCP5-4;Q6PCP5-3;Q6PCP5;F7BC60	Mitochondrial fission factor	Mff	23.3667	22.7801	23.1412	23.3553	23.131	23.0345	23.0338	23.5274	23.2171	23.4125	23.0371	23.1272	-0.0672245	0.135356		0.0665979		4	1	32.3	24.791	11.678	746
E0CZF6;E0CZ18;F8WHW3;E0CYE6;Q3TWL2;Q9CZX7	Type 1 phosphatidylinositol 4,5-bisphosphate 4-phosphatase;Type 2 phosphatidylinositol 4,5-bisphosphate 4-phosphatase	Tmem55b;Tmem55a	21.9774	21.4165	21.6306	21.7883	22.4692	22.5697	21.8238	21.9375	21.1864	22.1842	21.3897	22.4271	0.351093	0.376931		0.532559		2	2	9.1	24.089	5.0912	747
E0CYK6;Q3SXD3	HD domain-containing protein 2	Hddc2	23.1819	23.1811	23.3091	23.4959	23.1546	22.9092	23.0882	23.2089	23.1133	23.7881	23.1497	22.897	0.141423	0.20397		0.0298361		1	1	11	15.052	8.4366	748
F7D432;E9PWE0;E0CYV0;P23506;P23506-2;F6TXE3;F6V9F1	Protein-L-isoaspartate O-methyltransferase;Protein-L-isoaspartate(D-aspartate) O-methyltransferase	Pcmt1	27.1363	27.0707	26.8406	27.1388	26.9252	26.6	27.0618	26.9927	26.8643	27.1695	26.965	26.7221	-0.0207411	0.0502773		0.0540259		6	6	38	29.167	105.37	749
E0CZ22		Mroh1	22.0725	21.5368	22.3959	21.7779	22.6019	22.8245	22.1009	22.5473	22.4038	22.4364	22.866	22.005	0.0851364	0.109483		0.222016		3	3	2.9	181.79	10.202	750
E0CZ72;P28740-2;P28740;P28740-1;F8VQ42	Kinesin-like protein;Kinesin-like protein KIF2A	Kif2a	NaN	22.6646	22.767	22.4273	22.5868	NaN	22.4516	22.665	23.1814	22.6564	22.9094	NaN	0.0168575	0.0186155		NaN		4	3	7.1	83.86	5.0593	751
E0CZE0;Q8VBW6	NEDD8-activating enzyme E1 regulatory subunit	Nae1	19.3627	NaN	19.2613	18.5404	19.5393	NaN	19.1575	19.5684	NaN	NaN	18.9559	19.6583	-0.0558805	0.0441472		NaN		1	1	6.1	57.619	2.3279	752
E9PUD2;Q8K1M6-3;Q8K1M6-2;Q8K1M6;Q8K1M6-4;A0A2U3TZ67;Q8K1M6-5	Dynamin-1-like protein	Dnm1l	24.534	24.3899	24.5334	24.2805	24.5912	24.6515	24.5599	24.7843	24.7148	24.609	24.6377	24.7517	-0.0202134	0.0906989		0.713913		15	15	27.2	79.532	53.851	753
E9PUF4;E9Q640;E9PYZ7;Q6NZN0-5;Q6NZN0-3;Q6NZN0-4;Q6NZN0-2;Q6NZN0;A0A0R4J214	RNA-binding protein 26	Rbm26	22.7247	22.4152	22.0202	22.8152	22.0353	22.4718	22.6242	22.0876	21.3065	22.3342	22.1114	21.6605	0.0292568	0.0226809		0.257652		2	2	2.7	111.01	3.648	754
E9PUF7;Q61210-5;Q61210;Q61210-4;Q61210-2;Q61210-3;F6ZN61;A0A0U1RPP2;A0A0U1RPN7;A0A0U1RPH2	Rho guanine nucleotide exchange factor 1	Arhgef1	25.4719	25.4954	25.5228	25.3784	25.7615	25.4076	25.5936	25.6657	25.6752	25.2554	25.4364	25.2787	-0.3213	2.17041	+	1.18837		17	17	30.6	108.69	93.709	755
F6ZHN3;E9PUQ7;Q8BNV1;Q8BNV1-2;F6SY41	tRNA (uracil-5-)-methyltransferase homolog A	Trmt2a	21.3767	21.4513	21.8989	21.4237	21.9715	21.7542	21.8316	21.6539	21.4045	21.1979	21.4332	21.1877	-0.357066	1.1381		0.7208		4	4	29.5	30.523	15.349	756
E9PUV4;Q9WTX5	S-phase kinase-associated protein 1	Skp1a;Skp1	20.4535	20.0616	18.5627	NaN	20.1148	NaN	19.9403	21.1604	20.2873	20.0502	20.5093	20.4713	-0.119076	0.109996		NaN		1	1	30.2	10.564	2.1978	757
E9PUW7;Q9EPK7-2;Q9EPK7	Exportin-7	Xpo7	19.823	20.0381	20.9503	19.7423	19.5746	19.7397	NaN	19.4921	19.8996	19.4301	19.6144	19.8511	-0.0639515	0.102934		NaN		1	1	1.4	123.9	8.8276	758
E9PV36;Q8R055;P37913	DNA ligase;DNA ligase 1	Lig1	NaN	21.2564	21.7324	21.4114	21.5482	20.98	21.5654	21.7774	21.8144	21.382	21.798	21.3638	-0.204447	0.561275		NaN		1	1	6.3	28.189	10.222	759
E9PV41;E9PXV7;O08808;F6XC54;D3Z074	Protein diaphanous homolog 1	Diap1;Diaph1	26.748	26.696	27.1213	26.8588	26.9336	27.0139	26.6469	26.9469	27.1688	26.8385	27.0465	26.9398	0.0206731	0.0433377		0.0287927		33	33	31.6	140.4	220.06	760
E9PV44;O35143	ATPase inhibitor, mitochondrial	Atpif1	26.6327	25.7586	25.3863	25.5544	25.3088	24.4856	25.7771	24.878	23.838	24.7826	24.4176	23.9444	-0.449511	0.298929		0.949488		4	4	40.5	8.7887	27.198	761
E9PVA6;Q9JLQ2;Q80XR8;J3QK07;D3Z1I2;F7BIK4;F6U8T2;F6SLJ2;D3Z409;F6WV69	ARF GTPase-activating protein GIT2	Git2	26.0865	26.0335	26.0233	25.9277	25.8457	25.7428	25.9064	25.8192	26.0025	25.8135	25.78	25.7675	-0.122349	1.05115		2.09768	+	20	19	42.7	84.456	75.997	762
E9PVA8		Gcn1l1	25.0462	24.9452	24.9201	24.9452	25.0097	24.9538	24.8851	25.0744	24.5475	25.1386	25.1267	24.6081	0.122141	0.20207		0.0852524		14	14	7.2	293.02	37.95	763
E9PVC6;E9Q9E1;E9PVC5;Q6NZJ6-2;Q6NZJ6;A0A0J9YUS5;A0A0J9YVC1;A0A0J9YUC1;E9Q770;A0A0J9YUL1;D3Z439;A0A0J9YU44;A0A0J9YTV0;D3YWY7;D3YWM1	Eukaryotic translation initiation factor 4 gamma 1	Eif4g1	26.218	26.1674	25.93	26.1476	26.125	25.9293	26.0965	26.2143	26.2066	26.1654	26.3538	25.9209	-0.0258058	0.0688439		0.0791862		12	10	13.4	171.28	64.47	764
E9PVX6-2;E9PVX6		Mki67	26.7049	26.8791	26.771	26.6502	26.9183	26.24	26.2997	27.2627	26.7812	26.546	26.6796	26.3749	-0.247687	0.353053		0.164253		8	8	4.8	324.71	20.251	765
E9QAH1;E9PVZ8		Golgb1	25.9262	25.5716	25.6631	26.3129	25.6779	25.6187	25.887	25.6798	25.447	25.7045	25.7854	25.0331	-0.163651	0.238511		0.225018		6	6	2.5	365.29	19.188	766
E9PW43;Q9CQS8	Protein transport protein Sec61 subunit beta	Gm10320;Sec61b	23.9975	23.5594	23.8602	23.8452	24.0691	23.8397	23.7874	23.9755	23.6078	23.846	23.8869	23.679	0.0137177	0.0375956		0.111093		2	2	18.6	11.788	5.6862	767
E9PWK1;Q9D379	Epoxide hydrolase 1	Ephx1	19.7686	19.7719	21.2617	19.8894	21.0845	21.0881	20.3564	20.662	20.8574	20.4892	20.5179	20.7007	-0.0559648	0.128218		0.0914974		3	3	6.3	50.969	4.1944	768
E9PWV3;Q505N6;F6RQA2;F6Q8A4;P18653;G3UZI3	Ribosomal protein S6 kinase;Ribosomal protein S6 kinase alpha-1	Rps6ka1	21.309	21.5085	21.634	21.6665	21.2792	21.5958	21.9868	22.0883	21.7784	21.7457	21.5434	21.8711	-0.231092	0.809869		1.43084	+	4	3	8.2	81.311	7.4531	769
O88986;E9PWY6;A0A2R8VHE4	2-amino-3-ketobutyrate coenzyme A ligase, mitochondrial	Gcat	21.5023	22.2806	22.1058	21.3104	21.4397	21.7178	21.8346	21.5066	21.682	22.4312	21.3185	21.4065	0.0443478	0.0408387		0.252247		5	5	20.7	44.93	26.387	770
Q8C0C7;E9PWY9;D6RIJ2	Phenylalanine--tRNA ligase alpha subunit	Farsa	24.8618	24.9772	25.0599	24.7748	25.0331	24.7104	24.907	25.1678	24.8797	24.9997	25.0713	24.9213	0.0126012	0.0422892		0.320456		14	14	31.9	57.598	83.608	771
E9PX53;E0CYV2;F6TLH3;E0CXK8;E9QPR5;Q8K2V1;E0CX37	Serine/threonine-protein phosphatase 4 regulatory subunit 1	Ppp4r1	20.6838	21.0513	20.7436	20.4848	20.652	20.8454	20.6606	20.8317	20.5954	20.917	20.5622	20.8524	0.0812963	0.247712		0.182378		3	3	7.2	104.5	10.32	772
E9Q1Q0;E9Q585;E9PX68		Slc4a1ap	NaN	NaN	NaN	NaN	NaN	19.1859	18.5823	NaN	NaN	18.5453	19.0966	19.0596	0.318222	0		NaN		1	1	5.8	59.409	2.3829	773
E9PXC0;P14576	Signal recognition particle 54 kDa protein	Srp54c;Srp54	23.0327	22.9644	23.0448	21.7566	23.1814	22.9499	23.7043	22.8489	22.7447	22.2982	22.9058	23.1885	-0.301837	0.306075		0.162111		6	6	18.1	55.815	18.909	774
E9PXC2;F6PWU6;F8WI12;Q64705-2;Q64705	Upstream stimulatory factor 2	Usf2	21.0942	21.5582	21.6427	21.4594	21.3587	21.402	21.3083	21.3145	NaN	21.2007	21.0486	NaN	-0.18675	0.874338		NaN		1	1	7.9	24.013	4.3304	775
P27870;E9PXI0;Q8VDU4	Proto-oncogene vav	Vav1	25.2828	25.2174	25.3094	25.229	25.2392	25.1815	25.0682	25.1747	25.3221	25.3362	24.9863	25.3463	0.0345999	0.0882332		0.0567246		12	12	20.2	98.136	35.229	776
E9PXU2;Q9Z0F8-2;Q9Z0F8	Disintegrin and metalloproteinase domain-containing protein 17	Adam17	23.348	22.9795	22.9339	23.0627	22.9511	22.4679	23.2938	23.1504	23.2329	23.1217	23.2141	23.3556	0.00476901	0.0199263		0.878591		2	2	3.7	95.231	6.6891	777
Q91W90;E9PXX7;A0A0R4J1Y7	Thioredoxin domain-containing protein 5	Txndc5	26.2968	26.1468	26.2722	26.3131	26.3942	26.0139	26.196	26.4104	26.1261	26.3349	26.3192	26.1079	0.00986417	0.0294723		0.000357776		12	12	41.5	46.415	77.824	778
F8VPX1;E9PXY8;Q6A4J8-3;Q6A4J8;Q6A4J8-2;G3UWR8	Ubiquitin carboxyl-terminal hydrolase;Ubiquitin carboxyl-terminal hydrolase 7	Usp7	23.6483	23.4922	23.3938	23.4284	23.4862	23.1229	23.308	23.6093	23.2162	23.4271	24.006	23.1765	0.158713	0.227738		0.117328		9	9	11.4	128.47	21.789	779
E9PY39;B7ZBY7;B7ZBY6;Q99LQ7		Gm20431;Ube2v1	26.1194	25.907	26.0035	26.0592	25.9568	25.7489	25.987	26.0503	25.8738	26.0068	25.9122	25.7576	-0.0781473	0.366558		0.175805		8	1	31	42.096	54.286	780
F6Z4B2;E9Q9V3;E9PY55;E9Q701;F8VQL9;Q9WU42-2;Q9WU42;D3Z2J5	Nuclear receptor corepressor 2	Ncor2	21.4613	20.8633	20.7864	20.9152	20.7562	20.0925	NaN	21.0729	19.8244	20.4871	20.6695	NaN	0.12965	0.0674238		NaN		3	3	2.7	165.55	6.5642	781
E9PYD1;F6ZXW2;F6S0H0;D3Z100		Fam98c	NaN	20.4765	20.1139	20.6467	20.0489	19.9323	20.9403	20.0789	20.9145	20.1607	20.5498	21.1672	-0.0186729	0.0151875		NaN		4	4	20.6	37.271	9.7632	782
E9PYD6;O88597;E9QAM0;F7DB15;E9PX06	Beclin-1	Becn1	20.8113	21.4706	21.1894	21.1555	21.1088	21.3727	21.1073	21.5428	21.3231	21.1575	21.0987	20.6378	-0.359711	0.803768		0.375835		3	3	26	32.104	9.8846	783
E9PYF1;Q8VCT3	Aminopeptidase B	Rnpep	25.7991	25.7653	26.2537	25.9125	25.9355	26.0923	25.715	25.9978	26.2068	25.8153	26.1657	26.2194	0.0935459	0.187481		0.0433807		16	16	39.4	68.002	105.35	784
Q9ERD8;E9PYG5;A6PW97	Gamma-parvin	Parvg	23.5567	23.4151	23.7256	23.4762	23.7863	23.5393	23.5551	24.4582	23.4462	23.6162	23.5445	23.3312	-0.322552	0.413146		0.203081		3	3	8.2	37.603	13.917	785
E9PYI8;Q9JMA1	Ubiquitin carboxyl-terminal hydrolase;Ubiquitin carboxyl-terminal hydrolase 14	Usp14	26.4453	26.4189	26.5993	26.4568	26.8134	26.6189	26.4543	26.8361	26.4932	26.6713	26.6162	26.6315	0.0451387	0.136103		0.226786		15	15	39.3	52.318	93.078	786
E9PYK0;Q8VCW4-2;Q8VCW4	Protein unc-93 homolog B1	Unc93b1	20.4759	20.5337	20.2462	20.422	20.6298	20.2545	20.4962	20.2029	NaN	20.6364	20.4219	20.2505	0.0867558	0.177628		NaN		1	1	2.7	69.353	7.7228	787
E9PYK3		Parp4	23.8217	23.8004	23.818	24.0292	23.6101	23.6954	23.7925	24.0533	23.5146	23.6491	24.0953	23.7531	0.045674	0.078183		0.00539228		3	3	2.3	216.13	9.1658	788
E9PYM7;F8WIE1;Q91W89;E0CZB0;E0CXM6;E0CXI0;E0CYW2;E9PZ88	Alpha-mannosidase;Alpha-mannosidase 2C1	Man2c1	NaN	NaN	21.0662	20.5806	20.3915	21.0601	20.053	NaN	20.8776	20.2242	20.7202	20.9142	0.154238	0.137101		NaN		2	2	3.9	96.422	5.3369	789
E9PYT3;Q91YH5-2;Q91YH5;A0A494BAX8	Atlastin-3	Atl3	26.7696	26.6391	26.1274	26.8531	26.3509	26.1661	26.5923	26.5468	25.7779	26.4756	26.3209	25.7507	-0.123263	0.131786		0.139466		7	7	20.3	60.231	48.64	790
E9PZ00;Q8BFQ1;K3W4L3;J3QPG5;Q61207	Prosaposin	Psap	30.6532	30.8442	30.8428	30.7235	30.8847	30.8727	30.8958	30.9778	30.6999	30.9297	30.8196	30.8409	0.00557899	0.0208803		0.120426		21	21	42.1	60.672	250.25	791
E9PZ21;Q91W59-2;Q91W59-3;Q91W59;G3UZJ9;A0A6I8MX12;Q8BWL5-4;Q8BWL5-6;Q8BWL5-3;Q8BWL5-2;Q8BWL5;Q8BWL5-5	RNA-binding motif, single-stranded-interacting protein 1	Rbms1	22.391	23.0204	22.4891	22.6017	22.935	22.6597	22.7584	22.939	22.2072	22.6553	22.5221	22.8466	0.0397657	0.0574318		0.0138803		3	3	16.5	45.02	36.853	792
E9PZF0;Q01768;Q5NC80;Q5NC79	Nucleoside diphosphate kinase;Nucleoside diphosphate kinase B	Gm20390;Nme2;Nme1	26.0537	25.9584	25.9074	25.8168	25.8025	25.4353	26.1218	26.6422	25.5178	26.3567	26.116	25.5453	-0.0879714	0.0765525		0.236049		8	4	61.8	30.2	46.928	793
E9Q5H2;E9PZF5;P97822-2;P97822	Acidic leucine-rich nuclear phosphoprotein 32 family member E	Anp32e	21.3886	22.0493	21.8342	22.3992	22.1894	22.4376	22.1065	22.7528	22.2176	22.984	21.9071	22.3964	0.0701853	0.0661602		0.766494		3	3	43	12.078	40.761	794
E9PZJ8	Activating signal cointegrator 1 complex subunit 3	Ascc3	NaN	NaN	22.0872	NaN	22.0023	21.4462	21.8139	21.9465	NaN	NaN	NaN	NaN	NaN	0		NaN		1	1	0.5	250.55	4.1073	795
E9PZP3;Q9QZL0;A0A2I3BPT3;A0A2I3BQW9	Receptor-interacting serine/threonine-protein kinase 3	Ripk3	23.4064	23.1582	23.583	23.8877	23.3226	23.3667	23.5309	23.4377	23.7577	23.3977	23.2738	23.7046	-0.116711	0.296926		0.113815		5	5	22	46.196	28.665	796
E9PZW8;E9QKV6;A0A1D5RLD1;E9PWZ6;Q9QY06;Q9QY06-2;Q9QY06-3;A0A1D5RLW4	Unconventional myosin-IXb	Myo9b	24.1724	24.1	24.1426	24.3005	24.257	24.4728	23.8033	24.0882	24.3272	24.2634	24.2988	24.3729	0.238766	0.703521		0.845673		14	14	12.4	240.31	61.239	797
E9Q8D5;E9Q027;Q8C5L3-3;Q8C5L3-2;Q8C5L3	CCR4-NOT transcription complex subunit 2	Cnot2	20.9728	20.477	20.486	20.5216	20.2419	20.2957	20.0397	20.2799	20.4133	20.0068	20.6331	20.1829	0.0299581	0.0474642		0.599112		1	1	3.5	54.278	3.7059	798
E9Q0G1;Q9CQJ6	Density-regulated protein	Denr	21.5511	22.2308	21.6259	22.2563	21.8527	22.1877	21.6373	22.0657	21.9409	22.1065	22.2898	22.0065	0.252947	0.766737		0.447876		3	3	26.9	20.396	9.2877	799
E9Q0U7;Q61699-2;Q61699;D3Z027;A0A0J9YTZ7;D3Z3I9	Heat shock protein 105 kDa	Hsph1	22.5403	23.2758	24.193	23.6905	24.1809	23.7311	23.1955	24.4174	23.9114	23.702	23.8147	23.891	-0.0388692	0.0367193		0.22395		10	7	16.6	91.677	21.118	800
P46062;E9Q0Y4;Q3V403	Signal-induced proliferation-associated protein 1	Sipa1	23.6171	23.4135	22.8675	23.189	23.2391	23.2448	23.3041	22.7907	22.6413	23.567	22.7529	22.9987	0.194172	0.244549		0.26431		2	2	4.1	112.06	7.6927	801
E9Q0Z7;E9Q265;Q8R0F3	Sulfatase-modifying factor 1	Sumf1	21.1755	20.9545	21.1291	21.1482	21.262	21.1489	20.9033	21.6409	21.7844	21.3304	21.3637	21.1944	-0.146738	0.203895		0.403264		2	2	13.3	25.827	11.444	802
E9Q166;A0A1W2P7J4		Atad2b	22.4944	22.7959	22.5525	22.8083	23.2447	22.9857	22.5944	23.2127	22.5643	22.7983	23.108	NaN	0.162662	0.206816		NaN		2	2	2	164.72	2.6673	803
E9Q1G8;E9Q9F5;O55131	Septin-7	2024-09-07	27.6242	27.552	27.4764	27.4593	27.5171	27.5085	27.6214	27.6972	27.7846	27.5491	27.8299	27.5175	-0.0689379	0.248294		0.814036		17	17	36.2	50.648	153.44	804
E9Q1J7;Q99MN9;D3YZC1;A0A087WQV1	Propionyl-CoA carboxylase beta chain, mitochondrial	Pccb	22.0397	22.654	22.738	22.12	22.3857	22.7439	22.2293	22.4153	22.5336	22.1858	22.4376	22.5381	-0.00558535	0.0134622		0.0108293		5	5	16.7	54.613	35.844	805
E9Q1P8;Q8R3Y8-2;Q8R3Y8;Q8K3X4	Interferon regulatory factor 2-binding protein 2	Irf2bp2	NaN	NaN	NaN	NaN	NaN	NaN	NaN	21.1691	21.5044	NaN	NaN	21.195	-0.141808	0		NaN		3	3	6.5	59.291	6.8163	806
E9Q1S3;Q01405	Protein transport protein Sec23A	Sec23a	22.0135	22.6727	21.973	21.4166	22.7401	21.6596	22.0741	22.2134	22.0299	21.8795	21.8015	21.3981	-0.412813	1.21904		0.302707		5	3	11.4	82.955	9.2731	807
E9Q1T9;Q9ERK4;F6ZEW4;E9QAX7	Exportin-2	Cse1l	27.0596	27.0385	26.9391	27.0598	26.9422	27.1103	26.8865	26.8643	26.93	27.0597	26.9874	26.5728	-0.0202872	0.0453413		0.357439		11	11	20.5	103.89	87.344	808
E9Q1V3;O35435	Dihydroorotate dehydrogenase (quinone), mitochondrial	Dhodh	20.0385	19.8284	19.6028	19.9037	19.5622	NaN	19.6911	19.7194	19.9216	19.8129	NaN	19.9112	0.0846713	0.335566		NaN		2	2	12.6	30.325	3.0902	809
E9Q1W7;Q8BM85	TBC domain-containing protein kinase-like protein	Tbck	22.8597	22.8299	22.2622	22.5499	22.2217	22.2733	22.4521	NaN	21.4365	22.3624	22.0536	21.7881	0.123751	0.0998997		NaN		1	1	1.8	100.64	3.8637	810
E9Q242;P54822;E9Q3T7;A0A0G2JFI8;E9Q0A0;A0A140LHU1	Adenylosuccinate lyase	Adsl	24.6176	24.6557	24.4615	24.6996	24.5167	24.7493	24.6013	24.61	25.0049	24.6265	24.5557	25.0402	0.00204086	0.00331386		0.156232		13	13	40.7	53.13	39.186	811
E9Q2A6;Q3UDE9;Q9QVP9;F7CCX1	Protein-tyrosine kinase 2-beta	Ptk2b	24.6658	24.6693	24.189	24.882	24.1859	24.4437	24.3169	24.156	24.0523	24.1901	24.2962	24.1974	0.0528571	0.248407		0.613187		9	9	15.2	111.1	25.741	812
E9Q2I4;A0A1Y7VP67		Elmsan1	22.333	22.0768	21.9699	22.309	22.3745	21.6963	22.198	22.5348	21.7967	22.2275	21.3915	NaN	-0.367037	0.354147		NaN		2	2	3.8	119.72	2.7598	813
E9Q2M9;E9PV60;F6X8K3		Wdfy4	25.4904	25.623	25.6152	25.7143	25.5328	25.6115	25.5469	25.7817	25.758	25.5643	25.684	25.7031	-0.0451164	0.201376		0.293058		31	31	14.8	354.33	125.54	814
E9Q2W8;Q9D920	Loss of heterozygosity 12 chromosomal region 1 protein homolog	Loh12cr1	21.0309	20.4983	20.7589	20.7097	21.2844	21.1605	20.6562	21.1353	21.0565	20.9408	21.1136	20.9685	0.0583146	0.13651		0.284829		2	2	17.9	22.59	10.973	815
E9Q2X6;Q8CG47;A0A0A6YXY3;Q3U763	Structural maintenance of chromosomes protein;Structural maintenance of chromosomes protein 4	Smc4	21.1109	20.4535	19.7619	NaN	NaN	NaN	21.6303	NaN	NaN	20.3452	NaN	19.8374	-1.53901	0		NaN		3	3	3.6	144.21	2.4638	816
Q8VC91;E9Q2Y3;Q7TSS3;O88522;A3KG44;A3KG40;A3KG41;A3KG38;A3KG39;A3KG37	NF-kappa-B essential modulator	Ikbkg	22.2864	22.6084	22.6693	22.5921	21.875	21.554	22.5432	21.9815	22.7925	22.4747	22.1936	22.1565	-0.164112	0.250095		0.420441		5	5	17.5	47.844	13.059	817
E9Q317;O55128;D3YY55;D3Z2N9;D3YY73	Histone deacetylase complex subunit SAP18	Gm10094;Sap18	22.7372	22.9527	22.9056	23.397	23.1414	22.9712	23.2232	22.7984	23.2991	22.9117	23.143	22.942	-0.107993	0.248801		0.524843		4	4	46.5	19.586	20.598	818
E9Q3A0;Q80WG7	E3 ubiquitin-protein ligase Trim36	Trim36	22.3392	22.7711	22.4553	22.3964	22.1741	22.385	21.7907	22.2866	22.2529	21.784	22.5036	22.4946	0.150626	0.202368		0.399211		2	2	4.7	81.337	4.5068	819
E9Q3E2;Q8CC35-3;Q8CC35-2;Q8CC35	Synaptopodin	Synpo	20.1416	20.3507	21.0279	20.6167	20.6635	20.6029	20.5252	20.4101	21.2523	21.0014	20.5856	21.7766	0.392035	0.375957		0.384522		3	3	5.7	117.51	5.5377	820
E9Q3G8;A0A286YCP2;A0A286YE24		Nup153	23.3872	23.645	23.8277	23.8338	23.6251	23.8515	23.6629	24.0372	23.8564	23.5709	23.7407	23.6977	-0.182373	0.695441		0.430956		11	11	10.1	152.01	38.251	821
E9Q3L2;A0A140T8I9		Pi4ka	22.499	22.525	22.8518	22.6372	22.4831	22.9167	22.2589	22.5926	22.9828	21.9983	22.4359	23.0892	-0.103657	0.0977785		0.0237572		4	4	3.3	237.04	11.018	822
E9Q3N1;Q09143	High affinity cationic amino acid transporter 1	Slc7a1	NaN	NaN	18.6738	NaN	18.4307	NaN	NaN	19.119	19.2965	18.7138	18.3345	19.8413	-0.244521	0.151545		NaN		1	1	5.4	58.038	4.799	823
G3UY29;E9Q3P9;F8WGS1;P62492;P46638;G3UZD3;G3UZL4;E9Q6B3;Q9WTL2	Ras-related protein Rab-11A;Ras-related protein Rab-11B	Rab11b;Rab11a	27.1776	27.2919	27.2379	27.3795	27.1131	26.9602	27.2258	27.2251	26.8846	27.0907	27.1658	26.864	-0.0716845	0.188543		0.243768		8	7	45.6	16.924	37.642	824
E9Q4M2;P54310;P54310-2;A0A0U1RNR0;Q9D4C4	Hormone-sensitive lipase	Lipe	26.3041	26.3412	26.0554	26.1952	25.9826	26.0655	26.3486	26.1668	25.7211	26.267	26.0456	25.635	-0.0963103	0.135181		0.17213		10	10	14.6	117.28	30.73	825
E9Q4Q2;D3YZC9;D3YZD0;Q64213-2;Q64213-3;Q64213;D3YVH4;F8WHF9;D6RDB7;F6Z9W2	Splicing factor 1	Sf1	26.6927	26.441	26.2153	26.017	26.305	26.1437	26.216	25.9225	26.1825	26.1959	26.0637	25.8494	-0.0706679	0.198274		1.0081		8	8	21.7	59.698	44.579	826
E9Q4T8;Q9JLV5	Cullin-3	Cul3	22.13	22.0986	21.5783	22.0453	21.5855	21.6089	21.829	20.9659	21.6401	21.9094	21.949	21.4667	0.296707	0.41504		0.347385		1	1	1.9	81.11	6.5875	827
E9Q4U7;Q6W4W7;O70566	Protein diaphanous homolog 2	Diap2;Diaph2	21.9433	21.9287	21.589	21.7662	22.1058	22.0094	21.882	22.2381	21.915	21.9529	22.4976	21.3009	-0.0945613	0.0926421		0.0388224		5	5	6.4	125.41	9.2775	828
E9Q4V9;Q8BH74	Nuclear pore complex protein Nup107	Nup107	21.6277	21.7389	21.7026	22.1175	21.9846	21.6829	21.8475	21.9428	21.9002	22.1847	21.9388	21.1704	-0.13221	0.162013		0.140068		1	1	1.5	106.5	2.9294	829
H3BJG4;E9Q512		Trip11	23.6331	23.5215	22.9034	23.5286	23.1096	22.8806	22.9489	23.2474	22.3431	23.3938	22.9198	21.8835	-0.114138	0.0773877		0.324967		3	3	2.2	194.66	5.9068	830
E9Q5D6;P69566-2;P69566	Ran-binding protein 9	Ranbp9	18.7395	18.914	18.9413	19.1765	20.7268	18.68	18.9503	18.8812	NaN	NaN	19.0746	NaN	0.158916	0		NaN		1	1	2.3	75.767	2.2316	831
E9Q5F4;G3UZ07;E9Q606;E9Q2D1;F6WX90		Actb;Actg1	26.7163	26.7948	26.551	26.5155	26.7372	26.5735	26.1346	26.8815	27.0153	26.373	26.6026	26.6991	-0.118909	0.152839		0.0352232		42	1	100	29.442	121.12	832
E9Q604;G5E8F1;E9Q5K8;Q3U1U4;P05555;A0A0R4J1B4;P05555-2;D6RJ73	Integrin alpha-M	Itgam	29.0709	29.0952	29.2	29.1874	29.3276	29.1614	29.1726	29.2951	29.1195	29.3748	29.1316	29.1276	0.015583	0.0555228		0.207548		33	33	33.9	127.4	323.31	833
E9Q616;A0A494BBD5;G5E8K8;A0A494B8Y7		Ahnak	29.9148	30.0948	30.0231	29.9964	29.9248	30.0437	30.0587	30.137	30.2976	29.9787	30.0215	30.1619	-0.110343	0.545095		0.731687		208	208	74.3	604.25	323.31	834
E9Q634;A0A1L1STM1	Unconventional myosin-Ie	Myo1e	24.0352	23.737	23.5834	23.7814	24.0182	23.6275	23.8297	24.1177	23.7598	24.1612	23.6767	23.7149	-0.0514571	0.0968385		0.0357037		11	9	13.4	126.82	21.515	835
Q3UIX4;F6RDI8;E9Q6E5;A0A0G2JEG1;F6X2U6;F6TN80;D6RE22;D3Z4B0		Srsf11	23.2164	23.0234	23.3867	23.1339	23.133	23.3533	23.3896	24.0318	23.7903	23.1006	23.4212	23.3569	-0.444321	0.985549		1.33763	+	4	4	10.3	53.102	18.636	836
E9Q6F0;G3X9I1;G5E911;Q91VU0;E9Q8C5	Protein FAM3C	Fam3c	NaN	21.5098	21.584	21.2215	21.388	21.4264	NaN	21.7186	21.5072	21.1335	21.3329	21.5286	-0.281273	0.719574		NaN		2	2	20.9	11.702	5.2639	837
E9Q6J5-2;E9Q6J5;E9Q6J5-3		Bod1l	21.7519	22.1854	22.248	22.5405	22.3687	21.7653	22.6127	22.4696	21.5614	22.1568	21.6759	NaN	-0.298227	0.248753		NaN		2	2	1.1	322.3	5.0658	838
E9Q6M6;Q9D6M3;G3UY41;G3UX09;A0A0J9YUJ4;A0A0J9YUX4;Q80X52;E9Q579;A0A0J9YTY6;E9PV90;E9PY45	Mitochondrial glutamate carrier 1	Slc25a22	19.2341	19.1927	19.9411	19.6891	20.0323	20.0363	18.6597	19.1091	20.1609	18.8771	19.1438	20.7093	0.266821	0.135951		0.141147		2	2	10.9	24.64	6.8381	839
E9Q6W2;Q9D2R6	Cytochrome c oxidase assembly factor 3 homolog, mitochondrial	Coa3	20.7126	21.0754	21.0996	21.006	21.2898	21.0405	20.7048	21.4258	20.9225	21.1758	20.7809	21.0598	-0.012193	0.0166114		0.046134		2	2	21.1	9.8222	4.6478	840
E9Q740;F8VQC1	Signal recognition particle subunit SRP72	Srp72	24.2653	24.353	24.0027	24.2372	24.0664	23.9514	24.0983	24.4613	24.1661	24.0458	24.3458	23.4628	-0.290485	0.441973		0.242607		9	9	28.2	67.928	24.785	841
E9Q7A5;E9Q8R5;Q99JY4	TraB domain-containing protein	Trabd	20.743	NaN	20.6538	20.9084	20.8528	20.4689	21.0018	21.0165	20.3356	NaN	NaN	20.5647	-0.219948	0		NaN		1	1	5.1	26.323	4.3748	842
E9Q7G0;A0A1B0GSW3;A0A1B0GT61;F6ZQA3;A0A1B0GSH2;A0A1B0GT38		Numa1	26.7132	26.5935	26.5985	26.4271	26.3984	26.3759	26.3324	26.4677	26.4807	26.3973	26.5926	26.2415	-0.0164261	0.050326		1.15549		31	31	22.2	235.63	116.71	843
Q3TP97;E9Q7H6;Q3UQ84;A0A0G2JF59;A0A0G2JFR0;A0A0G2JF63;Q922A3	Threonine--tRNA ligase, mitochondrial	Tars2	20.8968	20.601	21.0581	20.449	20.9734	20.8986	20.7341	20.8888	20.5274	20.5905	21.0847	20.4947	0.00652186	0.0102013		0.0408294		2	2	10.2	47.812	4.5824	844
E9Q7K1;Q64520;Q64520-2	Guanylate kinase	Guk1	23.9702	22.0364	21.7182	21.2486	21.707	21.765	22.276	22.239	22.0702	21.5183	21.0044	22.1522	-0.636805	0.877425		0.56307		3	3	20.3	22.843	9.1251	845
E9Q852;E9Q9C3;Q9QZQ1-2;Q9QZQ1;E9PYX7;F7C3I9	Afadin	Mllt4	23.5948	23.6696	23.8882	23.2032	23.4068	23.8088	23.1374	23.3373	23.4389	22.9029	23.4569	23.8928	0.113005	0.139433		0.332182		5	5	5.2	204.52	26.638	846
E9Q855;Q3UXS0;O35609	Secretory carrier-associated membrane protein 3	Scamp3	24.3944	24.1352	23.9207	24.1316	24.4775	23.52	24.2589	23.9599	24.5171	24.2295	24.4443	24.2034	0.0471071	0.0944509		0.112557		5	5	15.6	34.515	22.521	847
E9Q8L9;Q9D620;A0A1B0GRJ0;G3UW57;G3XA57;G3XA57-2	Rab11 family-interacting protein 1	Rab11fip1	23.0448	22.8944	23.0822	23.0868	23.2623	23.0454	22.9773	23.3896	22.8128	23.1988	22.9715	22.8749	-0.044803	0.0804588		0.0766704		8	8	11.3	125.02	18.912	848
Q8BRT1;E9Q8N5;Q08EB6;Q08EB5;F7DCH5;A0A087WQ31;A0A087WQ95;E9QKH0;E9QNY9;A0A087WRE8;A0A087WP42;A0A087WRK0;A0A087WNW8;J3QP81;A0A1L1ST22;A0A087WQF1;A0A087WS18;E9Q6L0;A0A0A6YXZ1;Q80TV8-2;Q80TV8;Q8BRT1-5	CLIP-associating protein 2	Clasp2	21.4807	22.3632	22.3333	21.4605	22.0637	22.6187	21.8555	22.2428	22.0604	22.0049	22.6467	22.2171	0.236703	0.466679		0.0588696		4	4	4.2	140.74	8.541	849
E9Q912-2;E9Q912;E9Q912-3;A0A0G2JGC8;A0A0G2JF70		Rap1gds1	25.225	25.431	25.4424	25.1148	25.3299	25.1945	25.522	25.0566	25.3921	25.3074	25.3296	25.2208	-0.0376021	0.094201		0.18951		10	10	25.4	66.005	143.85	850
E9Q9A5;G5E8N7;Q9JLV6;A0A0J9YVJ6;Q9JLV6-2;A0A0J9YTV1;A0A0J9YUT2;A0A0J9YVH5;A0A0J9YV48;A0A0J9YUF9;A0A140LIZ1;A0A140LJ53	Bifunctional polynucleotide phosphatase/kinase;Polynucleotide 3-phosphatase;Polynucleotide 5-hydroxyl-kinase	Pnkp	23.4569	23.6517	23.8164	23.711	23.5967	23.6969	23.4041	23.4419	23.6267	23.1591	23.8109	23.4122	-0.0301425	0.0513487		0.289499		9	9	29.2	53.317	30.105	851
E9Q9H3;P54103;E9Q9H2;Q3TRX6	DnaJ homolog subfamily C member 2;DnaJ homolog subfamily C member 2, N-terminally processed	Dnajc2	23.8039	23.849	24.0567	23.813	23.77	23.9329	23.4438	23.8402	23.8585	23.7886	23.674	23.8176	0.0458965	0.117437		0.347331		7	7	21	71.274	23.339	852
E9QA46;Q9QXY9;D3Z6X3;D3Z6X4	Peroxisomal biogenesis factor 3	Pex3	NaN	21.5109	21.292	21.1446	21.8048	21.2401	NaN	21.3429	NaN	21.0338	21.5801	21.5748	0.0533339	0		NaN		3	3	18.9	40.639	5.2018	853
E9QAD4;Q7TQK5	Coiled-coil domain-containing protein 93	Ccdc93	24.9796	24.8524	24.8876	24.9378	24.5182	24.7088	24.3301	25.0218	24.4383	24.775	24.8147	24.4089	0.0694618	0.0994036		0.313611		7	7	14.6	72.474	19.778	854
E9QAJ9;Q3UIA2;Q3UIA2-4;Q3UIA2-3;Q3UIA2-2;A0A0U1RNM6	Rho GTPase-activating protein 17	Arhgap17	25.4806	25.6693	25.6868	25.7505	25.4823	25.7037	25.4019	25.7141	25.5961	25.6786	25.4599	25.5128	-0.0202115	0.06249		0.0850846		12	12	30	88.924	55.059	855
E9QAQ5;Q9WV60	Glycogen synthase kinase-3 beta	Gsk3b	20.7963	20.6797	21.2002	20.9483	20.9624	20.5991	20.7443	20.7251	20.3356	21.1036	20.6497	20.8171	0.255151	0.609177		0.332025		2	2	7.6	47.989	6.2286	856
E9QAS4;E9QAS5;Q6PDQ2;F6WR45;A0A5F8MQ82	Chromodomain-helicase-DNA-binding protein 4	Chd4	24.0796	24.3102	24.1269	23.9473	24.0642	24.0947	23.6993	24.0866	24.4244	23.4855	23.9958	24.1841	-0.181618	0.242387		0.192444		14	11	13.1	216.37	52.595	857
E9QAT4-2;E9QAT4;F7BPW6		Sec16a	22.041	21.9863	22.349	22.3624	21.8769	22.1998	21.9042	21.8726	22.4448	21.757	22.1302	22.1732	-0.0537192	0.0834207		0.0330551		4	4	3.6	256.47	13.759	858
Q68FL6;E9QB02;F6W0G8	Methionine--tRNA ligase, cytoplasmic	Mars	24.8831	24.7679	24.8633	24.7736	24.89	24.7739	24.7488	25.195	24.7135	25.0117	24.8271	24.6787	-0.0465927	0.0909662		0.0196114		13	13	19.7	101.43	52.23	859
E9QJT5;P56376;Q8BMV3	Acylphosphatase;Acylphosphatase-1	Acyp1	19.1356	19.4502	19.3112	19.2485	19.0611	19.3906	19.421	19.2558	19.263	19.438	19.0005	19.6513	0.0500189	0.0894153		0.049246		2	2	10.8	17.344	2.8203	860
Q9QXJ2;E9QJX9;Q9WVL2	Signal transducer and activator of transcription;Signal transducer and activator of transcription 2	Stat2	23.6308	23.1082	23.4984	23.2158	23.5242	23.7968	23.3589	23.5235	22.9733	23.6031	23.5849	23.2385	0.19024	0.399229		0.130646		7	7	7.9	105.38	14.071	861
H3BJ26;H3BKT0;H3BJN3;E9QKE9;H3BK24;H3BLS0;H3BJQ9;P53564-2;P53564-3;P53564	Homeobox protein cut-like;Homeobox protein cut-like 1	Cux1	NaN	NaN	NaN	NaN	NaN	NaN	NaN	NaN	NaN	20.1495	NaN	NaN	0	NaN		NaN		1	1	3.7	61.606	3.562	862
E9QKK8;F6Q8D3;Q9QZW0-2;Q9QZW0	Phospholipid-transporting ATPase;Phospholipid-transporting ATPase 11C	Atp11c	22.6817	22.6089	21.7363	22.7912	22.2803	21.8802	22.6719	22.3145	21.3881	22.5114	22.2074	21.5503	-0.0351467	0.024702		0.0401885		1	1	1.3	127.81	3.4742	863
E9QKZ2;Q91YE6;E0CY46;F6TLX3;E0CXB2	Importin-9	Ipo9	21.0981	22.206	22.0541	22.362	21.8394	22.0352	22.1398	21.6248	22.1361	22.0846	22.1633	22.0496	0.132259	0.309564		0.149136		2	2	5.1	115.95	51.166	864
E9QL65;Q8CI04	Conserved oligomeric Golgi complex subunit 3	Cog3	19.2413	19.8695	19.3926	19.6085	19.8557	19.2271	19.7547	19.8742	19.3639	19.6957	19.4399	19.0709	-0.262117	0.478207		0.115136		2	2	2.5	94.144	4.075	865
F6U2C2;E9QM77;O70305-3;O70305-2;O70305;F7B6X4;A0A286YDU2;F6V8M6	Ataxin-2	Atxn2	NaN	NaN	NaN	NaN	NaN	NaN	NaN	NaN	NaN	NaN	22.0668	NaN	0	NaN		NaN		2	2	3.2	100.09	2.9689	866
E9QM99;Q8BZN6;Q8BZN6-2;Q8BZN6-3;A0A0R4J2B7;A0A087WRP5;A0A087WQ86;Q8BZN6-4;Q8BLX9;A0A087WQA1	Dedicator of cytokinesis protein 10	Dock10	23.1404	22.892	22.3677	22.5288	23.1415	23.0353	23.0933	23.0989	22.4735	23.1864	22.9444	22.4889	-0.0153065	0.0174493		0.00652159		9	9	5.5	249.57	21.355	867
E9QMB7;Q8CES0	N-alpha-acetyltransferase 30	Naa30	21.3962	21.6991	21.1912	21.3614	21.897	21.6884	23.0473	20.639	21.9341	21.2991	20.8063	21.4162	-0.699622	0.412802		0.212471		2	2	9.3	39.759	6.0529	868
E9QMJ1;H3BL41;Q9QWY8-4;H3BKD4;H3BJY2;E9QN63;Q9QWY8-3;Q9QWY8;H3BKE6;E9QMI7;Q9QWY8-2;H3BJM7	Arf-GAP with SH3 domain, ANK repeat and PH domain-containing protein 1	Asap1	24.7939	24.5153	24.6595	24.544	24.6657	24.6597	24.5717	24.7243	24.6875	24.8072	24.518	24.5688	-0.0298354	0.107396		0.0127961		13	13	16.9	123.53	64.763	869
E9QMK9;Q8BH86;Q8BH86-2;F7CUW7	UPF0317 protein C14orf159 homolog, mitochondrial	9030617O03Rik	23.5215	24.0903	23.9514	23.5482	23.466	24.0459	23.7335	23.5742	23.7933	23.7189	23.472	23.9029	-0.00239499	0.00557057		0.0879203		8	8	24.9	69.921	35.921	870
E9QMX7;Q640N3-2;Q640N3	Rho GTPase-activating protein 30	Arhgap30	22.6468	23.2558	22.9777	23.0634	23.2621	23.1396	23.1214	23.462	23.3692	23.1767	22.9686	23.4539	-0.117809	0.272227		0.496313		7	7	10.4	119.44	27.43	871
E9QN08;Q80T06;P57776;A0A0R4J1E2;P57776-3;D3YUQ9	Elongation factor 1-delta	Eef1d	27.2558	27.3366	27.1546	27.2208	27.3097	27.0551	27.1154	27.1587	26.9941	27.0949	27.3067	27.0884	0.0739536	0.35345		0.401198		14	1	62	27.217	243.37	872
E9QND8;Q6PA06-2;Q6PA06	Atlastin-2	Atl2	NaN	NaN	NaN	NaN	NaN	NaN	NaN	NaN	NaN	NaN	NaN	20.2018	0	NaN		NaN		3	3	11.9	46.875	7.4729	873
E9QNN1;A0A087WPL5;O70133-2;O70133;Q3UR42;O70133-3;A0A0R4J2C3;A0A087WRT3	ATP-dependent RNA helicase A	Dhx9	27.5631	27.2779	27.3964	27.4924	27.5547	27.4493	27.3946	27.5081	27.5271	27.6353	27.5351	27.4863	0.075662	0.556262		0.421721		35	35	29.2	149.69	203.29	874
E9QNP0;P62984	Ubiquitin-60S ribosomal protein L40;Ubiquitin;60S ribosomal protein L40	Kxd1;Uba52	23.8525	24.1624	23.0171	24.1068	23.6136	22.6648	22.9996	22.6148	23.1659	23.212	23.4197	22.3147	0.0553449	0.0505204		0.442351		1	1	6	26.856	7.2397	875
E9QP49;Q99MS7;A0A494BBL8;A0A494BA91;Q99MS7-3;Q99MS7-2;A0A494B9G7;G5E8Y6;Q99MS7-4;Q99MS7-5	EH domain-binding protein 1-like protein 1	Ehbp1l1	24.8573	24.9754	25.2957	24.9556	24.7999	24.9927	24.6959	24.984	24.6731	24.8662	24.8842	24.4178	-0.0616233	0.123505		0.54491		8	8	9.1	184.8	30.067	876
Q6A026;E9QPI5;A0A0J9YV33	Sister chromatid cohesion protein PDS5 homolog A	Pds5a	23.5878	23.0751	23.3233	23.2066	23.1497	22.8681	23.301	23.6678	23.1949	23.3485	23.3015	22.8023	-0.237162	0.452037		0.367742		5	5	7.4	150.33	53.867	877
E9QPX3;Q9CXZ1	NADH dehydrogenase [ubiquinone] iron-sulfur protein 4, mitochondrial	Ndufs4	21.1414	21.0473	20.9969	21.092	20.6385	20.8568	20.9711	20.7353	21.0226	20.6776	20.8062	21.0435	-0.0671673	0.184373		0.367102		1	1	5.7	19.803	2.2698	878
F8WHP5;E9QQ38;F8WIJ5;D6RH62;Q80YA3-2;Q80YA3;G3UVX0;A0A2I3BQ73;G3UWN4		Ddhd1	23.8416	23.5578	23.3453	23.8296	24.0179	23.9105	23.4512	23.801	23.4581	23.7902	23.9905	23.3117	0.127354	0.212956		0.48934		9	9	20.3	94.786	26.324	879
F2Z3X9;F2Z3V6;F2Z4A5;F2Z3Z9;F2Z400;Q3TRL2;F2Z3X6;Q9Z2A0	3-phosphoinositide-dependent protein kinase 1	Pdpk1	NaN	NaN	NaN	NaN	NaN	NaN	NaN	NaN	NaN	NaN	NaN	19.5227	0	NaN		NaN		1	1	30.4	5.9626	3.3208	880
F6QCI0;Q8BQ46		Taf15	20.5416	20.0451	19.9342	20.2168	19.7689	20.0671	21.6163	NaN	19.9799	20.7076	19.5387	19.6501	-0.832674	0.441039		NaN		1	1	5.2	33.603	3.0523	881
F6QFD1;F6YIS2;A6XDB1;A6XDB0;B1PSD9;B2KF57;B2KF84;E9PVU7;Q01063-3;Q01063-2;Q01063	cAMP-specific 3,5-cyclic phosphodiesterase 4D	Pde4d	22.9453	21.6439	NaN	22.0235	NaN	NaN	22.9957	22.8645	NaN	21.8759	22.6644	23.5098	-0.246708	0.146647		NaN		2	2	2.8	85.44	2.4572	882
F6QKK2;Q8VEH3	ADP-ribosylation factor-like protein 8A	Arl8a	22.9536	23.3704	23.6579	23.7979	23.3232	23.3828	23.4952	23.2329	23.5185	23.5449	23.1638	23.6802	0.0474593	0.0943496		0.0602544		6	3	46.7	18.756	7.0172	883
F6R7A2;Q9QZB6-2;Q9QZB6	Nuclear receptor subfamily 4 group A member 3	Nr4a3	22.779	22.9006	23.1729	23.0288	22.7772	22.5649	22.4082	22.7869	22.4767	22.7397	23.0701	22.0488	0.062273	0.0673461		0.327775		1	1	3.7	71.793	14.479	884
F6RJ39;Q9JIX8-4;Q9JIX8;Q52KR6;B8JJ92;B8JJ91;Q9JIX8-3;Q9JIX8-2;B8JJ89	Apoptotic chromatin condensation inducer in the nucleus	Acin1	26.7509	26.6926	26.6918	26.5423	26.5658	26.4884	26.4055	26.5973	26.249	26.4763	26.4456	26.078	-0.0839837	0.198424		1.2635		17	17	17.5	143.54	86.937	885
F6RPD4;G5E8V8;Q9JJT9	Phosphorylated adapter RNA export protein	Phax	21.061	20.4472	21.4707	20.9457	20.6671	21.0643	20.9358	21.5136	21.1275	21.1927	20.9929	20.9067	-0.161558	0.353851		0.139841		1	1	6.4	28.193	3.1671	886
F6SDN8;F6ZYX6;F6S2R9;Q923B1	Lariat debranching enzyme	Dbr1	NaN	22.2242	21.9718	21.9288	21.7126	21.1422	22.3758	22.4342	20.8715	22.5527	22.1445	21.5963	0.203983	0.128712		NaN		1	1	24.1	9.5027	3.3781	887
F6SFF5;Q8K1Z0	Ubiquinone biosynthesis protein COQ9, mitochondrial	Coq9	24.049	23.8854	23.5773	23.7421	23.7186	23.4404	23.5087	23.6163	22.9266	23.8823	23.3066	22.5003	-0.120781	0.0949855		0.463154		3	3	23	30.282	19.427	888
F6SMY7;Q7TPH6-2;Q7TPH6;F6T4V9;F7CZG3;A0A668KLT2	E3 ubiquitin-protein ligase MYCBP2	Mycbp2	25.2828	24.5062	23.9873	24.7878	24.3444	24.1212	24.1099	24.2551	23.7048	24.5817	24.0664	23.54	0.0394592	0.0390944		0.366075		5	5	1.9	509.35	10.781	889
F6SQH7;Q91VA6	Polymerase delta-interacting protein 2	Poldip2	22.0498	22.0703	21.2712	22.3607	21.6319	21.4419	22.1341	22.2833	22.088	22.5189	21.7495	21.429	-0.269346	0.338574		0.145704		1	1	8.1	32.545	4.5443	890
F6T2H5;Q6NSR8	Probable aminopeptidase NPEPL1	Npepl1	23.3864	22.97	23.262	22.9116	23.2744	23.0336	22.5585	23.3903	22.7001	23.6613	23.4037	22.5713	0.329119	0.32376		0.149642		1	1	5.7	22.423	7.2669	891
F6TCF9;Q60739-2;Q60739	BAG family molecular chaperone regulator 1	Bag1	25.3577	25.0212	24.8252	25.2536	25.0336	24.9105	25.0208	25.0442	25.0611	24.8629	25.0327	25.0963	-0.0447152	0.250966		0.0214528		2	2	7.3	39.696	14.453	892
F6TVP2;Q60710-2	Deoxynucleoside triphosphate triphosphohydrolase SAMHD1	Samhd1	21.7989	21.8893	21.837	22.0354	21.5085	21.6832	22.1627	21.5423	22.0902	21.1203	21.1529	21.8093	-0.570884	0.893591		0.788041		29	1	62.9	72.746	7.3493	893
F6TWM7;F8WJA1;P97808	FXYD domain-containing ion transport regulator 5	Fxyd5	24.3462	23.4225	22.7418	23.6631	23.6185	23.1525	23.71	23.0014	23.0756	23.5005	23.4243	22.6987	-0.0545355	0.0552861		0.0658479		1	1	7.1	13.996	2.3961	894
F6U415;Q9Z0H3-2;Q9Z0H3	SWI/SNF-related matrix-associated actin-dependent regulator of chromatin subfamily B member 1	Smarcb1	NaN	19.6802	19.1602	NaN	19.5686	19.795	20.2168	20.0642	19.7033	19.9576	NaN	19.8252	-0.103388	0.190397		NaN		1	1	23.6	6.0395	2.7022	895
F6UND7;P08103-2;P08103	Non-specific protein-tyrosine kinase;Tyrosine-protein kinase HCK	Hck	22.8634	23.2497	23.2714	22.876	23.3998	23.2341	23.1129	23.1251	22.9685	23.1779	23.615	23.0905	0.225668	0.593898		0.167123		7	7	19.1	59.111	28.348	896
F6UP77;F7CUP3;Q8JZV7	Putative N-acetylglucosamine-6-phosphate deacetylase	Amdhd2	23.5804	23.5012	23.5407	23.6109	23.5484	23.6581	23.7193	23.3975	23.2396	23.5991	23.2897	23.6536	0.0619685	0.125338		0.14887		11	11	42.2	48.02	35.701	897
F6VF36;Q9DBG7	Signal recognition particle receptor subunit alpha	Srpr	23.104	22.6658	21.8197	22.0448	22.3255	21.7549	22.0616	21.3796	20.2143	22.1733	21.4475	21.1085	0.357937	0.224024		0.818734		2	2	9.2	16.809	3.9754	898
F6W2Q5;Q5JC28;H3BK65;P42567;A0A0R4J0A0;P42567-2;H3BJB8;H3BLE4	Epidermal growth factor receptor substrate 15	Eps15	NaN	21.2082	20.6164	19.8373	18.8984	20.7672	20.5478	22.1103	21.2947	20.5514	20.4612	20.7524	-0.729298	0.726899		NaN		4	4	13.1	83.593	21.609	899
F6W741;Q8VEL2	Myotubularin-related protein 14	Mtmr14	18.5666	NaN	18.5945	18.6294	18.589	18.4782	NaN	18.3749	18.5999	18.577	18.728	18.6228	0.155181	0.647991		NaN		1	1	7.2	29.143	2.4838	900
F6WBP9;I1E4X8;P83093	Stromal interaction molecule 2	Stim2	23.1552	23.6026	22.0294	22.8889	22.5604	22.4588	23.1021	21.5289	20.7535	22.883	21.667	22.006	0.390521	0.191827		0.424154		2	2	9.1	42.369	3.4573	901
F6WL90;F6Q968		Sp100	25.7732	25.8099	25.1103	25.7047	25.4366	25.1037	25.4695	25.2313	24.6949	25.4602	25.0198	24.6211	-0.0982164	0.106237		0.45196		5	3	19.2	35.829	7.6887	902
F6WLY0;G5E880;Q60664;F6VUK8;E9Q2C8	Lymphoid-restricted membrane protein;Processed lymphoid-restricted membrane protein	Lrmp	23.0525	22.6741	22.926	22.563	22.874	23.3017	22.8253	22.5183	23.5148	22.6435	22.939	23.5647	0.0962569	0.0851474		0.017337		7	7	16.7	55.575	29.792	903
F6WR04;O70370	Cathepsin S	Ctss	23.3629	23.4869	23.5235	23.3897	23.1959	23.4848	22.9978	23.298	23.8276	23.1454	23.269	23.7584	0.0164318	0.0178184		0.0125036		6	6	29.6	38.63	34.023	904
F6XC25;Q8BRN9	Coiled-coil and C2 domain-containing protein 1B	Cc2d1b	21.5203	21.5751	20.9142	20.798	21.1655	21.1104	21.6674	21.2323	21.0129	21.6462	21.1521	21.0354	-0.0262966	0.0330806		0.209584		3	3	6.5	84.902	7.8825	905
F7BX07;Q3TSM1;F6XYA0;Q9D666-5;Q9D666-2;Q9D666-4;Q9D666-3;Q9D666	SUN domain-containing protein 1	Sun1	22.3899	22.0238	22.1834	NaN	22.1543	22.042	22.3957	NaN	NaN	22.4909	22.0467	21.0004	-0.549642	0		NaN		1	1	8.1	21.767	4.555	906
F6YJB6;V9GXJ1;Q8R4X3	RNA-binding protein 12	Gm28036;Rbm12	NaN	NaN	NaN	18.5614	18.4756	18.6719	18.5003	18.4313	19.8003	18.0511	18.5873	19.3635	-0.243292	0.155327		NaN		1	1	2.5	61.553	2.1534	907
F6YVP7;P62270;S4R1N6;A0A1Y7VKY1;A0A3Q4EGP3	40S ribosomal protein S18	Gm10260;Rps18	26.0788	25.8298	25.6753	26.1831	26.0605	25.9189	26.3049	25.7358	26.0894	25.7264	25.5557	25.9148	-0.311068	0.728092		0.597287		10	10	46.1	17.671	104.75	908
F6Z6C6;P56477;E9Q5T2;A0A0N4SVY5	Interferon regulatory factor 5	Irf5	24.8374	24.5287	24.5692	24.8448	24.3617	24.4847	24.8195	24.7817	24.4836	24.8946	24.6823	24.7128	0.0683187	0.211598		0.203852		11	11	34.2	55.446	46.952	909
Q9D6Y9;F6ZHD8;G3UW30	1,4-alpha-glucan-branching enzyme	Gbe1	20.3253	20.62	20.4191	20.4222	21.8019	20.416	21.3953	21.6053	20.7244	20.7825	20.851	20.8185	-0.424335	0.729611		0.51613		3	3	5.8	80.363	3.5129	910
F6ZV59;G5E8G0;G3X9W0;Q60668-4;Q60668-3;Q60668-2;Q60668;F6SHF3;E9Q5B6;F7A465;Q9D3U4	Heterogeneous nuclear ribonucleoprotein D0	Hnrnpd	27.0001	26.3148	26.3853	26.402	26.2368	26.1332	26.4111	25.8464	26.4293	26.0403	26.2009	26.0561	-0.129816	0.261268		0.611216		12	11	49.1	24.611	55.446	911
F7AD18;Q31099	Beta-2-microglobulin	H2-DMb2	24.252	24.6437	25.0841	24.7401	24.6562	24.7575	24.4506	25.6018	24.878	24.9706	25.5265	25.0748	0.213803	0.221284		0.431155		3	3	15.4	14.384	15.16	912
Q6ZWZ6;F7AEH4;A0A1W2P7A1;P63323	40S ribosomal protein S12	Rps12	28.4425	28.4434	28.3874	28.5793	28.4092	28.563	28.5387	28.5121	28.8736	28.6002	28.3846	28.6221	-0.105848	0.311325		0.507828		17	17	82.6	14.515	323.31	913
F7AI87		Psmd4	25.1315	25.1366	24.7346	25.1477	24.8145	24.6568	25.0659	25.043	24.3521	24.6591	25.1027	25.0468	0.115842	0.159438		0.054351		5	2	33	21.316	14.368	914
F7B458;Q8BXG3-2;Q8BXG3	Intraflagellar transport protein 57 homolog	Ift57	24.6012	24.4403	24.0283	24.8519	24.4552	23.9471	24.5408	24.6466	23.72	24.4404	24.3842	23.3992	-0.227898	0.195731		0.0843445		1	1	6	34.5	2.7967	915
F7BCN0;F7BZY0;Q8K4M5	COMM domain-containing protein 1	Gm28048;Commd1	NaN	NaN	NaN	NaN	19.0476	19.7933	18.6903	17.4711	19.8468	19.0539	19.5547	18.6659	0.422063	0.225206		NaN		1	1	22.2	11.083	2.1842	916
F7BGR7;B0LM42;J3QN51;J3QPT3;F6TBN8;A0A494B9W4;Q8VE92;Q8C7Q4;A0A494BAP6;Q5CZX8;S4R1A6;A0A494B9C0;A0A494BB78;Q8C7Q4-2		Gm21992;Rbm14	NaN	NaN	NaN	NaN	NaN	NaN	NaN	NaN	NaN	20.8889	NaN	NaN	0	NaN		NaN		5	2	15.1	52.791	2.4304	917
Q8WTY4;F7BWP1;E0CYY1	Anamorsin	Ciapin1	21.3475	21.4295	21.1453	21.6853	21.2258	21.2125	21.2113	20.8345	20.4408	21.4642	21.1609	20.7043	0.280923	0.375907		0.665045		2	2	9.7	33.429	6.1184	918
F7CUQ1;Q91WX5;O08734	Bcl-2 homologous antagonist/killer	Bak1	22.6843	22.784	22.8634	22.5674	22.3392	23.0835	22.3811	22.4051	22.9967	22.2913	22.5358	22.6924	-0.0877705	0.139537		0.158097		3	3	50	15.963	90.252	919
F7D1J2;Q60855	Receptor-interacting serine/threonine-protein kinase 1	Ripk1	23.8899	24.0584	24.539	24.2074	23.9158	23.7603	24.2945	24.0857	23.8357	24.0357	23.7159	24.4527	-0.00384649	0.00501658		0.0588408		3	3	11.2	68.027	23.426	920
Q3TML0;F7DBQ0;Q922R8	Protein disulfide-isomerase A6	Pdia6	29.0883	29.0092	28.9409	29.1775	29.0021	29.0129	29.1658	28.9592	29.2029	29.0402	29.0208	29.1358	-0.0436853	0.201056		0.166185		26	26	62.9	48.689	323.31	921
F8VPN4;A0A0G2JGI9;F6XXE6;F7CSZ6;E0CYU6		Agl	24.4642	24.9646	24.6169	24.6508	24.3743	24.5266	24.3176	24.6752	24.4487	24.8922	24.5713	24.5731	0.198347	0.593856		0.311195		9	9	10.1	174.29	37.511	922
F8VQ95;Q6Y685-2;Q6Y685;A0A1B0GSC1;A0A1B0GRH3	Transforming acidic coiled-coil-containing protein 1	Tacc1	22.9529	23.9622	23.0639	23.2455	23.8186	22.9489	23.5265	23.9675	23.5039	23.3065	23.69	23.6807	-0.106918	0.210544		0.177751		5	5	11.9	84.253	6.9883	923
F8VQK5;P59808	SAM and SH3 domain-containing protein 1	Sash1	NaN	18.9523	NaN	18.9467	NaN	NaN	18.9332	18.6096	19.3992	NaN	19.0657	19.4128	0.258594	0.317139		NaN		3	2	2.4	135.62	5.5358	924
F8WGM8		Actg1	22.7334	22.2596	22.6511	22.5752	22.9015	23.3309	22.5656	22.8523	21.6965	22.2237	22.4313	23.0784	0.206341	0.181683		0.306534		13	1	92.4	11.884	2.4725	925
F8WHZ9;F8WGR0;Q9QYC0-2;Q9QYC0;E9Q1K3;F6RDR0;D3Z0T1;A0A0J9YVI4;F6V4G5	Alpha-adducin	Add1	24.9891	24.5165	23.9997	24.3619	24.3446	24.063	24.29	24.2622	23.9701	24.3789	24.279	24.4492	0.194934	0.79222		0.268883		8	8	22.7	73.163	27.872	926
F8WGT1;Q68FL4;F8WI65;Q68FL4-2;H3BKT5;Q80SW1;E9PX77;D3YX97;H3BL31;D3YYM7	Adenosylhomocysteinase;Putative adenosylhomocysteinase 3;Putative adenosylhomocysteinase 2	Ahcyl2;Ahcyl1	25.1767	25.2758	25.4816	25.3291	25.4294	25.5078	25.2099	25.3767	25.5677	25.3199	25.4618	25.3864	0.00459162	0.0136578		0.112817		14	14	25.8	66.771	55.722	927
Q8C214;F8WGT2;Q8BRG8-3;Q8BRG8-2;Q8BRG8	Transmembrane protein 209	Tmem209	21.1513	21.1839	21.4958	21.2677	21.6303	21.3549	21.2409	21.484	21.2982	21.2398	21.3985	21.2392	-0.0485357	0.207441		0.158339		2	2	6	45.508	2.7414	928
F8WH69;Q09014;S4R293	Neutrophil cytosol factor 1	Ncf1	23.9868	24.0421	24.1219	23.9328	24.5157	24.4041	24.1129	24.7972	24.4705	23.9888	24.4149	24.0908	-0.295382	0.555335		0.498607		11	11	37.1	46.015	57.939	929
F8WH72;Q8CBA2	Schlafen family member 5	Slfn5	18.6066	18.4977	NaN	18.5775	18.707	NaN	18.8437	18.8296	NaN	18.7125	18.4886	18.808	-0.166897	0.575567		NaN		1	1	4.8	42.982	3.4624	930
F8WHB7;P49300;A2CF65;J3QPR7;B1AU01;A2CF63	C-type lectin domain family 10 member A	Clec10a	24.4107	24.3838	24.763	24.6798	24.5859	24.2924	24.2681	24.2343	24.0051	24.6123	24.4104	24.4411	0.31879	1.42919	+	1.00955		18	9	57.4	34.666	32.05	931
Q8CIE6;F8WHL2;F6XJN3	Coatomer subunit alpha;Xenin;Proxenin;Coatomer subunit alpha	Copa	25.8155	25.9513	25.9336	25.7583	25.8417	25.9528	26.004	26.0502	26.1061	25.9514	25.9769	25.9498	-0.0940603	1.42121		1.53779	+	29	29	35.1	138.43	138.51	932
Q61543;F8WHM5;F6RSH1	Golgi apparatus protein 1	Glg1	22.1378	22.1798	22.2173	21.9894	21.9285	21.8657	22.5824	22.5363	21.9489	22.5148	22.0145	22.0081	-0.176734	0.267608		0.62437		4	4	4.4	133.73	6.4599	933
F8WHU9;Q62384	Zinc finger protein ZPR1	Zpr1	24.1117	23.8672	24.0116	24.0073	23.6656	23.9142	23.7908	23.2296	24.2003	23.5588	23.9983	23.2633	-0.133427	0.139774		0.275223		4	4	13.2	42.327	15.079	934
F8WI88;Q6P8I4;D3YWA4;Q3TM89	PEST proteolytic signal-containing nuclear protein	Pcnp	25.8001	25.318	25.6652	25.4556	25.6378	25.4273	25.1363	25.7129	25.416	25.5952	25.7705	25.3581	0.152874	0.303519		0.107285		7	7	29.6	20.165	20.035	935
F8WIE5;Q69ZR2	E3 ubiquitin-protein ligase HECTD1	Hectd1	NaN	NaN	NaN	NaN	NaN	NaN	NaN	NaN	NaN	NaN	NaN	22.3248	0	NaN		NaN		1	1	0.7	289.23	3.3137	936
F8WIK5;Q9ERS5	Pleckstrin homology domain-containing family A member 2	Plekha2	23.1706	23.1723	23.3074	23.3487	23.0506	23.2869	22.9436	23.032	23.7085	22.5964	23.0996	23.8511	-0.045653	0.0353227		0.000589677		5	5	21.7	37.538	18.665	937
F8WIT2;P14824	Annexin;Annexin A6	Anxa6	27.756	27.8016	27.865	27.8184	27.7348	27.8081	27.7644	27.7505	27.9095	27.8548	27.9926	27.8051	0.0760701	0.429743		0.350165		40	40	63.9	75.288	323.31	938
F8WIV2;Q60854;K7E6F1;E9Q108;E9Q0P9;E9PZQ9;E9Q4R2;E9PYY0;E9Q3Y1;E9Q6X2	Serpin B6	Serpinb6a;Serpinb6	23.8588	24.0981	23.8037	24.0734	23.7035	23.4399	23.8284	23.6964	23.6202	23.8413	23.7959	23.8628	0.118348	0.860586		0.264905		5	5	19.8	44.774	17.231	939
F8WJ41;P62245;D3YVB4;D3Z712	40S ribosomal protein S15a	Rps15a	24.8263	24.6621	24.9958	24.9867	24.9825	24.9625	24.717	24.857	25.0393	25.1289	25.1425	25.1571	0.271743	1.35601	+	1.36593	+	6	6	38	12.31	43.001	940
F8WJG3;P62996	Transformer-2 protein homolog beta	Tra2b	24.239	23.4653	24.1423	23.7117	23.7048	23.9055	23.4551	24.0877	24.2952	23.7333	23.9055	23.9883	-0.0702877	0.0953342		0.049734		5	5	30.3	21.935	20.786	941
Q8R3Q6;F8WJI3;E9Q4B5	Coiled-coil domain-containing protein 58	Ccdc58	22.2526	21.7088	22.6749	21.4706	22.076	22.1799	21.2183	21.1314	23.2514	21.6357	21.4148	22.4945	-0.0187289	0.00802692		0.0369196		2	2	22.9	16.665	9.9217	942
F8WJK8;Q99L47;E9Q1V0;E9Q1X9	Hsc70-interacting protein	St13	27.1656	27.1969	27.1196	27.345	27.2643	27.082	27.3748	27.2196	27.1732	27.4647	27.1725	27.2119	0.0271511	0.0876671		0.194927		12	12	29.8	40.538	73.163	943
G3UVU6;Q9R0X0-3;Q9R0X0-2;Q9R0X0	Mediator of RNA polymerase II transcription subunit 20	Gm20517;Med20	20.467	NaN	20.2572	20.1831	NaN	20.4785	NaN	20.1906	20.0181	NaN	20.4198	20.1684	0.189732	0.46934		NaN		1	1	9.2	16.461	3.4806	944
G3UVV4;P17710-3;P17710-4;P17710;P17710-2;D3YYR4;D3Z365;B4YB29;D3Z105;Q91W97	Hexokinase;Hexokinase-1	Hk1	27.0318	27.1175	27.1609	27.1584	27.1598	27.0873	27.3583	27.3487	27.118	27.2396	27.271	26.9596	-0.118279	0.395513		0.449826		33	31	39	101.87	206.23	945
G3UW94;Q9D883;A0A494B947;A0A494BA95;A0A494B9X9;E9Q809;F8WH71;E9Q5Y2;E9PUZ3;E9Q1I7;E9Q5J3;Q8BGJ9-4;Q8BGJ9-2;Q8BGJ9;Q8BGJ9-3	Splicing factor U2AF 35 kDa subunit	U2af1	23.4125	23.4839	23.2784	22.7782	23.3134	23.3056	22.9715	23.0056	23.7374	23.0474	23.1736	23.8646	0.123677	0.127285		0.102681		3	3	22.6	27.825	27.525	946
G3UWD2;Q3UM65;Q03347;Q03347-4;Q03347-5	Runt-related transcription factor 1	Runx1	21.487	21.3458	22.0756	21.3478	21.8831	21.7155	21.7096	22.0631	21.6407	21.518	21.7922	21.7997	-0.101201	0.250133		0.0601341		2	2	6.7	48.583	7.2899	947
G3UWE7;O88335	ATP-sensitive inward rectifier potassium channel 1	Kcnj1	21.8002	22.1091	21.872	22.3552	21.8048	21.8072	22.2128	22.0743	21.7258	22.1523	21.6835	22.0382	-0.0463079	0.0808489		0.00828853		1	1	3.1	45.153	2.3896	948
Q60610;G3UWG2;E9Q1R7	T-lymphoma invasion and metastasis-inducing protein 1	Tiam1	22.011	20.9625	20.0017	20.4281	21.449	20.8682	21.6223	19.5369	18.4272	20.8197	20.0175	20.8457	0.698833	0.289679		0.266957		2	2	2.4	177.53	3.8492	949
H3BLQ0;Q3TTF6;H3BKU1;G3UWS4;Q7TNP2;H3BLE7;H3BIV7	Serine/threonine-protein phosphatase 2A 65 kDa regulatory subunit A beta isoform	Ppp2r1b	21.3329	21.3965	22.069	21.2053	21.0154	22.3094	21.8424	21.8242	21.709	21.4622	21.7113	21.5113	-0.230246	1.24427		0.0722686		9	5	27.9	61.048	13.424	950
G3UX48;Q7TSC1	Protein PRRC2A	Prrc2a	23.8706	23.9554	23.3355	23.9515	23.6266	23.3785	23.8634	23.7459	23.6421	23.7073	23.7329	23.4564	-0.118286	0.470211		0.0366594		5	5	4.1	219.46	19.657	951
G8JL74;G3UXA6;Q8BHD7-2;Q8BHD7;G3UZ01;G3UY95;G3UXZ6;F7C521;G3UXZ8	Polypyrimidine tract-binding protein 3	Ptbp3	25.866	25.8526	25.5252	25.8502	25.6731	25.7369	25.7311	25.6821	25.9777	25.5143	25.6571	25.5392	-0.226755	1.04951		0.573124		18	15	49	59.465	88.181	952
Q9D7G0;G3UXL2;Q8C5R8	Ribose-phosphate pyrophosphokinase 1	Prps1;Prps1l3	21.9946	22.3863	22.7078	22.1428	22.7917	22.8864	22.4492	23.0333	22.8909	22.4077	22.5847	23.1171	-0.0879917	0.115715		0.272432		5	2	28.3	34.834	20.881	953
G3UXT7;Q8CFQ9;P56959;G3UZD2;Q91VQ2	RNA-binding protein FUS	Fus	24.5746	24.7117	25.031	24.9105	24.7358	24.7716	24.9577	24.859	24.9137	24.6951	24.5775	24.9492	-0.169572	0.679963		0.213608		7	7	76.9	13.897	35.919	954
G3UXZ5;P97371;G3UXY0;G3X9K9;G3UWN9;G3UXR1	Proteasome activator complex subunit 1	Psme1	26.6952	26.9047	26.5671	26.5389	26.7814	26.6748	26.877	26.8688	26.7174	27.0389	26.817	26.8612	0.0846717	0.423027		0.738788		15	14	68.5	27.411	114.82	955
G3UY42;Q8CCS6-2;Q8CCS6;D3YUB9;D3Z055;G3UWS5;D3Z5F7;G3UX74;B7ZP52;Q5XFR0	Polyadenylate-binding protein 2	Pabpn1;Gm20521	21.4427	22.0781	22.6638	21.7805	22.0185	21.5003	21.9878	21.7459	21.3944	22.079	21.7834	21.8642	0.199502	0.442622		0.174653		4	4	27.3	34.003	41.343	956
G3UYS4;G3UYN9;G3UYR5;Q99KN2	Probable cytosolic iron-sulfur protein assembly protein CIAO1	Ciao1	22.7341	22.6165	22.8614	22.502	22.2358	22.4236	22.3079	22.0591	22.6473	22.6907	22.5632	22.1965	0.145367	0.255853		0.725592		1	1	19.6	5.6985	2.372	957
Q8CFZ0;G3UYP0;P63280	SUMO-conjugating enzyme UBC9	Ube2i	22.9251	23.5281	23.528	23.5231	23.4423	23.0453	23.1094	23.0587	23.3268	22.8323	23.2593	23.3713	-0.010685	0.0193639		0.126415		5	5	53.5	11.225	8.5144	958
G3UYU4;O08917	Flotillin-1	Flot1	23.9966	24.0746	23.7803	24.0013	24.0032	24.1493	23.9017	24.0538	24.3091	24.1923	23.9704	23.9949	-0.0356731	0.0921154		0.152097		5	5	26.3	42.238	27.538	959
G3UZ31;Q9D8C6	Mediator of RNA polymerase II transcription subunit 11	Med11	20.4001	20.3795	20.4415	20.0278	NaN	20.9163	20.3154	20.2761	19.8876	19.794	20.3292	NaN	-0.0981226	0.132613		NaN		1	1	15	14.062	3.087	960
G3UZF2;G3UZ63;G3X961;Q921I2	Kelch domain-containing protein 4	Klhdc4	18.8934	20.163	18.9243	NaN	19.1153	19.3995	NaN	19.1905	NaN	NaN	18.9428	19.284	-0.0771265	0		NaN		1	1	8.6	17.586	2.4682	961
G3UZJ5;P67871;G3UZA4;G3UXG7;G3UZX4;G3UXU2	Casein kinase II subunit beta	Csnk2b	21.3635	21.4236	22.0047	21.5529	21.8495	21.6383	21.7429	22.2246	21.4561	21.791	21.6368	21.1277	-0.289371	0.408493		0.135181		4	4	39.3	23.621	14.297	962
G3X8Q0;O89090-2;O89090	Transcription factor Sp1	Sp1	18.7215	19.9908	19.3494	19.0459	19.7299	18.9981	15.8864	19.873	19.473	19.7301	18.6467	19.5559	0.90008	0.275599		0.13028		1	1	1.9	80.443	4.9399	963
G3X8R0;A0A494BBE3;Q60870	Receptor expression-enhancing protein	Reep5	26.8525	26.8971	26.9084	26.9298	27.2283	26.9214	26.9957	27.2178	26.5865	27.175	26.8612	26.9804	0.0722313	0.128502		0.0903313		8	8	23.3	21.447	68.126	964
Q5DTZ3;G3X8R8;P59759	MKL/myocardin-like protein 2	Mkl2	19.316	20.4097	20.6419	18.6031	20.4565	20.5955	19.5145	19.6194	21.0764	19.3231	19.5953	20.5296	-0.254105	0.152397		0.0157546		2	2	3.3	117.52	5.9545	965
H3BIW0;G3X8T2;Q0P678;H3BJJ9	Zinc finger CCCH domain-containing protein 18	Zc3h18	24.8294	24.4068	24.4368	24.2527	24.7193	24.1336	24.5653	24.8067	24.5383	24.874	24.5731	24.1029	-0.120138	0.191751		0.147421		4	4	6.5	106.14	10.879	966
G3X8T3;P16675	Carboxypeptidase;Lysosomal protective protein;Lysosomal protective protein 32 kDa chain;Lysosomal protective protein 20 kDa chain	Ctsa	23.93	24.0198	24.5331	24.1832	24.4158	24.3322	23.9064	24.3273	24.3802	23.9976	24.1771	24.3562	-0.0276756	0.0522693		0.0650224		5	5	11.6	55.726	16.935	967
G3X8U3		2210016F16Rik	23.7804	23.0739	23.4012	22.9341	23.7439	23.3525	23.5981	22.9784	24.0858	23.5328	23.7318	23.2784	-0.0397784	0.0390192		0.0382786		4	4	18.9	38.615	6.9984	968
G3X8X7;Q920Q4;A2BI90;Q920Q4-2	Vacuolar protein sorting-associated protein 16 homolog	Vps16	18.8843	18.6834	18.7899	18.8807	18.5347	18.3959	18.9012	NaN	19.5596	19.0321	18.2791	NaN	-0.574807	0.432578		NaN		3	3	5.1	94.825	3.3219	969
G3X8Y3;Q80UM3;A0A0A6YW80;A0A0A6YX86;A0A0A6YXF4;E9PZ53;Q9DBB4	N-alpha-acetyltransferase 15, NatA auxiliary subunit	Naa15	23.8788	24.0283	24.0517	24.0487	24.1284	24.1596	23.9538	24.1973	24.0698	24.1058	24.3064	24.262	0.151109	0.746006		1.04645		13	13	17.7	101.09	47.97	970
G3X8Y7;O88561;O88561-2;F7CPA3	Long-chain fatty acid transport protein 3	Slc27a3	24.9619	25.1242	25.1275	24.9096	24.7668	24.932	24.6619	25.349	25.3371	24.8174	25.3461	25.2694	0.0283216	0.0341052		0.250428		8	8	21.6	72.998	51.63	971
G3X8Y8;Q9QUN7	Toll-like receptor;Toll-like receptor 2	Tlr2	NaN	NaN	NaN	NaN	18.7658	NaN	NaN	18.8826	18.6949	NaN	NaN	18.5754	-0.213388	0		NaN		1	1	3.3	89.466	2.1378	972
G3X920;Q9DBR3-3;Q9DBR3-2;Q9DBR3	Armadillo repeat-containing protein 8	Armc8	20.4312	20.1321	20.1502	20.2106	20.178	20.0873	20.2966	20.2141	19.2346	20.3784	20.1136	19.6031	0.116618	0.102267		0.140506		1	1	1.9	75.401	2.1785	973
G3X928;Q6NZC7	SEC23-interacting protein	Sec23ip	22.0934	21.6649	22.1376	21.9893	21.4179	21.9035	22.091	21.7689	21.8858	21.7718	21.9818	21.895	-0.0323556	0.103883		0.124347		3	3	8.4	110.76	16.274	974
G3X956;Q920B9	FACT complex subunit SPT16	Supt16;Supt16h	25.8891	25.8112	25.75	25.6888	25.6078	25.7242	25.6202	25.9764	25.3352	25.607	25.8846	25.0823	-0.119336	0.14831		0.207796		9	9	11.3	119.84	41.781	975
G3X957;O35711-2;O35711;O35711-4;A0A140LJ14;A0A140LIN3;O35711-3	Liprin-beta-2	Ppfibp2	21.8454	21.6638	21.4488	22.0191	21.3781	21.1779	21.5708	21.002	20.9852	21.0483	21.1963	20.6959	-0.205808	0.351857		0.959474		4	3	7.5	98.652	9.3694	976
G3X9G4;P39054;F8WIV5;P39054-2;E9QLL2;Q8BZ98;Q8BZ98-2;G3UXX2;A0A0J9YUN4;A0A0J9YUE9;P39053-3;P39053-5;P39053-4;P39053-6;P39053;G3UY64;F2Z460;E0CXZ8	Dynamin-2	Dnm2	26.1533	26.4435	26.6105	26.3485	26.6574	26.4713	26.1332	26.6553	26.7676	26.5591	26.7812	26.5186	0.100926	0.181389		0.140664		26	1	37.7	98.073	181.73	977
G3X9H7;Q8R1S4-2;Q8R1S4;A0A2I3BQ92;A0A2I3BPM9;A0A2I3BQ67	Metastasis suppressor protein 1	Mtss1	22.429	22.4755	23.1618	22.7307	22.6582	22.9494	22.4918	22.6255	23.0352	22.3501	22.733	22.9815	-0.0292664	0.0404889		0.0088663		6	6	14.4	82.421	15.107	978
G3X9Q0;Q9JKP5;A0A0A6YXE3;A0A0A6YWB0;A0A0A6YVV8;A0A0A6YXP3;Q3U581;A0A2K6EDM5;Q8C181-3;Q8C181-2;Q8C181;Q8C181-4;Q3U570;A0A0A6YXQ4;A0A0A6YWJ5;Q8R003;S4R267;A0A0A6YWG1;A0A2I3BRX8;A0A0A6YXL7	Muscleblind-like protein 1	Mbnl1	26.4005	26.4737	26.4383	26.4679	26.2749	26.445	26.2137	26.5592	26.4548	26.1058	26.5673	26.4441	-0.0368354	0.0753668		0.015534		12	12	37.5	40.894	56.604	979
G3X9Q3;Q3TBD2;D3Z7R7;Q3TBD2-2;Q3TBD2-3;Q3TBD2-4	Minor histocompatibility protein HA-1	Hmha1	26.8437	26.9088	27.0074	26.8019	26.8753	26.9557	26.7954	26.9074	26.8407	26.9483	26.8781	26.8059	0.0295728	0.219872		0.161502		21	21	27.3	122.86	114.51	980
G3XA09;O88879-2;O88879;Q80VR5	Apoptotic protease-activating factor 1	Apaf1	24.8266	24.2959	22.9642	23.6657	24.0098	23.2843	24.6298	21.7917	21.0163	23.7374	22.1334	22.9882	0.473731	0.147907		0.389977		4	4	5.2	139.92	19.785	981
G3XA17;F7CBP1;Q62448;Q62448-2;F6TW20;F7DAB1	Eukaryotic translation initiation factor 4 gamma 2	Eif4g2	24.0397	24.426	24.4431	24.0393	24.2917	24.2645	24.0689	24.0315	24.1028	24.0701	24.1598	24.2755	0.100749	0.734028		0.488887		9	9	17	102.1	36.326	982
Q9D7V9;G3XA18;H3BL13	N-acylethanolamine-hydrolyzing acid amidase;N-acylethanolamine-hydrolyzing acid amidase subunit alpha;N-acylethanolamine-hydrolyzing acid amidase subunit beta	Naaa	24.5998	24.4722	24.5028	24.8572	25.121	24.6298	24.7365	24.8117	24.9066	25.7025	24.6992	24.6483	0.198382	0.223405		0.431378		5	5	18.2	40.074	18.566	983
G5E829;A0A1W2P7R3;A0A1W2P7C7;Q6Q477-2;F7AAP4;E9Q828;Q3UHH0;Q6Q477;F8WHB1;Q9R0K7;Q8C048;S4R1C4;A2ALL9;Q0VF55;A0A1W2P867;A0A1W2P772	Plasma membrane calcium-transporting ATPase 1	Atp2b1	24.2499	24.3262	24.2245	24.5002	24.3983	24.2897	24.2979	24.5817	24.2232	24.4978	24.2994	24.4811	0.0584736	0.17551		0.327446		10	10	10.8	134.75	39.346	984
G5E850;P56395;A0A494B9D8;E0CY88	Cytochrome b5	Cyb5a	27.3785	27.0902	27.3428	27.4796	27.4017	27.293	27.3515	27.3917	27.5099	27.2938	27.2701	27.5035	-0.0619183	0.283263		0.304695		9	9	87.8	11.142	73.252	985
Q99NB9;G5E866;A0A087WNS2	Splicing factor 3B subunit 1	Sf3b1	26.3194	26.2091	26.1198	26.3067	26.0021	26.1479	25.9204	26.0411	26.1365	26.3052	26.1265	26.0014	0.111716	0.444051		0.363755		20	20	20.9	145.81	100.32	986
G5E870;A0A0B4J1N9;A0A087WNZ7;Q3TP48;A0A087WQ02;A0A087WP92;A0A087WS65;A0A087WRV6	E3 ubiquitin-protein ligase TRIP12	Trip12	22.6616	22.7256	21.9954	21.9023	22.1289	22.0941	22.3001	22.3118	22.3784	20.314	22.5881	22.2327	-0.618538	0.365666		0.274556		6	6	5.9	224.13	20.852	987
G5E884;O88643	Non-specific serine/threonine protein kinase;Serine/threonine-protein kinase PAK 1	Pak1	NaN	NaN	NaN	NaN	NaN	NaN	NaN	NaN	NaN	NaN	NaN	19.5819	0	NaN		NaN		6	1	14.3	60.607	3.4612	988
Q6PE70;G5E8F8;O70309;O70309-2	Integrin beta;Integrin beta-5	Itgb5	20.2389	20.6027	20.6834	20.5299	20.1954	20.5251	20.2867	20.5595	20.3863	20.2187	20.2995	20.3138	-0.133494	0.717687		0.335165		2	2	2.4	88.051	2.5617	989
G5E8J9;Q8CFE4;Q8CFE4-2	SCY1-like protein 2	Scyl2	19.7103	19.9047	19.676	19.7859	20.1544	20.5025	20.0868	20.1348	19.8671	19.913	19.7858	NaN	-0.180166	0.658178		NaN		2	2	3.3	103.19	4.5689	990
G5E8R2;G5E8R1;E9Q453;E9Q456;E9Q455;G5E8R0;P58771-2;B7ZNL3;F8WID5;E9Q450;E9Q448;E9Q454;Q8BP43;E9Q452;Q8BSH3;P58771;S4R261	Tropomyosin alpha-1 chain	Tpm1	27.1343	27.079	26.9607	27.5351	27.1337	27.0758	27.4327	27.439	27.4823	27.4612	27.2968	27.6152	0.00637627	0.0228394		1.40708	+	15	8	63.7	28.696	293.61	991
G5E8R4;Q922D4-2;Q922D4;A0A286YE88;Q922D4-4;Q922D4-3	Serine/threonine-protein phosphatase 6 regulatory subunit 3	Ppp6r3	21.4542	21.7209	21.8983	22.1934	21.8436	22.4051	21.7503	21.7874	23.0658	21.3833	22.3473	22.963	0.0300318	0.0157743		0.191429		3	3	7.1	97.862	8.4606	992
Q91VL0;G5E8U9;O54940	BCL2/adenovirus E1B 19 kDa protein-interacting protein 2	Bnip2	21.772	21.7521	21.2786	22.3562	NaN	21.0477	21.7929	21.4224	NaN	21.6579	21.7033	21.5602	0.0328229	0.0761326		NaN		1	1	5.4	36.117	2.1061	993
G5E8V9;G5E8V9-2;G5E8V9-3;E9QAY5		Arfip1	24.0765	24.0924	23.8792	24.422	24.2532	24.1035	24.4317	24.1923	23.9017	24.2434	24.0891	23.8284	-0.121582	0.246154		0.346463		5	5	20.1	41.518	35.572	994
G5E924;Q8R081;G3UY38;G3UY56	Heterogeneous nuclear ribonucleoprotein L	Hnrnpl	27.4145	27.6847	27.7927	27.5895	27.6354	27.7191	27.5239	27.4608	27.8784	27.3322	27.527	27.8657	-0.0460669	0.0801053		0.0113631		22	22	55	66.821	323.31	995
H3BJ12;K3W4Q3;K3W4N3;H3BKI7;H3BJ82;H3BJ07;Q8R088-2;Q8R088-3;Q8R088	Golgi phosphoprotein 3-like	Golph3l	19.1409	NaN	19.1003	NaN	NaN	20.4366	NaN	19.2892	NaN	19.3741	19.4292	18.8561	-0.0693703	0		NaN		1	1	10.8	31.812	3.56	996
H3BJ30;H3BJW3;Q6NVF9;H3BKW0	Cleavage and polyadenylation specificity factor subunit 6	Cpsf6	22.2067	22.2362	22.2113	22.3893	22.016	22.2749	22.0017	22.1697	22.4016	22.6227	22.2655	22.2318	0.182303	0.461844		0.219235		5	5	12.1	59.308	49.249	997
H3BJX8;Q60875;Q60875-4;Q60875-5;H3BKH9;H3BJ40;H3BJ45;H3BJU7;Q60875-3;Q60875-2;H3BJ59;H3BL15;H3BLF9;H3BIX8;H3BLJ1;H3BJ48;H3BJM4	Rho guanine nucleotide exchange factor 2	Arhgef2	24.8673	24.5347	24.578	24.8564	24.5088	24.4674	24.5479	24.7432	24.6059	24.638	24.5482	24.7253	0.0048116	0.0207619		0.00709775		14	14	20.9	133.7	51.14	998
H3BJH5;H3BJ49;H3BJQ0;Q9D6K9-2;Q9D6K9	Ceramide synthase 5	Cers5	20.1968	20.8694	21.3255	20.543	20.2556	20.7985	20.3434	21.0266	20.5555	20.8428	20.778	20.5947	0.0966371	0.169704		0.0844139		1	1	20	11.009	2.6816	999
H3BKJ7;H3BJE3;I1E4X1;Q8K1E0-2;Q8K1E0;H3BKD6;H3BL25;H3BKP0;H3BJ02	Syntaxin-5	Stx5a;Stx5	22.0562	21.3464	22.0608	21.7317	21.9476	22.3257	21.467	21.9493	22.0366	21.4114	22.0292	21.8035	-0.0696195	0.0986925		0.0882616		2	2	13.7	25.91	4.287	1000
H3BJX3;Q6XJV6;Q6XJV4	Cell surface glycoprotein CD200 receptor 2;Cell surface glycoprotein CD200 receptor 4	Cd200r4;Cd200r1l	19.1408	19.0816	19.9118	19.3568	19.6157	19.7387	18.5812	19.7872	20.2543	19.3788	19.7095	20.4692	0.311588	0.20237		0.104254		1	1	11.6	24.673	2.4176	1001
H3BKM2;Q80YV2-2;Q80YV2	Nuclear-interacting partner of ALK	Zc3hc1	21.52	21.648	21.6819	21.649	21.936	21.7799	21.482	22.1423	21.8793	21.3227	21.8876	21.9934	-0.100009	0.129727		0.118889		1	1	5	50.513	9.2007	1002
H3BKN0;Q1HFZ0;Q1HFZ0-2	tRNA (cytosine(34)-C(5))-methyltransferase	Nsun2	24.2271	24.5856	24.479	24.5621	24.4654	24.6143	24.5149	24.5046	24.6114	24.3996	24.5258	24.6249	-0.0268847	0.134802		0.21285		19	19	43.6	81.373	151.89	1003
H3BKY1;H9H9R4;Q9JHJ3	Glycosylated lysosomal membrane protein	Glmp	20.8197	20.8976	21.2182	20.8886	20.8111	20.8269	20.4466	20.9261	22.0371	21.1762	21.1363	20.789	-0.102775	0.0741111		0.0618922		2	2	18.5	34.764	12.408	1004
H3BL08;Q8C172	Ceramide synthase 6	Cers6	24.3764	24.0324	23.8089	24.0868	24.3308	23.5243	24.2997	24.3376	23.5205	24.3887	23.8835	23.7733	-0.0373961	0.0388606		0.0040823		1	1	3.1	45.716	2.3192	1005
H3BL37;O08784;H3BIX0;F6R3V4;H3BK88	Treacle protein	Tcof1	25.9954	25.5146	25.3857	25.6551	25.5971	25.2078	25.5465	25.876	25.2798	25.5703	25.4414	25.2093	-0.160445	0.326186		0.12159		11	11	14.7	138.55	44.02	1006
H3BLL3;Q921G6;H3BIX9;H3BLB4;H3BJU9	Leucine-rich repeat and calponin homology domain-containing protein 4	Lrch4	24.586	24.8482	24.7864	24.7955	25.1256	24.6558	24.7922	24.6702	24.9978	25.0655	24.9946	25.1301	0.243338	1.10779		0.743958		6	6	14.9	69.986	34.916	1007
H3BLR9;Q8K3C0	Ribonuclease kappa	Rnasek	NaN	NaN	NaN	NaN	23.4383	NaN	NaN	NaN	NaN	NaN	NaN	NaN	0	NaN		NaN		1	1	25.7	3.6886	2.3934	1008
H7BX01;P58281;P58281-2;E0CXD1;F6U775	Dynamin-like 120 kDa protein, mitochondrial;Dynamin-like 120 kDa protein, form S1	Opa1	25.0886	25.2068	24.5151	24.5899	24.757	24.562	24.918	23.9752	24.295	24.7858	24.8641	24.1798	0.213839	0.239908		0.411367		10	10	16.4	113.23	52.28	1009
H7BX26;Q6A065;A0A0A6YXK7;A0A0A6YX99;Q6A065-3;A0A0A6YVZ3;Q6A065-2	Centrosomal protein of 170 kDa	Cep170	22.7007	23.3672	23.0709	22.7895	22.8898	23.0336	23.163	NaN	22.8769	22.813	22.8787	22.3308	-0.345734	0.591237		NaN		6	6	6	173.94	9.2836	1010
H7BX59;Q9WU56-4;Q9WU56-2;Q9WU56-3;Q9WU56	tRNA pseudouridine synthase;tRNA pseudouridine synthase A, mitochondrial	Pus1	NaN	NaN	NaN	NaN	19.307	NaN	19.6574	19.3324	19.8044	NaN	NaN	19.7969	0.198865	0		NaN		1	1	6.1	49.646	2.0929	1011
H7BX88;P47934;A2AWJ5;F7BF80;B7ZDD7	Carnitine O-acetyltransferase	Crat	22.7583	22.2668	22.767	23.2529	22.8497	22.9161	22.9658	22.4817	23.125	22.6762	22.7483	23.2475	0.0331637	0.0428272		0.377866		6	6	12.1	68.644	13.484	1012
H7BX95;Q6PDM2;Q6PDM2-3;Q6PDM2-2;F7AI47;F6QXN3	Serine/arginine-rich splicing factor 1	Srsf1	26.6363	26.6193	26.4353	26.6216	26.4973	26.4754	26.4195	26.5742	26.5529	26.5672	26.442	26.6702	0.04426	0.209465		0.0375942		12	11	55.3	28.329	111.57	1013
H9KV01;H9KV15;H9KV00;Q9QX47-2;Q9QX47-4;Q9QX47-3;Q9QX47;H9KV02	Protein SON	Son	23.5296	23.1332	23.6598	23.1588	23.7437	23.7562	23.1448	22.779	23.9569	23.1674	23.3099	23.4047	0.000429789	0.000394728		0.0960908		9	9	7.1	252.18	14.656	1014
H9KV04;Q8R3C0	Mini-chromosome maintenance complex-binding protein	Mcmbp	NaN	21.3844	21.501	NaN	21.607	21.5721	NaN	NaN	21.8543	21.3845	NaN	21.4307	-0.446728	0		NaN		3	3	9.8	74.575	10.666	1015
Q9Z1K5;H9KV21;H7BWY7	E3 ubiquitin-protein ligase ARIH1	Arih1	23.6218	23.9058	24.996	22.76	23.7228	24.6156	24.625	24.3277	24.1558	24.1797	24.4452	24.2502	-0.0778052	0.187771		0.254076		4	4	13.7	64.016	11.05	1016
J3JS94;Q9CR70	EKC/KEOPS complex subunit Lage3	Lage3	23.9938	23.6921	24.1575	23.933	23.9336	23.5397	23.5925	23.8713	23.914	23.7382	23.9645	23.7281	0.017657	0.0476467		0.126882		3	3	40.5	11.614	27.843	1017
J3QJU7		Gm11744	21.9076	22.4281	22.1694	22.3833	22.1794	22.0839	22.4969	22.5137	22.1471	22.388	21.9632	22.1313	-0.225046	0.584143		0.252286		1	1	6.6	11.932	2.3546	1018
J3QJX3;Q9Z2G6-2;Q9Z2G6	Protein sel-1 homolog 1	Sel1l	23.8733	23.8392	23.5853	23.7563	23.6906	23.2784	23.546	23.2345	22.6757	23.8129	23.4136	22.5436	0.104678	0.081652		0.492138		2	2	4.1	82.425	11.308	1019
J3QMG3;Q60931	Voltage-dependent anion-selective channel protein 3	Vdac3	23.0747	22.997	22.9005	23.418	22.8432	22.9055	23.1938	23.1823	23.4841	23.0148	22.9004	23.3352	-0.203245	0.550765		0.373536		6	6	30.6	30.851	15.921	1020
J3QMM7;K3W4M4;Q9CZ42-2;Q9CZ42-3;Q9CZ42;J3QN06	ATP-dependent (S)-NAD(P)H-hydrate dehydratase	Carkd	NaN	NaN	19.8773	19.9264	19.6121	20.6861	19.6224	19.8928	20.2161	19.6432	19.963	NaN	-0.107363	0.155955		NaN		2	2	11.6	35.169	4.5848	1021
J3QN31;P28650;P28650-2	Adenylosuccinate synthetase isozyme 1	Adssl1	21.4075	21.8643	21.5761	21.8531	22.2003	21.6524	22.0592	22.2647	21.7106	22.5463	22.6493	22.2388	0.466647	1.07859		1.7313	+	4	4	11	52.779	10.123	1022
Q3TJ22;J3QN89		Aamp	22.3188	21.6486	21.7895	22.0177	22.3685	22.0179	21.8514	21.5663	21.9128	22.4953	21.7601	21.8826	0.269178	0.463083		0.285393		2	2	5.1	46.894	5.3809	1023
J3QNU6;Q8BWG8-2;Q8BWG8;F7DF62;E0CY53	Beta-arrestin-1	Arrb1	25.7413	25.8277	26.1074	25.8445	25.8145	26.1947	25.654	26.0295	26.1342	25.8744	26.0812	26.1068	0.0815519	0.19129		0.0522667		9	9	21	47.106	53.387	1024
J3QNW4;Q3TIR1-3;Q3TIR1;Q3TIR1-2	Trafficking protein particle complex subunit 13	Trappc13	20.2873	20.4897	21.0122	NaN	20.7216	20.5361	20.6976	20.3004	20.5851	20.7477	21.1228	20.3126	0.200002	0.311456		NaN		1	1	2.2	46.591	2.4941	1025
J3QP71;K3W4Q8;P18572-2;P18572	Basigin	Bsg	NaN	21.127	21.4302	21.3835	21.288	21.6265	21.5029	21.5746	21.1573	21.6709	21.878	21.3366	0.21692	0.459903		NaN		2	2	16.8	21.602	7.3757	1026
J3QQ30;J3QPW1;P53810;F8WGG5	Phosphatidylinositol transfer protein alpha isoform	Pitpna	27.5128	27.1357	26.894	26.7895	26.9349	26.9113	27.2101	26.913	26.5001	27.3808	27.1994	26.7744	0.243799	0.373967		0.33024		10	9	44.6	31.837	29.778	1027
K3W4R2;Q6URW6-2;Q6URW6;Q6URW6-3;A0A140LI60	Myosin-14	Myh14	21.9011	20.8992	21.1024	21.5522	21.0808	21.297	20.9778	21.4224	21.5805	21.6906	21.139	21.8031	0.217299	0.326979		0.0800165		12	3	5.5	228.56	7.3738	1028
K3W4T3;Q9Z1G4-3;Q9Z1G4-2;Q9Z1G4;A2A599	V-type proton ATPase subunit a;V-type proton ATPase 116 kDa subunit a isoform 1	Atp6v0a1	25.1245	25.1204	25.2362	25.1512	24.8811	25.2003	24.9237	25.2654	25.3582	25.0839	25.1523	25.3821	0.0236778	0.0508544		0.0980604		15	15	20.5	96.426	50.311	1029
K4DI77;Q5ND34-3;Q5ND34-2;Q5ND34;F6XD87	WD repeat-containing protein 81	Wdr81	21.799	22.3208	21.5365	21.4498	22.2087	21.598	21.6185	22.4014	22.0511	21.5131	22.6392	21.11	-0.269554	0.203804		0.0429536		4	4	4.5	211.81	6.9614	1030
Q80SU7;L7N451;H3BL64	Interferon-induced very large GTPase 1	Gvin1	23.9711	24.1935	24.0087	23.759	23.8886	24.2078	23.9471	23.9731	24.2138	24.217	24.0069	24.0295	0.0398242	0.136236		0.117071		14	14	9.7	280.81	45.484	1031
M0QWF0;Q9JMD0-4;Q9JMD0-3;Q9JMD0-2;Q9JMD0	BUB3-interacting and GLEBS motif-containing protein ZNF207	Zfp207;Znf207	21.6697	21.9443	21.4997	22.1142	21.454	21.9423	22.0874	21.6331	21.9819	21.1588	21.5783	21.9872	-0.325977	0.519125		0.213004		2	2	4.1	35.072	3.8429	1032
O70378;M0QWP2;M0QWY0	ER membrane protein complex subunit 8	Emc8	23.5701	23.2509	23.3605	23.4746	23.5292	23.2008	23.3454	23.5596	23.4038	23.5098	23.5713	22.963	-0.0882702	0.163044		0.0154122		5	5	46.4	23.348	14.63	1033
O08528;E9Q5B5;E9Q9M6	Hexokinase-2;Hexokinase	Hk2	26.6895	26.8409	26.7235	26.8032	26.5879	26.6232	26.8167	26.6617	26.8055	26.6512	26.664	26.5251	-0.147847	1.04068		0.641486		31	29	42.4	102.53	171.83	1034
O08529	Calpain-2 catalytic subunit	Capn2	26.7895	26.8093	26.6862	26.6549	26.8393	26.7993	26.6935	26.5092	26.5515	26.5218	26.6455	26.6585	0.0238832	0.123382		1.25655		21	21	39.6	79.871	147.14	1035
O08547;E9Q6R3;A0A0G2JF08;D6RES2	Vesicle-trafficking protein SEC22b	Sec22b	24.1948	24.5162	24.3204	24.3191	24.3709	24.4687	24.6775	24.3796	24.5129	24.3427	24.3095	24.6039	-0.104622	0.341209		0.307827		6	6	43.7	24.74	120.37	1036
O08553;Q3TMU8;Q6P1J1;Q62188;O35098;P97427;Q71H75;Q3TT92;E9PWE8	Dihydropyrimidinase-related protein 2	Dpysl2	25.8843	25.9586	25.8991	25.9983	25.8221	25.9809	25.8225	25.8793	26.1495	25.8076	25.7771	26.2195	-0.0157032	0.0302594		0.00268224		18	18	40.7	62.277	184.72	1037
O08579;I7HJS1;Q3THM8;B7FAU5	Emerin	Emd	24.0646	23.8886	24.1934	23.9199	23.8962	24.1472	24.0488	24.1691	24.0999	23.9915	23.8891	24.3339	-0.0344486	0.0881157		0.0819869		6	6	28.6	29.435	31.509	1038
O08582;A0A2R8VHC2;A0A2R8W6Z1;A0A2R8W725	GTP-binding protein 1	Gtpbp1	22.7985	23.1635	23.5148	23.2026	23.118	23.3928	23.1151	23.2736	23.701	23.0026	23.2267	23.2879	-0.190833	0.41589		0.120304		8	8	27.7	72.3	66.683	1039
O08583;O08583-2;Q9JJW6-2;G3X9I4;Q9JJW6	THO complex subunit 4;Aly/REF export factor 2	Alyref;Alyref2	25.2809	25.5168	25.6839	25.4496	25.3476	25.611	25.4112	25.5391	26.1739	25.2553	25.6829	25.722	-0.154643	0.215255		0.14852		8	8	49.8	26.94	84.15	1040
O08599;O08599-2	Syntaxin-binding protein 1	Stxbp1	NaN	NaN	NaN	NaN	NaN	NaN	NaN	20.5282	NaN	NaN	NaN	NaN	0	NaN		NaN		2	2	3.9	67.568	2.4149	1041
O08692	Neutrophilic granule protein	Ngp	23.1229	22.9662	23.2121	23.472	22.8683	22.8852	22.8851	22.7706	23.0893	22.5271	22.5562	22.806	-0.285243	1.04236		1.04043		3	3	31.7	19.331	45.689	1042
Q6GT24;O08709;D3Z0Y2;Q8BG37;A0A0A6YXQ7	Peroxiredoxin-6	Prdx6	25.5673	25.9126	25.9608	25.8933	25.8151	26.049	25.9759	26.1047	26.1275	25.9376	25.9088	26.2028	-0.0529785	0.193982		0.590939		15	15	62.1	24.826	230.08	1043
O08738	Caspase-6;Caspase-6 subunit p18;Caspase-6 subunit p11	Casp6	NaN	NaN	NaN	NaN	NaN	NaN	NaN	NaN	NaN	NaN	17.0818	NaN	0	NaN		NaN		1	1	2.9	31.595	2.1134	1044
O08749	Dihydrolipoyl dehydrogenase, mitochondrial	Dld	27.9686	28.0112	28.0079	28.1237	28.0947	27.9927	27.9651	28.1982	28.0571	28.2296	27.9352	27.7832	-0.0908	0.242941		0.117955		19	19	42.8	54.272	207.49	1045
O08759-3;O08759-2;O08759;A0A0J9YTX6;A0A140LI50;A0A140LHS2;A0A0J9YUK0	Ubiquitin-protein ligase E3A	Ube3a	20.3069	20.9349	20.694	20.2505	20.7551	20.7392	20.0289	20.6188	20.7289	19.9589	20.6647	21.0981	0.114995	0.104378		0.0215112		2	2	5.4	87.699	26.185	1046
O08795-2;O08795;A0A1L1ST83	Glucosidase 2 subunit beta	Prkcsh	26.5332	26.295	26.4611	26.4624	26.4435	26.3982	26.3999	26.535	26.4783	26.4459	26.4352	26.4671	-0.0216707	0.208286		0.0481399		18	18	34.5	59.559	257.34	1047
O08796	Eukaryotic elongation factor 2 kinase	Eef2k	26.9304	26.3563	25.1814	26.645	26.1357	25.3233	26.5506	26.6224	25.938	26.6231	25.9996	25.801	-0.229096	0.279831		0.0335399		1	1	1.8	81.738	-2	1048
O08797		Serpinb9	19.881	20.2205	20.1663	19.2269	20.8219	20.6157	20.5956	20.8486	20.6739	20.0277	21.2205	20.4667	-0.134405	0.139593		0.301968		2	2	11.2	42.259	7.4703	1049
O08807;B1AZS9	Peroxiredoxin-4	Prdx4	25.9478	25.866	26.2137	26.0706	26.0555	26.0375	26.0176	26.0303	26.0966	26.0283	25.9374	25.8397	-0.113057	0.88207		0.285926		4	3	14.6	31.052	44.68	1050
O08912	Polypeptide N-acetylgalactosaminyltransferase 1;Polypeptide N-acetylgalactosaminyltransferase 1 soluble form	Galnt1	NaN	NaN	NaN	NaN	NaN	NaN	NaN	NaN	NaN	NaN	20.9168	NaN	0	NaN		NaN		1	1	2.3	64.254	11.133	1051
O08915;D3YW40	AH receptor-interacting protein	Aip	25.5843	25.457	25.7437	25.6063	25.3172	25.2884	25.4794	25.56	25.6058	25.6401	25.4064	25.3339	-0.0882428	0.37141		0.39057		7	7	29.4	37.605	47.379	1052
Q3TMX0;O08992;H3BLG5;A2AKJ5;A2AKJ9;A2AKJ6	Syntenin-1	Sdcbp	23.2575	NaN	NaN	NaN	21.336	21.5642	21.683	NaN	NaN	21.1729	NaN	21.1594	-0.516887	0		NaN		3	3	11.7	32.251	5.939	1053
O08997	Copper transport protein ATOX1	Atox1	26.7385	26.835	26.7674	26.8904	26.7159	26.7427	26.6818	26.6524	27.3476	26.6902	26.775	27.129	-0.0291971	0.0375347		0.0428073		12	12	98.5	7.3384	296.83	1054
O09005	Sphingolipid delta(4)-desaturase DES1	Degs1	NaN	19.3154	NaN	19.5549	19.9408	NaN	20.6019	NaN	NaN	19.9913	19.618	20.948	-0.416093	0		NaN		1	1	5.6	38.241	2.7681	1055
O09043	Napsin-A	Napsa	22.9541	23.167	24.1208	23.3456	23.9697	24.0285	23.6018	24.2024	24.6834	23.3324	23.8934	24.3657	-0.298724	0.277569		0.372642		3	3	10.5	45.544	17.332	1056
Q9D3L3;O09044;B0R030;E9Q8A1;B0R029	Synaptosomal-associated protein;Synaptosomal-associated protein 23	Snap23	25.4967	25.7678	25.883	25.7592	25.8298	25.6278	25.5989	25.9394	25.6764	25.8528	25.7242	25.5426	-0.0317135	0.0819437		0.00329345		12	12	73.8	24.55	178.92	1057
O09106;Q8BQ10;A0A0R4J008;P70288	Histone deacetylase 1	Hdac1	25.5643	25.3775	25.3833	25.5629	25.3891	25.4551	25.8835	25.6745	25.5378	25.3465	24.8951	25.7149	-0.37974	0.669006		0.499722		6	6	21	55.074	18.108	1058
O09110;O09110-2;A0A0R4J1Q6	Dual specificity mitogen-activated protein kinase kinase 3	Map2k3	23.0293	22.8099	23.5321	22.794	23.603	23.3608	22.5842	23.123	22.9767	22.8783	23.4096	23.1361	0.246707	0.48242		0.195387		3	3	16.7	39.296	11.642	1059
O09111	NADH dehydrogenase [ubiquinone] 1 beta subcomplex subunit 11, mitochondrial	Ndufb11	21.6752	21.6513	21.7872	22.1671	21.568	21.5804	22.0797	21.2742	21.7777	21.9471	21.9959	21.9861	0.265839	0.492233		0.227938		2	2	32.5	17.444	6.5449	1060
O09117-2;O09117	Synaptophysin-like protein 1	Sypl1	22.5945	NaN	21.7839	22.6249	22.1387	NaN	22.1563	22.4843	22.1092	22.4563	22.2697	21.9214	-0.0341193	0.06029		NaN		1	1	4.9	26.751	4.1369	1061
O09131;A0A494BAB1;A0A494B9X6;A0A494BAY2;A0A494BB82;Q8K2Q2	Glutathione S-transferase omega-1	Gsto1	26.8879	26.9328	27.0227	26.9827	26.987	27.0506	26.9018	27.223	27.0398	27.0133	27.2611	26.9369	0.0155341	0.0390849		0.199158		17	17	52.1	27.497	131.06	1062
O09159	Lysosomal alpha-mannosidase	Man2b1	24.482	24.3834	24.3676	24.6186	24.3783	24.4925	24.3239	24.2272	24.4596	24.5588	24.4415	24.6678	0.219151	1.09782		0.868096		13	13	16	114.65	64.834	1063
O09172;H3BJA3;A0A0G2JDI4;F6VNW5	Glutamate--cysteine ligase regulatory subunit	Gclm	25.1011	25.2039	24.9703	25.5172	25.1328	24.7962	25.485	25.3339	24.8829	25.3585	25.3356	24.6881	-0.106528	0.138366		0.0223167		6	6	32.8	30.534	25.536	1064
O35075	Down syndrome critical region protein 3 homolog	Dscr3	21.3949	21.2292	21.9371	21.0953	21.5238	21.6893	21.7054	21.7243	22.5298	21.444	21.6335	22.356	-0.175351	0.170555		0.410938		3	3	10.4	32.97	17.677	1065
O35114	Lysosome membrane protein 2	Scarb2	22.5125	22.0241	22.3588	22.5236	21.9978	22.4179	21.9715	22.1983	22.7551	22.0005	22.2352	22.5929	-0.0320606	0.0375484		0.000483257		4	4	9.4	54.043	10.593	1066
O35129;F6QPR1;F6Q8V7	Prohibitin-2	Phb2	26.2829	26.3932	26.2735	26.4998	26.2752	26.2862	26.533	26.3125	26.3729	26.4753	26.1862	26.4208	-0.0453504	0.153473		0.0780447		21	21	61.2	33.296	126.64	1067
O35218	Cleavage and polyadenylation specificity factor subunit 2	Cpsf2	21.2318	21.1246	21.8643	21.3461	21.4741	21.6676	21.3666	21.8217	21.6407	21.0904	21.4651	21.5969	-0.22554	0.487733		0.124478		4	4	9	88.382	11.38	1068
O35226;O35226-4;O35226-5	26S proteasome non-ATPase regulatory subunit 4	Psmd4	25.012	24.811	25.2214	24.8822	24.9959	25.1016	24.9558	25.0134	25.2591	25.0275	25.2213	25.2323	0.0842037	0.299044		0.246273		12	1	40.4	40.703	59.674	1069
O35239	Tyrosine-protein phosphatase non-receptor type 9	Ptpn9	18.7966	19.1296	19.7127	19.0497	20.8478	NaN	19.5576	NaN	19.6175	19.8949	20.6793	19.6181	0.476596	0.481449		NaN		1	1	2.2	67.969	3.1041	1070
O35286;Q497W9;A0A0G2JG10;A0A0G2JGQ5	Pre-mRNA-splicing factor ATP-dependent RNA helicase DHX15	Dhx15	24.2987	24.1634	24.0903	24.1758	24.3902	24.2204	24.0776	24.2338	24.4167	24.1043	24.1901	24.4157	-0.00601133	0.0147431		0.0390348		13	13	17.5	91.006	27.422	1071
O35295	Transcriptional activator protein Pur-beta	Purb	24.8009	24.4643	25.1885	24.6842	25.2226	25.1269	24.9851	24.6475	25.0054	24.8576	24.7217	25.0025	-0.0187219	0.0451842		0.0853174		8	5	35.2	33.901	106.45	1072
O35309;B7ZD13	N-myc-interactor	Nmi	23.6218	23.1542	23.7077	23.4021	24.0659	23.7223	23.3597	23.5369	23.3641	24.0476	23.8373	23.994	0.539386	2.48274	+	1.08925		4	4	21.3	35.235	17.401	1073
Q9D8S5;O35326	Serine/arginine-rich splicing factor 5	Srsf5	25.8849	26.1349	26.1893	26.1469	26.4566	26.0913	26.2765	26.2152	25.9729	26.4463	26.2115	26.0915	0.0949402	0.27299		0.221285		5	4	30.7	30.978	22.874	1074
O35344	Importin subunit alpha-4	Kpna3	23.121	21.6808	21.2078	21.2942	21.7551	21.1188	NaN	20.6736	20.1737	21.5982	21.1519	21.1918	0.890356	1.3718	+	NaN		1	1	1.9	57.772	2.2996	1075
O35345;Q4FJZ2;Q60960;A2ADZ6	Importin subunit alpha-7;Importin subunit alpha	Kpna6	21.5358	22.2644	22.5093	22.3	22.8262	22.3698	22.2572	21.4398	22.143	21.8312	21.6765	22.1346	-0.0658754	0.0805222		0.565779		5	5	11.2	59.964	13.059	1076
O35350;A0A494BAS0;A0A494BAC4	Calpain-1 catalytic subunit	Capn1	26.8633	26.7745	27.0606	27.0592	27.0348	26.947	26.8452	26.8027	26.6895	26.9903	26.9171	26.7634	0.111152	0.612871		0.862118		16	16	26.9	82.105	55.181	1077
O35379;E9Q1I5	Multidrug resistance-associated protein 1	Abcc1	23.3471	22.783	22.8621	22.6264	23.0355	23.3663	22.6877	23.2112	22.6666	23.3529	23.2053	22.4304	0.141019	0.1567		0.0220909		2	2	2.6	171.18	3.0271	1078
O35381;F6UFG6;D3YYE1;D3Z7M9;Q64G17	Acidic leucine-rich nuclear phosphoprotein 32 family member A	Anp32a	25.6284	25.6417	25.7606	25.8087	25.4428	25.6642	25.6672	25.7029	25.6933	25.589	25.5275	25.6185	-0.109481	1.7174		0.239153		10	9	47	28.537	138.56	1079
O35382;Q8C391	Exocyst complex component 4	Exoc4	20.2501	20.0646	19.7501	20.2229	20.0564	20.1761	20.3371	20.2268	20.3036	20.0727	19.9926	20.885	0.0275892	0.0324416		0.237802		2	2	2.9	110.54	6.3959	1080
O35405	Phospholipase D3	Pld3	20.6791	20.5587	20.0781	20.6747	20.9497	19.2273	21.1404	21.3089	21.0979	21.1568	22.0177	NaN	0.404872	0.509894		NaN		2	2	7.4	54.388	4.471	1081
O35445	E3 ubiquitin-protein ligase RNF5	Rnf5	20.0962	19.6237	19.9699	19.6318	19.6668	19.8569	19.6779	NaN	NaN	19.8199	NaN	19.6138	0.0389452	0		NaN		1	1	9.4	19.837	2.6135	1082
O35465-2;O35465;F6WP10	Peptidyl-prolyl cis-trans isomerase FKBP8	Fkbp8	23.0286	23.0514	23.2534	22.8913	22.933	23.1775	23.0541	23.126	23.3077	23.04	23.3115	23.3076	0.0570863	0.185741		0.466705		5	5	24.1	43.615	43.574	1083
O35516-2;O35516	Neurogenic locus notch homolog protein 2;Notch 2 extracellular truncation;Notch 2 intracellular domain	Notch2	24.404	24.3659	23.8746	24.2756	24.1871	24.1585	23.5981	23.8477	23.6535	24.2713	24.3341	24.3669	0.624371	2.82314	+	2.142	+	4	4	2.6	242.98	9.9541	1084
O35551-3;O35551-5;O35551;O35551-6;J3QJV7;O35551-4;O35551-2;Q3U983	Rab GTPase-binding effector protein 1	Rabep1	21.9967	21.3598	22.4603	22.2457	22.3202	21.5232	21.9433	21.8958	21.7462	22.3131	22.133	21.6567	0.172481	0.349929		0.0270949		3	3	4.1	95.025	3.6001	1085
O35593	26S proteasome non-ATPase regulatory subunit 14	Psmd14	24.1655	24.5006	24.0631	24.1143	24.0818	24.1391	24.538	24.1187	24.4314	24.4679	24.2246	24.2957	-0.0333004	0.0810822		0.466887		10	10	56.1	34.577	56.14	1086
O35598;E9PYF2;D3Z1E6	Disintegrin and metalloproteinase domain-containing protein 10	Adam10	28.7644	28.2187	28.7142	28.7642	28.7226	28.3991	28.3262	27.9529	28.1759	28.5482	28.5742	28.1064	0.257925	0.621701		0.813094		5	5	13.6	83.967	12.089	1087
O35601-2;O35601;A0A2I3BRH1;A0A2I3BPY6	FYN-binding protein	Fyb	24.1659	24.1768	24.3903	24.0252	24.4643	24.1769	24.5716	24.6845	24.5204	24.4044	24.5429	24.1249	-0.234797	0.823373		0.99818		5	5	11.5	84.869	15.936	1088
O35604	Niemann-Pick C1 protein	Npc1	22.8345	22.6228	22.8621	22.6311	22.9906	22.3766	22.6164	22.9819	22.8464	22.8483	22.8391	22.5243	-0.0777238	0.198369		0.071012		5	5	5.2	142.88	18.665	1089
O35623	BET1 homolog	Bet1	23.0173	22.5391	22.6374	22.3895	22.0667	21.9375	21.7375	21.893	22.6699	22.1974	22.2337	22.3256	0.152157	0.20164		0.952685		2	2	44.9	13.274	3.7471	1090
O35639;Q3TET3;A0A0G2JDV9;A0A0G2JGL7	Annexin A3	Anxa3	27.4012	27.5344	27.4425	27.5127	27.2258	27.3552	27.5393	27.4015	27.4724	27.4588	27.2045	27.3535	-0.132117	0.720984		0.41089		27	27	76.5	36.384	221.32	1091
Q5SVG5;Q5SVG4;O35643	AP-1 complex subunit beta-1	Ap1b1	24.81	25.1632	25.1126	25.0685	25.2729	25.2094	25.1674	25.4739	25.1828	25.3785	25.374	25.2539	0.0607993	0.219964		0.905119		18	11	27.3	101.19	131.34	1092
O35682;A0A0N4SW94	Myeloid-associated differentiation marker	Myadm	24.7203	24.3695	25.1136	24.5679	24.5342	24.7333	24.9107	24.4409	24.4471	24.8593	24.999	24.657	0.238864	0.576325		0.200807		3	3	12.2	35.284	67.957	1093
O35683	NADH dehydrogenase [ubiquinone] 1 alpha subcomplex subunit 1	Ndufa1	19.1808	18.8491	19.2437	19.4439	17.1343	NaN	NaN	NaN	19.2885	19.1448	19.3548	19.5787	0.0709184	0		NaN		1	1	14.3	8.1384	2.2793	1094
O35685	Nuclear migration protein nudC	Nudc	26.2079	26.2999	26.2912	26.4314	26.2949	26.3779	26.2557	26.3045	26.3696	26.0746	26.4186	25.8698	-0.188936	0.505685		0.551548		10	10	40.1	38.358	29.094	1095
O35691;Q3TUQ5;A0A1W2P6S1	Pinin	Pnn	25.2862	25.1002	25.4246	25.2462	24.8441	25.2591	25.145	25.2302	25.3652	24.9525	25.1218	25.1779	-0.162689	0.806694		0.3381		7	7	12.6	82.435	22.373	1096
O35704	Serine palmitoyltransferase 1	Sptlc1	23.5933	23.4716	23.4694	23.8007	23.386	23.7977	23.7713	23.597	23.3655	23.4871	23.5217	22.6778	-0.349056	0.510131		0.459988		3	3	11.4	52.534	10.819	1097
Q8C2Q7;O35737	Heterogeneous nuclear ribonucleoprotein H;Heterogeneous nuclear ribonucleoprotein H, N-terminally processed	Hnrnph1	27.3776	27.6107	27.5333	27.5307	27.4718	27.7255	27.4568	27.4814	27.8554	27.2721	27.5666	27.5814	-0.12447	0.310506		0.106727		15	10	39.8	51.217	234.12	1098
O35744;F6RU51	Chitinase-like protein 3	Chil3	26.1397	26.1934	26.1957	26.3012	26.5868	26.255	26.3536	26.3174	26.3974	26.1103	26.2474	26.3212	-0.129849	0.919385		0.889719		15	13	47	44.458	130.78	1099
O35841	Apoptosis inhibitor 5	Api5	24.0864	24.2721	24.219	24.2142	24.0403	24.2671	24.6629	24.3844	24.3166	23.9986	24.3015	23.9682	-0.365213	1.14372		1.10203		11	11	36.9	56.784	43.959	1100
O35857	Mitochondrial import inner membrane translocase subunit TIM44	Timm44	23.5373	23.3738	23.053	23.7333	23.2659	23.4321	23.3158	23.6393	23.2265	23.3744	23.9376	23.4018	0.177418	0.328666		0.16949		4	4	11.5	51.091	11.918	1101
O35887;G3UY49;G3UWR0;G3UXA3;G3UWV3;G3V004;G3UXA8	Calumenin	Calu	24.5849	24.3054	23.8183	23.817	24.1914	23.7992	24.1017	23.1899	22.8862	24.0182	23.2574	23.5544	0.217398	0.195511		0.780457		5	2	19.4	37.063	18.564	1102
O35954	Membrane-associated phosphatidylinositol transfer protein 1	Pitpnm1	NaN	20.4786	20.5021	NaN	NaN	NaN	NaN	20.556	20.6082	NaN	NaN	20.2042	-0.377908	0		NaN		3	3	4.6	134.94	7.6263	1103
O35972;A0A1B0GQZ1;A0A1B0GSZ9	39S ribosomal protein L23, mitochondrial	Mrpl23	21.9153	21.5375	21.3099	22.1849	21.0013	21.2275	21.666	21.1636	21.2604	21.3746	21.1005	20.9822	-0.210855	0.474149		0.23214		2	2	19.2	17.121	8.2285	1104
O54692	Centromere/kinetochore protein zw10 homolog	Zw10	21.7797	21.4878	21.7884	21.8183	22.4548	22.4997	21.0576	21.9638	22.0678	21.9106	21.9078	21.8701	0.199772	0.246004		0.638277		2	2	5.4	88.062	9.9465	1105
O54734	Dolichyl-diphosphooligosaccharide--protein glycosyltransferase 48 kDa subunit	Ddost	23.8154	24.0911	23.8899	23.801	23.7906	23.949	24.1391	23.9898	24.2071	24.2851	24.0136	24.38	0.114244	0.376963		1.42744	+	6	6	23.8	49.027	89.894	1106
O54774	AP-3 complex subunit delta-1	Ap3d1	25.0109	24.9633	24.9549	24.5069	24.7644	24.5743	24.9258	24.462	24.9538	24.741	24.7727	24.2646	-0.187805	0.338935		0.765427		9	9	9.6	135.08	31.927	1107
O54782	Epididymis-specific alpha-mannosidase	Man2b2	21.8235	21.1911	20.2164	21.0982	21.316	20.4144	21.2797	NaN	20.5103	21.2432	20.8775	21.0408	0.158863	0.186196		NaN		1	1	1.1	115.61	4.3669	1108
O54824-2;O54824	Pro-interleukin-16;Interleukin-16	Il16	23.4135	23.502	23.2912	23.7833	23.2051	23.3184	23.4655	22.9997	23.6537	22.9649	23.0997	23.5262	-0.176009	0.273989		0.138888		7	7	18.1	66.471	31.136	1109
O54833;A0A1D5RM74;A0A1D5RLE4	Casein kinase II subunit alpha	Csnk2a2	22.3646	22.1916	22.0752	21.7489	23.5229	22.0357	22.0974	22.1296	22.3384	22.1472	22.1226	23.4227	0.375696	0.359159		0.0707393		3	3	12	41.215	9.9787	1110
O54834-4;O54834-3;O54834	Rho GTPase-activating protein 6	Arhgap6	23.5439	22.7574	22.7105	23.0683	22.7248	21.9594	22.6544	22.4034	21.8039	22.9167	22.3412	21.1523	-0.150522	0.092993		0.407831		1	1	3.4	88.671	24.39	1111
O54879	High mobility group protein B3	Hmgb3	20.8433	20.2435	20.5366	21.0074	20.7521	20.5888	20.6554	20.5526	20.3157	20.6443	20.5429	20.2555	-0.0270341	0.0609429		0.402104		1	1	11.5	23.01	2.1534	1112
O54910;A0A3B2WAY2	NF-kappa-B inhibitor epsilon	Nfkbie	24.22	24.2625	24.3226	24.3105	24.3078	24.1257	23.9656	24.2115	23.9552	24.0119	23.9911	23.6268	-0.167503	0.483997		1.52158	+	6	6	20.9	39.2	22.563	1113
O54916-4;O54916;D3Z2E3;F6R6F1;E9Q632;O54916-3;F6YT69;F7AB82;O54916-2	RalBP1-associated Eps domain-containing protein 1	Reps1	21.314	21.0788	20.9449	NaN	21.5035	21.1957	20.7542	21.3121	22.503	21.5145	21.824	21.2784	0.0158844	0.00969802		NaN		4	4	9.7	80.625	9.4468	1114
O54918-3;O54918-2;O54918	Bcl-2-like protein 11	Bcl2l11	21.3091	NaN	21.5033	NaN	21.0959	21.1578	21.3101	NaN	NaN	21.2357	21.458	20.8312	-0.135107	0		NaN		1	1	12.7	12.954	3.2796	1115
O54941	SWI/SNF-related matrix-associated actin-dependent regulator of chromatin subfamily E member 1	Smarce1	25.217	24.9554	24.7974	25.0367	24.8739	24.6396	24.9038	25.0509	24.4194	25.1058	24.5759	24.9039	0.0704924	0.103369		0.0896444		6	6	13.1	46.638	32.386	1116
O54950	5-AMP-activated protein kinase subunit gamma-1	Prkag1	17.4106	NaN	17.6297	NaN	NaN	NaN	NaN	NaN	18.7629	NaN	NaN	19.096	0	NaN		NaN		1	1	10	37.52	4.5187	1117
O54962	Barrier-to-autointegration factor;Barrier-to-autointegration factor, N-terminally processed	Banf1	24.2763	24.5035	24.6817	24.2721	24.2999	24.5769	24.3439	24.2593	24.8302	24.0447	24.2148	24.634	-0.179967	0.29174		0.110308		4	4	44.9	10.102	43.381	1118
O54984;A0A1B0GRE1	ATPase Asna1	Asna1	24.3793	24.6834	24.3516	24.3262	24.5618	24.4314	24.3896	24.4862	24.2742	24.4539	24.6816	24.46	0.148519	0.699585		0.201727		12	12	58.6	38.822	75.707	1119
O54988;O54988-2;A0A5F8MPV2	STE20-like serine/threonine-protein kinase	Slk	25.9599	26.0318	26.1257	26.1839	26.0247	26.2244	25.8335	26.3042	26.0847	26.0299	26.115	25.9928	-0.0282338	0.0701998		0.105251		21	19	23.5	141.46	121.99	1120
O55013	Trafficking protein particle complex subunit 3	Trappc3	22.9292	23.2204	23.3303	23.3001	23.4903	23.3962	22.9994	23.4924	23.2175	23.4145	22.9942	23.3069	0.00211779	0.00363883		0.250265		4	4	22.2	20.302	8.7128	1121
O55022	Membrane-associated progesterone receptor component 1	Pgrmc1	24.442	24.7366	24.6763	24.8285	24.5663	24.7072	24.6765	24.5091	24.7044	24.5702	24.7438	24.6886	0.0375404	0.179199		0.0761004		7	7	28.7	21.694	27.413	1122
Q924B0;O55023;Q80ZJ2;A0A0A6YW07;D3Z703	Inositol monophosphatase 1	Impa1	25.4017	25.3788	25.5512	25.4962	25.4	25.4726	25.4378	25.2255	25.5734	25.277	25.5608	25.5166	0.0392323	0.105337		0.0117731		14	14	52.3	30.429	53.098	1123
O55029	Coatomer subunit beta	Copb2	24.2302	24.438	24.9185	24.6454	24.7212	24.6952	24.2523	24.7152	24.8285	24.4333	24.7539	25.0434	0.144905	0.227567		0.100558		12	12	21.3	102.45	27.602	1124
O55098	Serine/threonine-protein kinase 10	Stk10	25.3402	25.5339	25.2421	25.2217	25.5611	25.3429	25.785	24.6468	24.8586	25.3261	24.9104	25.1773	0.0411231	0.0376939		0.189034		11	9	14.6	111.9	59.722	1125
O55106;F8WH41;F6Z700	Striatin	Strn	22.1881	22.1341	22.383	22.2323	21.9532	22.5088	22.4197	22.4353	22.5481	22.3592	22.2069	22.7984	-0.0128613	0.0236404		0.384865		8	8	19.6	85.965	19.522	1126
Q7TMG8;O55126	Protein NipSnap homolog 2	Gbas	18.2365	NaN	NaN	NaN	NaN	18.4665	18.5499	18.7507	19.3371	NaN	18.4715	19.7267	0.219836	0.142602		NaN		1	1	6.4	32.898	4.6654	1127
O55135;A6PWZ2;D6RG53;D6RJJ3;B1AZQ4	Eukaryotic translation initiation factor 6	Eif6	23.833	23.9196	23.8058	23.9718	23.9327	23.7931	24.078	23.6514	23.8458	23.9499	23.742	23.9338	0.0168444	0.0408742		0.0120146		7	7	53.5	26.511	20.762	1128
Q32Q92-2;Q32Q92;O55137;Q8BWN8;A0A1Y7VMZ4;Q91YQ6;Q9QYR7-2;Q6Q2Z6;Q9QYR7	Acyl-coenzyme A thioesterase 6;Acyl-coenzyme A thioesterase 1;Acyl-coenzyme A thioesterase 4;Acyl-coenzyme A thioesterase 3;Acyl-coenzyme A thioesterase 5	Acot6;Acot1;Acot4;Acot5;Acot3	NaN	NaN	NaN	NaN	NaN	NaN	NaN	NaN	NaN	22.2617	NaN	NaN	0	NaN		NaN		3	1	20.5	19.65	2.247	1129
O55142	60S ribosomal protein L35a	Rpl35a	24.6512	24.4463	24.3224	24.3862	24.2445	24.2387	24.1668	24.2241	23.983	24.1575	24.2421	24.0141	0.0132573	0.0459915		1.51365	+	6	6	35.5	12.554	10.093	1130
O55143;O55143-2	Sarcoplasmic/endoplasmic reticulum calcium ATPase 2	Atp2a2	27.1291	26.9859	27.0872	27.1979	27.1688	27.0478	27.2095	27.2583	27.0913	27.3009	27.1857	27.1918	0.0397422	0.25415		0.843819		30	23	32.2	114.86	202.16	1131
O55201;O55201-2;A0A140LJ34	Transcription elongation factor SPT5	Supt5h	24.7823	24.8854	24.6744	24.7141	24.8747	24.7369	24.7584	24.8893	24.5124	24.7054	24.8015	24.4277	-0.0751667	0.181901		0.165264		9	9	16.5	120.66	33.314	1132
O55222;D3YZA5;A0A1B0GRF6;A0A1B0GR42	Integrin-linked protein kinase	Ilk	25.4505	25.5202	25.3855	25.4672	25.4977	25.4805	25.8216	25.485	25.4875	25.7408	25.5973	25.53	0.0247027	0.0673935		0.572162		15	15	39.6	51.373	59.957	1133
Q9DCC1;O55236	mRNA-capping enzyme;Polynucleotide 5-triphosphatase;mRNA guanylyltransferase	Rngtt	24.7499	24.6202	24.6744	24.8327	24.7159	24.986	25.2713	24.9909	24.5638	24.7541	24.277	24.5228	-0.424023	0.790735		0.722358		2	2	5.5	66.879	3.6082	1134
O70145;A0A087WPH0	Neutrophil cytosol factor 2	Ncf2	26.5361	26.754	26.418	26.6182	26.5044	26.4893	26.6303	26.6772	26.5953	26.7769	26.5888	26.398	-0.0463772	0.154996		0.0747915		21	21	47.8	59.485	146.6	1135
O70172;A2ASS3;F6RJE8	Phosphatidylinositol 5-phosphate 4-kinase type-2 alpha	Pip4k2a	23.4065	23.604	23.8476	23.5813	23.4784	23.7103	23.5293	23.614	24.0052	23.6713	23.8205	23.8638	0.0690002	0.164708		0.24001		7	3	21	46.151	74.3	1136
O70194;A0A2R8VK20	Eukaryotic translation initiation factor 3 subunit D	Eif3d	24.0777	24.0523	24.6195	24.1831	24.5469	24.5987	24.3865	24.3904	24.7219	23.9219	24.58	24.6937	-0.101117	0.141355		0.11197		16	16	42.7	63.988	66.037	1137
O70200	Allograft inflammatory factor 1	Aif1	23.4882	23.6651	23.3481	23.0388	23.7073	23.6157	23.8376	23.2288	23.9551	23.6159	23.4212	24.0253	0.0136725	0.015795		0.129296		4	4	27.2	16.91	27.394	1138
O70250	Phosphoglycerate mutase 2	Pgam2	NaN	NaN	NaN	NaN	NaN	NaN	NaN	NaN	NaN	NaN	NaN	23.1335	0	NaN		NaN		8	2	21.7	28.827	2.8469	1139
O70251;A0A087WS46;G3UX43;G3UZ47;M0QWK5;M0QWH8	Elongation factor 1-beta	Eef1b;Eef1b2	26.2806	26.4683	26.1937	26.4762	26.4271	26.0883	26.119	25.949	26.4963	26.2788	26.2307	25.7985	-0.0854238	0.142375		0.222402		9	9	67.1	24.693	111.56	1140
O70252;D3YX62;D3YXN4	Heme oxygenase 2	Hmox2	24.7843	25.08	25.1096	25.107	25.1231	25.1383	24.7844	25.1897	25.3238	24.9708	24.8536	25.2331	-0.0801493	0.151679		0.0902956		8	8	53.3	35.738	125.49	1141
O70274	Protein tyrosine phosphatase type IVA 2	Ptp4a2	19.3307	19.7987	20.7871	19.6298	19.8512	20.3388	18.8695	19.7282	20.1454	19.5496	19.6836	NaN	0.0355612	0.0239086		NaN		1	1	9	19.127	6.7717	1142
O70310	Glycylpeptide N-tetradecanoyltransferase 1	Nmt1	21.9718	22.4849	22.7364	22.4101	22.4003	22.5226	21.9239	22.5471	23.0312	22.2956	22.5235	23.09	0.135626	0.124655		0.0498403		5	5	14.7	56.888	27.606	1143
O70311;F7APP3;A2AJH3	Glycylpeptide N-tetradecanoyltransferase 2;Glycylpeptide N-tetradecanoyltransferase	Nmt2	NaN	NaN	NaN	NaN	NaN	NaN	NaN	NaN	21.9929	NaN	NaN	NaN	0	NaN		NaN		2	2	4.7	60.484	4.5281	1144
S4R1E5;O70325-2;O70325;O70325-3	Glutathione peroxidase;Phospholipid hydroperoxide glutathione peroxidase, mitochondrial	Gpx4	20.1929	20.0961	19.6263	NaN	20.2759	19.9033	20.1473	NaN	20.2605	NaN	20.1618	NaN	-0.0421419	0		NaN		2	2	23.6	17.937	2.2424	1145
S4R1V0;O70400	PDZ and LIM domain protein 1	Pdlim1	21.0377	21.2494	20.9475	21.2167	20.9351	20.9713	20.8263	20.8227	21.1078	21.1058	20.9921	20.8619	0.0676467	0.224279		0.216821		2	2	14.6	21.368	4.3502	1146
O70469	Docking protein 2	Dok2	24.3111	24.6338	24.4839	24.2936	24.1696	23.718	24.3803	24.5811	24.1842	24.3187	24.2975	23.9605	-0.189639	0.509357		0.755041		10	10	35	45.522	67.243	1147
O70475;D3YXP9	UDP-glucose 6-dehydrogenase	Ugdh	21.7239	22.1349	22.3685	21.8174	22.3142	22.2993	21.9632	22.3254	22.218	21.6681	22.2333	22.7689	0.0545648	0.0561689		0.0151371		6	6	18.7	54.831	14.673	1148
Q6ZWQ5;Q3TGS7;Q3V2H3;O70493	Sorting nexin-12	Snx12	24.0532	23.9403	23.893	24.1296	23.7454	23.8635	23.7611	23.3903	23.865	23.6718	23.8886	23.5537	0.0325565	0.0650544		0.670975		8	7	44.4	18.884	27.258	1149
O70503;O70503-2	Very-long-chain 3-oxoacyl-CoA reductase	Hsd17b12	26.3064	25.7461	26.2997	26.4587	26.3506	26.3358	26.1968	26.7899	26.1783	26.517	26.6847	26.3564	0.131028	0.231399		0.481187		6	6	21.2	34.741	36.226	1150
O70572	Sphingomyelin phosphodiesterase 2	Smpd2	19.9624	19.9582	19.7396	19.7265	20.1541	19.9107	19.8373	19.8561	20.3745	19.8261	20.3231	20.2019	0.0944227	0.152624		0.185027		2	2	6.7	47.466	2.8277	1151
O70591;F8WJ30	Prefoldin subunit 2	Pfdn2	23.673	22.2711	21.4601	NaN	23.1079	21.1868	23.7171	NaN	NaN	21.3546	19.8328	21.5524	-2.80385	0		NaN		2	2	22.1	16.534	5.9442	1152
O88324	CD83 antigen	Cd83	20.7781	20.7402	20.755	20.7323	20.874	20.7207	20.2831	20.5939	20.538	NaN	20.7203	20.8042	0.290575	0.971276		NaN		2	2	17.3	21.312	3.4254	1153
O88325		Naglu	22.7633	22.9244	23.0524	22.6426	23.3636	23.1752	23.1719	23.5229	22.8102	23.1212	23.1144	23.2701	0.000240326	0.000369546		0.195766		8	8	18.1	82.595	40.193	1154
O88342;A0A0J9YU05	WD repeat-containing protein 1	Wdr1	28.6745	28.6837	28.901	28.9254	28.7786	28.9145	28.8794	28.8244	28.9891	28.77	28.902	29.0813	0.0201842	0.0688854		0.431408		38	38	72.1	66.406	323.31	1155
O88430	C-C motif chemokine 22	Ccl22	23.2768	23.3863	23.4866	23.0432	23.8319	23.6185	23.3314	24.1345	23.5711	23.5187	23.7815	23.4422	-0.0982647	0.1403		0.158932		2	2	25	10.302	4.0067	1156
O88441	Metaxin-2	Mtx2	22.6759	22.2636	22.8437	22.3255	22.6018	22.8295	22.217	22.8254	22.453	21.6205	22.2042	22.5894	-0.360412	0.469008		0.411113		5	5	33.1	29.758	19.511	1157
O88456;A0A0R4J1C2	Calpain small subunit 1	Capns1	25.5769	25.4931	25.4468	25.5076	25.7114	25.4491	25.4995	25.8481	25.3694	25.9728	25.791	25.4171	0.154612	0.287408		0.223716		8	8	47	28.406	98.647	1158
O88512	AP-1 complex subunit gamma-like 2	Ap1g2	20.3741	20.5755	20.9869	20.6952	20.2497	20.6177	21.1224	20.9922	20.3728	20.4652	20.2096	20.5089	-0.434562	0.805934		0.435228		1	1	1.3	87.862	2.7913	1159
O88531;B1B0P8;B1B0P9	Palmitoyl-protein thioesterase 1	Ppt1	25.2976	25.0421	24.4768	24.4174	24.3732	24.0893	24.9215	23.8892	24.114	24.9139	24.4831	23.8086	0.0936476	0.0731413		0.499258		3	3	17	34.49	5.778	1160
O88543;D3Z036;F6YCA7	COP9 signalosome complex subunit 3	Cops3	22.467	22.6815	22.7005	22.7625	22.8349	22.8571	22.8112	23.1289	23.2853	22.8675	22.9	23.0746	-0.127785	0.344721		1.53784	+	9	9	37.4	47.832	37.862	1161
O88544;F6QTS1;D3Z1R9;D3YV99	COP9 signalosome complex subunit 4	Cops4	23.3801	23.6254	24.1109	23.7399	23.9025	24.3927	23.9613	23.8938	24.7197	24.0408	23.9317	24.0155	-0.195583	0.297432		0.370291		7	7	29.6	46.284	34.455	1162
O88569;A0A0N4SUM2	Heterogeneous nuclear ribonucleoproteins A2/B1	Hnrnpa2b1	30.288	30.3713	30.3087	30.3335	30.2812	30.2589	30.3388	30.1629	30.2192	30.1542	30.3179	30.281	0.0107174	0.0513594		0.323233		25	1	73.9	37.402	323.31	1163
O88569-3	Heterogeneous nuclear ribonucleoproteins A2/B1	Hnrnpa2b1	26.0129	25.9661	25.9785	25.427	25.6821	26.032	25.8398	25.1064	25.2971	25.3358	25.52	25.5959	0.0694904	0.107768		1.05796		25	1	90.4	32.46	5.668	1164
O88587;O88587-2;D3Z227	Catechol O-methyltransferase	Comt	24.3972	24.739	25.0704	24.6686	24.8893	24.7462	24.2971	24.4554	25.226	24.6604	24.9068	25.1538	0.247475	0.316151		0.0824258		7	7	39.2	29.486	42.806	1165
O88593	Peptidoglycan recognition protein 1	Pglyrp1	21.491	20.6904	21.1776	21.4982	20.8884	21.4043	21.1053	21.0141	21.3028	21.0119	21.0659	21.5045	0.0533714	0.108499		0.0287077		2	2	25.8	20.489	10.111	1166
O88630	Golgi SNAP receptor complex member 1	Gosr1	23.8409	23.0161	23.1181	23.1479	22.8386	22.9568	23.0968	22.9591	22.8598	22.8468	23.4164	23.1357	0.161025	0.379552		0.363966		2	2	12	28.489	8.6778	1167
O88653;A0A0G2JGQ3	Ragulator complex protein LAMTOR3	Lamtor3	22.9644	22.9094	22.9295	23.5833	22.7581	23.2023	23.4715	22.5046	23.2747	23.0649	23.2111	22.9399	-0.011596	0.0125493		0.0744638		2	2	41.1	13.553	13.392	1168
O88668;J3QP41;K4DI63	Protein CREG1	Creg1	21.5494	22.2095	22.4057	21.369	21.0706	22.0456	22.4107	21.7874	22.0446	22.2486	22.0905	22.1319	0.0761121	0.151958		0.715346		3	3	18.6	24.452	7.9995	1169
O88685;A2AGN7;B7ZCF1;A0A087WPH7;F6Q2E3	26S protease regulatory subunit 6A	Psmc3	25.1598	25.325	25.3426	25.1588	25.3695	25.4274	24.9618	25.3805	25.6786	25.0853	25.3839	25.4595	-0.0307414	0.0442425		0.00563539		15	15	54.1	49.548	130.13	1170
O88696	ATP-dependent Clp protease proteolytic subunit, mitochondrial	Clpp	21.5516	21.4864	21.8799	22.0546	21.7192	21.3299	21.3138	21.7143	22.1287	21.038	21.2883	22.2772	-0.18447	0.154866		0.0208909		3	3	21.7	29.8	15.16	1171
O88746;Q3UDC3;A0A1D5RM84;A0A1D5RM45;A0A1D5RL90;O88746-2;A0A1D5RM12	Target of Myb protein 1	Tom1	23.6486	23.9045	23.6396	23.6039	23.8647	23.86	23.922	24.1254	24.1144	23.8698	24.2304	24.1149	0.0177377	0.0485848		1.33656	+	12	12	61.4	54.325	73.396	1172
Q3UGN9;O88811-2;O88811;P70297	Signal transducing adapter molecule 2;Signal transducing adapter molecule 1	Stam;Stam2	26.0619	25.3556	24.8873	24.2051	25.5153	25.1506	25.8143	24.0033	21.0873	25.3022	24.3198	25.1484	1.28845	0.384443		0.37619		1	1	2.2	51.144	2.6857	1173
Q3TNB8;O88842	FYVE, RhoGEF and PH domain-containing protein 3	Fgd3	22.2009	21.8106	22.3187	22.2166	22.1762	22.3153	22.3646	22.4002	NaN	22.1215	22.4806	21.9894	-0.185226	0.396445		NaN		1	1	4	80.665	4.6345	1174
O88844;A0A087WPT4;A0A087WRS9;D3YVY3;A0A087WRM4	Isocitrate dehydrogenase [NADP] cytoplasmic	Idh1	27.2321	27.198	27.379	27.381	27.2688	27.3331	27.3373	27.2041	27.4448	27.1626	27.1637	27.2316	-0.142746	0.909279		0.682967		29	28	61.8	46.674	226.82	1175
O88855	Leukotriene B4 receptor 1	Ltb4r	22.4691	22.716	23.0024	22.5126	22.7501	22.9133	22.6898	22.5657	22.5584	22.8681	22.832	22.8448	0.243651	2.2859		0.359248		3	3	6.6	38.252	9.9794	1176
O88939-2;O88939;D3YVF8;D3Z4C3	Zinc finger and BTB domain-containing protein 7A	Zbtb7a	23.5695	23.5465	23.2833	23.6745	23.5752	23.3343	23.5114	23.9116	22.223	23.5859	23.4252	22.6458	0.00366656	0.00204159		0.0821201		2	2	5.7	59.778	5.0977	1177
O88952;Q8JZS0	Protein lin-7 homolog C;Protein lin-7 homolog A	Lin7c;Lin7a	24.6797	24.1102	24.2443	24.1115	24.2898	24.0132	24.4503	24.0604	24.0425	24.298	24.4086	23.4579	-0.12955	0.146725		0.125879		2	2	12.7	21.834	7.2308	1178
O88983	Syntaxin-8	Stx8	20.4234	20.9106	20.4912	21.1634	20.1347	20.6239	19.9787	20.5316	20.0671	19.8907	20.4981	20.9927	0.268063	0.301047		0.233787		2	2	14.8	26.925	20.228	1179
O89017	Legumain	Lgmn	23.3314	23.1821	23.6389	23.0283	23.6661	23.8034	23.4246	23.8108	23.6079	23.8788	24.3637	23.646	0.348384	0.660205		0.679197		2	2	5.1	49.372	7.5026	1180
O89023	Tripeptidyl-peptidase 1	Tpp1	22.9744	22.5299	23.2608	23.7126	22.8617	23.3672	22.6559	23.7837	23.2048	23.3366	23.3671	23.2853	0.114882	0.129198		0.227179		1	1	2.5	61.341	7.2448	1181
O89053;G3UYK8;D3YW57;G3UX53;D3YXM2	Coronin-1A;Coronin	Coro1a	30.0909	30.1865	30.2607	30.1339	30.2443	30.2405	30.1643	30.501	30.2629	30.3168	30.3978	30.2473	0.0111961	0.0347371		0.473945		34	22	59	50.989	323.31	1182
O89079;D3Z315;E9Q6I5;F6YFR7;F6XIG5	Coatomer subunit epsilon	Cope	25.5125	25.525	25.4636	25.5907	25.4204	25.6425	25.5092	25.5012	26.0751	25.6157	25.3581	25.8447	-0.0890242	0.139358		0.143201		12	12	44.5	34.567	85.487	1183
O89086;S4R2M6	RNA-binding protein 3	Rbm3	21.4387	21.0044	20.8832	20.9587	20.6672	20.4827	20.9664	20.5578	20.4293	21.2234	20.4942	20.2758	0.0133254	0.0133892		0.44343		7	1	66	16.604	3.9796	1184
O89100	GRB2-related adaptor protein 2	Grap2	23.052	23.0102	22.3488	22.6406	22.9643	22.415	22.7166	23.0902	NaN	22.3685	NaN	22.7894	-0.32447	0.43409		NaN		2	2	6.8	36.81	3.0745	1185
P00375	Dihydrofolate reductase	Dhfr	21.6657	22.1216	22.1594	21.771	21.6469	21.995	22.0738	22.1745	22.2844	21.7056	22.3257	22.1478	-0.11783	0.239127		0.483776		4	4	29.4	21.606	8.6487	1186
P00397	Cytochrome c oxidase subunit 1	Mtco1	22.852	22.7487	22.9633	22.7401	23.3523	23.828	23.186	23.0161	23.1186	23.0845	22.5681	22.6569	-0.337048	0.944845		0.657016		1	1	6.2	56.909	28.927	1187
P00405	Cytochrome c oxidase subunit 2	Mtco2	26.3208	27.0283	26.4125	26.4644	26.8961	26.3875	26.4467	26.4522	26.4892	26.4243	26.7494	26.0669	-0.0491562	0.0884437		0.0721313		5	5	36.6	25.976	125.08	1188
P00493	Hypoxanthine-guanine phosphoribosyltransferase	Hprt1	NaN	NaN	NaN	NaN	NaN	NaN	20.9567	20.9545	20.7389	NaN	NaN	19.7647	-1.11861	0		NaN		1	1	4.6	24.57	2.2378	1189
P00920;A0A0A6YX78	Carbonic anhydrase 2	Ca2	22.9022	22.8955	22.9741	22.8664	22.783	22.9761	23.0859	23.2135	23.2512	23.1182	23.3339	23.0476	-0.0169843	0.0590547		1.98971	+	7	7	46.2	29.032	21.981	1190
P01590	Interleukin-2 receptor subunit alpha	Il2ra	23.1179	23.1137	23.4515	23.2407	23.0525	23.2348	23.1504	23.5035	22.95	23.2461	23.4675	23.5447	0.218133	0.517866		0.345349		3	3	16.8	30.723	10.652	1191
P01887	Beta-2-microglobulin	B2m	24.6673	25.0542	25.0079	24.9563	24.9971	25.0221	24.7401	24.7534	24.8911	24.8691	24.66	24.9829	0.0424767	0.149043		0.404271		5	5	66.4	13.779	14.769	1192
P01899;G3UZP7;P01897;P01896;Q8HWB2	H-2 class I histocompatibility antigen, D-B alpha chain;H-2 class I histocompatibility antigen, L-D alpha chain	H2-D1;H2-L	25.5975	25.6772	25.6141	25.7257	25.5648	25.6952	25.669	25.6999	25.9239	25.485	25.5585	26.1011	-0.0494213	0.08319		0.0829261		13	11	36.5	40.836	69.945	1193
P01901;Q3TH01;A0A494BA33;A0A494BAT0;G3UXW2;P14428;P03991;P14430;A0A0B4J1G3;P79568;P04223;P04223-2;A0A494B9G8;P01900;A0A494B9G2;E9PWT4;P14426;E9QJR9;P01902;P01895-2;P01895;P14429;G3UXE9;E9PX63;P14431;P01898;O19441;A7VMS6;E9Q0G4;L7N260	H-2 class I histocompatibility antigen, K-B alpha chain	H2-K1	28.2364	28.3336	28.1215	28.4163	28.4375	28.125	28.2021	28.2328	28.1806	28.0649	28.157	28.2357	-0.0526581	0.43711		0.46032		14	12	41.5	41.301	118.32	1194
P02301;P84244;E0CZ27	Histone H3.3C;Histone H3.3;Histone H3	H3f3c;H3f3a	23.5653	24.7143	24.7729	23.9308	23.4914	24.0701	23.7169	24.234	24.1781	23.849	24.2332	23.723	-0.107935	0.183252		0.300222		17	2	65.4	15.315	82.429	1195
P02798	Metallothionein-2	Mt2	22.7863	22.4433	22.6019	22.5758	22.1252	21.6428	22.278	22.7406	21.9621	22.5318	22.2071	21.831	-0.136955	0.170591		0.391598		2	2	62.3	6.1153	11.287	1196
P03893	NADH-ubiquinone oxidoreductase chain 2	Mtnd2	NaN	21.7412	21.2315	20.1383	20.9722	21.3298	20.7657	21.0515	20.7666	20.6608	20.5565	21.1378	-0.0762609	0.139196		NaN		1	1	7.5	38.752	2.2242	1197
P03921	NADH-ubiquinone oxidoreductase chain 5	Mtnd5	21.0497	22.0637	20.4635	20.8081	20.5842	20.5275	21.0193	21.5416	20.5821	21.9285	21.5282	21.0561	0.456627	0.537476		0.508247		2	2	4.4	68.474	4.7484	1198
P03930	ATP synthase protein 8	Mtatp8	24.5578	24.9874	24.7395	25.3206	24.9171	24.6335	24.8746	24.5606	24.7078	24.8259	24.5787	24.8527	0.0380599	0.109358		0.226143		4	4	31.3	7.7662	9.2149	1199
P03958	Adenosine deaminase	Ada	20.2512	20.8927	20.4955	20.9189	20.4913	20.6402	20.7467	21.1074	20.6646	21.9969	20.87	20.204	0.184036	0.124549		0.156402		3	3	17.9	39.991	9.9742	1200
P04441	H-2 class II histocompatibility antigen gamma chain	Cd74	26.8978	26.3598	26.666	26.7645	26.3319	26.7666	26.6641	26.4597	26.8921	26.4378	26.327	26.5822	-0.222973	0.70065		0.200637		11	2	34.1	31.557	137.87	1201
P04441-2	H-2 class II histocompatibility antigen gamma chain	Cd74	19.3492	NaN	19.9376	20.0663	20.3398	21.0142	19.2073	20.8859	21.1459	20.4852	20.6317	21.5573	0.478396	0.276911		NaN		10	1	40.9	24.454	5.0616	1202
P05063	Fructose-bisphosphate aldolase C	Aldoc	28.8921	28.7284	28.6449	28.9247	28.7331	28.7545	28.8643	28.6262	28.7854	28.7904	28.7585	28.5638	-0.0544154	0.211915		0.103424		27	24	58.4	39.394	257.13	1203
P05064;A6ZI44;D3YWI1;D3Z510;A0A0U1RPN8;A0A0U1RPT5;Q9CPQ9;A6ZI46;D3YV98;A6ZI47	Fructose-bisphosphate aldolase A;Fructose-bisphosphate aldolase	Aldoa	31.0712	31.1187	31.1291	31.2475	31.1954	31.171	31.1809	31.2381	31.2387	31.2301	31.1344	31.2702	-0.00761286	0.0590783		1.28501		37	34	85.2	39.355	323.31	1204
P05132;P05132-2;P68181-2;P68181-3;P68181;A0A0G2JFT9;H6TMF5	cAMP-dependent protein kinase catalytic subunit alpha;cAMP-dependent protein kinase catalytic subunit beta	Prkaca;Prkacb	25.8598	25.7446	25.5402	25.6185	25.4276	25.5592	25.4595	25.4949	25.5361	25.6333	25.6361	25.2135	-0.00251134	0.00579313		0.493608		6	2	16	40.57	21.184	1205
P05202	Aspartate aminotransferase, mitochondrial	Got2	21.6421	21.2478	21.4438	20.6902	NaN	22.081	22.4613	22.143	22.893	21.627	21.8441	22.9777	-0.349452	0.301005		NaN		3	3	10.9	47.411	8.0543	1206
P06537-5;P06537-3;P06537;E9Q310;D6RIL1;D3Z473;A3KN90;P06537-4;P06537-2	Glucocorticoid receptor	Nr3c1;Nr3c2	22.1708	21.9154	22.5312	22.0351	22.1962	22.3665	21.6814	22.0649	22.5209	22.1165	22.5336	21.898	0.0936273	0.11076		0.0155165		2	2	5.8	82.998	3.6312	1207
P06745;A0A0U1RQ72;A0A0U1RP97;A0A0U1RQ18;CON__Q3ZBD7	Glucose-6-phosphate isomerase	Gpi	26.6123	26.7052	26.8427	26.7758	26.9884	26.6431	26.7396	26.942	26.8196	26.921	26.9391	26.9808	0.113251	0.856386		0.689103		20	20	51.1	62.766	258.64	1208
P06797;A0A1Y7VP49;A0A1Y7VNM3	Cathepsin L1;Cathepsin L1 heavy chain;Cathepsin L1 light chain	Ctsl	26.0857	26.4031	26.1829	26.4022	26.0079	26.2169	26.0125	26.0537	26.0979	26.0465	26.2331	26.1196	0.0783005	0.586069		0.339054		6	6	35.9	37.547	88.634	1209
S4R1M0;P06800-6;P06800-5;P06800;A0A0A6YXM4	Protein-tyrosine-phosphatase;Receptor-type tyrosine-protein phosphatase C	Ptprc	26.9626	27.2569	27.1512	27.2109	27.2626	27.2451	27.3116	27.2485	27.3879	27.2554	27.3879	27.2954	-0.00311343	0.0184071		1.02468		28	28	29.4	128.57	223.71	1210
P07356;B0V2N7;B0V2N8;B0V2N5	Annexin A2;Annexin	Anxa2	30.1755	30.2955	30.2795	30.2792	30.3433	30.3328	30.2379	30.2619	30.298	30.2471	30.3088	30.2433	0.000456492	0.00544168		0.499219		46	46	91.4	38.676	323.31	1211
P07901;B7ZC50;A2A6A2;B7ZC49	Heat shock protein HSP 90-alpha	Hsp90aa1	27.229	27.2381	27.2988	27.2775	27.3175	27.3384	27.2518	27.4377	27.5062	27.3881	27.4129	27.4394	0.0148977	0.0671178		1.10107		45	29	54	84.787	323.31	1212
P08030;A0A1D5RLR6	Adenine phosphoribosyltransferase	Aprt	24.1464	24.1985	23.7246	23.8533	23.6935	23.7495	23.9046	23.7742	23.8179	24.2173	23.8893	23.7492	0.119677	0.344458		0.426368		7	7	50	19.724	61.551	1213
P08071;A0A0G2JEA3;A0A0G2JGX1	Lactotransferrin	Ltf	25.1118	25.0372	25.1112	25.3384	25.1164	25.1248	25.0286	25.0968	25.3495	25.0208	25.1538	25.5554	0.0850309	0.170997		0.128524		12	12	20.5	77.837	55.505	1214
P08113;F7C312	Endoplasmin	Hsp90b1	29.549	29.505	29.6357	29.5023	29.605	29.78	29.5692	29.5935	29.8864	29.582	29.5296	29.9289	-0.00286802	0.00582222		0.109621		52	51	55.6	92.475	323.31	1215
P08207	Protein S100-A10	S100a10	29.3047	29.4916	29.1851	29.3119	29.275	29.3469	29.596	29.4967	29.7373	29.4775	29.3486	29.4621	-0.180602	1.05047		1.52876	+	6	6	87.6	11.186	99.7	1216
P08226;A0A1B0GX15;G3UWN5;G3UZM8	Apolipoprotein E	Apoe	NaN	NaN	NaN	22.7679	22.8489	22.8466	22.4648	22.536	22.5175	22.7792	22.5249	NaN	0.145889	0.627345		NaN		3	3	12.5	35.866	5.9989	1217
P08228	Superoxide dismutase [Cu-Zn]	Sod1	28.9549	28.9119	29.024	29.1005	28.9404	28.97	28.9973	28.923	28.9165	29.0867	28.9812	28.725	-0.0146605	0.0453473		0.0664276		12	12	63	15.942	207.7	1218
P08249;A0A0G2JGY4;A0A0G2JF23	Malate dehydrogenase, mitochondrial	Mdh2	22.7796	23.0826	22.8512	23.0159	22.8538	22.769	23.157	22.662	22.5167	23.1208	22.8618	22.847	0.164635	0.315923		0.0964558		7	7	37.9	35.611	19.228	1219
P08752;A0A0A6YWA9;B2RSH2;A2AE32;P20612;Q3V3I2;P50149;A2A610;A2AE31;Q8C040;Q8BHK8;F6QPU5;P18872-2;P18872	Guanine nucleotide-binding protein G(i) subunit alpha-2	Gnai2	27.8836	27.6292	27.8178	27.8558	27.8012	27.8786	27.9434	27.8763	27.7785	27.8185	28.0532	27.9054	0.0596275	0.288253		0.405797		20	18	56.6	40.489	323.31	1220
P08905;P17897	Lysozyme C-2	Lyz2	30.0602	29.9686	29.8997	29.9371	29.8362	29.7385	29.8335	29.5597	29.67	29.7733	29.7578	29.6297	0.0325247	0.13047		1.50101	+	12	12	76.4	16.689	323.31	1221
P09055;P09055-2	Integrin beta-1	Itgb1	25.8313	25.7908	25.7273	25.9978	25.7037	25.7005	25.8913	25.6982	25.7476	25.6852	25.7266	25.8409	-0.0281563	0.140248		0.0201565		14	14	22.7	88.231	55.952	1222
P09103;E9Q8G8	Protein disulfide-isomerase	P4hb	29.14	29.2022	29.2264	29.2907	29.1248	29.4086	29.3937	29.444	29.4757	29.3913	29.3494	29.4915	-0.0270627	0.217359		1.63418	+	45	45	76.8	57.058	323.31	1223
P09405	Nucleolin	Ncl	28.3345	28.4227	28.444	28.3664	28.2553	28.4969	28.2079	28.4878	28.5173	28.3137	28.5273	28.229	-0.0476913	0.132306		0.0155847		25	25	38.8	76.722	323.31	1224
P09411;S4R2M7;P09041	Phosphoglycerate kinase 1;Phosphoglycerate kinase	Pgk1	30.2695	30.3682	30.441	30.4758	30.2263	30.3579	30.3946	30.2447	30.6263	30.3556	30.3771	30.4709	-0.0206286	0.0614482		0.0505663		53	53	99.5	44.55	323.31	1225
P09581	Macrophage colony-stimulating factor 1 receptor	Csf1r	24.0036	23.6278	23.3684	23.8534	23.4256	22.963	23.941	23.5989	21.8807	23.6822	23.9444	22.1368	0.114274	0.0459144		0.0667318		3	3	3.3	109.18	5.6109	1226
P09671;A0A3B2WBF0	Superoxide dismutase [Mn], mitochondrial	Sod2	25.2238	25.5924	25.5957	25.4021	25.7089	25.3662	25.5369	25.6031	25.2755	25.9905	25.6949	25.5559	0.275263	0.780939		0.49093		8	8	48.2	24.603	37.249	1227
Q3THW5;P0C0S6;Q8R029;Q3UA95;G3UWL7	Histone H2A.V;Histone H2A.Z;Histone H2A	H2afv;H2afz	26.5017	26.7357	27.192	27.4273	26.7776	26.8831	26.896	26.8948	27.0782	26.8741	26.7068	26.5454	-0.247557	1.03098		0.309169		7	5	56.2	13.509	122.01	1228
P0C6B7	Immunoglobulin superfamily member 6	Igsf6	24.0292	24.0239	23.7966	24.535	23.6598	23.665	23.7949	24.092	23.7852	23.9403	23.8312	23.5558	-0.114927	0.307358		0.0630474		1	1	7.6	26.354	7.965	1229
P0DN34			22.8565	23.0152	23.8606	23.3602	23.1388	23.2855	23.0386	23.4786	23.469	23.5401	23.434	23.372	0.119979	0.321239		0.075047		1	1	19.3	6.954	4.4102	1230
P0DOV1-2;P0DOV1			24.1935	24.1169	23.8754	24.0273	24.003	23.9642	24.0066	23.9879	23.9155	24.0919	23.963	24.3131	0.152649	0.651671		0.315255		4	2	22	46.776	11.341	1231
P0DOV2			25.878	25.9467	25.8559	25.8583	26.1799	26.1712	25.7956	25.6059	25.6687	26.0032	25.8364	25.8955	0.221636	1.39394		1.63269	+	8	5	26.5	69.437	54.836	1232
P0DP28;P0DP27;P0DP26;A0A3Q4EHJ0;Q9D6P8;A0A1Y7VK66			27.6983	28.1789	27.6551	27.6809	28.1829	28.207	27.9528	28.0198	28.0655	28.2035	28.0897	28.3041	0.186422	1.2494		0.486311		8	8	71.1	16.837	323.31	1233
P10085	Myoblast determination protein 1	Myod1	25.2828	25.2419	24.4575	25.4193	24.9126	24.3152	25.4303	25.2801	24.3752	24.7542	24.952	24.2049	-0.391497	0.418919		0.112217		1	1	2.8	34.233	2.4128	1234
P10107;A0A494BBD8	Annexin A1	Anxa1	30.4408	30.3975	30.2595	30.4426	30.2598	30.3727	30.3427	30.2241	30.4962	30.2147	30.2206	30.4741	-0.0512155	0.166012		0.0390538		54	53	90.5	38.734	323.31	1235
P10126;D3YZ68;D3Z3I8;P62631	Elongation factor 1-alpha 1	Eef1a1	30.1357	30.3501	30.2064	30.0794	30.3466	30.3035	30.4384	30.5643	30.5127	30.3271	30.4591	30.4124	-0.105577	0.927544		1.53139	+	31	31	72.3	50.113	323.31	1236
P10404;P11370	MLV-related proviral Env polyprotein;Surface protein;Transmembrane protein		22.9688	23.4701	23.5706	23.6398	23.1644	23.4558	23.334	23.3291	23.6202	23.0093	23.3549	23.3978	-0.173786	0.483981		0.0986804		5	5	11.9	69.612	11.589	1237
P10605	Cathepsin B;Cathepsin B light chain;Cathepsin B heavy chain	Ctsb	27.2571	27.2932	27.1757	27.402	27.194	27.272	27.4999	27.7313	27.9092	27.6634	27.3782	27.4853	-0.204523	0.637158		1.95114	+	7	7	34.8	37.279	74.742	1238
P10639	Thioredoxin	Txn	25.0409	25.1036	25.1777	25.26	24.7807	24.9765	25.2558	24.8358	25.4553	24.7525	24.9715	25.3519	-0.156983	0.245244		0.0872119		7	7	89.5	11.675	29.501	1239
P10649;A2AE89;F6WHQ7;D3YZ29;D3YVP6;D3YX76;A2AE91;E9QAC8;D3YVP5;Q8R5I6;Q80W21;P15626;E9PV63;E9PVM7;P48774	Glutathione S-transferase Mu 1	Gstm1	26.2146	26.1609	26.128	26.4019	26.2769	26.1911	26.3992	26.232	26.4092	26.2883	26.2137	26.2858	-0.0842209	0.60387		0.933169		16	16	54.6	25.97	123.9	1240
P10711;E9PYD5;P10711-2	Transcription elongation factor A protein 1	Tcea1	25.0732	24.8656	24.9904	25.1059	24.8933	24.8615	24.9818	24.8624	24.9375	25.0289	24.8583	24.7303	-0.0547059	0.229945		0.135659		13	13	51.5	33.88	51.691	1241
P10810	Monocyte differentiation antigen CD14	Cd14	22.6581	22.5312	22.4869	22.5312	22.54	22.6839	22.6182	22.8395	23.0399	22.8857	22.7871	23	0.0584145	0.160756		1.47998	+	6	6	23.8	39.203	43.145	1242
P10833	Ras-related protein R-Ras	Rras	22.5467	22.298	23.004	22.7786	22.8817	22.8695	22.4271	23.1877	23.09	22.6388	22.9074	22.8946	-0.0880216	0.126798		0.184984		4	2	31.2	23.764	10.071	1243
P10852;P10852-2;A0A0U1RP98;A0A0U1RPK4;A0A0U1RPL8;A0A0U1RPG5;A0A0U1RP32	4F2 cell-surface antigen heavy chain	Slc3a2	25.3714	25.21	25.4412	25.5283	25.5383	25.5667	25.4549	25.354	25.7228	25.4271	25.6114	25.6264	0.0443738	0.127817		0.678485		13	13	41.4	58.336	97.904	1244
Q8CGP2;Q64475;P10853;Q8CGP2-2;Q8CBB6;Q8CGP1;P70696;Q9D2U9;Q8CGP0;Q64524	Histone H2B type 1-P;Histone H2B type 1-B;Histone H2B type 1-F/J/L;Histone H2B;Histone H2B type 1-K;Histone H2B type 1-A;Histone H2B type 3-A;Histone H2B type 3-B	Hist1h2bp;Hist1h2bb;Hist1h2bf;Hist1h2br;Hist1h2bk;Hist1h2ba;Hist3h2ba;Hist3h2bb	33.3702	33.4116	33.104	33.2344	33.0297	32.9527	32.9287	33.1172	33.0084	33.125	33.0308	32.5632	-0.111766	0.242189		0.767531		23	4	74.6	13.992	323.31	1245
Q6ZWY9;Q64525;Q64478;P10854	Histone H2B type 1-C/E/G;Histone H2B type 2-B;Histone H2B type 1-H;Histone H2B type 1-M	Hist1h2bc;Hist2h2bb;Hist1h2bh;Hist1h2bm	26.3224	26.5337	26.4788	26.4009	27.1831	26.7044	25.9802	26.5298	26.747	26.2427	26.3193	25.6623	-0.344179	0.485585		0.74652		21	2	74.6	13.906	83.929	1246
P10922	Histone H1.0;Histone H1.0, N-terminally processed	H1f0	26.2551	25.5937	26.3158	26.009	25.6354	26.1772	25.8143	26.0752	25.9213	26.1512	26.0156	25.7019	0.019324	0.0430453		0.0245903		7	7	24.7	20.861	23.95	1247
P11031	Activated RNA polymerase II transcriptional coactivator p15	Sub1	22.8802	23.0396	23.2318	23.1374	23.1382	23.3794	23.2505	23.3574	23.2974	23.1435	23.3623	23.3565	-0.0143452	0.0636791		0.816746		3	3	30.7	14.427	5.0502	1248
P11087-2;P11087	Collagen alpha-1(I) chain	Col1a1	NaN	NaN	NaN	NaN	NaN	NaN	NaN	NaN	NaN	NaN	NaN	18.3501	0	NaN		NaN		1	1	0.8	117.82	2.743	1249
P11152	Lipoprotein lipase	Lpl	19.0975	19.5186	19.8088	19.328	19.2358	19.5422	NaN	19.0016	NaN	18.7375	19.0436	19.522	0.0994733	0		NaN		1	1	6.5	53.109	2.2889	1250
P11247;F7DC05	Myeloperoxidase;Myeloperoxidase light chain;Myeloperoxidase heavy chain	Mpo	25.2785	25.1996	25.0464	25.4339	25.1416	25.1904	25.6047	25.4845	25.1376	25.1611	25.0971	24.874	-0.364886	1.0396		0.822378		13	8	17.5	81.181	24.741	1251
P11352;A0A0A6YY34;A0A0A6YVV2	Glutathione peroxidase 1;Glutathione peroxidase	Gpx1	22.0529	22.1202	21.7546	20.9859	22.1809	21.8273	22.1385	22.0127	21.4524	22.3094	22.1942	21.5233	0.14116	0.164347		0.119927		4	4	33.8	22.329	15.32	1252
P11438	Lysosome-associated membrane glycoprotein 1	Lamp1	24.4688	23.8417	23.5362	24.0886	24.2858	23.8204	24.8208	23.9659	23.3425	25.404	24.4273	24.3398	0.680656	0.550022		0.464653		2	2	5.4	43.865	8.7749	1253
P11440;D3Z2T9	Cyclin-dependent kinase 1	Cdk1	24.3351	24.9509	25.0986	25.1355	24.8877	24.9837	24.8435	24.7192	25.0753	25.315	24.7525	25.2332	0.220885	0.468326		0.242883		4	2	13.1	34.106	3.5613	1254
P11499;E9Q3D6;E9Q0C3;E9PX27;D3Z1R1	Heat shock protein HSP 90-beta	Hsp90ab1	29.6615	29.7493	29.6376	29.8025	29.6653	29.6891	29.7243	29.7199	29.7554	29.6956	29.7558	29.8266	0.0261078	0.264055		0.318199		59	42	60.6	83.28	323.31	1255
P11680	Properdin	Cfp	27.5592	27.3377	27.3662	27.1559	26.932	26.8379	27.1042	27.0249	26.6071	27.0814	26.7582	26.4113	-0.16173	0.260445		1.37948	+	5	5	16.8	50.327	56.219	1256
P11688	Integrin alpha-5;Integrin alpha-5 heavy chain;Integrin alpha-5 light chain	Itga5	22.5778	22.4026	22.4954	22.0049	22.4812	22.089	22.5684	21.9097	21.6284	22.3988	22.4477	21.9367	0.225547	0.28148		0.402617		4	4	7.2	115.04	11.486	1257
Q542I8;P11835;M0QWA7;D3YYP8;D3Z1S4;M0QWJ6	Integrin beta;Integrin beta-2	Itgb2	29.1192	29.1568	29.0925	29.1589	29.0264	29.1159	29.0257	28.8877	29.104	28.974	28.9357	29.1043	-0.00108401	0.00436762		0.654914		53	53	59.4	84.893	323.31	1258
P11881-8;P11881-7;P11881-6;P11881-5;P11881-4;P11881-2;P11881-3;P11881	Inositol 1,4,5-trisphosphate receptor type 1	Itpr1	24.081	23.5091	24.0797	23.7475	24.2349	24.3828	23.9963	24.2547	24.5041	24.6227	24.3116	24.4216	0.200242	0.507969		0.767393		3	3	1.7	306.86	4.5514	1259
P11928;Q8K469;Q05BJ7	2-5-oligoadenylate synthase 1A	Oas1a;Oas1g	24.2478	24.4486	24.2983	24.19	24.2072	24.0799	24.1091	24.3657	24.448	24.2232	24.1151	24.3131	-0.0904732	0.316458		0.490498		6	6	25.6	42.428	17.378	1260
P11983;P11983-2;F2Z483;A0A3B2WDE2	T-complex protein 1 subunit alpha	Tcp1	27.4149	27.4835	27.472	27.49	27.5165	27.5849	27.5546	27.6568	27.5594	27.7372	27.7053	27.478	0.0499388	0.220921		0.955668		29	29	59.2	60.448	144.4	1261
P12382;P47857;P47857-2;P47857-3;A0A1W2P6Q4	ATP-dependent 6-phosphofructokinase, liver type	Pfkl	24.8263	24.6477	24.8456	24.8717	24.5429	25.0149	24.9699	25.0074	25.0957	24.6788	24.71	25.0572	-0.208988	0.757446		0.474073		16	14	29.1	85.359	100.64	1262
P12787	Cytochrome c oxidase subunit 5A, mitochondrial	Cox5a	27.6285	27.3832	27.4751	27.1901	27.5893	27.7517	27.4451	27.3311	27.4757	27.4285	27.4394	27.5402	0.0520789	0.388004		0.0440845		8	8	63	16.101	86.99	1263
P12815-2;P12815	Programmed cell death protein 6	Pdcd6	22.1793	22.428	22.1953	22.3272	22.3621	22.4735	22.452	22.7734	22.6643	22.6634	22.5759	22.8291	0.0595417	0.189775		1.89494	+	7	7	64.6	21.663	19.978	1264
P12970	60S ribosomal protein L7a	Rpl7a	27.5436	27.2879	27.1255	27.6679	27.2695	27.3607	27.5459	27.6151	27.2699	27.847	27.5646	27.4604	0.147013	0.397531		0.425782		14	14	36.5	29.976	43.993	1265
P13020-2;P13020;A0A0J9YUQ8;A6PWS5;A0A0J9YUJ8	Gelsolin	Gsn	29.3016	29.3227	29.5371	29.39	29.4731	29.5174	29.3936	29.397	29.6397	29.507	29.5432	29.5343	0.0513789	0.247255		0.34926		42	25	69.8	80.762	323.31	1266
P13439;D6RJ62	Uridine 5-monophosphate synthase;Orotate phosphoribosyltransferase;Orotidine 5-phosphate decarboxylase	Umps	23.1501	22.5459	22.518	23.1913	22.4335	22.211	22.3014	23.3616	21.8144	22.6269	22.3177	22.544	0.00372378	0.00261073		0.0347356		6	6	21.2	52.292	18.143	1267
P13597-2;P13597	Intercellular adhesion molecule 1	Icam1	22.2918	22.2881	22.6427	22.6717	22.6343	22.438	22.4723	22.4759	22.5724	22.4715	22.6037	22.5341	0.0295753	0.230441		0.357096		6	6	15.4	58.752	26.442	1268
P13864;J3QNW0;P13864-2	DNA (cytosine-5)-methyltransferase 1;DNA (cytosine-5)-methyltransferase	Dnmt1	22.9232	23.3973	23.5643	23.0096	23.2747	23.6066	22.8497	23.3031	24.0373	23.2489	23.7281	23.4191	0.0685965	0.0639067		0.0280371		5	5	5.2	183.19	10.395	1269
P14069	Protein S100-A6	S100a6	27.933	27.9593	27.7361	28.1446	27.9608	27.9822	27.9416	27.9931	28.3477	28.2879	27.9803	27.8076	-0.0688388	0.133584		0.264798		10	10	93.3	10.051	166.76	1270
P14106	Complement C1q subcomponent subunit B	C1qb	22.2278	21.7429	22.2477	22.1503	21.8859	21.7853	21.8639	21.607	21.736	21.9018	22.2207	22.1372	0.350979	1.35696	+	0.706312		1	1	4.7	26.717	5.3968	1271
P14115	60S ribosomal protein L27a	Rpl27a	26.5534	26.6698	26.3315	26.6342	26.4046	26.2159	26.6886	26.4689	26.3012	26.7604	26.3485	26.4837	0.0446313	0.0967286		0.0477169		8	8	50	16.605	93.801	1272
P14131	40S ribosomal protein S16	Rps16	24.7223	24.9843	24.9313	25.1101	25.0132	25.0168	25.2318	25.3885	24.932	25.2337	25.1515	25.2303	0.0210508	0.0530689		1.15136		10	10	59.6	16.445	47.29	1273
P14148;F6XI62	60S ribosomal protein L7	Rpl7	28.8363	28.7298	28.5551	28.6731	28.5904	28.3096	28.5256	28.9029	28.4694	28.8224	28.7635	28.3862	0.0247192	0.0437373		0.130438		18	18	51.1	31.419	89.634	1274
P14152;A0A5F8MPN8;B1ATQ3	Malate dehydrogenase, cytoplasmic	Mdh1	24.291	24.5001	24.3013	24.4534	24.126	24.4349	24.5394	24.4978	24.9262	24.2635	24.285	24.774	-0.213648	0.423242		0.477548		7	7	35.9	36.511	62.877	1275
P14206;A0A1L1SUK3;A0A1L1SRW0	40S ribosomal protein SA	Rpsa	28.1224	28.2824	28.2592	28.2015	28.452	28.2374	28.2623	28.0664	28.2292	28.2462	28.2724	28.1143	0.0250168	0.116918		0.208013		16	16	64.1	32.838	323.31	1276
P14211	Calreticulin	Calr	30.1944	30.3823	30.4182	30.253	30.4716	30.4521	30.4857	30.5909	30.5739	30.5258	30.5416	30.4149	-0.056083	0.471795		1.06092		27	27	63.2	47.994	323.31	1277
P14234	Tyrosine-protein kinase Fgr	Fgr	23.5947	23.3956	23.3113	23.777	23.2035	23.4478	23.0423	23.3966	23.5247	23.4054	23.8642	23.4178	0.241231	0.505521		0.164926		11	10	40	58.866	38.956	1278
P14434;G3UWR9;P14438;P14437;P14436;P14435;P23150;P04228;P01910	H-2 class II histocompatibility antigen, A-B alpha chain;Beta-2-microglobulin;H-2 class II histocompatibility antigen, A-U alpha chain	H2-Aa	20.5739	21.3913	20.9073	21.4038	21.1696	21.745	20.9595	20.2831	22.186	20.8519	22.2026	22.105	0.576951	0.337211		0.26553		4	4	30.5	28.093	8.1372	1279
P14483;A0A494B9G5;P06346;P06345;P06343;A0A494B9U2;P06342	H-2 class II histocompatibility antigen, A beta chain;H-2 class II histocompatibility antigen, A-F beta chain;H-2 class II histocompatibility antigen, A-S beta chain	H2-Ab1	26.7003	26.3777	26.3975	26.3119	26.5246	26.4145	26.6081	26.3216	26.5925	26.3268	26.1386	26.4474	-0.203125	0.718257		0.392095		12	4	49.1	30.128	115.51	1280
P14685;F7B7L8	26S proteasome non-ATPase regulatory subunit 3	Psmd3	25.7499	25.694	25.6517	25.783	25.5831	25.7917	25.5533	26.0067	25.7686	25.9033	25.8373	26.1224	0.17813	0.495834		0.647698		16	16	40	60.718	105.41	1281
P14733	Lamin-B1	Lmnb1	29.2225	29.1858	29.0362	29.0809	29.049	29.1237	28.989	29.2591	29.2457	29.1784	29.282	29.1228	0.029782	0.108117		0.211441		51	48	70.2	66.785	323.31	1282
P14869;D3YVM5;S4R1N1	60S acidic ribosomal protein P0	Rplp0	25.0989	25.0739	25.26	25.2795	25.2431	25.1415	25.6489	25.4231	25.1953	25.4142	25.487	25.5443	0.0593758	0.16398		1.36897	+	13	13	48.9	34.216	140.56	1283
P14901	Heme oxygenase 1	Hmox1	23.6206	23.983	24.1315	23.694	23.9699	23.7406	23.8238	23.8476	24.2613	24.2569	23.9671	24.1231	0.13815	0.347472		0.431697		8	8	31.5	32.928	56.983	1284
P15105;D3YVK1	Glutamine synthetase	Glul	24.5571	24.2407	24.4794	24.7523	23.9534	24.4536	24.2071	23.9289	24.4063	24.1864	24.2447	24.3993	0.0960712	0.249906		0.185787		7	7	26	42.119	37.914	1285
P15532	Nucleoside diphosphate kinase A	Nme1	22.0615	20.7088	21.7001	22.307	21.7023	21.1441	21.8606	21.9106	21.2397	22.0789	21.5855	21.8404	0.164646	0.252679		0.0621837		5	1	43.4	17.208	27.789	1286
P15864	Histone H1.2	Hist1h1c	30.9023	30.9875	30.7978	30.7557	30.8424	30.524	30.476	30.9166	30.7055	30.3729	30.9198	30.337	-0.156112	0.275507		0.471211		25	6	50.9	21.266	63.744	1287
P16045;A0A2R8VHJ0	Galectin-1	Lgals1	27.5316	27.6933	27.2065	27.4942	27.3977	27.4387	28.0032	27.3671	27.5772	27.5302	27.4637	27.7832	-0.0568155	0.0963833		0.185438		5	5	39.3	14.866	223.02	1288
Q8C253;P16110	Galectin;Galectin-3	Lgals3	31.531	31.7172	31.6866	31.9173	31.4823	31.5282	31.5389	31.6056	31.6673	31.6768	31.6462	31.5083	0.00650024	0.0344885		0.0109698		15	15	42.8	27.414	323.31	1289
P16330-2;P16330	2,3-cyclic-nucleotide 3-phosphodiesterase	Cnp	22.4534	22.5601	22.3709	22.5395	NaN	22.866	22.2164	22.5123	22.8108	22.6503	21.1243	22.372	-0.464267	0.392177		NaN		4	4	17	44.654	23.664	1290
P16332	Methylmalonyl-CoA mutase, mitochondrial	Mut	19.3218	19.8416	19.9342	19.4355	NaN	20.0777	19.8952	20.0201	NaN	20.7533	19.7979	19.9326	0.203576	0.196337		NaN		3	3	9	82.843	11.103	1291
P16460	Argininosuccinate synthase	Ass1	28.8221	28.89	29.197	29.0152	28.9346	28.9464	28.9307	28.9617	29.1772	28.9398	29.1389	29.1103	0.0398038	0.149275		0.107617		27	27	67.2	46.584	323.31	1292
P16858;A0A0A0MQF6;S4R257;A0A1D5RLD8;S4R1W1;A0A0R4J0X7;S4R2G5;Q64467;S4R1W8;S4R1N5	Glyceraldehyde-3-phosphate dehydrogenase	Gapdh;Gm3839	31.8241	31.882	31.9646	31.8504	32.086	32.0162	31.8815	31.8084	32.1206	31.7423	32.038	32.0298	-0.000107447	0.000258528		0.0612323		31	31	77.2	35.81	323.31	1293
P17047-3;P17047;P17047-2	Lysosome-associated membrane glycoprotein 2	Lamp2	23.766	23.3965	23.7652	23.4264	23.4516	23.6072	24.2815	23.722	24.0367	23.107	23.5112	24.1124	-0.43653	0.582976		0.583677		4	4	9.2	45.655	15.327	1294
P17182;Q6PHC1;B0QZL1;B1ARR7;B1ARR6;D3Z6E4;A0A0N4SUI6;D3YVD3;J3QPZ9;A0A0N4SUW8	Alpha-enolase	Eno1	31.5244	31.4832	31.5906	31.464	31.6548	31.6841	31.6042	31.5163	31.6972	31.6466	31.6293	31.7094	0.0558694	0.412233		0.444022		55	50	94.2	47.14	323.31	1295
P17426-2;P17426;A0A0J9YUA7;A0A140LHG0;A0A140LIG7	AP-2 complex subunit alpha-1	Ap2a1	21.4328	21.4098	21.7916	21.4351	21.1697	21.648	21.5414	21.7136	21.8344	21.5296	21.8235	22.2998	0.187887	0.321095		0.633423		9	3	12.7	105.48	5.2347	1296
P17427	AP-2 complex subunit alpha-2	Ap2a2	26.3549	26.4464	26.5458	26.0761	26.4945	26.3598	26.7356	26.6469	26.2114	26.71	26.2634	26.2639	-0.118821	0.209201		0.161395		12	6	17.5	104.02	60.044	1297
P17439;A0A0G2JDK2	Glucosylceramidase	Gba	19.8918	20.3001	NaN	20.977	NaN	20.6382	NaN	21.3798	21.0792	20.6702	21.3802	21.6923	0.0180934	0.0144527		NaN		3	3	9.9	57.621	2.8895	1298
P17742;A0A1L1SST0;A0A1L1SRX5	Peptidyl-prolyl cis-trans isomerase A;Peptidyl-prolyl cis-trans isomerase A, N-terminally processed	Ppia	29.6704	29.5004	29.6385	29.5514	29.5684	29.6158	29.6128	29.7326	29.7932	29.652	29.7002	29.7565	-0.00992648	0.056201		0.94981		15	15	89.6	17.971	323.31	1299
P17751-2;P17751;H7BXC3	Triosephosphate isomerase	Tpi1	29.5874	29.7521	29.8069	29.8982	29.8022	29.681	29.8009	29.8876	29.7358	29.8194	29.8338	29.8367	0.0218728	0.188871		0.343115		29	29	77.9	32.191	323.31	1300
P17809	Solute carrier family 2, facilitated glucose transporter member 1	Slc2a1	22.5045	21.946	21.7439	21.8525	21.4054	21.7951	22.0352	22.0136	21.779	22.383	21.7164	21.9542	0.0752894	0.130801		0.351906		3	3	6.1	53.984	6.646	1301
P17918	Proliferating cell nuclear antigen	Pcna	24.4383	24.3427	24.0323	24.5781	24.0802	24.2639	24.3928	24.1436	24.2252	24.1872	23.8433	24.4354	-0.0985851	0.203831		0.061797		8	8	39.8	28.785	68.85	1302
P18155	Bifunctional methylenetetrahydrofolate dehydrogenase/cyclohydrolase, mitochondrial;NAD-dependent methylenetetrahydrofolate dehydrogenase;Methenyltetrahydrofolate cyclohydrolase	Mthfd2	22.7977	23.0779	23.565	23.4651	22.8978	23.247	22.8041	22.3084	23.6742	22.7571	23.1294	23.4192	0.173009	0.145133		0.0505377		9	9	34.9	37.863	40.751	1303
P18181;F8WHM0	CD48 antigen	Cd48	25.5387	25.2262	25.2771	25.6518	25.5919	25.4879	25.491	25.5658	25.4716	25.5828	25.5507	25.4396	0.0148849	0.10293		0.946261		6	6	27.9	27.383	25.582	1304
P18242;F8WIR1;F6Y6L6;A0A1B0GT66	Cathepsin D	Ctsd	27.5806	27.7923	27.7356	27.7886	27.7501	27.8234	27.8586	27.9896	27.8073	27.9975	27.8575	27.9256	0.0417035	0.243288		1.39854	+	17	17	52	44.953	292.24	1305
P18654;B1AXN9	Ribosomal protein S6 kinase alpha-3	Rps6ka3	24.6148	24.7386	24.9051	24.6623	24.6915	25.1742	24.9032	24.9526	25.4052	24.8944	25.1152	25.2786	0.009058	0.0154175		0.599767		12	12	25.5	83.693	46.458	1306
P18760;F8WGL3;A0A494B9A7;P45591;A0A1Y7VJ71	Cofilin-1	Cfl1	31.6404	31.6781	31.7618	31.7046	31.7749	31.6788	31.6164	31.6995	31.5611	31.8057	31.7305	31.5918	0.0836945	0.489742		0.329568		26	23	87.3	18.559	323.31	1307
P19096;A0A0U1RNJ1;A0A0U1RPP5	Fatty acid synthase;[Acyl-carrier-protein] S-acetyltransferase;[Acyl-carrier-protein] S-malonyltransferase;3-oxoacyl-[acyl-carrier-protein] synthase;3-oxoacyl-[acyl-carrier-protein] reductase;3-hydroxyacyl-[acyl-carrier-protein] dehydratase;Enoyl-[acyl-carrier-protein] reductase;Oleoyl-[acyl-carrier-protein] hydrolase	Fasn	28.7843	28.8806	28.8386	28.7841	28.9519	28.8491	28.8301	28.9311	28.8558	29.0314	28.9932	28.8466	0.0847435	0.592079		0.557369		76	76	46.2	272.43	323.31	1308
P19253;A0A1B0GSB2;A0A1B0GTA1;A0A1B0GS68;A0A1B0GSQ6;A0A1B0GSC2;A0A1B0GRH1;A0A1B0GQW6;A0A1B0GSF0;A0A1B0GSJ2;A0A1B0GT00;A0A1B0GSL5	60S ribosomal protein L13a	Rpl13a	26.2967	26.2878	26.0491	26.5839	26.3261	26.0721	26.5891	26.7277	26.1424	26.737	26.3433	26.4433	0.0214602	0.0341382		0.381468		10	10	35	23.464	42.859	1309
Q9D881;P19536	Cytochrome c oxidase subunit 5B, mitochondrial	Cox5b	26.4949	26.6486	26.9966	26.6133	26.7642	26.8232	26.6206	27.0009	26.8192	27.0169	26.7012	26.5979	-0.0415579	0.0883585		0.0316246		3	3	23.3	13.847	27.924	1310
P19783;M0QWX7;D6RG40	Cytochrome c oxidase subunit 4 isoform 1, mitochondrial	Cox4i1	28.2679	28.532	28.5652	28.3324	28.3306	28.5716	28.3664	28.3291	28.6229	28.3825	28.4395	28.4903	-0.00203514	0.00685502		0.00744107		14	14	65.1	19.53	135.52	1311
P19973;P19973-2	Lymphocyte-specific protein 1	Lsp1	29.857	29.7808	29.7169	29.9249	29.6586	29.6176	29.5942	29.5098	29.8129	29.5222	29.4854	29.7273	-0.060662	0.198495		0.503461		25	2	85.2	36.713	323.31	1312
P20029	78 kDa glucose-regulated protein	Hspa5	32.2781	32.1733	32.2253	32.2968	32.2263	32.1868	32.2985	32.1318	32.166	32.2584	32.1386	32.2199	0.00683085	0.0374234		0.053088		48	46	57.3	72.421	323.31	1313
P20060	Beta-hexosaminidase subunit beta	Hexb	26.1276	26.3924	26.4338	26.5075	26.4548	26.4819	26.4915	26.5201	26.4381	26.7563	26.3484	26.6787	0.111233	0.364774		0.722958		17	17	33.2	61.115	93.75	1314
P20065-2;P20065	Thymosin beta-4;Hematopoietic system regulatory peptide	Tmsb4x	30.9748	30.708	31.18	30.8983	31.2208	30.9684	30.7894	31.8417	31.3987	31.117	31.3428	31.1467	-0.141081	0.170266		0.343083		5	5	86.4	5.0526	323.31	1315
P20108	Thioredoxin-dependent peroxide reductase, mitochondrial	Prdx3	25.1835	25.272	25.4031	25.2742	25.0377	25.5295	25.4754	25.3409	25.7426	25.1011	25.2132	25.1987	-0.348613	1.32481	+	0.776189		7	7	36.6	28.127	88.873	1316
P20152;A0A0A6YWC8;A2AKJ2;P31001;G5E846;A0A2R8W6R6;G3X981;P15331-3;P15331;P15331-2;D3YZ35;P46660;P08551;P19246	Vimentin	Vim	31.1676	31.2789	31.2215	31.3721	31.3517	31.3362	31.4012	31.5399	31.5023	31.4577	31.4189	31.5459	-0.00698789	0.0425898		2.81268	+	78	76	95.9	53.687	323.31	1317
P20491	High affinity immunoglobulin epsilon receptor subunit gamma	Fcer1g	26.0345	26.4441	26.2378	26.5212	26.4024	25.9889	26.0406	26.3616	26.5564	25.9679	26.3208	25.9004	-0.256533	0.573676		0.235965		3	3	32.6	9.6523	42.389	1318
P21126	Ubiquitin-like protein 4A	Ubl4a	NaN	NaN	20.0575	NaN	20.161	NaN	20.0674	19.5446	NaN	NaN	NaN	20.1619	0.355934	0		NaN		1	1	7	17.8	2.4583	1319
P21279	Guanine nucleotide-binding protein G(q) subunit alpha	Gnaq	20.9772	21.5071	21.6565	20.9351	21.2405	21.4995	20.6754	20.3152	21.3019	20.743	20.8998	21.2674	0.205915	0.249008		0.608142		2	2	9.7	42.158	11.179	1320
P21460;A2APX3	Cystatin-C	Cst3	24.1384	24.262	23.9499	24.6885	23.7602	23.9671	24.3481	23.5509	24.1078	24.0004	23.7641	24.16	-0.0274258	0.0353362		0.0393146		6	6	40	15.531	26.467	1321
P21550;Q5SX59;Q5SX60;Q5SX61	Beta-enolase;Enolase	Eno3	21.2855	20.7116	22.8224	21.3968	22.202	22.4489	21.2061	22.6811	22.7865	22.2264	21.9246	23.1233	0.200194	0.116603		0.17978		9	5	27.9	47.024	13.143	1322
P21956-2;P21956	Lactadherin	Mfge8	19.6171	19.8085	19.938	19.8645	19.7661	19.9518	19.7429	19.559	20.1981	19.7116	19.8094	20.7682	0.263089	0.272585		0.148391		2	2	6.8	47.169	3.468	1323
P21958;Q3TBA3;F6QHF1	Antigen peptide transporter 1	Tap1	23.7447	23.9213	23.9919	23.8126	24.3231	24.0088	23.9415	24.4299	24.1371	24.0394	23.6745	24.0144	-0.260066	0.636045		0.406114		7	7	16	78.863	48.819	1324
P21981;G3UXE8	Protein-glutamine gamma-glutamyltransferase 2	Tgm2	25.7341	25.731	25.7402	25.7928	25.716	25.6758	25.7915	25.5551	25.7501	25.3815	25.5505	25.6737	-0.163621	0.663518		0.901334		18	18	35.3	77.06	116.78	1325
P21995	Embigin	Emb	24.7131	24.6806	24.9495	24.9661	24.9166	25.0347	24.9627	24.7253	24.6333	24.7724	24.811	24.821	0.027703	0.100204		0.699301		7	7	18.8	37.064	74.033	1326
P22437	Prostaglandin G/H synthase 1	Ptgs1	23.7268	24.1065	24.0906	24.0394	23.845	24.1171	24.1127	23.8642	24.0589	23.976	23.9841	24.0692	-0.00218328	0.00885208		0.00521963		10	10	19.4	69.042	27.197	1327
Q8CBB7;P22892	AP-1 complex subunit gamma-1	Ap1g1	22.9178	22.9164	23.1213	22.932	23.3076	22.5917	23.0677	23.1009	22.5098	22.6934	23.4038	22.7197	0.0461458	0.0526979		0.00525914		4	4	3.5	91.721	16.354	1328
P23116;A0A494B9I0	Eukaryotic translation initiation factor 3 subunit A	Eif3a	27.3664	27.3247	27.4182	27.3357	27.4723	27.4297	27.4477	27.5221	27.3718	27.3937	27.4832	27.3934	-0.0237846	0.170673		0.284004		38	38	30	161.93	180.27	1329
Q543K9;P23492;A0A2I3BQH2;A0A2I3BS22;Q9D8C9	Purine nucleoside phosphorylase	Pnp	25.6948	25.7326	25.8543	25.7286	25.7689	25.9302	25.9128	25.8422	26.2225	25.9163	26.005	26.2247	0.0562159	0.140146		0.953064		15	15	69.2	32.263	208.18	1330
P23591;A0A2R8VHD0;A0A2R8W6P6;A0A2R8VI39;A0A2R8VKL9;A0A2R8W6N0	GDP-L-fucose synthase	Tsta3	22.0061	21.98	22.7532	22.1948	22.2196	22.1747	22.5387	22.6662	22.1216	22.4886	22.7142	22.1883	0.0215308	0.0324058		0.21464		5	5	26.2	35.877	17.646	1331
P23780;A0A1L1SSJ7	Beta-galactosidase	Glb1	22.3817	22.5012	22.231	22.5736	22.2662	22.136	22.2264	22.3501	21.7007	21.9774	22.6048	22.1327	0.145899	0.205558		0.203955		7	7	11	73.12	14.976	1332
P23950;A0A1W2P7G3	Zinc finger protein 36, C3H1 type-like 1	Zfp36l1	23.1613	22.27	21.3428	21.8966	22.5914	21.6193	23.0422	20.4197	18.6737	21.7069	20.7328	21.2507	0.518281	0.148395		0.356503		3	3	13.6	36.384	7.0409	1333
P24270;A2AL20	Catalase	Cat	28.4771	28.6844	28.7502	28.6602	28.5961	28.7356	28.6615	28.8266	29.0033	28.5958	28.8239	28.8298	-0.080651	0.256059		0.461283		26	26	69.6	59.795	323.31	1334
P24369	Peptidyl-prolyl cis-trans isomerase B	Ppib	27.301	27.4775	27.2877	27.3658	27.2882	27.3536	27.5574	27.389	27.6166	27.389	27.2429	27.6783	-0.0842489	0.227453		0.405569		20	20	68.5	23.713	161.43	1335
P24452	Macrophage-capping protein	Capg	21.4158	21.2624	20.7539	22.3384	20.8811	NaN	NaN	20.6078	NaN	20.4901	20.3318	19.9635	-0.346024	0		NaN		20	1	57.7	39.24	5.9783	1336
P24527	Leukotriene A-4 hydrolase	Lta4h	27.4374	27.3476	27.4283	27.6427	27.4895	27.5559	27.5101	27.6032	27.7669	27.4725	27.5507	27.6503	-0.0688896	0.308806		1.08316		31	31	58.8	69.05	323.31	1337
P24547;A0A0A6YXS4;A0A0A6YY72	Inosine-5-monophosphate dehydrogenase 2	Impdh2	21.4825	22.3086	22.7705	22.2222	22.7355	22.8889	23.1658	22.7526	22.4294	22.3033	22.4488	22.6688	-0.30892	0.577901		0.379969		6	6	20.4	55.814	11.022	1338
P24668	Cation-dependent mannose-6-phosphate receptor	M6pr	26.9765	26.6538	27.0324	26.7857	27.008	27.1731	26.9421	26.9178	26.7938	27.0692	27.0213	26.8703	0.102369	0.607999		0.132251		9	9	32	31.172	135.91	1339
Q3TBV5;P25085-2;P25085;A0A0A6YVU4	Interleukin-1 receptor antagonist protein	Il1rn	19.9021	20.1342	19.4628	19.4604	19.3412	20.4894	22.0242	21.5806	21.3308	19.7788	20.2139	21.2131	-1.24328	1.24085		2.02153	+	3	3	19.8	18.28	8.228	1340
P25119	Tumor necrosis factor receptor superfamily member 1B	Tnfrsf1b	20.9863	21.7038	21.7413	21.2521	20.853	21.7041	21.9901	21.9169	22.5994	22.4128	22.9923	22.4231	0.440584	0.694755		1.98635	+	1	1	4.4	50.319	3.9772	1341
P25206	DNA replication licensing factor MCM3	Mcm3	23.4368	23.4383	23.777	23.4378	23.6253	23.6	23.2624	23.7345	23.5913	23.6475	23.5939	23.6787	0.110643	0.319503		0.0702572		12	12	20.9	91.545	26.725	1342
P25444;D3YVC1;D3YWJ3	40S ribosomal protein S2	Rps2	28.4651	28.5714	28.5218	28.3372	28.3773	28.3047	28.2111	28.2616	28.3122	28.5095	28.5767	28.3239	0.208392	1.20842		1.90586	+	16	16	49.1	31.231	58.447	1343
P25799-2;P25799-3;P25799;P25799-4;A0A0G2JGK6;F6Z9G5;P25799-7;P25799-6;P25799-5	Nuclear factor NF-kappa-B p105 subunit;Nuclear factor NF-kappa-B p50 subunit	Nfkb1	25.3584	25.3528	25.3889	25.5799	25.4055	25.526	25.2093	25.5979	25.625	25.3612	25.506	25.4404	-0.0415274	0.106507		0.2118		12	12	20.6	84.816	63.992	1344
P25911-2;P25911;P16277	Tyrosine-protein kinase Lyn	Lyn	23.0032	22.9215	23.1127	22.9554	22.8385	22.9839	23.0653	22.8321	23.3414	23.2285	23.0747	23.2447	0.103051	0.261958		0.572891		10	10	32.6	56.285	32.687	1345
P26011	Integrin beta-7	Itgb7	20.6848	20.4418	19.914	20.6222	20.3447	20.4551	20.3103	20.3827	19.7583	20.6379	20.2023	19.5942	-0.00564257	0.00511796		0.177184		2	2	3.8	87.411	2.2945	1346
P26039;A2AIM2;F6S1V7;F6SX70	Talin-1	Tln1	29.6194	29.651	29.7351	29.7665	29.6143	29.6546	29.642	29.6888	29.8157	29.6602	29.7405	29.7868	0.0137062	0.0756065		0.144195		127	121	62.5	269.82	323.31	1347
P26040	Ezrin	Ezr	28.5695	28.4704	28.342	28.338	28.413	28.3614	28.4276	28.3033	28.5334	28.4332	28.3159	28.4761	-0.0130367	0.0548729		0.150278		35	25	53.1	69.406	154.28	1348
P26041	Moesin	Msn	31.9673	31.9011	31.7653	31.9002	31.9209	31.7899	31.8749	31.9548	31.7517	32.0881	32.0011	31.8155	0.107765	0.467546		0.220918		49	37	65.9	67.766	323.31	1349
P26043;A0A5F8MPB9;Q7TSG6	Radixin	Rdx	24.4068	24.7078	24.7112	24.3314	24.4945	24.2546	24.2918	24.8466	24.0946	24.5476	24.7595	24.2351	0.103069	0.140379		0.178633		19	6	26.4	68.542	23.712	1350
P26151	High affinity immunoglobulin gamma Fc receptor I	Fcgr1	20.4996	20.6047	20.5816	21.6043	20.5974	20.3349	20.6025	20.919	20.7283	20.5931	20.6608	20.6068	-0.129718	0.618218		0.124473		3	3	9.2	44.887	9.11	1351
P26231;A0A494BAD0;A0A494BAM5;E0CXB9;Q61301-2;Q61301-3;Q61301;A0A494BA24	Catenin alpha-1	Ctnna1	27.5345	27.1235	26.9596	27.5216	27.2078	26.9683	27.3186	27.3009	26.9108	27.2594	27.3667	26.8554	-0.0162144	0.0265517		0.00536987		14	14	18.2	100.11	58.325	1352
Q80XR5;P26369;Q3KQM4;A0A140LJK3	Splicing factor U2AF 65 kDa subunit	U2af2	22.424	22.5626	22.7115	22.5802	22.4753	22.5657	22.4481	22.8575	23.1731	22.5862	22.5129	23.0418	-0.112587	0.157885		0.316894		4	4	23.4	53.12	31.32	1353
P26443;F7CFA5	Glutamate dehydrogenase 1, mitochondrial	Glud1	28.6535	28.4556	28.4551	28.7357	28.4325	28.5001	28.5623	28.5053	28.6077	28.4243	28.5036	28.6459	-0.0338198	0.180514		0.0156503		40	40	61.3	61.336	323.31	1354
P26450;A0A087WQM2;Q80UI5;P70305	Phosphatidylinositol 3-kinase regulatory subunit alpha	Pik3r1	24.8579	24.9087	25.2103	25.1646	25.0128	25.0013	24.9423	24.898	25.0276	24.8598	25.0946	24.6995	-0.0713514	0.231597		0.246759		8	8	11.6	83.516	28.1	1355
P26516	26S proteasome non-ATPase regulatory subunit 7	Psmd7	25.5861	25.4592	25.7294	25.6067	25.6248	25.7173	25.5212	25.5778	25.739	25.5733	25.7707	25.5855	0.030482	0.121888		0.0450522		15	15	57.3	36.539	81.556	1356
Q8C483;P26638;A2AFS0;A2AFS1	Serine--tRNA ligase, cytoplasmic	Sars	25.9674	26.1083	26.0518	26.0872	26.1473	26.1741	26.1195	26.1438	25.9799	26.2654	26.1282	26.2204	0.123596	0.884713		1.02771		13	13	24.6	61.166	91.208	1357
P26645	Myristoylated alanine-rich C-kinase substrate	Marcks	28.0544	28.0402	27.6962	27.9361	27.8537	27.5951	27.8107	27.7718	27.3204	27.6767	27.8182	27.2654	-0.0474606	0.0728053		0.464143		7	7	29.8	29.661	201.26	1358
P26883	Peptidyl-prolyl cis-trans isomerase FKBP1A	Fkbp1a	NaN	NaN	NaN	NaN	NaN	NaN	NaN	NaN	NaN	NaN	NaN	21.4647	0	NaN		NaN		1	1	12	11.922	3.1236	1359
P27005	Protein S100-A8	S100a8	28.6806	28.92	28.7756	28.8648	28.7437	28.8157	29.0225	29.0111	28.9798	28.6675	29.0431	28.9392	-0.121183	0.465047		0.714748		8	8	86.5	10.294	323.31	1360
P27046	Alpha-mannosidase 2	Man2a1	23.9082	23.9109	24.4357	NaN	24.6443	24.6458	24.32	24.4618	24.0276	24.1231	23.6463	24.1835	-0.285517	0.601247		NaN		2	2	2.8	131.63	2.755	1361
P63163;P27048;A0A0G2JGN4	Small nuclear ribonucleoprotein-associated protein N;Small nuclear ribonucleoprotein-associated protein B	Snrpn;Snrpb	24.6851	25.0795	24.2738	24.1286	24.3286	24.3386	24.4855	24.806	24.6915	24.2753	24.2874	24.5524	-0.289336	1.04344		0.806243		3	3	15	24.614	4.2841	1362
P27512;P27512-4;P27512-3;P27512-5;A2A5L7;P27512-2	Tumor necrosis factor receptor superfamily member 5	Cd40	22.1926	22.5413	22.402	22.5719	22.146	22.2561	22.5177	22.5606	22.1779	22.4757	22.617	21.894	-0.0898056	0.130915		0.0157489		3	3	23.2	32.093	12.247	1363
P27546-3;P27546-2;P27546;A0A0G2JDN7;E9PZ43;P27546-4;A0A140T8T5;A0A0G2JFT4;A0A0G2JG35;A0A0G2JFH2;A0A0G2JFK3;A0A0G2JDY5;A0A0G2JDU1;A0A0G2JE57;Q78TF3	Microtubule-associated protein 4	Map4	27.2822	27.2662	26.9179	26.9556	27.1801	26.9018	26.9539	27.2117	27.0782	26.9605	27.2329	26.8216	-0.0762628	0.20803		0.149756		19	19	38.2	113.65	163.34	1364
P27601;Q9D034	Guanine nucleotide-binding protein subunit alpha-13	Gna13	21.4958	21.5417	21.1178	21.3835	21.2292	21.1829	20.8222	20.8793	21.5981	21.7917	21.2572	21.0412	0.263446	0.322993		0.161261		4	4	18.3	44.054	8.5476	1365
P27612	Phospholipase A-2-activating protein	Plaa	22.1083	21.9506	22.7498	22.2826	22.3547	22.3965	22.3927	22.1129	22.7742	22.6519	22.1749	22.7199	0.0889899	0.12683		0.103475		4	4	7.4	87.22	18.077	1366
P27659;A0A2R8VHN4;A0A087WQK0;A0A087WNS0;Q9CQ09;E9PWZ3	60S ribosomal protein L3	Rpl3	28.3641	28.1133	28.176	28.1341	28.2697	28.1415	28.2827	28.447	27.9364	28.6135	28.3641	28.2339	0.181784	0.412824		0.331021		25	25	49.6	46.109	146.7	1367
P27661	Histone H2AX	H2afx	25.9471	26.5728	26.3926	26.1404	26.3622	26.2923	26.5961	26.2209	26.2915	26.8724	26.3665	26.0841	0.0714868	0.0995017		0.0578176		11	1	58	15.142	269.96	1368
P27773;F6Q404	Protein disulfide-isomerase A3	Pdia3	31.3826	31.3718	31.3443	31.4094	31.3913	31.3944	31.4123	31.4527	31.4324	31.4632	31.4841	31.3859	0.011968	0.137869		1.32969	+	50	50	72.5	56.678	323.31	1369
P27784	C-C motif chemokine 6;CCL6(22-95);CCL6(23-95)	Ccl6	21.8243	21.6972	22.0916	20.7768	21.8762	22.0687	20.6439	20.8714	21.848	21.0597	20.9694	22.2457	0.303797	0.213371		0.281543		3	3	44	12.984	14.086	1370
P28033;P28033-3;P28033-2	CCAAT/enhancer-binding protein beta	Cebpb	23.4111	23.0834	23.3884	23.3974	23.3995	23.3391	23.7331	23.7821	23.5767	23.6031	23.8633	23.2646	-0.120334	0.260491		1.01327		3	3	15.5	31.445	7.4234	1371
P28271;Q811J3	Cytoplasmic aconitate hydratase	Aco1	24.2327	24.4312	24.5271	24.2659	24.4651	24.6201	24.2819	24.4985	24.6674	24.3903	24.6575	24.5732	0.0577106	0.158351		0.118084		22	22	34	98.124	108.81	1372
P28352;F6QA74;D3Z124;D3Z6R9	DNA-(apurinic or apyrimidinic site) lyase;DNA-(apurinic or apyrimidinic site) lyase, mitochondrial	Apex1	24.6016	24.7239	24.8126	24.7006	24.9651	24.7639	24.7971	24.8901	24.8684	24.8324	24.959	24.6499	-0.0381241	0.151271		0.255333		12	12	54.6	35.49	74.904	1373
P28474;A0A0G2JGS3	Alcohol dehydrogenase class-3	Adh5	24.5644	24.8303	24.6673	24.8468	24.6878	24.7282	24.4535	24.3865	24.7704	24.5766	24.571	24.8894	0.142217	0.376758		0.356556		12	12	44.1	39.547	65.684	1374
Q3TF41;Q8BSH9;P28656	Nucleosome assembly protein 1-like 1	Nap1l1	24.6043	25.0071	25.0121	24.5155	24.6706	25.0019	24.8422	24.9279	25.0478	25.1821	25.0341	24.8655	0.0879205	0.331769		0.447738		15	13	61.4	42.732	207.16	1375
P28658	Ataxin-10	Atxn10	22.7625	22.6807	22.3086	22.8899	23.0182	22.5706	23.0892	22.9878	22.8203	23.0759	23.0782	22.7878	0.0148481	0.0406457		0.894859		4	4	11.8	53.706	29.821	1376
P28667	MARCKS-related protein	Marcksl1	25.5124	25.5254	25.6491	25.8699	25.5637	25.442	25.3045	25.7326	25.8291	25.1288	25.5746	25.6212	-0.180535	0.330404		0.132062		10	10	79.5	20.165	188.57	1377
P28738	Kinesin heavy chain isoform 5C	Kif5c	22.7331	22.2596	21.7496	21.9921	22.515	21.7956	22.3613	22.5236	21.9356	22.6552	22.0094	21.9674	-0.0628541	0.0781516		0.021887		9	2	9	109.27	2.3493	1378
Q3U9N4;P28798;H3BLC9;H3BJE0;H3BJ90	Granulins;Acrogranin;Granulin-1;Granulin-2;Granulin-3;Granulin-4;Granulin-5;Granulin-6;Granulin-7	Grn	29.7943	29.8355	29.9482	29.8737	29.7422	29.6781	29.6548	29.626	29.8617	29.6379	29.5629	29.6646	-0.0923545	0.503168		1.10821		17	17	53.5	65.018	323.31	1379
P28867;P28867-2;Q1MX41;Q1MX43;Q1MX40;Q1MX42;F8WGT6;Q02111	Protein kinase C delta type;Protein kinase C delta type regulatory subunit;Protein kinase C delta type catalytic subunit;Protein kinase C	Prkcd	28.1716	27.7159	28.0504	27.9787	27.9475	28.0507	27.9458	28.0499	27.8826	27.9564	28.0485	27.8441	-0.00976626	0.043472		0.00867288		25	25	38.1	77.546	140.3	1380
P29341;Q62029;A0A2I3BR37;A2A5N3;F6ZAX1	Polyadenylate-binding protein 1	Pabpc1	27.0957	27.1007	27.1575	27.2397	27.0936	27.1636	27.2884	27.2055	27.2726	27.3666	27.2715	27.2767	0.0494448	0.546614		2.00168	+	25	9	39.5	70.67	130.71	1381
P29351;P29351-2;P29351-3;G3UXM2;G3UYY5;G3UZU6	Tyrosine-protein phosphatase non-receptor type 6	Ptpn6	26.8771	26.8777	26.6649	26.9599	26.8252	26.5795	26.8275	27.0726	26.7979	26.869	26.9792	26.6514	-0.066061	0.195437		0.0750943		29	29	49.2	67.558	156.92	1382
P29387;A0A0A6YVN9;V9GWY1	Guanine nucleotide-binding protein subunit beta-4	Gnb4	21.7158	22.0964	21.6543	21.7482	21.7652	22.0813	21.4596	21.5714	21.4151	21.5831	21.9938	21.5044	0.21174	0.596832		0.75146		5	2	13.8	37.379	8.9149	1383
P29416	Beta-hexosaminidase subunit alpha	Hexa	24.6018	24.602	24.7916	24.7271	24.816	24.8866	24.9857	24.7652	25.4608	25.0138	24.8847	25.125	-0.0627594	0.104312		0.904522		15	15	33.3	60.612	93.844	1384
P29452;A0A571BDI1	Caspase-1;Caspase-1 subunit p20;Caspase-1 subunit p10	Casp1	23.9535	23.6888	24.1211	23.9214	23.6867	24.0522	23.5826	24.2608	24.3519	24.0685	24.132	24.0068	0.00399017	0.00532891		0.12663		6	6	18.2	45.64	13.908	1385
P29595	NEDD8	Nedd8	22.125	22.0667	21.921	22.0649	21.3091	22.2611	22.0693	21.6337	22.7693	21.8162	21.9712	22.757	0.0240733	0.0181552		0.0738824		1	1	23.5	8.9723	18.811	1386
P29758	Ornithine aminotransferase, mitochondrial	Oat	26.3402	26.4307	26.3889	26.3179	26.2466	26.3298	26.3345	26.3845	26.4686	26.3709	26.2393	26.4827	-0.0315297	0.145569		0.352869		25	25	77.7	48.354	170.98	1387
P30285;E9Q9E4;E9PZX7;D6RHS5;Q14AX6-2;A0A1Y7VLM0;A0A1L1SUS7;E9PVC7;E3W997;Q99J95-2;O35495;Q14AX6;Q14AX6-3;Q69ZA1-2;Q99J95-3;D3YWB0;Q8K0D0;Q04735;Q04735-2;Q64261;Q04899;Q3V3A1;Q3V3A1-3;Q8K0D0-2;O35495-2;Q99J95;O35495-3;Q69ZA1	Cyclin-dependent kinase 4	Cdk4	23.5543	23.2807	23.151	23.4958	23.1152	22.617	23.2818	22.7357	22.3108	23.3317	22.8982	22.2978	0.0664482	0.0558315		0.361249		3	2	11.9	33.75	5.4394	1388
P30355;A0A0J9YUC8;A0A0J9YV38	Arachidonate 5-lipoxygenase-activating protein	Alox5ap	23.3972	23.948	23.2794	23.4212	23.0204	23.3877	23.0806	23.6487	23.1268	23.1617	23.0057	23.2696	-0.139699	0.285178		0.401511		3	3	18.6	18.136	27.349	1389
P30416	Peptidyl-prolyl cis-trans isomerase FKBP4;Peptidyl-prolyl cis-trans isomerase FKBP4, N-terminally processed	Fkbp4	24.4481	24.1723	24.2991	23.9163	24.1422	24.0947	24.0919	24.1821	24.0871	24.3266	24.2966	24.1901	0.150735	1.36284		1.35571	+	7	7	15.9	51.572	18.775	1390
P30681;A0A1B0GQX9	High mobility group protein B2	Hmgb2	28.5448	28.4099	28.8689	28.4092	28.5394	28.7445	28.5865	29.094	28.6464	29.028	28.7957	28.5561	0.0176182	0.0281541		0.256208		15	10	58.1	24.162	150.33	1391
Q3UZG4;P31230;A0A0G2JDW6;A0A0G2JEU9;A0A0G2JDH0	Aminoacyl tRNA synthase complex-interacting multifunctional protein 1;Endothelial monocyte-activating polypeptide 2	Aimp1	24.3324	24.051	24.0579	24.4912	24.0356	23.9681	24.618	24.1512	24.5082	24.4752	24.1595	24.3649	-0.0926119	0.213298		0.406533		7	7	45.1	35.166	44.674	1392
P31324	cAMP-dependent protein kinase type II-beta regulatory subunit	Prkar2b	20.9779	20.9629	21.332	21.1153	21.1138	21.0132	21.0428	21.0007	20.7712	20.753	20.8388	20.4456	-0.259121	0.821001		1.27843		3	1	12	46.167	10.939	1393
P31725	Protein S100-A9	S100a9	30.6041	30.6313	30.4467	30.6424	30.4901	30.4549	30.8911	30.4632	30.8218	30.6341	30.4129	30.7072	-0.140644	0.369171		0.331206		12	12	93.8	13.049	265.84	1394
P31786;Q4VWZ5;D3Z563;M0QWU8	Acyl-CoA-binding protein	Dbi	28.3882	28.33	28.3381	28.3992	28.294	28.5918	28.3993	28.341	28.7315	28.3435	28.2825	28.6672	-0.0595563	0.128216		0.101577		12	12	88.5	10	217.53	1395
P31938	Dual specificity mitogen-activated protein kinase kinase 1	Map2k1	26.4809	26.2804	26.1226	26.2554	25.9974	26.052	26.1293	26.3498	25.8218	26.1971	26.1116	25.5373	-0.151628	0.230804		0.34204		6	3	15.8	43.474	34.701	1396
P32020-2;P32020	Non-specific lipid-transfer protein	Scp2	26.9989	27.1693	27.1262	27.2514	27.2335	27.1423	27.1912	27.4249	27.0307	27.481	27.0793	27.1769	0.0301355	0.0628801		0.171611		15	15	76.2	15.236	110.29	1397
P32037	Solute carrier family 2, facilitated glucose transporter member 3	Slc2a3	NaN	NaN	19.3901	NaN	20.0245	NaN	NaN	19.0938	NaN	NaN	18.9321	19.2677	0.00605869	0		NaN		1	1	4.1	53.478	3.4803	1398
P32067;A2AR07;F6SXM5;D6RI87	Lupus La protein homolog	Ssb	26.9864	27.1682	27.0659	26.9416	27.1292	27.0235	27.0184	27.3467	27.1418	27.1029	27.3349	26.8906	-0.0594845	0.137243		0.133687		16	16	47.7	47.756	89.037	1399
P32507-2;P32507	Nectin-2	Pvrl2	19.6776	19.6373	20.0299	20.0482	20.1099	19.7854	19.449	20.0865	20.2479	19.7669	19.8867	20.3856	0.0852687	0.0989992		0.101168		2	2	7.5	50.779	5.4746	1400
P32921-2;P32921;E0CXX4;E0CXQ4	Tryptophan--tRNA ligase, cytoplasmic;T1-TrpRS;T2-TrpRS	Wars	23.1511	23.5379	23.2225	23.459	23.4108	23.3815	23.237	23.3917	23.2111	23.5701	23.328	23.7622	0.273538	0.928439		0.669937		10	10	37.3	53.64	30.688	1401
P34022;H7BX22	Ran-specific GTPase-activating protein	Ranbp1	25.6167	25.6061	25.7029	25.7601	25.4691	25.6303	25.503	25.5136	25.8297	25.3802	25.5594	25.8924	-0.00476392	0.00849681		0.00156896		10	10	67	23.596	105.13	1402
P34884	Macrophage migration inhibitory factor	Mif	24.7076	24.9018	24.9788	24.8754	24.725	25.1879	25.8929	25.2927	26.1034	24.8477	24.9225	25.0486	-0.823427	1.52218	+	2.12095	+	4	4	27	12.504	33.047	1403
Q8BJC0;P34960;Q3TCW6;D3Z705	Macrophage metalloelastase	Mmp12	21.6254	21.7866	21.7102	21.9606	22.3574	21.5794	21.7886	21.9873	21.9967	21.5469	21.9091	21.8495	-0.155691	0.522003		0.305399		3	3	9.1	39.055	5.4885	1404
P35235-1;P35235	Tyrosine-protein phosphatase non-receptor type 11	Ptpn11	23.8713	23.4581	23.6924	23.5857	23.3086	24.412	23.4373	23.8445	23.7567	23.4534	23.4666	23.2888	-0.276581	0.949609		0.239014		10	10	21.8	68.46	23.353	1405
P35278;Q8C266;A2A5F6;A2A5F5	Ras-related protein Rab-5C	Rab5c	26.0603	25.8919	25.9525	26.0325	25.9093	26.0287	25.9458	25.8007	25.7471	25.7419	25.9012	26.021	0.0568186	0.220929		0.551408		12	8	64.4	23.412	56.575	1406
P35279;P35279-2;D3YV69;P61294;A0A1L1SRS6	Ras-related protein Rab-6A	Rab6a	24.9157	25.1623	25.0598	25.1625	24.8883	25.0529	24.8074	24.8907	25.2887	25.2722	25.0557	25.1635	0.168158	0.449118		0.18355		9	7	44.2	23.59	45.298	1407
P35282	Ras-related protein Rab-21	Rab21	24.1115	23.9032	23.4601	23.4005	24.1105	23.8661	24.1806	23.1753	22.9534	23.67	23.2294	23.974	0.188056	0.162505		0.149006		4	4	18.5	24.106	21.138	1408
P35456;A0A0U1RNN0;P35456-2	Urokinase plasminogen activator surface receptor	Plaur	23.7972	23.8412	23.7632	23.6042	23.5284	23.7201	23.5529	23.4761	23.9765	23.3403	23.6525	23.9961	-0.0055027	0.00737378		0.117183		4	4	18.3	35.428	77.038	1409
P35486;P35487	Pyruvate dehydrogenase E1 component subunit alpha, somatic form, mitochondrial	Pdha1	24.7378	24.873	24.9776	24.8724	24.8847	24.9109	24.9585	24.9728	25.12	25.1134	25.042	25.284	0.129387	0.663063		1.58449	+	9	9	29.7	43.231	46.186	1410
P35550;A0A140LIR6	rRNA 2-O-methyltransferase fibrillarin	Fbl	25.6985	25.5918	26.0335	25.6229	25.5638	25.8696	25.3926	25.7655	26.0825	25.4929	25.9319	25.8121	-0.00123723	0.00169259		0.0107654		11	9	50.5	34.306	51.82	1411
P35564	Calnexin	Canx	26.5866	26.4484	26.6858	26.7552	26.6162	26.5959	26.6155	26.5748	26.8536	26.4321	26.3807	26.8418	-0.129791	0.312169		0.134744		16	16	39.8	67.277	158.06	1412
P35585;A0A0R4IZX6;A0A0R4J1L4;Q9WVP1;Q9WVP1-2;D3YZ71;A0A1L1SUA0	AP-1 complex subunit mu-1	Ap1m1	23.4276	23.4535	23.5873	23.2701	23.5107	23.6013	23.3253	23.6619	23.8439	23.7744	23.3839	23.931	0.0861003	0.143514		0.26781		8	8	28.1	48.542	29.172	1413
P35700;B1AXW5;B1AXW6;B1AXW4	Peroxiredoxin-1	Prdx1	29.4185	29.5296	29.5388	29.657	29.4203	29.7339	29.7205	29.646	29.8579	29.5173	29.4205	29.8933	-0.131083	0.346057		0.414745		26	25	76.9	22.176	323.31	1414
P35821	Tyrosine-protein phosphatase non-receptor type 1	Ptpn1	26.3436	26.8525	26.6879	26.4617	26.521	26.6598	26.418	26.5692	26.5598	26.6726	26.497	26.2079	-0.0564906	0.145742		0.130771		9	9	28.2	49.593	92.949	1415
P35831	Tyrosine-protein phosphatase non-receptor type 12	Ptpn12	25.5668	25.798	25.8111	25.6003	26.0385	25.7718	25.5599	25.7952	25.8135	26.0601	25.4908	25.589	-0.00954183	0.0163371		0.0232569		16	16	33.9	86.525	62.457	1416
P35979	60S ribosomal protein L12	Rpl12	27.4608	27.4408	27.455	27.6386	27.3542	27.2874	27.4108	27.1073	27.5195	27.3151	27.424	27.2514	-0.0156771	0.0400056		0.154623		11	11	61.2	17.804	323.31	1417
P36371	Antigen peptide transporter 2	Tap2	25.3737	25.4807	25.4374	25.2166	25.4092	25.4349	25.6467	25.5038	25.4959	25.3102	25.1757	25.4974	-0.221038	0.983186		0.825225		10	10	22.5	77.444	92.695	1418
P36423;F6SG79	Thromboxane-A synthase	Tbxas1	24.162	24.3167	24.4092	24.3512	24.5242	24.6011	24.3806	24.2492	24.059	24.5159	24.4879	24.0678	0.127663	0.300951		0.446453		9	9	28.9	60.39	42.642	1419
Q99JZ4;P36536;A0A1W2P869;A0A1W2P6N3;A0A1W2P720;Q9CQC9	GTP-binding protein SAR1a	Sar1a	20.3318	20.5633	20.5839	20.222	20.6285	20.6114	20.1538	20.6385	NaN	20.7494	20.0439	20.557	0.0539904	0.0559505		NaN		3	3	24.2	22.399	6.8591	1420
P36916;P36916-2	Guanine nucleotide-binding protein-like 1	Gnl1	20.838	20.8567	20.8276	20.4214	NaN	NaN	NaN	NaN	21.8393	NaN	NaN	NaN	0	NaN		NaN		4	4	8.2	68.77	8.7955	1421
Q99NF7;P36993-4;P36993;P36993-3;P36993-5	Protein phosphatase 1B	Ppm1b	24.6072	24.5223	25.1048	24.8033	24.6601	24.6794	24.5194	24.7087	24.9594	25.0946	24.8343	24.6067	0.116034	0.240756		0.0479845		8	7	23.9	52.11	26.105	1422
P37040;Q05DV1;E9PVT9;E9Q997	NADPH--cytochrome P450 reductase	Por	25.4642	25.28	25.4786	25.4364	25.3377	25.555	25.1525	25.6761	25.5894	25.4896	25.7559	25.3123	0.0466175	0.0794177		0.0409928		13	13	24.3	77.043	56.041	1423
P38060	Hydroxymethylglutaryl-CoA lyase, mitochondrial	Hmgcl	25.8768	25.7318	25.9545	25.7974	25.943	25.9986	25.9731	26.2405	26.0994	25.9845	25.9578	25.9914	-0.126404	0.744779		1.10538		12	12	44	34.238	101.75	1424
P38647	Stress-70 protein, mitochondrial	Hspa9	29.1251	28.9662	29.1199	29.038	29.094	29.0841	29.2112	29.1028	29.0972	29.1742	29.0077	29.0079	-0.0737718	0.480217		0.212733		35	35	51.4	73.46	323.31	1425
P40124;B1ARS0	Adenylyl cyclase-associated protein 1;Adenylyl cyclase-associated protein	Cap1	30.1802	30.1725	30.2418	30.2167	30.3331	30.3732	30.1349	30.3108	30.4132	30.3359	30.3816	30.1288	-0.00421015	0.0123619		0.201435		32	32	76.4	51.564	323.31	1426
P40142;A0A286YE28;E0CY51	Transketolase	Tkt	28.9845	28.9889	29.1702	28.9655	29.051	28.9992	28.935	29.1449	29.1344	29.2416	29.0732	29.1542	0.0848986	0.433648		0.513918		32	32	64	67.63	323.31	1427
P40201	Chromodomain-helicase-DNA-binding protein 1	Chd1	NaN	21.8979	NaN	21.6632	21.5749	21.0009	21.4092	21.4356	20.8718	NaN	20.9099	NaN	-0.328964	0		NaN		1	1	0.8	196.38	2.5561	1428
P40237	CD82 antigen	Cd82	23.2866	22.9857	22.6688	22.555	23.0563	22.9354	23.0989	22.8809	22.7495	23.4816	22.9167	22.8282	0.165729	0.293604		0.104		2	2	4.5	29.628	3.2384	1429
P40240	CD9 antigen	Cd9	24.3331	24.0632	23.9086	24.1197	24.2257	23.6289	23.6349	23.8344	23.8276	23.9351	23.8189	23.7285	0.0618356	0.280862		0.594687		2	2	11.5	25.258	68.057	1430
P40336;P40336-2;A0A1W2P7Z9;A0A1W2P7R7	Vacuolar protein sorting-associated protein 26A	Vps26a	23.4656	23.4784	23.3991	23.7036	23.2897	23.474	23.3062	23.5117	23.268	23.7592	23.4409	23.6347	0.249612	0.978075		0.533263		4	4	20.5	38.113	70.414	1431
P40338;A0A0N4SW09	Von Hippel-Lindau disease tumor suppressor	Vhl	22.6137	22.8211	22.3045	22.8633	22.8825	22.7941	22.6733	22.4943	22.5675	22.6455	22.5731	22.6322	0.0385799	0.273708		0.876376		5	5	51.9	20.769	13.525	1432
P41105	60S ribosomal protein L28	Rpl28	26.22	25.94	25.9046	26.2806	26.0161	25.8771	26.0771	26.175	26.1022	26.2054	26.0816	26.0811	0.00458972	0.0304644		0.106214		7	7	36.5	15.733	22.517	1433
P41241;A0A1L1STA1;A0A1L1SR46;A0A1L1SQQ5;D3YVQ8;D6RGA0	Tyrosine-protein kinase CSK	Csk	24.7418	24.8758	24.8176	24.6743	24.9998	24.9467	24.5522	24.6861	24.9886	24.5889	24.7773	24.9642	0.0344683	0.071645		0.0885601		13	12	45.6	50.716	40.597	1434
P42082-2;P42082	T-lymphocyte activation antigen CD86	Cd86	19.3505	20.6481	19.5035	16.3949	20.725	19.5871	19.5689	NaN	20.7394	18.2274	NaN	20.7725	-0.654202	0.163424		NaN		1	1	5.9	33.961	3.8529	1435
P42125;A0A3Q4EC00;A0A452J8A5	Enoyl-CoA delta isomerase 1, mitochondrial	Eci1	23.0074	23.5487	22.9147	23.534	23.0525	22.8476	23.335	22.9597	22.8061	23.486	22.9364	22.8151	0.0455685	0.0609377		0.0162732		5	5	23.9	32.25	13.254	1436
P42208;E9Q3V6;D3Z1S1;F6WYM0;D3YYB1;D3Z3C0;D3YZU7;D3YV76;F6UKN5	Septin-2	2024-09-02	23.209	23.2301	23.3798	23.5124	23.3166	23.7577	23.4704	23.392	23.7891	23.269	23.4174	23.7054	-0.0865752	0.187459		0.456555		8	8	29.9	41.525	36.255	1437
P42227;P42227-2;B7ZC18	Signal transducer and activator of transcription 3;Signal transducer and activator of transcription	Stat3	24.5233	24.8085	24.7613	24.5163	24.5398	24.8014	24.3494	25.0441	24.7037	24.6972	25.1948	24.6251	0.139963	0.200544		0.112809		10	1	23.4	88.053	92.755	1438
P42227-3	Signal transducer and activator of transcription 3	Stat3	19.0305	NaN	20.5563	19.7039	19.7756	20.0916	19.5272	20.461	19.656	19.4181	19.7108	19.7773	-0.246019	0.32337		NaN		10	1	23.3	87.966	4.1788	1439
Q3V157;P42228	Signal transducer and activator of transcription;Signal transducer and activator of transcription 4	Stat4	22.9494	22.0668	21.4881	21.3354	22.3496	21.6614	23.0578	19.3315	18.2467	21.8894	20.0971	21.6093	0.986626	0.25076		0.38333		1	1	2	85.853	4.6197	1440
P42230;B2C3G8	Signal transducer and activator of transcription 5A;Signal transducer and activator of transcription	Stat5a	24.0315	24.199	23.8073	23.9653	23.8239	23.8718	23.7729	24.5827	24.1371	24.2508	24.2015	23.7016	-0.112971	0.143221		0.16808		4	2	5	90.83	6.2594	1441
P42232	Signal transducer and activator of transcription 5B	Stat5b	21.0226	20.8043	19.4124	20.4162	19.8548	19.9866	20.2983	20.5333	20.0913	21.2221	20.5909	19.9915	0.293871	0.318948		0.134266		3	1	4.3	90.001	3.452	1442
P42669	Transcriptional activator protein Pur-alpha	Pura	22.3114	22.5493	22.513	22.5734	22.6325	22.5547	21.9288	22.4503	22.8211	22.5415	22.5694	22.7079	0.206218	0.320399		0.170304		6	3	28	34.883	49.275	1443
P42932;H3BL49;H3BJB6;H3BLL1;H3BKG2;H3BKR8	T-complex protein 1 subunit theta	Cct8	27.8297	27.9434	27.8985	28.1226	28.0694	28.07	27.9325	27.9309	28.132	27.9612	28.0741	28.0363	0.0253843	0.124577		1.2515		31	31	55.5	59.555	268.5	1444
Q9DCW5;P43024	Cytochrome c oxidase subunit 6A, mitochondrial;Cytochrome c oxidase subunit 6A1, mitochondrial	Cox6a1	25.6296	25.8797	26.2426	25.6666	25.9733	26.3104	25.3004	25.5709	26.5849	26.0685	25.8105	26.3174	0.246695	0.231861		0.0427814		4	4	43.8	12.483	37.337	1445
P43274	Histone H1.4	Hist1h1e	30.6956	30.8823	30.7473	30.7172	30.9231	30.6484	30.5273	31.0954	30.771	30.4848	31.0655	30.4583	-0.128384	0.190905		0.0383183		25	6	45.2	21.977	110.78	1446
P43275	Histone H1.1	Hist1h1a	28.5759	28.6096	28.7052	28.5556	28.3959	28.4234	28.5729	28.6021	28.3885	28.6606	28.673	28.4768	0.0823104	0.374407		0.710089		13	8	38	21.785	192.54	1447
P43276	Histone H1.5	Hist1h1b	31.2784	31.2405	31.2306	31.162	31.2705	31.1181	31.2313	31.4213	31.0883	31.0081	31.3338	30.8171	-0.193981	0.469142		0.351301		23	14	41.7	22.576	261.77	1448
P43277	Histone H1.3	Hist1h1d	32.5444	32.3969	32.3203	32.3022	32.2762	32.1509	32.1735	32.4471	32.2696	32.0293	32.456	31.8976	-0.169096	0.380865		0.517303		26	3	48.9	22.099	323.31	1449
P45376;D3YVJ7	Aldose reductase	Akr1b1	26.0134	26.0756	26.2102	26.139	26.114	26.3592	26.229	26.454	26.3164	26.3633	26.3287	26.4091	0.0338955	0.186236		1.34054	+	13	13	43.7	35.732	81.697	1450
P45878	Peptidyl-prolyl cis-trans isomerase FKBP2	Fkbp2	24.0985	24.0263	23.8883	24.2926	23.9034	23.9972	23.8745	23.7816	24.2043	23.9154	23.8518	24.2406	0.0491676	0.10033		0.0392604		6	6	20	15.344	26.077	1451
P45952	Medium-chain specific acyl-CoA dehydrogenase, mitochondrial	Acadm	24.8178	25.1163	24.9801	24.8792	25.1242	25.3026	25.2689	25.1439	24.918	24.9207	25.1671	25.1033	-0.046594	0.135948		0.128843		9	9	30.2	46.481	83.442	1452
P46061;A0A2R8VHK9;A0A2R8W753	Ran GTPase-activating protein 1	Rangap1	25.4783	25.4057	25.4465	25.2721	25.4797	25.4654	25.4419	25.4656	25.6998	25.3998	25.6128	25.5636	-0.0103792	0.0335496		0.359191		11	11	21.4	63.53	37.172	1453
P46414	Cyclin-dependent kinase inhibitor 1B	Cdkn1b	22.0391	21.5334	21.7624	21.8003	22.5291	21.2374	21.9075	21.7256	20.9958	21.9699	21.7582	21.0852	0.0614929	0.0549981		0.074885		1	1	12.2	22.193	2.8829	1454
P46460;G3UX86;G3UX98	Vesicle-fusing ATPase	Nsf	26.1083	26.1841	26.3517	26.2534	26.3288	26.3501	26.3325	26.5574	26.4669	26.4245	26.339	26.4114	-0.0606232	0.357959		1.24834		26	26	37.4	82.613	93.803	1455
P46467;Q8BPY9	Vacuolar protein sorting-associated protein 4B	Vps4b	23.64	23.3266	23.4763	23.6186	23.5162	23.378	23.0975	23.3438	23.7361	23.3115	23.3126	23.8193	0.0886396	0.129512		0.0264894		7	6	23.4	49.419	40.897	1456
Q8BVQ9;P46471	26S protease regulatory subunit 7	Psmc2	25.279	25.505	25.2345	25.1254	25.4438	25.2476	25.1216	25.4014	25.1933	25.2871	25.3801	25.1947	0.0485649	0.186365		0.0749505		15	15	44.4	52.866	108.08	1457
P46664	Adenylosuccinate synthetase isozyme 2	Adss	19.7852	20.0217	20.748	19.8514	19.7647	NaN	20.0039	19.8012	NaN	19.9748	19.7333	21.5317	0.510717	0.271404		NaN		3	3	10.5	50.02	8.9822	1458
P46737	Lys-63-specific deubiquitinase BRCC36	Brcc3	24.6022	23.952	24.2041	24.3997	24.4185	24.2492	24.4122	24.3742	23.8252	24.7845	24.6161	23.9934	0.260796	0.354055		0.122685		3	3	12	33.34	14.123	1459
P46935;A0A571BEP7;A0A571BDN7;V9GWV8;Q3V335	E3 ubiquitin-protein ligase NEDD4	Nedd4	23.3869	23.5124	23.684	23.2403	23.6138	23.6866	23.286	23.8107	23.3388	23.5446	24.0228	23.3547	0.162214	0.247395		0.0521966		3	3	5.4	102.71	11.896	1460
P46978	Dolichyl-diphosphooligosaccharide--protein glycosyltransferase subunit STT3A	Stt3a	22.7821	22.0921	22.1452	21.5768	21.985	22.0854	22.1911	21.557	NaN	22.0454	NaN	21.7031	0.000259399	0.000221156		NaN		1	1	1.4	80.597	2.4406	1461
P47738;A0A0G2JEU1;A0A0G2JFQ0;A0A0G2JF60;D3YYF3	Aldehyde dehydrogenase, mitochondrial	Aldh2	28.269	28.2893	28.464	28.4863	28.3067	28.4908	28.3982	28.3885	28.7652	28.3853	28.3641	28.5837	-0.0729287	0.196952		0.260655		35	33	61.3	56.537	323.31	1462
P47753;Q5RKN9;A0A0G2JE27	F-actin-capping protein subunit alpha-1	Capza1	27.1397	27.0289	27.2527	27.5579	27.0812	27.1918	27.2523	27.083	27.2562	27.1317	27.1679	27.2319	-0.0200297	0.113238		0.143417		17	15	68.5	32.939	165.53	1463
P47754;A0A0N4SVM0;D6RCW7	F-actin-capping protein subunit alpha-2	Capza2	25.5911	25.4504	25.7539	25.422	25.8188	25.9825	26.0818	25.6285	26.2507	25.4642	25.6022	26.3255	-0.189728	0.228349		0.251062		8	6	43	32.967	113.09	1464
P47757;F7CAZ6;A0A0A0MQI9;F6YHZ8	F-actin-capping protein subunit beta	Capzb	20.2363	NaN	20.2325	20.6749	21.2956	NaN	20.1599	20.4552	NaN	20.2859	20.4167	NaN	0.0437193	0.0904567		NaN		26	1	68.2	31.345	-2	1465
P47757-2;A2AMW0;P47757-4	F-actin-capping protein subunit beta	Capzb	28.5232	28.6228	28.5435	28.7464	28.62	28.5702	28.5228	28.5727	28.5633	28.5757	28.6096	28.5137	0.0134341	0.157346		0.562289		30	5	73.9	30.628	323.31	1466
P47758	Signal recognition particle receptor subunit beta	Srprb	23.4718	23.7667	23.6112	23.0843	23.8224	23.6234	23.6319	23.711	23.919	23.655	23.6528	23.4862	-0.155969	0.694896		0.204131		4	4	18.6	29.579	18.031	1467
P47774	C-C chemokine receptor type 7	Ccr7	19.8096	20.071	20.5981	20.3506	20.6261	19.8706	19.9795	19.6632	19.7465	20.8544	20.3352	20.1752	0.65853	1.36256	+	0.724629		1	1	4.5	42.855	3.5296	1468
P47809;B1ATL6;A0A2I3BQK8;M0QWR0;M0QW52	Dual specificity mitogen-activated protein kinase kinase 4	Map2k4	23.3914	23.3299	23.1063	23.5025	23.0539	22.89	23.4081	22.7344	23.3936	23.1075	23.0647	23.2043	-0.0532157	0.0833367		0.0455994		4	4	21.2	44.113	17.051	1469
P47811-3;P47811;B2KF34;A0A3B2WB60;P47811-2;P47811-4;A0A3B2WAZ7	Mitogen-activated protein kinase 14	Mapk14	24.4903	24.4406	24.5961	24.3286	24.7372	24.896	24.5186	24.6446	24.9425	24.6109	24.9308	25.0302	0.15542	0.363936		0.47662		11	11	45	41.487	62.34	1470
P47856;P47856-2;D3YYD9	Glutamine--fructose-6-phosphate aminotransferase [isomerizing] 1	Gfpt1	24.1524	24.6813	24.5058	24.6094	24.6141	24.3049	24.3151	24.9173	24.597	24.8262	24.5692	24.4473	0.00443459	0.00704383		0.0998538		6	6	11	78.538	24.342	1471
P47911;A0A0J9YU32	60S ribosomal protein L6	Rpl6	27.9875	27.8606	27.4713	27.7283	27.7867	27.4371	27.925	27.9327	27.4231	27.4584	27.7514	27.3565	-0.23818	0.505938		0.236692		15	15	43.2	33.509	126.61	1472
W4VSN7;P47915;A0A1L1SS27;A0A1L1SUN1;A0A1L1STJ3	60S ribosomal protein L29	Gm3550;Rpl29	29.8499	29.7422	29.1804	29.5877	29.1121	28.9423	29.3123	29.5088	28.769	29.3294	29.333	28.5203	-0.135792	0.144318		0.363764		5	5	30	17.6	18.027	1473
P47941;A0A338P6Q0;A0A338P675	Crk-like protein	Crkl	23.6054	23.7424	24.437	23.7106	23.9743	24.0755	23.1367	23.7322	23.9765	23.6061	24.275	23.9616	0.33242	0.454135		0.186175		7	7	36.6	33.83	19.344	1474
P47955	60S acidic ribosomal protein P1	Rplp1	26.4809	26.8774	27.13	26.862	27.0614	27.0025	26.8736	26.6288	26.9171	26.9899	27.1867	26.7928	0.183287	0.561575		0.201998		6	6	99.1	11.475	283.2	1475
P47962;D3YYV8	60S ribosomal protein L5	Rpl5	28.1044	28.3182	28.2425	28.1364	28.4101	28.3468	28.1715	28.4081	28.4231	28.3512	28.3424	28.6164	0.102434	0.35067		0.451734		14	14	47.1	34.4	103.19	1476
P47963	60S ribosomal protein L13	Rpl13	27.3805	26.9725	27.0404	27.2802	27.2547	27.2534	27.2677	27.3748	27.4281	27.5832	27.356	27.2007	0.0230726	0.0666727		0.603471		16	16	57.8	24.305	54.019	1477
P48024	Eukaryotic translation initiation factor 1	Eif1	24.8019	25.0103	25.2693	25.0792	25.5493	24.7283	24.3309	24.5906	24.8097	25.0918	25.0469	24.881	0.429525	1.31872	+	0.839394		2	1	43.4	12.746	42.147	1478
P48025;E9PWE9;P43404-3;P43404-2;P43404;Q8BZ25	Tyrosine-protein kinase SYK;Tyrosine-protein kinase	Syk	26.188	26.3288	25.9108	25.8096	26.0244	25.9655	26.0293	26.4332	26.192	26.0107	26.2597	26.2555	-0.0428963	0.108122		0.583086		16	16	40.2	71.376	108.73	1479
P48036;A0A0G2JGQ0	Annexin A5	Anxa5	29.4273	29.6165	29.5115	29.6954	29.5183	29.4482	29.6009	29.4486	29.688	29.6518	29.5143	29.6136	0.0140533	0.0600843		0.0791152		34	34	83.1	35.752	323.31	1480
P48410;A2ALN0	ATP-binding cassette sub-family D member 1	Abcd1	23.2062	23.2795	23.4579	23.4746	23.3083	23.2241	23.2843	23.6261	23.2684	23.4422	23.4624	23.0363	-0.0793559	0.164802		0.0260978		7	7	12.8	81.858	38.041	1481
P48678;P48678-2;P48678-3;D3YUF7	Prelamin-A/C;Lamin-A/C	Lmna	26.5408	26.4845	26.6922	26.6425	26.6207	26.7005	26.7613	26.5188	26.5451	26.5692	26.5894	26.6014	-0.0217431	0.100891		0.157602		26	26	41.8	74.237	137.74	1482
P48722-2;P48722;E0CY23;A0A0N4SVU2	Heat shock 70 kDa protein 4L	Hspa4l	NaN	NaN	20.0982	NaN	20.1845	20.6586	20.8589	21.5478	20.6486	NaN	NaN	20.7085	-0.309926	0		NaN		6	3	8.1	92.251	5.8094	1483
P48758;A0A1B0GRG8;A0A338P684	Carbonyl reductase [NADPH] 1	Cbr1	22.4079	22.6722	23.0963	23.0986	22.7373	22.8941	22.7559	23.018	22.8993	22.6361	22.8575	22.8648	-0.104944	0.41919		0.155582		3	3	12.3	30.641	14.031	1484
P48771	Cytochrome c oxidase subunit 7A2, mitochondrial	Cox7a2	23.9842	23.8801	24.4	24.2513	24.1345	24.5008	24.0072	24.3079	24.8254	24.1667	24.1196	24.7887	-0.0218175	0.0226392		0.161543		4	4	60.2	9.2908	20.395	1485
P48962	ADP/ATP translocase 1	Slc25a4	26.894	27.1052	27.0203	26.9534	26.9098	26.9709	26.951	26.6566	27.525	27.2678	27.1388	27.2996	0.19114	0.298861		0.308363		17	9	51	32.904	122.31	1486
P48999;E9QA93;E9Q6H6;A0A0N4SW45	Arachidonate 5-lipoxygenase	Alox5	22.3176	21.9461	22.7955	22.2764	23.0695	22.7503	22.4767	22.6478	22.5217	22.4461	23.0195	22.7916	0.203677	0.51194		0.312573		4	4	8.9	77.966	21.899	1487
P49290	Eosinophil peroxidase;Eosinophil peroxidase light chain;Eosinophil peroxidase heavy chain	Epx	25.87	26.0116	26.1981	25.9269	26.1364	26.1296	25.9114	26.2541	26.3456	25.8217	26.1983	26.1298	-0.120375	0.274966		0.106923		23	18	39.2	81.379	86.977	1488
P49312;Q5EBP8;P49312-2	Heterogeneous nuclear ribonucleoprotein A1;Heterogeneous nuclear ribonucleoprotein A1, N-terminally processed	Hnrnpa1	27.0944	27.0973	27.0921	27.2364	27.2776	27.1387	27.4927	27.531	27.4419	27.4764	27.1339	27.1679	-0.229129	0.958167		2.00369	+	9	9	46.6	34.196	80.192	1489
Q9EQE2;P49443	Protein phosphatase 1A	Ppm1a	22.6662	21.8937	22.0107	21.3868	NaN	22.8624	21.8663	22.1391	NaN	21.4317	22.5329	21.9623	-0.0270545	0.0209005		NaN		5	4	26.3	35.888	7.8655	1490
P49586;D3Z3T5	Choline-phosphate cytidylyltransferase A	Pcyt1a	23.6033	23.4189	23.4179	23.4002	23.2648	23.046	23.275	23.2777	23.4863	22.8963	23.2189	23.2634	-0.220101	0.747547		0.964124		5	2	19.1	41.666	16.104	1491
P49710;E9Q4E5	Hematopoietic lineage cell-specific protein	Hcls1	28.8783	28.7335	28.9415	28.932	28.8316	28.9022	28.7882	28.9354	29.1294	28.778	28.8284	29.0119	-0.0782452	0.255417		0.112805		28	28	50.2	54.24	285.55	1492
P49717;A0A2R8VHP7;Q9CWV1-2;Q9CWV1	DNA replication licensing factor MCM4	Mcm4	22.7459	22.6698	22.7386	22.8999	23.2809	23.3711	22.5901	23.3262	23.3332	22.611	22.5687	23.2233	-0.28219	0.362492		0.563314		8	8	12.3	96.735	16.75	1493
P49718	DNA replication licensing factor MCM5	Mcm5	20.9481	20.9413	20.8057	21.0351	21.6907	20.6615	20.8225	21.3996	21.4815	19.8465	21.3084	21.9764	-0.190769	0.103694		0.0336327		5	5	10.2	82.406	12.271	1494
P49935;A0A087WR20	Pro-cathepsin H;Cathepsin H mini chain;Cathepsin H;Cathepsin H heavy chain;Cathepsin H light chain	Ctsh	23.4102	23.8187	23.5438	23.1346	23.6681	23.4922	23.4532	23.3144	23.7276	23.4184	23.7258	23.695	0.114633	0.29856		0.138815		5	5	21.9	37.17	36.706	1495
P50171;P50171-2;G3UX44;A0A494BA51;A0A494BAF4	Estradiol 17-beta-dehydrogenase 8	Hsd17b8;H2-Ke6	22.1099	22.2225	22.7577	22.5391	22.5082	22.2776	22.162	22.241	22.4833	22.4297	22.3503	22.5951	0.16297	0.605561		0.109525		4	4	21.2	26.588	12.787	1496
P50247;A2ALT5	Adenosylhomocysteinase	Ahcy	24.0449	23.5093	23.7871	23.7937	23.3882	23.784	23.721	23.8184	24.121	23.7043	24.2447	23.7985	0.0290407	0.0484095		0.224205		7	7	16.4	47.688	37.721	1497
P50396;D6RI86;B7FAU8	Rab GDP dissociation inhibitor alpha	Gdi1	21.7089	22.225	22.1821	21.5417	22.0417	22.318	22.0916	22.5256	22.7902	22.3148	22.222	22.4834	-0.129098	0.233004		0.654151		12	6	39.6	50.521	26.24	1498
P50427	Steryl-sulfatase	Sts	20.9575	21.2055	21.3618	21.1187	22.2307	21.1698	21.1255	NaN	21.3979	21.6854	21.3011	22.5674	0.589569	0.496415		NaN		2	2	3.7	66.59	6.9472	1499
P50428	Arylsulfatase A	Arsa	22.6782	22.6919	22.5259	23.1213	22.4259	22.1177	22.7225	22.4646	22.4621	23.0825	22.7674	21.6555	-0.0479329	0.0368036		0.0051267		1	1	4.7	53.748	7.3405	1500
P50431;G3UZ26	Serine hydroxymethyltransferase, cytosolic;Serine hydroxymethyltransferase	Shmt1	21.5865	21.2707	21.8797	21.1083	21.529	21.7171	21.7432	21.1037	21.9541	21.7455	21.7062	21.7046	0.118347	0.17527		0.110397		3	3	8.4	52.6	6.7581	1501
P50516;P50516-2;D3Z1B9;D3YWH3;D3YZ23	V-type proton ATPase catalytic subunit A	Atp6v1a	28.1692	28.1424	28.159	28.1409	28.3512	28.1885	28.1041	28.0982	28.1436	28.1416	28.1052	28.165	0.021972	0.415618		0.720559		31	31	70.3	68.325	323.31	1502
P50518;A0A0N4SW34;A0A0N4SW07;A0A0N4SWA3;Q9D593	V-type proton ATPase subunit E 1	Atp6v1e1	27.0472	27.2539	27.0732	27.2144	27.2304	27.0544	27.2531	27.0466	26.7498	27.1492	27.0096	26.8163	-0.0248305	0.0486278		0.255069		17	17	60.6	26.157	141	1503
P50543	Protein S100-A11	S100a11	28.4116	28.2464	28.2526	28.4632	28.4662	28.3845	28.0556	27.7787	28.4358	27.8061	27.9575	27.8711	-0.211821	0.469226		1.67238	+	10	10	94.9	11.083	323.31	1504
P50544;B1AR28	Very long-chain specific acyl-CoA dehydrogenase, mitochondrial	Acadvl	25.7284	25.3722	25.2277	25.4474	25.1375	25.1145	25.5275	25.2881	24.978	25.6258	25.3	24.907	0.0130431	0.0165362		0.100731		9	9	24.8	70.875	58.682	1505
P50580;P50580-2	Proliferation-associated protein 2G4	Pa2g4	26.6887	26.7807	26.6115	26.5942	26.473	26.6494	26.599	26.6105	26.8007	26.6561	26.7655	26.6036	0.00496737	0.0204487		0.364943		21	21	55.8	43.698	169.85	1506
Q8CE80;P51125-2;P51125-6;P51125;P51125-3;A0A338P6J9;Q8C281;Q8CE04;P51125-7;Q921U7;A0A1Y7VJN8;P51125-5;P51125-4	Calpastatin	Cast	27.4815	27.5424	27.1716	27.3929	27.4388	27.2486	27.3433	27.3743	27.4839	27.3431	27.3557	26.9579	-0.181598	0.590768		0.290453		13	13	35.3	81.44	140.1	1507
P51150;A0A0N4SVG9;A0A0N4SVR6	Ras-related protein Rab-7a	Rab7a	27.8347	27.7968	27.8681	27.9264	27.872	27.9373	27.9111	27.9438	27.9912	27.9958	28.0067	28.0005	0.0523129	1.04799		2.8637	+	19	19	79.2	23.489	259.59	1508
P51410;D3Z629;A0A140T8T4;D3YZT0;A0A0G2JES3;A0A0G2JFQ3	60S ribosomal protein L9	Rpl9	24.1219	24.1945	24.0611	23.8597	24.4199	23.7871	24.6511	24.2273	24.3805	24.5481	24.0487	24.2314	-0.143553	0.30544		0.55933		6	6	30.2	21.881	23.031	1509
P51437	Cathelin-related antimicrobial peptide	Camp	19.0309	18.9963	19.0386	18.9484	19.0233	19.0289	19.6107	NaN	19.5012	18.8087	19.0652	18.7589	-0.678343	1.87185	+	NaN		1	1	9.3	19.453	10.309	1510
Q8BGZ6;P51569	Alpha-galactosidase A	Gla	20.1651	20.0328	20.2349	20.467	19.8827	20.4031	19.9989	20.0832	20.2468	20.0454	20.0617	20.8286	0.202267	0.307094		0.0908597		2	2	9	47.844	7.6107	1511
P51660	Peroxisomal multifunctional enzyme type 2;(3R)-hydroxyacyl-CoA dehydrogenase;Enoyl-CoA hydratase 2	Hsd17b4	26.2244	26.0563	26.2397	26.0817	26.1712	26.26	26.0362	26.4489	26.4252	26.1522	26.0029	26.3623	-0.130946	0.315953		0.156898		23	23	43.5	79.481	144.76	1512
P51675	C-C chemokine receptor type 1	Ccr1	21.8216	21.7905	22.5494	21.9516	22.4635	22.2327	22.709	22.3095	22.1622	22.2907	22.7724	22.371	0.0844377	0.141487		0.386624		2	2	4.5	40.894	4.3297	1513
Q3UEE2;P51855;A2AQN9;A2AQN7	Glutathione synthetase	Gss	NaN	NaN	NaN	NaN	NaN	NaN	20.7539	NaN	NaN	NaN	NaN	22.4269	0	NaN		NaN		2	2	6.2	44.792	5.7012	1514
P51859;E0CYW7;E0CXA0;F6RB63;Q9JMG7;Q9JMG7-2	Hepatoma-derived growth factor	Hdgf	23.9073	24.3807	24.3468	24.0889	24.1534	24.2558	23.8877	24.1868	24.5167	24.1571	24.393	24.6326	0.19711	0.361043		0.178572		7	6	45.1	26.268	31.436	1515
P51863	V-type proton ATPase subunit d 1	Atp6v0d1	24.4378	24.2717	24.33	24.5768	24.2711	24.3072	24.6559	24.3853	24.7603	24.1619	24.1458	24.6234	-0.290112	0.686226		0.503667		7	7	26.2	40.301	45.31	1516
P51881;Q3V132	ADP/ATP translocase 2;ADP/ATP translocase 2, N-terminally processed	Slc25a5	29.5257	29.6716	29.5251	29.7256	29.7505	29.5574	29.6268	29.6093	29.571	29.7348	29.6288	29.7294	0.0953325	1.1733		0.669578		29	21	68.1	32.931	320.98	1517
P52479;P52479-2	Ubiquitin carboxyl-terminal hydrolase 10	Usp10	19.0018	19.7462	19.3969	NaN	19.482	19.6532	19.0417	19.6175	19.8708	19.6223	19.7171	19.6092	0.139503	0.219463		NaN		1	1	3.2	87.021	6.2688	1518
P52480;P52480-2;A0A1L1SU37;A0A1L1SQV8;A0A1L1SSN6;A0A1L1STV8;A0A1L1SUV0;A0A1L1ST52;A0A1L1SVH2;E9Q509;G3X925;P53657	Pyruvate kinase PKM	Pkm	32.1157	32.0743	32.0045	32.1232	31.9935	32.1329	32.1551	32.1444	32.0888	32.0783	32.1223	32.0471	-0.0468534	0.713911		0.264986		62	62	92.7	57.844	323.31	1519
P52503;A0A1Y7VM38;A0A1Y7VKP8	NADH dehydrogenase [ubiquinone] iron-sulfur protein 6, mitochondrial	Ndufs6	27.6351	27.5859	27.4288	27.7592	27.5583	27.3104	27.4399	27.4688	27.0411	27.6605	27.4302	26.941	0.0272967	0.0365435		0.254009		6	6	65.5	13.02	46.387	1520
P52624;F6YBT6;E9Q5K7	Uridine phosphorylase 1	Upp1	NaN	21.1867	21.7789	21.4282	21.3699	21.4019	21.6118	21.3746	21.7029	21.2791	21.4734	21.5643	-0.124169	0.408452		NaN		2	2	14.1	34.086	13.835	1521
P52633	Signal transducer and transcription activator 6	Stat6	23.4423	23.6788	22.9821	23.331	24.3928	23.4974	22.9506	23.4247	23.0911	23.374	23.1486	23.2691	0.108427	0.281823		0.535511		4	4	7.5	93.496	17.864	1522
P52825;A2A8E7	Carnitine O-palmitoyltransferase 2, mitochondrial	Cpt2	22.6545	NaN	22.2852	22.5941	22.1596	21.2602	22.6604	22.4689	NaN	22.6856	22.8922	22.9083	0.264092	0.962729		NaN		2	2	3.2	73.98	3.4908	1523
P53395	Lipoamide acyltransferase component of branched-chain alpha-keto acid dehydrogenase complex, mitochondrial	Dbt	21.9922	22.8641	21.6672	21.6551	21.8648	21.8143	22.2609	22.4467	21.9426	21.4063	22.2039	NaN	-0.411637	0.48468		NaN		2	2	7.1	53.246	7.3466	1524
P53702;G3UXK7	Cytochrome c-type heme lyase	Hccs	19.6377	20.0158	19.9052	20.2675	20.0465	19.9566	20.2107	19.5399	20.329	19.9933	20.0198	20.1806	0.0380198	0.0517617		0.174896		2	2	16.5	30.977	5.1117	1525
Q8JZZ5;P53811	Phosphatidylinositol transfer protein beta isoform	Pitpnb	24.1005	23.7219	23.6835	23.8689	23.7769	23.5504	23.8702	23.8436	23.2671	24.0958	23.7863	23.6015	0.167514	0.275726		0.0924098		6	5	17.6	31.616	8.6329	1526
P53986	Monocarboxylate transporter 1	Slc16a1	21.2879	20.9396	21.1535	21.4035	21.6301	21.809	21.1058	21.4419	21.4414	21.3116	21.7425	21.1284	0.0644633	0.109056		0.815938		1	1	4.1	53.267	12.294	1527
P53994;Q3TEG7;P59279	Ras-related protein Rab-2A	Rab2a	23.0421	23.1975	22.785	23.1587	22.8336	23.1383	23.2717	23.3864	23.3861	23.4218	23.284	23.2218	-0.0388819	0.214758		1.30249	+	6	6	28.3	23.547	37.891	1528
P54071;A0A0U1RP68;D6RIL6	Isocitrate dehydrogenase [NADP], mitochondrial	Idh2	26.894	26.7361	26.7854	26.8078	27.0457	27.0016	27.1031	26.8928	26.9278	26.9822	26.9258	26.8065	-0.0697702	0.348143		0.565332		17	16	41.2	50.906	80.854	1529
P54116	Erythrocyte band 7 integral membrane protein	Stom	24.7424	24.3793	23.7546	24.3312	23.9223	23.5059	24.298	23.9232	22.9938	24.2262	24.1198	23.2597	0.130241	0.0941924		0.194009		4	4	16.2	31.375	19.595	1530
P54775;A0A140LIZ5	26S protease regulatory subunit 6B	Psmc4	28.1271	28.3314	28.0291	28.1394	28.2969	28.125	28.1009	28.1235	28.0714	28.0797	28.3298	28.0631	0.0589371	0.269316		0.0845238		23	23	74.6	47.408	140.78	1531
P54823	Probable ATP-dependent RNA helicase DDX6	Ddx6	23.6853	24.1057	23.6959	24.0101	24.1557	23.9118	23.8572	23.9505	23.866	24.0283	24.3324	23.8373	0.174784	0.521729		0.387881		8	8	35	54.191	59.936	1532
P54923	[Protein ADP-ribosylarginine] hydrolase	Adprh	21.3834	21.7569	22.1691	21.6086	21.8282	22.2308	21.8462	21.9272	21.9401	21.8132	21.8567	22.3939	0.116758	0.24394		0.102586		3	3	13.3	40.068	7.8993	1533
P55194;A2A5V2;A2A5V3;S4R2D3;A0A2R8W6I7;S4R2T6	SH3 domain-binding protein 1	Sh3bp1	26.7834	26.7216	26.7057	26.7437	26.6978	26.5388	26.5452	26.6449	26.6828	26.5635	26.7605	26.4648	-0.0280253	0.105056		0.388522		17	17	36.2	74.172	112.67	1534
P55200;P55200-2;S4R199	Histone-lysine N-methyltransferase 2A;MLL cleavage product N320;MLL cleavage product C180	Kmt2a	24.9733	25.0084	24.6134	25.4113	24.7696	24.2402	24.4377	24.7111	23.8487	24.7611	24.4518	23.7697	-0.00496229	0.00418624		0.440222		2	2	0.7	429.64	2.8025	1535
P55258;Q9DD03;D3YWL1;D3YW33;Q9CXS2;A0A286YDR2;P35276;P63011;P62823	Ras-related protein Rab-8A	Rab8a	25.7985	25.4074	25.2937	25.4293	25.5539	25.4119	25.4166	25.2368	24.8766	25.7507	25.3493	24.8559	0.141968	0.17759		0.256488		8	4	32.9	23.668	25.56	1536
P55264;P55264-2;A0A286YCD7	Adenosine kinase	Adk	24.0462	24.2088	23.9663	24.1123	23.84	23.7077	23.7102	23.9601	23.5437	23.9095	23.8522	23.7552	0.100976	0.320649		0.781014		7	7	23	40.148	37.187	1537
P55302;F6WMD1	Alpha-2-macroglobulin receptor-associated protein	Lrpap1	26.6063	26.0188	26.2225	26.2203	26.164	26.2172	25.9699	26.3272	26.1744	26.2622	26.0078	25.9579	-0.0811939	0.22696		0.198106		11	11	30	42.215	32.262	1538
Q8CDV7;P55772;D6RFA9;F7B9M9	Ectonucleoside triphosphate diphosphohydrolase 1	Entpd1	25.904	25.7072	25.5448	25.6695	25.4668	25.5604	26.0141	25.3426	25.5943	25.6215	25.4155	25.5082	-0.135249	0.263661		0.190686		5	3	11.5	60.589	8.8662	1539
P56135;F8WHP8	ATP synthase subunit f, mitochondrial	Atp5j2	25.3268	24.8239	25.6284	25.0143	25.4053	25.5564	25.0117	25.2189	25.6029	25.2034	25.559	25.7139	0.214323	0.39373		0.0965671		9	9	60.2	10.344	27.606	1540
P56212;E9Q4B9;E9Q827;P56212-2;P60840-2;P60840	cAMP-regulated phosphoprotein 19;Alpha-endosulfine	Arpp19;Ensa	22.6367	22.3659	22.2512	22.4282	22.3986	22.3923	22.2792	21.7416	22.4098	22.5933	21.8082	22.6056	0.192174	0.225047		0.166155		2	2	32.1	12.293	9.199	1541
P56382	ATP synthase subunit epsilon, mitochondrial	Atp5e	25.5019	24.9877	25.4518	25.4467	25.3706	25.355	25.1654	25.1834	25.4759	25.5777	25.2049	24.9697	-0.0241426	0.0403219		0.0546966		3	3	46.2	5.8378	8.4483	1542
P56391;A0A140LIU3	Cytochrome c oxidase subunit 6B1	Cox6b1	26.9512	27.2969	27.3639	27.4421	27.1421	27.3126	27.0443	27.2917	27.4499	26.8434	27.2834	27.3779	-0.0937093	0.175371		0.0521483		9	9	75.6	10.071	150.14	1543
P56394	Cytochrome c oxidase copper chaperone	Cox17	21.101	21.2688	22.2096	21.4096	21.9243	22.0727	21.5172	22.1378	21.6576	21.2416	21.6302	21.2748	-0.388653	0.796805		0.265414		2	2	63.5	6.784	6.6223	1544
Q3U4W8;P56399;D3Z4K7;D3YYA5	Ubiquitin carboxyl-terminal hydrolase;Ubiquitin carboxyl-terminal hydrolase 5	Usp5	26.1857	26.3221	26.3863	26.2006	26.4227	26.3696	26.3664	26.3555	26.4347	26.3256	26.3649	26.4417	-0.00813929	0.0673658		0.234391		23	23	44.2	93.354	196.22	1545
P56480	ATP synthase subunit beta, mitochondrial	Atp5b	30.0292	30.0851	30.0709	30.2401	29.9581	30.0877	30.0793	29.981	30.1718	30.0371	30.0024	30.0186	-0.0579923	0.445207		0.12786		47	47	86.8	56.3	323.31	1546
P56812;D3Z7Q5	Programmed cell death protein 5	Pdcd5	24.2122	23.7306	23.8197	24.1445	23.7257	23.7556	23.951	23.8056	24.1021	24.2745	23.6039	23.9362	-0.014733	0.0232599		0.00763796		6	6	46.8	14.275	24.12	1547
P56873	Sjoegren syndrome/scleroderma autoantigen 1 homolog	Sssca1	19.6483	20.2106	20.2442	19.8479	19.9468	19.9258	19.4142	19.9869	19.6752	19.5389	19.9102	20.4541	0.275637	0.368158		0.216336		2	2	33.2	21.336	4.8896	1548
P57016	Ladinin-1	Lad1	22.4054	22.7027	22.5584	22.1467	23.0322	22.2199	22.194	22.0531	22.5542	21.9366	22.0239	22.2023	-0.212842	0.560611		0.617269		3	3	8.1	58.863	7.1013	1549
P57725	SAM domain-containing protein SAMSN-1	Samsn1	23.9044	23.7508	23.8406	23.7814	23.8426	23.7956	23.7158	24.2075	24.109	23.5496	23.7359	23.8768	-0.289977	0.749912		0.6316		8	7	36.6	41.601	23.209	1550
P57746	V-type proton ATPase subunit D	Atp6v1d	24.5937	24.6134	24.3344	24.6808	24.5568	24.4259	24.3817	24.3178	24.5606	24.9438	24.3871	24.5398	0.203515	0.488888		0.208023		9	9	42.5	28.369	57.906	1551
P57759;F8WJI4;F8WIM7;D6RG87	Endoplasmic reticulum resident protein 29	Erp29	27.7875	27.8192	27.9083	27.8161	27.9967	27.9048	28.0282	27.939	27.8483	28.1204	27.8908	27.8354	0.0103149	0.0343477		0.235753		16	16	55.3	28.823	117.03	1552
P57784;G5E883;A0A0U1RNZ6	U2 small nuclear ribonucleoprotein A	Snrpa1	23.0715	23.695	23.4122	22.5714	22.892	23.4663	23.9044	23.9279	23.4531	23.2421	24.0812	23.1686	-0.264497	0.328828		0.72295		6	6	29	28.357	17.958	1553
P57787	Monocarboxylate transporter 4	Slc16a3	24.1778	23.9082	23.0855	24.0763	23.6176	23.2782	23.8567	24.3709	23.3518	24.6641	23.6415	24.0088	0.245029	0.228766		0.145353		3	3	11.3	50.373	12.681	1554
P58044;G3XA48;H3BLF8;H3BLP1;H3BKD7	Isopentenyl-diphosphate Delta-isomerase 1	Idi1	24.6129	24.8005	25.1665	24.8262	25.1449	25.0865	24.7842	24.8851	25.4147	24.8158	25.1308	25.269	0.0438251	0.0643149		0.110808		12	12	54.2	26.289	57.011	1555
P58058;A2A9P0;A2A9N9	NAD kinase	Nadk	21.6061	20.9327	21.5389	20.8295	20.6361	21.3241	20.7198	21.2592	21.3855	NaN	21.4424	21.5651	0.38223	0.605033		NaN		3	3	10.5	48.597	7.2882	1556
P58137;Q8BZR4;G3UXJ8	Acyl-coenzyme A thioesterase 8	Acot8	25.4075	25.2252	25.0823	25.4939	24.9823	25.1905	25.029	25.0263	25.1657	25.2939	25.0326	25.1583	0.087918	0.424687		0.188593		7	7	28.1	35.827	19.429	1557
P58252	Elongation factor 2	Eef2	30.0367	30.2545	30.2174	30.2197	30.2031	30.3011	30.1796	30.3296	30.3774	30.3381	30.1986	30.3209	-0.00967662	0.0446519		0.434673		55	54	67.4	95.313	323.31	1558
P58389;A2AWE9;A2AWF0;D6RFC2;B7ZDE0;F6Z6I0	Serine/threonine-protein phosphatase 2A activator	Ppp2r4	24.1889	24.2485	24.4558	24.2382	23.9593	24.4355	24.1559	24.1236	24.5558	24.1077	24.1978	24.4718	-0.0193666	0.0371029		0.018031		7	7	43	36.71	57.164	1559
V9GXE7;P58404-2;P58404	Striatin-4	Strn4	21.0438	21.4181	20.7851	21.1386	21.2368	20.6212	21.2522	20.82	20.7326	21.1087	20.9367	21.0509	0.097168	0.225618		0.0345628		2	1	11.6	20.828	3.6336	1560
Q5SPX8;P58802	TBC1 domain family member 10A	Tbc1d10a	19.4521	19.4644	19.2938	19.6154	19.2429	19.3825	19.2917	19.3242	19.1619	19.2477	19.2421	19.3801	0.0307191	0.173684		0.459419		1	1	2.4	59.195	3.4037	1561
P59235	Nucleoporin Nup43	Nup43	NaN	20.8072	20.7418	NaN	20.2379	NaN	NaN	20.4153	21.437	20.2055	NaN	NaN	-0.720647	0		NaN		4	4	23.2	41.989	12.733	1562
Q8BVV6;P59325;A0A1Y7VJG2;A0A1Y7VNP4;A0A1Y7VLQ0;A0A1Y7VLL6;A0A1Y7VLK2	Eukaryotic translation initiation factor 5	Eif5	21.5434	22.4843	21.7994	21.3452	22.3664	22.5496	22.758	22.7739	22.8887	21.4978	22.326	22.7277	-0.623048	0.789154		0.595477		6	6	20.3	42.586	13.738	1563
P59729;Q3U332;Q3UZ87	Ras and Rab interactor 3	Rin3	22.5956	22.8098	22.8184	23.0997	23.2633	22.9976	22.7551	23.7332	23.6543	22.9478	23.195	22.8892	-0.370193	0.492975		0.834162		5	5	9.4	107.22	28.406	1564
P59999;Q3TX55;E9PWA7	Actin-related protein 2/3 complex subunit 4	Arpc4	26.1821	26.0437	26.1875	26.4908	26.0572	26.1235	26.0073	26.0892	26.2543	26.2181	26.2402	26.2219	0.109826	0.684623		0.162897		15	15	60.1	19.667	118.91	1565
P60060;G3UWH0	Protein transport protein Sec61 subunit gamma	Sec61g	22.0284	23.0247	22.3865	21.9429	22.781	22.5041	21.9647	22.4316	22.0653	21.8341	22.2735	22.2113	-0.0475496	0.085397		0.254058		4	4	48.5	7.7412	18.007	1566
P60122;D3YW60	RuvB-like 1	Ruvbl1	25.0536	25.2352	25.0076	25.1176	25.1917	24.848	25.0167	25.0014	24.9088	24.996	25.081	24.8786	0.00959524	0.0486121		0.225755		14	14	40.8	50.213	62.8	1567
P60229	Eukaryotic translation initiation factor 3 subunit E	Eif3e	24.7109	24.5252	24.8135	24.8653	24.5968	24.6668	24.6054	24.474	24.5312	24.5862	24.5963	24.7139	0.0952969	0.786475		0.502138		10	10	26.3	52.22	25.672	1568
P60335	Poly(rC)-binding protein 1	Pcbp1	27.5396	27.5785	27.5735	27.7244	27.6069	27.5605	27.7883	27.3668	27.765	27.4819	27.4156	27.7873	-0.0784416	0.165697		0.0510147		14	11	71.3	37.497	323.31	1569
P60605;G3UZX2	Ubiquitin-conjugating enzyme E2 G2	Ube2g2	21.1683	21.3632	21.4578	21.4413	21.0431	21.1982	21.1261	21.4131	21.5582	20.7989	21.4474	21.4363	-0.138276	0.215783		0.063655		3	3	25.5	18.566	5.6466	1570
P60670-2;P60670	Nuclear protein localization protein 4 homolog	Nploc4	23.5892	23.3119	23.6794	23.3794	23.3588	23.5688	23.2091	23.4055	24.2622	23.4983	23.903	23.5995	0.0413119	0.0406872		0.089532		6	6	20.5	64.378	17.427	1571
P60766	Cell division control protein 42 homolog	Cdc42	29.3362	29.5858	29.4638	29.4416	29.5741	29.1287	29.5742	29.3226	29.3083	29.6352	29.2662	29.0796	-0.074681	0.150837		0.0552596		12	6	44.5	21.258	202.56	1572
P60766-1	Cell division control protein 42 homolog	Cdc42	21.2737	21.775	21.7862	21.3729	21.147	NaN	21.2829	21.4923	21.4663	21.3662	21.8508	21.6811	0.218856	0.629688		NaN		7	1	31.9	21.31	2.8185	1573
P60824;D3YU80;K4DI65	Cold-inducible RNA-binding protein	Cirbp	20.9973	21.5949	21.8215	21.652	21.2536	21.6817	21.2254	21.0226	21.023	21.135	21.4419	21.5505	0.285446	0.943275		0.550946		2	2	20.3	18.607	6.1105	1574
P60843	Eukaryotic initiation factor 4A-I	Eif4a1	28.7506	28.7409	28.6508	28.6276	28.6676	28.8181	28.8811	29.0836	28.895	28.8001	28.9597	28.789	-0.103628	0.534497		1.47838	+	28	18	67.7	46.153	323.31	1575
P60867	40S ribosomal protein S20	Rps20	26.9413	27.2063	27.2103	27.2225	27.0365	27.0727	27.0987	27.0325	27.3295	27.1923	26.8846	27.3604	-0.00782967	0.0156467		0.00575807		10	10	57.1	13.373	64.594	1576
P61021	Ras-related protein Rab-5B	Rab5b	23.3675	22.9796	22.4226	23.6577	23.1763	23.4924	23.4185	23.341	22.9103	23.7845	23.41	23.2349	0.253204	0.486692		0.638349		5	3	30.2	23.707	8.2636	1577
P61027;Q3TYH2;Q8K386	Ras-related protein Rab-10	Rab10	26.2143	26.0552	25.2452	25.9578	25.5965	25.4416	25.5702	26.0368	25.2252	26.1415	25.8266	25.3224	0.152784	0.172624		0.0430275		8	7	43	22.541	73.343	1578
P61028	Ras-related protein Rab-8B	Rab8b	28.1441	28.0323	27.8845	28.0454	28.0589	27.8591	27.9351	27.8104	27.7696	28.3381	27.9366	27.541	0.100192	0.159714		0.115846		13	9	54.6	23.603	142.8	1579
P61082;F7CDT0;F6WMC0;G5E919	NEDD8-conjugating enzyme Ubc12	Ube2m	25.1518	25.0829	24.5929	24.7414	25.0547	24.4885	25.1736	24.6132	24.2876	24.9901	24.6683	24.818	0.134003	0.186107		0.0988368		7	7	39.3	20.9	17.341	1580
P61087;A0A0J9YUI1;D3Z4U3;Q3V3R8;A0A0J9YU07;A0A0J9YUR9;F8WIC2	Ubiquitin-conjugating enzyme E2 K	Ube2k	23.2587	23.4996	23.2829	23.1751	23.3516	23.4348	23.7234	23.5158	23.3395	23.0689	23.2393	23.2744	-0.332023	1.22039		0.925386		7	7	49.5	22.406	35.889	1581
P61089;A0A1W2P7Z3	Ubiquitin-conjugating enzyme E2 N	Ube2n	26.4625	26.6342	26.7173	26.6871	26.5744	26.6479	26.7388	26.6425	26.9929	26.5404	26.4179	26.6983	-0.239208	0.838795		0.629364		8	8	74.3	17.138	66.804	1582
P61161	Actin-related protein 2	Actr2	28.5818	28.7396	28.6685	28.7086	28.5675	28.6071	28.6415	28.5984	28.7032	28.6176	28.652	28.4983	-0.058389	0.452112		0.194588		26	26	64.5	44.76	289.35	1583
P61164;A0A494BB86;A0A494BAH0	Alpha-centractin	Actr1a	26.1115	26.2359	26.0331	26.0282	25.9571	25.7559	25.9623	25.8646	26.0336	25.9675	25.9374	25.8411	-0.0381209	0.242349		1.00335		10	5	46.8	42.613	73.294	1584
P61166	Transmembrane protein 258	Tmem258	21.9239	21.7663	21.8072	21.9497	21.6611	21.5948	21.7461	21.7613	21.7195	21.6504	21.8329	21.8735	0.0433121	0.245728		0.131099		1	1	10.1	9.0788	2.2131	1585
P61202-2;P61202;A2AQE4	COP9 signalosome complex subunit 2	Cops2	22.6305	22.6571	23.0931	22.5844	22.6784	23.253	23.0985	22.8883	23.4782	22.5086	23.1971	23.5219	-0.0791238	0.0810014		0.228256		6	6	21.3	52.404	25.771	1586
P61211	ADP-ribosylation factor-like protein 1	Arl1	20.2177	21.0072	18.9349	19.6125	20.7188	20.7464	20.0231	21.0691	21.1272	21.6966	21.2668	20.5775	0.440449	0.382038		0.463419		3	3	13.3	20.411	7.3991	1587
P61222	ATP-binding cassette sub-family E member 1	Abce1	24.8619	25.3793	25.2059	25.7806	25.2954	25.2002	25.108	25.7657	25.2185	25.9405	25.2408	25.0739	0.0543105	0.056085		0.121939		4	4	12.9	67.314	50.8	1588
P61226;Q80ZJ1-2;Q8BU31	Ras-related protein Rap-2b;Ras-related protein Rap-2a;Ras-related protein Rap-2c	Rap2b;Rap2a;Rap2c	20.5148	20.4231	21.0543	20.7888	20.6231	NaN	20.0768	20.3412	20.3599	19.8727	20.591	20.4142	0.0333716	0.0487747		NaN		2	1	14.8	20.504	3.8492	1589
P61255;B1ARA5;B1ARA3	60S ribosomal protein L26	Rpl26	28.8019	28.644	28.0728	27.9259	28.6153	27.9745	28.4143	27.3466	27.0035	28.0686	27.5603	27.9769	0.28049	0.244841		0.734333		17	17	60	17.258	62.231	1590
P61290;A2A4J3;A2A4J1	Proteasome activator complex subunit 3	Psme3	25.742	25.8298	25.5029	25.8108	25.2814	25.4637	25.6547	25.4133	25.3418	25.4437	25.357	25.3216	-0.0958246	0.400099		0.581954		9	9	34.3	29.506	50.383	1591
P61358;A2A4Q0	60S ribosomal protein L27	Rpl27	25.3574	24.9254	25.1466	25.5574	25.3517	25.5027	25.2958	25.5346	25.2921	25.5479	25.5972	25.7849	0.269166	1.17277		1.64321	+	8	8	56.6	15.798	26.001	1592
P61514;A0A1D5RL86	60S ribosomal protein L37a	Rpl37a	23.9214	24.015	24.5509	24.3655	24.3688	24.4776	23.9911	24.3148	24.7296	24.278	24.4033	24.2293	-0.0416209	0.0659484		0.151562		3	3	27.2	10.275	10.208	1593
P61620;Q9CYJ6;Q9JLR1;A0A0A6YVQ7;A2ATT9	Protein transport protein Sec61 subunit alpha isoform 1	Sec61a1	28.1788	27.7503	27.5841	27.8608	27.8604	27.5566	28.1469	27.8588	26.9189	28.0317	27.7945	27.3471	0.0828679	0.0686655		0.0244131		7	7	18.5	52.264	39.317	1594
P61750;E9Q798;F6UFB9	ADP-ribosylation factor 4	Arf4	23.0178	22.8418	23.1132	22.4764	23.4534	23.3094	23.1615	23.4535	23.3823	23.4768	23.2626	23.4322	0.0580947	0.204968		0.485838		6	4	62.2	20.396	37.988	1595
P61759	Prefoldin subunit 3	Vbp1	19.4351	19.7745	19.482	NaN	19.6375	19.6817	19.1688	18.7906	20.0729	19.5405	19.7115	20.0105	0.410046	0.434173		NaN		1	1	12.8	22.435	9.8136	1596
P61804	Dolichyl-diphosphooligosaccharide--protein glycosyltransferase subunit DAD1	Dad1	20.7512	21.6749	21.7842	21.5168	21.3417	21.5962	21.0481	21.1591	22.0892	21.5714	24.3312	21.6608	1.08901	0.492646		0.403814		1	1	19.5	12.497	48.312	1597
P61924;A0A2R8VJV3;Q8R3M1	Coatomer subunit zeta-1	Copz1	24.2579	24.2677	24.1844	24.4189	24.5353	24.8509	24.5863	24.4879	24.7776	24.2823	24.4288	24.4167	-0.241323	1.16807		1.52864	+	5	5	39	20.198	31.183	1598
P61961;H7BWZ1;D3YW97	Ubiquitin-fold modifier 1	Ufm1	23.234	23.4339	23.3589	23.125	22.7521	23.3496	22.5908	23.1073	23.5174	22.8664	23.084	23.2744	0.00311534	0.00347906		0.199324		3	3	72.9	9.1175	41.232	1599
P61967	AP-1 complex subunit sigma-1A	Ap1s1	19.4219	20.0091	19.5436	19.4238	19.6707	19.7748	19.8858	19.9714	20.2476	19.964	19.8101	20.2405	-0.0300916	0.0627358		0.94536		2	2	15.8	18.733	31.013	1600
P61971	Nuclear transport factor 2	Nutf2	18.7786	19.405	20.0581	19.5012	19.4295	20.0612	18.6903	19.0327	20.5313	19.3973	19.7888	20.1732	0.368318	0.238536		0.0665137		1	1	11	14.478	3.3772	1601
P61979-2;P61979;P61979-3;B2M1R6;H3BLL4;H3BK96;A0A286YDM3;H3BKD0;A0A286YCM2;H3BKI8;A0A286YEC4;A0A286YDH1;Q8BT23;H3BJ43;H3BLP7;H3BJS9;A0A286YE41	Heterogeneous nuclear ribonucleoprotein K	Hnrnpk	29.0412	29.2538	29.1812	29.1632	29.0535	28.9707	29.1378	29.0485	28.9416	29.3677	29.0962	28.9733	0.103072	0.327036		0.187832		28	28	64.4	51.028	323.31	1602
P61982	14-3-3 protein gamma;14-3-3 protein gamma, N-terminally processed	Ywhag	30.1695	30.1361	30.0945	30.1558	30.0347	30.0603	30.2206	29.8111	29.8082	30.0842	29.983	29.8752	0.0342102	0.0807067		0.451841		22	19	85	28.302	323.31	1603
P62071;A0A1B0GRT5;A0A1B0GRG1	Ras-related protein R-Ras2	Rras2	24.103	23.6809	24.1774	23.8883	24.1677	24.1846	24.1329	24.2175	23.9336	23.8133	24.489	24.0543	0.0242348	0.0382795		0.0384864		5	3	30.9	23.399	19.353	1604
P62073	Mitochondrial import inner membrane translocase subunit Tim10	Timm10	21.8449	21.653	21.4461	21.7687	21.5057	21.3815	21.4033	21.3151	21.3758	21.4502	21.3027	21.3854	0.0147044	0.106072		0.912102		2	2	16.7	10.333	2.114	1605
P62075;A0A1W2P756;A0A1W2P7H2	Mitochondrial import inner membrane translocase subunit Tim13	Timm13	22.8286	22.6045	23.0947	22.7123	22.7837	22.8388	23.0869	22.9555	23.0822	22.6738	22.7072	23.003	-0.246862	1.02466		0.620079		6	6	62.1	10.458	35.085	1606
P62077	Mitochondrial import inner membrane translocase subunit Tim8 B	Timm8b	17.5219	20.6542	NaN	20.6376	20.994	20.4212	21.2349	19.578	19.8488	20.815	18.1189	NaN	-0.753631	0.239877		NaN		1	1	26.5	9.2864	5.8054	1607
P62082	40S ribosomal protein S7	Rps7	27.6075	27.5751	27.3148	27.6413	27.6309	27.4835	27.4658	27.5638	27.495	27.6361	27.6613	27.4158	0.0628878	0.308185		0.128424		19	19	73.7	22.127	172.26	1608
P62137	Serine/threonine-protein phosphatase PP1-alpha catalytic subunit	Ppp1ca	25.7641	25.9013	26.1404	25.8518	25.7607	25.927	25.7663	25.903	26.3306	25.7652	25.876	26.0337	-0.108288	0.226567		0.100744		15	7	48.2	37.54	128.25	1609
P62141;A0A0J9YUU8;A0A0J9YUG2	Serine/threonine-protein phosphatase PP1-beta catalytic subunit	Ppp1cb	23.6509	23.728	23.7882	23.7175	24.1875	24.0035	23.6968	24.2017	23.9249	24.0315	23.96	23.7661	-0.0219663	0.045184		0.376728		11	4	35.2	37.186	17.256	1610
P62192	26S protease regulatory subunit 4	Psmc1	26.6618	26.4876	26.5465	26.5654	26.509	26.4402	26.5193	26.6109	26.283	26.6095	26.3873	26.1884	-0.0759996	0.185994		0.243347		13	13	33.2	49.184	43.385	1611
P62196;Q8K1K2	26S protease regulatory subunit 8	Psmc5	26.4663	26.6381	26.4949	26.4998	26.6234	26.5263	26.6048	26.5283	26.4158	26.6369	26.5294	26.5735	0.0636056	0.430927		0.105073		13	13	51.7	45.626	103.41	1612
P62242	40S ribosomal protein S8	Rps8	27.1466	27.1004	27.4147	27.1679	27.4176	27.4929	27.5023	27.2514	27.6278	27.341	27.384	27.5147	-0.0472692	0.143329		0.454342		11	11	43.3	24.205	146.44	1613
P62259;D6REF3;F6WA09	14-3-3 protein epsilon	Ywhae	25.9862	25.9042	26.0701	26.142	26.1529	26.1425	26.1951	26.4225	26.5973	26.3943	26.391	26.7787	0.116337	0.268139		1.94732	+	9	8	46.7	29.174	95.058	1614
P62264;D3YVF4;D3Z7I1	40S ribosomal protein S14	Rps14	26.3396	26.3054	26.1431	26.2857	26.0791	26.2029	26.1097	26.2934	26.3068	26.1672	25.9784	26.4018	-0.0541573	0.145859		0.0572255		8	8	47	16.273	141.19	1615
P62267	40S ribosomal protein S23	Rps23	27.073	26.526	26.5176	26.6022	26.2689	26.325	26.2661	26.3938	26.5997	26.5507	26.7011	26.2597	0.0839583	0.199619		0.397471		5	5	30.1	15.807	18.308	1616
P62274	40S ribosomal protein S29	Rps29	29.3693	29.3074	29.3062	29.2269	29.4299	29.0862	29.3295	29.3013	28.8085	29.349	29.3059	28.89	0.0352217	0.0542794		0.129163		5	5	50	6.6767	41.595	1617
P62281;A0A1B0GRR3;A0A1B0GSE8	40S ribosomal protein S11	Rps11	28.6251	28.2822	28.3803	28.3828	28.3503	28.4095	28.3461	28.4723	28.1543	28.6598	28.6055	28.361	0.217897	0.769662		0.445867		19	19	69.6	18.431	88.545	1618
P62301;Q921R2;A0A0U1RQ71	40S ribosomal protein S13	Rps13	26.9544	26.9755	27.2853	27.2578	27.1801	27.1531	27.2752	27.561	27.1205	27.5075	27.2738	27.2256	0.0167624	0.0364866		0.593573		16	16	67.5	17.222	59.808	1619
P62305;E9Q0W8;E9Q4F4	Small nuclear ribonucleoprotein E	Snrpe	22.7656	22.7114	22.3995	22.5002	22.6204	22.4462	22.7961	22.7115	22.9956	22.9454	22.7732	22.2685	-0.172033	0.320845		0.375965		2	2	29.3	10.803	8.0364	1620
P62307	Small nuclear ribonucleoprotein F	Snrpf	22.0169	21.7053	20.7452	NaN	21.8244	21.4048	22.0466	19.322	NaN	20.4688	20.0434	21.1728	-0.122654	0.0370063		NaN		2	2	39.5	9.7251	9.1706	1621
P62309	Small nuclear ribonucleoprotein G	Snrpg	NaN	NaN	21.7123	21.6202	22.6833	NaN	NaN	NaN	21.6351	22.2499	NaN	NaN	0	NaN		NaN		1	1	17.1	8.496	3.475	1622
P62313	U6 snRNA-associated Sm-like protein LSm6	Lsm6	NaN	20.2409	20.5847	20.3116	20.7804	20.7433	20.4263	20.352	20.5813	20.5051	21.0219	20.9801	0.382488	1.00264		NaN		2	2	27.5	9.1275	2.2305	1623
P62315	Small nuclear ribonucleoprotein Sm D1	Snrpd1	19.9432	19.7873	19.7021	19.6637	19.6582	19.9728	19.8959	19.8522	20.9663	NaN	19.9187	21.0238	0.233052	0.134255		NaN		2	2	15.1	13.281	2.9815	1624
P62317	Small nuclear ribonucleoprotein Sm D2	Snrpd2	23.6683	23.27	23.0325	23.178	24.1471	22.9932	22.1086	23.6291	23.9257	23.3896	23.1198	23.4482	0.0980314	0.0593818		0.0101737		6	6	61.9	13.527	83.434	1625
P62320;A0A1W2P7K5	Small nuclear ribonucleoprotein Sm D3	Snrpd3	23.9493	24.1603	23.8582	23.7966	24.4052	23.7309	23.87	24.3741	23.859	24.1594	23.9739	23.9659	-0.0013415	0.00241714		0.00499099		6	6	38.9	13.916	27.089	1626
P62331	ADP-ribosylation factor 6	Arf6	18.4933	NaN	NaN	NaN	NaN	NaN	18.1962	NaN	19.1749	NaN	NaN	NaN	NaN	0		NaN		1	1	16	20.082	4.226	1627
P62334	26S protease regulatory subunit 10B	Psmc6	26.9283	26.7242	26.6577	26.8637	26.6524	26.7371	26.8502	26.6974	26.7876	26.7171	26.8359	26.7898	0.00257683	0.0151788		0.0077317		18	18	49.6	44.172	113.06	1628
P62488;A0A494BAJ9	DNA-directed RNA polymerase II subunit RPB7	Polr2g	19.4017	19.5721	NaN	NaN	19.5605	19.2372	NaN	NaN	20.1752	NaN	NaN	20.208	0	NaN		NaN		2	2	17.4	19.294	4.1	1629
P62627;A2AVR9	Dynein light chain roadblock-type 1	Dynlrb1	23.7042	24.0812	24.0259	23.8018	23.9572	23.8592	23.3884	23.5223	23.9828	23.3799	23.6318	23.6847	-0.0656535	0.117656		0.810151		6	6	69.8	10.99	41.694	1630
P62702	40S ribosomal protein S4, X isoform	Rps4x	28.5931	28.1659	28.3795	28.4537	28.3933	28.3377	28.6877	28.579	28.4792	28.4863	28.6162	28.4987	-0.0481981	0.263295		0.672114		12	12	43.3	29.597	59.636	1631
P62715	Serine/threonine-protein phosphatase 2A catalytic subunit beta isoform	Ppp2cb	20.7287	21.7453	21.1972	21.0228	21.2487	21.28	NaN	NaN	21.5397	NaN	21.2356	21.281	-0.281368	0		NaN		14	1	53.1	35.575	5.9924	1632
P62717;A0A1D5RM85;A0A1D5RLW5;A0A1D5RM79;A0A1D5RMC7;A0A1D5RME4	60S ribosomal protein L18a	Rpl18a	26.8269	26.6414	26.7344	26.7632	26.5727	26.691	26.7323	26.7674	27.0258	26.9549	26.7127	26.8419	-0.00532277	0.0151991		0.490163		11	11	60.8	20.732	70.305	1633
P62748;P84075	Hippocalcin-like protein 1;Neuron-specific calcium-binding protein hippocalcin	Hpcal1;Hpca	20.9736	21.1519	21.432	21.3107	20.857	21.1287	21.498	20.5896	21.1226	20.8525	21.0099	21.6184	0.0901648	0.0912256		0.0117278		2	2	15	22.338	4.4772	1634
P62751	60S ribosomal protein L23a	Rpl23a	25.7829	26.223	25.7611	25.5783	25.8298	25.9212	26.0027	25.7752	25.9928	25.8439	25.6467	26.037	-0.0810369	0.236216		0.117609		6	6	36.5	17.695	51.081	1635
P62754	40S ribosomal protein S6	Rps6	27.0654	26.4772	26.6094	26.9095	26.8529	26.7253	26.7453	26.8204	26.9108	27.1687	27.1313	27.2497	0.357732	2.42149	+	1.36033	+	12	12	43.4	28.68	64.562	1636
P62774;A0A0J9YV46	Myotrophin	Mtpn	26.1608	26.188	26.2092	26.3747	26.15	26.2811	26.2757	26.0659	26.6542	26.1731	26.2481	26.7082	0.0445544	0.0646108		0.136504		9	9	95.8	12.861	239.64	1637
P62806	Histone H4	Hist1h4a	31.1301	31.0097	31.0532	31.1357	30.8619	30.9744	31.2685	31.3481	31.2179	31.1308	31.0944	30.9516	-0.219221	1.52198		1.55591	+	21	21	71.8	11.367	276.62	1638
P62814;Q91YH6;A0A0U1RNU9	V-type proton ATPase subunit B, brain isoform	Atp6v1b2	26.9426	27.0436	27.0103	26.9046	26.9376	27.0539	27.26	26.9639	27.3466	27.1001	26.9301	27.1533	-0.129018	0.408771		0.675673		26	26	65.9	56.55	323.31	1639
P62821	Ras-related protein Rab-1A	Rab1A	26.796	26.7914	26.9129	26.536	26.8061	26.9943	26.5332	26.7314	26.9664	26.7792	26.9886	26.7793	0.105343	0.298301		0.0620598		16	2	75.6	22.677	230.1	1640
P62827;Q14AA6;Q61820	GTP-binding nuclear protein Ran	Ran;1700009N14Rik	27.3998	27.3029	27.6319	27.5794	27.362	27.5479	27.5226	27.4751	27.8352	27.4076	27.5966	27.6085	-0.073398	0.219365		0.211461		15	15	48.1	24.423	72.896	1641
P62830;A2A6F8	60S ribosomal protein L23	Rpl23	24.8007	25.3122	25.0385	25.1769	25.1205	24.9019	25.1028	25.1047	25.1397	25.3657	24.9655	25.1495	0.0444749	0.141728		0.060372		11	11	56.4	14.865	76.442	1642
P62835;A0A0G2JE52;A0A0G2JDL9;A0A0G2JED9	Ras-related protein Rap-1A	Rap1a	22.4813	22.7475	22.7691	22.7769	22.8881	22.7667	22.6417	22.8913	22.9971	22.8749	22.6592	23.1515	0.0518195	0.105395		0.328637		12	3	85.9	20.987	16.072	1643
P62843	40S ribosomal protein S15	Rps15	27.5062	27.4273	27.1964	27.7592	27.3775	27.5938	27.3623	27.7259	27.2989	27.8262	27.5341	27.0323	0.00185903	0.00227135		0.0808495		9	4	63.4	17.04	180.76	1644
P62849-2;P62849-3;P62849;A0A286YEB7	40S ribosomal protein S24	Rps24	21.5443	21.7005	22.0292	21.5152	21.8016	22.2156	21.6471	22.3627	22.0864	22.5784	22.2019	22.8111	0.498439	0.845631		1.15754		4	4	26.9	15.069	9.6147	1645
P62855	40S ribosomal protein S26	Rps26	25.9191	25.2844	25.6115	25.0973	25.2957	26.0787	25.4062	25.8658	25.5803	25.5696	26.1991	26.2545	0.390301	0.690711		0.384402		4	4	31.3	13.015	16.697	1646
P62858;G3UYV7	40S ribosomal protein S28	Rps28	25.139	25.1699	25.4835	25.4857	25.2045	25.6082	25.746	24.8498	25.8008	25.0259	24.8776	25.855	-0.212732	0.187762		0.0591176		8	8	72.5	7.8409	61.928	1647
P62869;A0A3B2WBM3	Transcription elongation factor B polypeptide 2	Tceb2	23.4247	23.4116	23.8391	23.551	23.4996	23.7801	23.3806	23.6686	23.7091	23.4202	23.6065	23.832	0.0334466	0.0744779		0.0084813		7	7	80.5	13.17	26.023	1648
P62874;H3BKR2;H3BLF7	Guanine nucleotide-binding protein G(I)/G(S)/G(T) subunit beta-1	Gnb1	26.0037	26.1011	26.3779	26.1747	26.3326	26.2527	26.1469	26.1596	26.3139	26.0053	26.4016	26.3038	0.0300884	0.0813176		0.0514499		12	10	47.6	37.377	192.68	1649
P62880;E9QKR0;D3Z1M1;E9PWM7;D3YZX3;D3Z1T4	Guanine nucleotide-binding protein G(I)/G(S)/G(T) subunit beta-2	Gnb2	26.5107	26.4248	26.8882	26.4554	26.7722	26.7596	26.5753	26.4403	26.928	26.5092	26.7056	26.6589	-0.0232983	0.0510053		0.0054156		11	6	44.7	37.331	221.65	1650
P62892	60S ribosomal protein L39	Rpl39	23.8033	24.4156	24.6826	24.0092	24.1923	24.924	24.0089	24.9155	24.8972	24.4961	24.2837	24.6582	-0.127881	0.149755		0.0789477		2	2	23.5	6.4066	6.0158	1651
P62900;A0A0A6YX26;A0A0A6YXL3	60S ribosomal protein L31	Rpl31	27.0724	26.9343	27.1126	26.8541	26.8755	26.9545	26.8851	26.9322	26.5839	27.0866	27.1289	27.0208	0.278361	1.15292		1.28117		8	8	52	14.463	31.582	1652
P62908;D3YV43;A0A140LI77	40S ribosomal protein S3	Rps3	27.2802	27.1847	27.1328	27.2426	27.0897	27.2768	27.2512	27.3396	27.4653	27.2474	27.2238	27.4933	-0.0305074	0.103355		0.552456		22	22	78.6	26.674	111.07	1653
P62911;P17932	60S ribosomal protein L32	Rpl32	26.9588	26.6986	26.4717	26.6055	26.8461	26.7356	26.8769	26.827	26.773	27.273	26.9499	27.0716	0.272553	1.29229		1.21639		9	9	50.4	15.86	36.136	1654
P62918	60S ribosomal protein L8	Rpl8	27.8852	27.717	27.7834	27.7865	27.7227	27.9054	27.6909	27.908	27.9896	28.0313	28.2309	27.8623	0.178717	0.572447		0.756761		13	13	40.9	28.024	155.76	1655
P62960;A2BGG7;A0A0A0MQD2;B2RUF0;Q9Z2C8-2;Q9Z2C8	Nuclease-sensitive element-binding protein 1	Ybx1	27.6676	27.9987	27.7493	27.8778	27.8003	27.682	27.6041	28.0729	27.7856	27.6774	27.7677	27.5747	-0.147588	0.427872		0.165046		11	9	60.2	35.73	323.31	1656
P62983	Ubiquitin-40S ribosomal protein S27a;Ubiquitin;40S ribosomal protein S27a	Rps27a	25.4712	25.5211	25.2993	25.574	25.2787	25.3212	25.3625	25.4291	25.5087	25.4552	25.219	25.3895	-0.0788498	0.407569		0.0769589		7	7	33.3	17.951	68.587	1658
Q3TLP8;P63001;A2AC13;P60764	Ras-related C3 botulinum toxin substrate 1;Ras-related C3 botulinum toxin substrate 3	Rac1;Rac3	28.307	28.2189	28.5416	28.3582	28.4928	28.5436	28.1717	28.4943	28.5887	28.436	28.5543	28.5223	0.0859286	0.261269		0.179897		12	8	41.2	23.432	81.792	1659
P63005;P63005-2;Q5SW16	Platelet-activating factor acetylhydrolase IB subunit alpha	Pafah1b1	24.1302	23.8807	24.1773	24.0833	23.9455	24.0976	23.9796	24.2353	24.4197	24.38	24.268	23.9934	0.00227547	0.00433913		0.299794		8	8	24.6	46.67	25.198	1660
P63017;Q504P4;D3Z5E2;P17156;Q61696;P16627;P17879	Heat shock cognate 71 kDa protein	Hspa8	29.8754	29.9337	29.9655	30.0794	29.8629	30.0893	29.8919	29.8949	30.1937	29.8483	29.9585	30.177	0.00111516	0.00261939		0.0583682		46	44	56	70.87	323.31	1661
P63024;B0QZN5;P63044;A0A0N4SUV3;D3YTU0;Q62442-2;Q62442	Vesicle-associated membrane protein 3;Vesicle-associated membrane protein 2	Vamp3;Vamp2	25.4361	25.3694	25.4797	25.3376	25.4905	25.6478	25.3382	25.5535	25.9065	25.3058	25.258	25.6003	-0.211406	0.463315		0.241669		6	6	51.5	11.48	95.041	1662
P63028;D3YU75	Translationally-controlled tumor protein	Tpt1	24.3925	24.0999	24.4113	24.6326	24.2036	24.1533	24.1309	23.7882	24.1811	23.8868	23.9542	24.3639	0.0348924	0.0626295		0.483751		7	7	27.3	19.462	34.17	1663
P63030;D3Z786;D3YWY6;D3Z5S0;E9Q0V4	Mitochondrial pyruvate carrier 1	Mpc1	21.3873	21.7574	22.1229	22.1671	21.9518	22.1396	22.0719	22.0509	22.5171	22.3244	22.3847	22.3219	0.130337	0.353191		1.15143		2	2	39.4	12.454	10.093	1664
P63037;B1AXY1;B1AXX9;B1AXY0	DnaJ homolog subfamily A member 1	Dnaja1	22.5173	23.1787	23.4485	22.5699	23.3167	23.3881	22.7611	23.5236	23.4385	23.7054	23.3819	23.4169	0.260323	0.423855		0.271181		6	6	23.4	44.868	29.885	1665
P63038;P63038-2;D3Z2F2;D3Z7J9	60 kDa heat shock protein, mitochondrial	Hspd1	29.2729	29.2874	29.2718	29.3202	29.1844	29.2379	29.2649	29.0246	29.2734	29.2334	28.9444	29.2201	-0.0549717	0.166303		0.343281		47	47	83.2	60.955	323.31	1666
P63073;A0A0G2JGT5;A0A0G2JH04;A0A0G2JFB4;A0A0G2JG98	Eukaryotic translation initiation factor 4E	Eif4e	24.0854	23.8634	24.281	24.1586	25.0917	24.4554	24.0482	24.3811	24.6128	24.6031	24.4694	25.3533	0.461287	0.651507		0.723029		6	6	39.2	25.053	26.014	1667
P63085;A0A338P736;A0A338P781;E9PXX5;E9Q3I6;Q6P5G0;Q61532	Mitogen-activated protein kinase 1	Mapk1	24.9879	25.1573	25.252	25.2431	25.0188	25.1383	25.4532	25.4566	25.2067	25.2031	25.0609	25.3181	-0.178127	0.733767		0.803576		11	8	40.8	41.275	54.97	1668
P63087;P63087-2;A0A0G2JGC1;A0A0G2JFF1	Serine/threonine-protein phosphatase PP1-gamma catalytic subunit	Ppp1cc	21.3271	21.3907	21.5644	21.454	22.1038	21.4739	21.6261	21.2608	21.8091	21.4343	21.5302	21.5545	-0.0590153	0.131294		0.186394		10	2	29.4	36.983	6.5821	1669
Z4YKV1;P63094-2;P63094;Q6R0H7-4;Q6R0H7;A0A571BEI3;P63094-3;A0A571BEM2;Q66L47;Q8CGK7;A0A571BEG2;A0A571BE25	Guanine nucleotide-binding protein G(s) subunit alpha isoforms short;Guanine nucleotide-binding protein G(s) subunit alpha isoforms XLas	Gnas	24.5724	24.424	24.7784	24.634	25.0139	24.7509	24.5068	25.0129	24.7111	24.8999	24.6575	24.7374	0.0213401	0.0446076		0.228921		9	8	26.1	44.178	25.835	1670
P63101;A0A2I3BQ03;D3YXN6;D3YXF4;D3YW45;O70456	14-3-3 protein zeta/delta	Ywhaz	30.5057	30.4226	30.4799	30.6232	30.2947	30.5286	30.4039	30.3996	30.429	30.5769	30.515	30.3917	0.0837186	0.69061		0.12737		26	24	68.2	27.771	323.31	1671
P63166;A0A087WRQ4	Small ubiquitin-related modifier 1	Sumo1	24.0858	23.473	22.9913	23.2536	23.8786	23.0875	23.8079	23.782	23.1632	24.1039	23.9087	21.1702	-0.523422	0.208893		0.0478733		3	3	27.7	11.557	6.9301	1672
P63168;Q80ZS7;Q9D0M5	Dynein light chain 1, cytoplasmic;Dynein light chain 2, cytoplasmic	Dynll1;BC048507;Dynll2	23.2998	23.3897	23.3258	23.2846	23.6634	23.4568	23.186	23.8615	23.6311	23.4823	23.3034	23.3949	-0.166	0.334169		0.227137		6	6	60.7	10.366	33.542	1673
P63213	Guanine nucleotide-binding protein G(I)/G(S)/G(O) subunit gamma-2	Gng2	21.0902	21.1641	21.5835	21.0403	21.2139	21.3484	20.732	21.0837	21.6567	21.1521	21.409	21.8714	0.320032	0.395457		0.175634		2	2	45.1	7.8501	7.2639	1674
P63260;B1ATY1;G3UYG0	Actin, cytoplasmic 2;Actin, cytoplasmic 2, N-terminally processed	Actg1	34.6216	34.7023	34.5486	34.7267	34.5589	34.5277	34.6052	34.6622	34.5585	34.6021	34.6337	34.3294	-0.0868785	0.357821		0.171835		61	2	99.5	41.792	323.31	1675
P63276	40S ribosomal protein S17	Rps17	27.3611	27.3926	27.5769	27.6627	27.8667	27.5051	27.4979	27.4272	27.3165	27.4301	27.6061	27.3855	0.0600522	0.282734		0.878649		13	13	66.7	15.524	323.31	1676
P63321;A0A1Y7VL93	Ras-related protein Ral-A	Rala	21.711	22.1242	21.6677	22.3093	21.934	21.8995	21.8479	21.6976	21.911	22.3528	21.7955	22.235	0.308934	0.787658		0.484025		6	3	38.3	23.553	11.47	1677
P63325	40S ribosomal protein S10	Rps10	25.7444	25.652	25.7038	25.4961	25.5266	25.7296	25.5323	25.943	25.376	25.903	25.7808	25.4689	0.100484	0.179522		0.0917715		7	2	34.5	18.916	28.452	1678
P63328-2;P63328;A0A2I3BPC5;P48455	Serine/threonine-protein phosphatase 2B catalytic subunit alpha isoform	Ppp3ca	21.8114	21.9998	21.8205	21.8082	21.8614	21.7836	21.9383	22.1659	22.3917	21.7963	21.6096	22.4778	-0.204062	0.278549		0.360282		5	4	15.9	57.614	10.773	1679
P63330	Serine/threonine-protein phosphatase 2A catalytic subunit alpha isoform	Ppp2ca	25.7977	25.9946	26.0788	25.9776	26.1128	26.0905	26.0937	26.008	26.1356	25.6945	26.3352	26.358	0.0501175	0.0801516		0.107709		16	3	55.7	35.608	131.79	1680
P67778;Q5SQG5	Prohibitin	Phb	26.64	26.679	26.6803	26.7684	26.5029	26.6976	26.669	26.5105	26.7201	26.4632	26.3366	26.359	-0.246962	1.53561		1.71005	+	20	20	85.7	29.82	254	1681
P67984	60S ribosomal protein L22	Rpl22	26.9435	26.607	26.2116	26.361	26.5816	26.4645	26.7688	26.5839	26.2293	27.06	26.4347	26.4059	0.106256	0.148956		0.0397333		7	5	56.2	14.759	124.89	1682
P68033;P68134;P63268;P62737;D3YZY0;A0A494B9T3;A0A1D5RM20;D3Z2K3;A0A0U1RQ96	Actin, alpha cardiac muscle 1;Actin, alpha skeletal muscle;Actin, gamma-enteric smooth muscle;Actin, aortic smooth muscle	Actc1;Acta1;Actg2;Acta2	30.554	31.2883	30.9539	30.9971	30.8131	30.7021	30.7501	31.5037	30.8553	30.8093	30.9036	30.3401	-0.352025	0.528792		0.216836		35	7	58.6	42.019	323.31	1683
P68040	Guanine nucleotide-binding protein subunit beta-2-like 1;Guanine nucleotide-binding protein subunit beta-2-like 1, N-terminally processed	Gnb2l1	25.829	25.7725	25.7614	25.8675	25.577	25.7667	25.9393	25.7678	25.7959	25.6371	25.925	25.982	0.0136859	0.0389821		0.144664		15	15	53.6	35.076	92.739	1684
P68181-4	cAMP-dependent protein kinase catalytic subunit beta	Prkacb	22.9265	22.743	NaN	22.642	22.4522	NaN	NaN	22.611	NaN	NaN	22.4746	NaN	0	NaN		NaN		5	1	12.8	46.013	5.8197	1685
P68254-2;P68254	14-3-3 protein theta	Ywhaq	27.2459	27.1481	27.1703	27.2088	27.154	27.1772	27.1286	26.8595	27.0691	27.1462	27.1747	27.1874	0.150414	0.84638		1.09385		14	13	62.6	27.7	295.03	1686
P68369;P05214	Tubulin alpha-1A chain;Tubulin alpha-3 chain	Tuba1a;Tuba3a	24.522	25.2906	25.2776	25.0732	25.2213	25.4313	24.7338	25.1112	25.6508	24.6709	25.1517	25.2877	-0.128514	0.146931		0.0606758		30	1	59	50.135	109.89	1687
P68372;Q9D6F9;G3UZR1;CON__ENSEMBL:ENSBTAP00000025008;A2AQ07	Tubulin beta-4B chain;Tubulin beta-4A chain	Tubb4b;Tubb4a	30.8534	30.9528	30.9417	30.9356	30.9368	30.8924	30.933	31.0675	31.1001	30.7961	31.0054	30.9515	-0.115848	0.646917		0.617698		39	7	77.8	49.83	323.31	1688
P68373;Q9JJZ2	Tubulin alpha-1C chain	Tuba1c	28.4702	28.7259	28.7548	28.5705	28.7777	28.7766	28.6781	28.7773	29.0276	28.6235	28.7885	29.0866	0.0051918	0.0100127		0.26797		31	2	59.2	49.909	323.31	1689
P68404-2;P68404;Q4VA93;P20444	Protein kinase C beta type	Prkcb	22.8056	22.781	22.6668	22.8638	22.8576	22.64	22.5545	22.6866	22.768	22.9617	22.6117	22.758	0.107402	0.378907		0.171042		9	9	21.2	76.893	20.941	1690
P68433	Histone H3.1	Hist1h3a	22.3779	22.7102	22.7687	22.3865	20.3043	22.4682	21.6673	21.8775	22.1654	22.2134	22.2579	21.7956	0.185593	0.377783		0.385266		17	2	65.4	15.404	45.372	1691
P68510	14-3-3 protein eta	Ywhah	28.338	28.3435	28.1739	28.4456	28.0919	28.2345	28.1161	27.9068	28.1524	28.1374	28.0589	27.9786	-0.000143051	0.000522647		0.970089		14	12	55.3	28.211	246.5	1692
P70122;F6TN03	Ribosome maturation protein SBDS	Sbds	22.8449	22.2732	22.7572	21.1707	22.3472	23.2139	22.4343	22.552	23.1238	22.51	NaN	22.9504	0.0268195	0.0275555		NaN		2	2	12.8	28.78	3.2126	1693
P70168	Importin subunit beta-1	Kpnb1	27.4114	27.5931	27.601	27.7253	27.5835	27.7565	27.573	27.7277	27.6812	27.7215	27.7268	27.5718	0.0127284	0.0647702		0.630002		22	22	35.5	97.183	243.91	1694
P70196	TNF receptor-associated factor 6	Traf6	23.5195	23.1332	22.7766	22.6635	22.9612	22.5026	22.8962	21.8102	20.8899	22.8637	22.5379	22.4329	0.746087	0.556619		0.935515		1	1	2.1	60.069	5.062	1695
P70202	Latexin	Lxn	23.257	23.5634	24.1581	23.3115	23.6209	23.8559	23.5873	23.8453	23.7182	23.6362	23.7028	23.9384	0.0422484	0.131562		0.043867		2	2	12.2	25.492	9.6613	1696
P70206	Plexin-A1	Plxna1	NaN	NaN	NaN	NaN	NaN	NaN	NaN	NaN	NaN	NaN	NaN	20.2772	0	NaN		NaN		1	1	1.1	211.1	2.4979	1697
P70218;A0A140LJF0;Q3UPT4	Mitogen-activated protein kinase kinase kinase kinase 1;Mitogen-activated protein kinase kinase kinase kinase	Map4k1	NaN	NaN	NaN	NaN	21.2408	21.2357	NaN	NaN	21.6829	NaN	NaN	NaN	0	NaN		NaN		2	2	5	91.534	4.5043	1698
P70268-2;P70268;D6RH37	Serine/threonine-protein kinase N1	Pkn1	25.2937	25.176	24.9208	25.446	25.2042	24.8577	25.0529	25.647	25.0576	25.134	25.1345	24.699	-0.263319	0.464999		0.150845		10	10	16	105.01	45.013	1699
P70295;Q3U3K9;A0A0N4SVA6	Ancient ubiquitous protein 1	Aup1	22.0803	21.6437	22.3745	22.3	21.9446	22.5797	22.2193	22.0367	22.5934	22.0404	22.5293	22.5593	0.0931956	0.147695		0.215402		5	5	24.6	46.121	20.027	1700
P70296;D3Z1V4;D6RHS6	Phosphatidylethanolamine-binding protein 1;Hippocampal cholinergic neurostimulating peptide	Pebp1	22.9455	23.9155	24.1005	23.5912	23.271	23.7399	23.5737	23.8124	24.0937	23.4114	23.6586	24.0171	-0.130867	0.220583		0.0801164		7	7	82.4	20.83	32.226	1701
P70302;A0A1B0GRA5;A0A1B0GR78	Stromal interaction molecule 1	Stim1	23.4758	23.275	23.216	23.0103	23.1143	23.4624	22.8962	23.2901	23.234	22.9858	23.1873	23.2359	-0.00380707	0.00864211		0.221183		5	5	9.1	77.566	9.2781	1702
P70315	Wiskott-Aldrich syndrome protein homolog	Was	26.1928	26.2169	26.2862	26.0812	25.9957	26.2245	25.9699	26.2108	26.1526	26.2137	26.1813	26.0243	0.0287037	0.111551		0.36559		17	17	52.1	54.191	150.78	1703
P70333	Heterogeneous nuclear ribonucleoprotein H2	Hnrnph2	25.0674	25.3214	25.2753	24.8318	25.0226	25.2468	24.9359	24.9754	25.4348	24.694	25.0242	25.4067	-0.0737438	0.101593		0.0992633		13	9	42.1	49.279	78.114	1704
P70335-2;P70335;A0A3Q4EGR2;A0A3Q4L2X0	Rho-associated protein kinase 1	Rock1	23.4221	23.0735	23.3479	23.4705	23.2437	23.145	23.3665	23.423	23.3467	23.3471	23.468	23.219	-0.0340513	0.170627		0.0980404		6	5	6.7	158.04	8.9139	1705
P70349;B0R1E3	Histidine triad nucleotide-binding protein 1	Hint1	26.3416	26.5295	26.6461	26.537	26.5512	26.911	26.7149	26.6469	26.859	26.294	26.6228	26.7392	-0.188269	0.568367		0.365241		9	9	77	13.777	102.41	1706
P70372	ELAV-like protein 1	Elavl1	25.0313	24.9827	24.9516	24.9802	24.9547	25.0309	25.201	25.1445	25.1121	25.1839	25.129	24.961	-0.0612348	0.354086		1.33807	+	11	11	53.1	36.169	44.204	1707
Q5SV02;P70388;E9PUJ2;P70388-2;A8Y5I3;P70388-3;P70388-4	DNA repair protein RAD50	Rad50	23.6581	23.5212	23.3214	23.8649	23.5905	23.1148	23.1313	23.9732	23.0723	23.4476	23.4517	22.4645	-0.27102	0.243967		0.176699		3	3	2.9	153.54	7.9426	1708
P70404	Isocitrate dehydrogenase [NAD] subunit gamma 1, mitochondrial	Idh3g	23.7598	23.9486	23.5154	23.7054	23.7388	23.9789	24.1629	24.0918	24.079	23.71	23.9362	24.0687	-0.206248	0.890798		1.01912		6	6	23.2	42.785	46.214	1709
P70441	Na(+)/H(+) exchange regulatory cofactor NHE-RF1	Slc9a3r1	27.2702	27.0531	26.8097	27.1954	27.0868	26.8509	26.95	27.1085	26.8009	27.0453	27.0325	26.7397	-0.0139764	0.0354042		0.0775698		12	12	41.4	38.6	114.47	1710
P70444	BH3-interacting domain death agonist;BH3-interacting domain death agonist p15;BH3-interacting domain death agonist p13;BH3-interacting domain death agonist p11	Bid	20.5877	20.6985	20.4971	21.1195	19.8708	20.6095	21.2873	20.5414	21.0113	20.4643	NaN	20.6978	-0.365633	0.51957		NaN		2	2	21.5	21.951	10.503	1711
P70445	Eukaryotic translation initiation factor 4E-binding protein 2	Eif4ebp2	18.9119	19.1013	20.1024	19.5062	19.605	19.4825	18.8174	NaN	20.116	19.2891	NaN	19.8436	0.0995874	0.0453949		NaN		1	1	25.8	12.898	7.1337	1712
P70452	Syntaxin-4	Stx4	22.5116	22.7144	22.664	22.8469	22.4153	22.8428	22.4904	23.3395	22.9238	23.2375	23.246	22.6099	0.113252	0.128596		0.386265		3	3	24.2	34.165	65.495	1713
P70460	Vasodilator-stimulated phosphoprotein	Vasp	27.1222	27.0696	27.3619	27.2586	27.2238	27.2982	27.2275	27.006	27.3932	27.2313	27.1114	27.2856	0.000527064	0.00139343		0.0392845		15	15	42.9	39.666	171.43	1714
Q60817;P70670	Nascent polypeptide-associated complex subunit alpha;Nascent polypeptide-associated complex subunit alpha, muscle-specific form	Naca	20.9278	21.4429	20.8632	21.0947	21.5091	21.061	20.9094	21.4202	21.2732	22.5526	21.594	21.1871	0.576977	0.59703		0.582966		1	1	8.4	23.384	7.3964	1715
P70677;A0A1B0GRX1	Caspase-3;Caspase-3 subunit p17;Caspase-3 subunit p12	Casp3	23.0766	23.1249	22.7582	22.7394	22.945	22.914	23.0358	23.7187	23.2311	23.0635	22.8255	23.0901	-0.335497	0.695436		0.845815		3	3	12.3	31.474	7.7961	1716
P70697;A0A0A0MQG7	Uroporphyrinogen decarboxylase	Urod	20.8905	21.7011	21.3813	21.03	20.6932	21.1551	21.64	20.6123	21.6176	21.4817	21.0509	21.1598	-0.0591755	0.0563486		0.172265		4	4	22.6	40.691	16.174	1717
P80313;A0A0N4SV00;A0A0N4SV22	T-complex protein 1 subunit eta	Cct7	26.8093	26.7768	26.8257	26.7838	26.8089	26.9992	26.8876	26.6952	26.7589	26.978	26.9278	26.7794	0.114524	0.62714		0.341558		27	27	50.7	59.652	157.68	1718
P80314;A0A1W2P7B7;A0A1W2P828;A0A1W2P6Q3;A0A1W2P871;A0A1W2P8B6	T-complex protein 1 subunit beta	Cct2	27.3782	27.6863	27.6235	27.4875	27.5952	27.6157	27.608	27.8274	27.7684	27.7962	27.8419	27.6777	0.0373338	0.172781		0.974581		38	38	69	57.477	323.31	1719
P80315;G5E839;G3UYW5	T-complex protein 1 subunit delta	Cct4	26.6988	26.7379	26.7656	26.8674	26.8056	26.8431	26.9797	26.898	26.956	26.9992	26.8413	26.983	-0.00340207	0.0203503		2.42317	+	23	23	56.2	58.066	169.52	1720
P80316;E0CZA1	T-complex protein 1 subunit epsilon	Cct5	27.0065	26.8886	26.9765	26.941	27.1024	27.0085	26.8887	27.0651	27.1104	27.1533	27.0469	26.9686	0.0348746	0.150828		0.207394		30	30	69.7	59.623	234.76	1721
Q52KG9;P80317;Q61390	T-complex protein 1 subunit zeta	Cct6a	27.6452	27.6875	27.6606	27.7878	27.7412	27.7436	27.739	27.8167	27.5802	27.8336	27.8013	27.5906	0.029906	0.10437		0.202003		26	25	50.3	58.076	232.53	1722
Q3U0I3;P80318;E9Q133;F6Q609	T-complex protein 1 subunit gamma	Cct3	27.9932	27.9237	27.9931	28.0457	27.9822	27.9498	28.0535	28.1406	28.0586	27.9428	28.0404	28.075	-0.0648422	0.59681		0.919392		30	30	63.7	58.278	259.79	1723
P81117;Q3UKN6;S4R2R9	Nucleobindin-2;Nesfatin-1	Nucb2	24.7619	24.7525	24.6363	24.7253	24.7016	24.476	24.8204	24.9302	24.443	24.8974	24.6145	24.2439	-0.145987	0.239769		0.0809838		5	5	16	50.304	40.311	1724
P83741-4;P83741-5;P83741;P83741-2;P83741-3;F6U2S8;P83741-6	Serine/threonine-protein kinase WNK1	Wnk1	21.5107	21.6928	21.6556	21.6848	21.6167	21.9055	21.7355	22.1292	21.3089	21.7982	22.0618	21.3446	0.0103715	0.0108159		0.0226302		4	4	2.3	225.4	7.877	1725
P83870	PHD finger-like domain-containing protein 5A	Phf5a	24.2716	24.4293	24.6759	24.6476	24.3152	24.4	24.3667	24.0282	24.3353	24.3592	24.4746	24.5698	0.224515	0.840545		0.434008		5	5	40.9	12.405	27.987	1726
P83917;Q7TPM0;Q9CYJ8	Chromobox protein homolog 1	Cbx1	20.4147	20.5496	20.9904	20.6423	20.6783	20.7511	20.834	21.0753	21.0237	20.909	21.1117	20.9371	0.00824547	0.0285777		1.07575		3	2	21.6	21.418	4.1015	1727
P84078;P61205;Q8BSL7;D3YV25;E9Q2C2	ADP-ribosylation factor 1;ADP-ribosylation factor 3	Arf1;Arf3	25.958	25.515	25.8841	25.1388	25.7668	25.7585	26.0789	25.0674	24.6266	25.1251	24.8764	25.3685	-0.134289	0.10705		0.47928		7	5	58.6	20.697	36.892	1728
P84084	ADP-ribosylation factor 5	Arf5	22.4835	22.4405	22.4558	21.71	23.0141	22.0796	22.0401	22.1639	22.1894	22.4418	21.8858	22.3206	0.0849851	0.185358		0.131811		4	2	34.4	20.529	19.867	1729
P84089;A0A1W2P7H9;A0A1W2P7T3;G3UW85	Enhancer of rudimentary homolog	Erh	26.0028	25.9719	26.7558	26.2718	26.5633	26.6242	25.8965	26.6169	26.5918	26.1242	26.1773	26.5176	-0.0953808	0.131761		0.0922929		4	4	48.1	12.259	101.42	1730
P84091;Q3TWV4;A0A338P6T4	AP-2 complex subunit mu	Ap2m1	23.3244	23.4634	23.6981	23.6867	23.6001	23.6768	23.4283	23.8131	23.6206	23.6195	24.1297	23.7519	0.21302	0.491223		0.583296		7	7	20.5	49.654	18.539	1731
P84096;A0A1B0GSL4	Rho-related GTP-binding protein RhoG	Rhog	27.5251	27.657	27.7984	27.7693	27.6039	27.7331	27.5059	27.7642	27.9456	27.6359	27.7928	27.8157	0.00959142	0.0229642		0.0578443		11	11	57.6	21.308	224.26	1732
P84104-2;P84104	Serine/arginine-rich splicing factor 3	Srsf3	26.5254	26.6435	26.1277	26.0474	26.3187	26.0579	26.4305	25.8671	26.1086	25.4781	26.1071	25.8444	-0.325519	0.594637		0.966384		5	5	50.8	14.203	38.365	1733
P85094	Isochorismatase domain-containing protein 2A, mitochondrial	Isoc2a	23.6374	23.6322	23.4265	23.4974	23.5714	23.3627	23.7216	23.3464	23.9644	23.5169	23.5051	23.4495	-0.186979	0.443874		0.284106		5	5	49	22.417	58.606	1734
P97287	Induced myeloid leukemia cell differentiation protein Mcl-1 homolog	Mcl1	21.8123	21.2062	20.6063	21.8642	21.4763	20.9824	22.2752	21.2783	21.2416	21.0835	21.6406	21.0252	-0.348616	0.37333		0.114853		1	1	6.3	35.217	4.3932	1735
P97310;A0A0N4SVY2	DNA replication licensing factor MCM2	Mcm2	21.7731	19.7847	19.0364	18.9553	20.8421	19.5524	20.6933	17.735	16.7769	18.7167	17.4679	19.3331	0.104144	0.0268708		0.441715		3	3	4	102.08	8.275	1736
Q3ULG5;P97311	DNA helicase;DNA replication licensing factor MCM6	Mcm6	23.6524	22.9961	23.5218	23.1006	22.9498	23.3141	23.3745	22.8972	23.6512	22.5691	23.185	23.7674	-0.133816	0.118868		0.0746558		7	7	10.7	89.783	22.422	1737
P97315	Cysteine and glycine-rich protein 1	Csrp1	25.559	25.4477	25.5572	25.6654	25.3874	25.5733	25.3482	25.3148	25.541	25.3426	25.1813	25.585	-0.0317065	0.0818714		0.393833		8	8	56.5	20.583	91.929	1738
P97346-2;P97346	Nucleoredoxin	Nxn	NaN	21.175	20.924	20.8293	21.1427	21.1448	20.708	20.8824	20.9989	20.7894	21.1148	20.9338	0.0828934	0.26117		NaN		1	1	6.1	43.283	9.4766	1739
P97351	40S ribosomal protein S3a	Rps3a	27.3455	27.2619	27.4293	27.4097	27.2759	27.4861	27.4836	27.3865	27.4276	27.5632	27.4723	27.6007	0.112812	1.11958		1.16049		23	23	62.9	29.885	136.85	1740
P97355;E9PZ58	Spermine synthase	Sms	NaN	20.1393	NaN	19.9263	20.3984	19.8513	19.9813	NaN	20.2484	20.3728	20.4081	NaN	0.275599	0.751115		NaN		2	2	10.9	41.313	3.2274	1741
P97360;E9Q8J8;E9QAJ7	Transcription factor ETV6	Etv6	23.6903	23.0349	23.8477	23.4399	22.9093	22.7845	23.4863	23.4556	22.3582	22.6509	23.1104	22.4714	-0.355789	0.354959		0.540388		4	4	12.2	56.405	11.367	1742
P97363	Serine palmitoyltransferase 2	Sptlc2	20.6301	21.1472	21.708	20.4003	21.2525	20.7307	20.8881	20.7224	21.743	21.4134	20.7807	21.5023	0.114262	0.105812		0.153565		4	4	14.1	62.981	14.175	1743
P97369;A8XU21	Neutrophil cytosol factor 4	Ncf4	25.1141	25.1702	25.4699	25.0336	25.2909	25.611	25.2661	25.1845	25.766	25.2218	25.3064	25.553	-0.0450891	0.0765803		0.0524456		17	17	56.6	38.707	63.416	1744
P97370	Sodium/potassium-transporting ATPase subunit beta-3	Atp1b3	24.9671	25.0885	25.0141	24.8549	25.3888	25.1682	24.9835	24.9944	25.2614	25.1831	24.9598	25.0764	-0.00667127	0.0199373		0.0595416		10	10	33.1	31.775	26.111	1745
P97372;G3X9V0;E0CZ90	Proteasome activator complex subunit 2	Psme2	27.569	27.6009	27.8171	27.4694	27.826	27.7998	27.365	27.695	27.6791	27.8246	28.0207	27.6508	0.252358	0.766644		0.373646		14	13	49.8	27.057	266.73	1746
P97376	Protein FRG1	Frg1	NaN	NaN	20.7494	20.7623	20.8135	NaN	20.8629	21.2141	20.6949	22.3194	21.6949	20.7688	0.670424	0.635387		NaN		3	3	14	29.127	4.8267	1747
P97377-2;P97377;Q80YP0;Q80YP0-2	Cyclin-dependent kinase 2;Cyclin-dependent kinase 3	Cdk2;Cdk3	22.7457	23.26	23.9366	23.3498	22.762	23.1495	23.0534	23.943	23.1005	22.994	23.2613	24.3032	0.153854	0.113193		0.0936935		5	3	17.4	33.887	8.708	1748
P97379-2;P97379;A0A0J9YUY8;A0A0J9YTQ8	Ras GTPase-activating protein-binding protein 2	G3bp2	24.3742	24.3749	24.8426	24.1091	24.6771	24.6366	24.1021	24.7634	24.512	24.4703	24.7829	24.3548	0.0768452	0.121266		0.00789508		3	3	11.6	50.784	21.25	1749
P97384;D3Z7U0	Annexin A11;Annexin	Anxa11	24.7698	24.6977	25.1266	24.9743	24.6484	25.1159	24.7988	24.8107	25.1187	24.9417	24.7112	25.0835	0.00275612	0.00599528		0.00446557		12	12	25.8	54.079	78.593	1750
P97425	Eosinophil cationic protein 2	Ear2	24.2606	24.1297	24.3959	24.2181	24.1707	24.5316	24.0989	24.2141	24.2221	23.9592	24.2743	24.3307	0.00967344	0.0265324		0.138971		6	3	48.1	17.62	69.696	1751
P97426;Q923L6	Eosinophil cationic protein 1	Ear1;Ear10	20.5539	21.0874	21.5021	21.6954	20.7359	21.7282	21.3458	21.6316	20.935	21.0382	20.9702	21.785	-0.0396436	0.0408556		0.0793085		4	2	44.5	17.296	9.7745	1752
P97429;A0A0N4SW89;A0A0N4SV57;F7ANV6;D3Z0S1;S4R1F2	Annexin A4;Annexin	Anxa4	29.8716	30.007	30.0379	29.9635	30.0821	29.9383	29.9798	29.9513	29.8929	29.9887	29.9262	29.8651	-0.0146395	0.121676		0.18854		38	38	92.2	35.915	323.31	1753
P97449;A0A0U1RNS3	Aminopeptidase N	Anpep	26.2969	26.3093	26.3773	26.1284	26.4653	26.3891	26.5565	26.5122	26.4083	26.6487	26.333	26.528	0.0109113	0.0362577		0.649086		18	18	27.8	109.65	107.28	1754
P97450;E9QAD6	ATP synthase-coupling factor 6, mitochondrial	Atp5j	24.5055	24.7782	24.9069	24.6206	24.7844	25.0674	24.1556	24.8403	25.4633	24.733	24.5808	25.6057	0.153427	0.112457		0.0321436		8	8	60.2	12.496	89.516	1755
P97452	Ribosome biogenesis protein BOP1	Bop1	20.3073	20.5631	21.0084	20.5484	19.8062	21.3168	20.2861	21.4488	21.5486	20.6534	20.5229	21.711	-0.132078	0.0846302		0.159682		3	3	8.2	82.545	7.6339	1756
P97465	Docking protein 1	Dok1	22.4556	22.7805	22.6734	22.878	22.4936	22.573	22.3784	22.4608	22.7227	22.7543	22.8002	22.8302	0.274267	1.21465		0.535638		6	6	18	52.451	18.584	1757
P97468	Chemokine-like receptor 1	Cmklr1	20.2032	20.3643	20.3881	20.2001	20.3679	19.9725	20.0798	20.8128	19.8146	20.5529	19.8014	20.1779	-0.0583254	0.0544939		0.0226503		1	1	4.9	41.814	3.8387	1758
P97470;A0A0U1RQ43	Serine/threonine-protein phosphatase 4 catalytic subunit	Ppp4c	21.1977	20.8362	21.0823	20.833	21.3481	NaN	21.4592	20.7682	21.7994	21.081	20.9281	21.4615	-0.185428	0.20985		NaN		4	2	9.8	35.08	7.12	1759
P97484	Leukocyte immunoglobulin-like receptor subfamily B member 3	Lilrb3	20.1145	20.2553	21.0396	20.6762	20.8606	20.5726	20.2188	20.5701	20.4091	20.5332	20.4608	20.4209	0.0723038	0.271503		0.235258		1	1	2.4	93.053	5.117	1760
P97492	Regulator of G-protein signaling 14	Rgs14	21.7061	21.9791	22.3256	21.6418	22.5504	22.4442	21.8052	23.2053	22.6863	22.2012	22.167	21.7418	-0.528968	0.536982		0.306889		5	5	15.2	59.846	13.219	1761
P97742;A0A494BAD3	Carnitine O-palmitoyltransferase 1, liver isoform	Cpt1a	22.573	22.4915	22.552	22.8282	22.5807	22.9562	22.8028	22.4892	22.5521	22.85	22.4158	22.6467	0.0227591	0.0494883		0.417128		4	4	11.9	88.25	3.7403	1762
P97797-4;P97797-2;P97797-3;P97797;A2ANC1;E0CX65;A0A0A6YWR3;Q6F5F2;A0A0A6YYP6	Tyrosine-protein phosphatase non-receptor type substrate 1	Sirpa	23.4041	23.1153	23.4961	23.2666	23.3527	23.1662	23.0218	23.276	23.481	23.2412	23.3913	23.3199	0.0578632	0.154935		0.041738		6	6	36.4	31.735	20.075	1763
P97807;P97807-2;H3BKG7	Fumarate hydratase, mitochondrial	Fh	27.2657	27.3099	27.5958	27.3805	27.6237	27.5965	27.2135	27.3353	27.7114	27.43	27.5898	27.5739	0.11115	0.283024		0.171724		21	21	55.8	54.356	306.07	1764
P97821;D3Z220	Dipeptidyl peptidase 1;Dipeptidyl peptidase 1 exclusion domain chain;Dipeptidyl peptidase 1 heavy chain;Dipeptidyl peptidase 1 light chain	Ctsc	26.1603	26.3535	26.2955	26.301	26.1891	26.32	26.1052	26.0883	26.679	26.2008	26.3663	26.4587	0.051157	0.0872088		0.0176139		12	12	22.1	52.376	199.43	1765
P97825	Hematological and neurological expressed 1 protein;Hematological and neurological expressed 1 protein, N-terminally processed	Hn1	24.3598	24.1847	24.1757	24.3365	24.0378	24.2495	24.0093	23.8732	24.4851	24.1671	23.9129	24.3724	0.0282427	0.0421696		0.042155		4	4	37	16.08	64.177	1766
P97855	Ras GTPase-activating protein-binding protein 1	G3bp1	24.8027	25.0667	25.1691	25.1736	25.322	25.0559	24.9993	25.4027	25.2181	24.777	25.3479	25.04	-0.151741	0.305995		0.205839		9	9	35.7	51.828	36.318	1767
P97864	Caspase-7;Caspase-7 subunit p20;Caspase-7 subunit p11	Casp7	18.7927	18.9894	19.0387	19.091	19.0013	18.8297	19.3376	19.2034	19.4167	NaN	19.2711	19.1497	-0.1088	0.490697		NaN		1	1	9.2	34.06	2.3316	1768
P98083-3;P98083-2;P98083;D3YZV5;D3Z2I8;D3Z5U6;Q8BMC3	SHC-transforming protein 1	Shc1	21.4753	22.3825	21.5464	21.9323	21.8414	22.4225	21.5683	21.8041	21.7341	21.8541	22.2152	21.77	0.244264	0.729281		0.247794		3	3	17.5	46.466	18.102	1769
P99024;A0A1D5RM76	Tubulin beta-5 chain	Tubb5	28.5637	28.5986	28.6827	28.5297	28.589	28.555	28.4927	28.7086	28.3597	28.5772	28.5329	28.4734	0.00746536	0.0235374		0.190264		37	8	73.6	49.67	280.6	1770
P99027;A0A5F8MPY2	60S acidic ribosomal protein P2	Rplp2	24.5358	24.5965	24.9594	24.7486	24.7964	24.6873	24.8761	25.5571	25.3108	25.053	25.0114	25.2595	-0.14003	0.261629		1.42235	+	10	10	85.2	11.651	104.48	1771
P99028	Cytochrome b-c1 complex subunit 6, mitochondrial	Uqcrh	25.8855	26.2342	25.7507	26.3892	26.3648	25.7432	26.1339	25.9367	25.5633	26.5211	25.9124	25.4528	0.0841242	0.0847421		0.0907934		2	2	34.8	10.435	72.458	1772
P99029-2;P99029;G3UZJ4;H3BJQ7;A0A494BAZ4	Peroxiredoxin-5, mitochondrial	Prdx5	26.5983	26.7433	26.5479	26.6798	26.5988	26.6461	27.0662	27.2459	26.8916	27.0799	26.8224	26.997	-0.101463	0.327635		2.34872	+	18	18	79.6	17.015	200.78	1773
Q3TJ55;Q80W45;Q00262	Syntaxin-2	Stx2	20.0066	20.2817	19.9383	19.6348	19.9089	20.1828	20.5567	21.382	NaN	21.6356	21.0714	20.3826	0.0605071	0.0358581		NaN		1	1	10.8	33.203	2.6667	1774
Q00422	GA-binding protein alpha chain	Gabpa	20.5109	19.9909	20.0231	NaN	NaN	20.2444	20.1972	19.4673	20.6344	19.6936	19.7763	20.3538	-0.158417	0.147849		NaN		1	1	5.7	51.344	5.413	1775
Q00558	Factor VIII intron 22 protein	F8a1	22.4977	22.8308	22.8063	22.5607	22.2904	23.5616	22.0944	23.9244	23.5812	23.6664	23.122	22.6141	-0.0658061	0.034856		0.123879		3	3	13.6	40.473	13.673	1776
Q00609-2;Q00609	T-lymphocyte activation antigen CD80	Cd80	23.4752	22.8829	22.8219	22.8513	23.3477	23.2068	22.7563	22.9427	22.5848	22.9681	22.9987	22.4401	0.0410455	0.0687065		0.457298		1	1	5.2	24.051	4.6115	1777
Q00612;A3KG36;G3UWD6;P97324;REV__P46662	Glucose-6-phosphate 1-dehydrogenase X;Glucose-6-phosphate 1-dehydrogenase	G6pdx	28.7302	28.7127	28.8219	28.7972	28.8783	28.9019	28.7483	28.8697	28.9674	28.8236	28.863	28.8826	-0.00536537	0.0274065		0.60628		39	39	58.8	59.262	323.31	1778
Q00899	Transcriptional repressor protein YY1	Yy1	22.6689	22.4547	22.8825	22.3042	23.2429	22.4629	22.3535	22.789	22.2123	22.6267	22.5875	22.2963	0.0519257	0.0913885		0.106664		3	3	14.3	44.716	7.0418	1779
Q00993;Q6PE80;F6YPR4	Tyrosine-protein kinase receptor UFO;Receptor protein-tyrosine kinase	Axl	21.6269	21.1019	21.7358	21.882	22.4779	21.4934	21.577	22.3558	21.733	22.0693	21.9599	21.7901	0.0511729	0.0712864		0.379848		3	3	7.3	98.19	6.0636	1780
Q00PI9;A0A494BAL6	Heterogeneous nuclear ribonucleoprotein U-like protein 2	Hnrnpul2	26.4215	26.5379	26.6542	26.7081	26.5134	26.6531	26.3948	26.7259	26.6449	26.3136	26.4958	26.6139	-0.114057	0.358682		0.226273		27	27	44.6	84.939	196.05	1781
Q01320	DNA topoisomerase 2-alpha	Top2a	19.9228	19.992	20.0663	19.7169	NaN	19.5033	19.9099	20.3336	19.8332	19.5354	20.2668	19.3473	-0.309079	0.409156		NaN		2	1	2	172.79	5.2955	1782
Q01853	Transitional endoplasmic reticulum ATPase	Vcp	28.7963	28.9164	28.9559	28.9559	28.8717	28.9713	28.9038	28.8311	29.113	28.9209	28.8954	29.006	-0.00853475	0.0316652		0.0643307		70	70	76.3	89.321	323.31	1783
Q02053;P31254	Ubiquitin-like modifier-activating enzyme 1	Uba1	28.1074	28.2723	28.2796	28.2606	28.2703	28.3554	28.221	28.4724	28.4601	28.1983	28.3691	28.3687	-0.0724309	0.294575		0.471385		48	48	55.7	117.81	323.31	1784
Q02105	Complement C1q subcomponent subunit C	C1qc	24.07	23.4414	23.3846	23.6805	23.3361	23.0518	23.7388	23.4565	23.2588	23.6112	23.6645	23.0763	-0.0340551	0.0500012		0.115538		3	3	9.3	25.991	5.2101	1785
Q02819;A0A1C7CYU3;A0A1B0GR41;A0A1B0GR92;A0A1B0GS16;A0A1B0GT83	Nucleobindin-1	Nucb1	24.9726	24.7656	25.0259	24.988	25.0819	25.2184	24.8046	25.0966	25.3361	25.1525	25.0253	25.1559	0.0321083	0.0703984		0.299192		14	14	40.3	53.408	46.718	1786
Q03265;D3Z6F5;D6RJ16	ATP synthase subunit alpha, mitochondrial;ATP synthase subunit alpha	Atp5a1	30.023	29.9874	29.9761	30.1115	29.9096	30.0752	29.9124	29.8879	29.9556	29.9776	29.9679	30.0221	0.0705503	1.27826		0.681742		46	46	59.5	59.752	323.31	1787
Q03963	Interferon-induced, double-stranded RNA-activated protein kinase	Eif2ak2	20.0513	20.3732	20.0053	20.2308	20.5127	20.0415	20.3853	20.8221	20.4146	NaN	20.254	20.2558	-0.285812	0.668886		NaN		3	3	9.1	58.279	4.4161	1788
Q04447	Creatine kinase B-type	Ckb	27.6827	27.7231	27.7533	27.7572	27.8185	27.7715	27.567	27.5245	27.9661	27.5293	27.6699	27.9164	0.0193246	0.0362622		0.0520599		21	21	66.1	42.713	323.31	1789
Q04750;Q8R4U6	DNA topoisomerase 1	Top1	25.0161	25.1655	25.0975	25.077	24.8996	25.1497	25.0005	25.6008	25.2378	24.9794	25.0629	25.1588	-0.212663	0.511831		0.414612		16	16	25	90.875	39.938	1790
Q05144;A0A2R8VHH0	Ras-related C3 botulinum toxin substrate 2	Rac2	26.964	26.775	26.9469	26.9205	26.6252	26.7977	27.0209	26.6155	27.1295	26.4724	26.8061	27.1681	-0.106474	0.156605		0.0592645		11	7	44.3	21.441	59.366	1791
Q05816	Fatty acid-binding protein, epidermal	Fabp5	27.4778	27.2307	27.5297	27.4417	27.0937	27.3957	27.3019	27.2981	27.5273	27.3438	27.1836	27.5099	-0.0299892	0.08814		0.0543534		17	17	91.1	15.137	323.31	1792
Q05910;Q3U7G2;E9Q359	Disintegrin and metalloproteinase domain-containing protein 8	Adam8	22.6927	22.8976	23.3923	22.6584	23.4748	23.0424	22.8458	23.1066	23.1682	22.7024	23.3173	23.0952	-0.00191371	0.00304948		0.00197082		8	8	17.3	90.046	23.495	1793
S4R1J5;S4R2R4;Q05921	2-5A-dependent ribonuclease	Rnasel	NaN	NaN	19.7366	NaN	20.5395	NaN	19.8531	19.9863	19.8048	20.2238	NaN	NaN	0.342337	0		NaN		2	2	3.1	73.533	2.7957	1794
Q05BE7;Q9QZS3-4;Q9QZS3-2;Q9QZS3-3;Q9QZS3	Protein numb homolog	Numb	22.9792	22.7814	22.8822	22.6802	22.5633	22.0807	22.752	22.2482	21.2882	23.0387	22.263	21.9333	0.315515	0.228824		0.45685		1	1	3.1	36.186	3.2549	1795
Q05D44	Eukaryotic translation initiation factor 5B	Eif5b	24.9632	25.1537	24.8917	24.7841	24.7028	24.9522	24.8677	25.1705	25.4026	24.5259	25.1356	25.0922	-0.229033	0.385547		0.384609		11	11	17.8	137.61	74.393	1796
Q06185;Q8BTB6	ATP synthase subunit e, mitochondrial	Atp5i	25.1758	25.1676	24.9498	25.3524	24.837	24.9691	25.119	24.8908	24.9454	25.2687	24.8857	25.1523	0.117181	0.369808		0.0665947		5	5	39.4	8.2355	30.89	1797
Q07417	Short-chain specific acyl-CoA dehydrogenase, mitochondrial	Acads	24.4551	24.6336	24.3012	24.6766	24.2306	24.5141	24.5002	24.3112	24.5877	24.5667	24.3475	24.488	0.00100835	0.00317638		6.23841e-05		13	13	46.6	44.889	53.513	1798
Q07797;E9Q5X5	Galectin-3-binding protein	Lgals3bp	24.9825	24.8982	24.6941	24.6983	24.7786	24.7549	24.8559	24.7779	24.8691	24.4478	24.609	24.818	-0.209363	0.879524		0.785789		7	7	18.4	64.49	58.693	1799
Q08024-4;Q08024-3;Q08024	Core-binding factor subunit beta	Cbfb	24.3003	23.7989	24.2027	23.9333	24.0629	24.1707	23.6749	23.8532	23.9795	24.2135	23.8388	23.7477	0.0974903	0.227541		0.363936		4	1	29.1	17.632	14.941	1800
Q08093;D3Z7R6	Calponin-2;Calponin	Cnn2	24.4707	24.5459	24.8591	24.9493	24.707	24.7934	24.5675	24.609	25.0309	24.6228	24.674	24.8327	-0.0259724	0.0556985		0.179568		10	10	45.2	33.155	82.295	1801
Q08288	Cell growth-regulating nucleolar protein	Lyar	24.4488	24.2694	23.882	23.9242	23.7375	23.5507	24.1957	23.7033	22.3319	23.7801	23.5493	23.0681	0.0555102	0.0314029		0.476041		2	2	6.2	43.735	21.052	1802
Q08509;Q3UGL1;D3Z5I5	Epidermal growth factor receptor kinase substrate 8	Eps8	24.083	23.6947	23.9851	23.9384	23.7589	23.854	23.6328	24.0447	23.8118	24.0085	23.7403	23.815	0.0248311	0.0599495		0.0390317		6	6	12.1	91.736	28.734	1803
Q08642	Protein-arginine deiminase type-2	Padi2	20.3761	19.8736	NaN	19.7485	NaN	NaN	19.8637	NaN	NaN	20.154	NaN	20.9687	0.697676	0		NaN		2	2	4.9	76.249	2.5621	1804
Q08857;A0A0G2JFB7	Platelet glycoprotein 4	Cd36	24.7682	24.5168	24.9289	24.7461	24.8909	24.8974	25.1251	24.798	25.1149	25.2155	24.9691	25.2023	0.116332	0.362499		1.15141		8	8	16.9	52.697	50.228	1805
Q09200;A0A1W2P6F0	Beta-1,4 N-acetylgalactosaminyltransferase 1	B4galnt1	NaN	21.7838	21.3432	21.0445	22.2568	22.2287	21.3918	22.329	22.3359	21.9669	22.4879	22.1547	0.184208	0.204003		NaN		4	4	14.4	59.211	22.127	1806
Q11011;F6QYF8;E9Q039;E9Q6F4;F7ANF4;F6V7K3	Puromycin-sensitive aminopeptidase	Npepps	25.8496	25.9839	26.2913	26.0214	26.223	26.2309	26.0564	25.9793	26.3554	25.9744	26.0953	26.2177	-0.0345751	0.0916171		0.0672605		22	22	35.7	103.32	166.92	1807
Q149E9;Q99PM3	Transcription initiation factor IIA subunit 1;Transcription initiation factor IIA alpha chain;Transcription initiation factor IIA beta chain	Gtf2a1	19.7763	19.9763	19.9522	19.8159	NaN	20.6781	NaN	20.4942	NaN	18.9924	NaN	19.5557	-1.22018	0		NaN		1	1	13	37.252	6.0115	1808
Q149L6;A0A0G2JFJ4;Q149L6-3;Q149L6-2	DnaJ homolog subfamily B member 14	Dnajb14	22.5042	22.2256	22.1139	22.4657	22.0304	22.0269	22.2106	22.2923	21.5832	22.2603	22.052	20.9951	-0.259546	0.224815		0.287625		2	2	8.7	42.325	6.3217	1809
Q14C51;A0A0U1RQ61	Pentatricopeptide repeat domain-containing protein 3, mitochondrial	Ptcd3	19.5354	19.7456	NaN	NaN	19.5911	20.0863	19.3915	20.0764	20.3293	19.6036	19.8852	20.2757	-0.0108891	0.0105183		NaN		2	2	8.6	77.795	10.939	1810
Q14CH7	Alanine--tRNA ligase, mitochondrial	Aars2	23.7832	23.6375	NaN	23.5059	NaN	23.2184	NaN	23.9102	24.0311	24.1753	23.7894	23.989	0.0138925	0.0304037		NaN		1	1	1.5	106.78	2.214	1811
Q20BD0;Q80XR6;Q99020	Heterogeneous nuclear ribonucleoprotein A/B	Hnrnpab	27.0881	27.3594	27.349	27.233	27.3754	27.1885	27.2573	27.0468	27.3693	27.1369	27.1641	27.1468	-0.0751699	0.32559		0.198565		12	12	40.4	36.21	80.575	1812
Q2EMV9;Q2EMV9-2	Poly [ADP-ribose] polymerase 14	Parp14	24.0475	23.9311	23.8189	23.9753	23.5717	23.6579	23.3876	24.1858	23.81	23.2345	23.8778	23.3685	-0.300851	0.424382		0.435758		3	3	3.6	203.8	10.909	1813
Q2TBA3-2;Q2TBA3;A0A494BBJ5;A0A494BAG3	Mucosa-associated lymphoid tissue lymphoma translocation protein 1 homolog	Malt1	23.9006	22.9133	22.8744	23.0726	23.2707	22.8755	23.102	22.3233	23.1582	23.1713	23.0725	23.3756	0.345323	0.536695		0.180408		8	8	15.1	92.024	18.693	1814
Q2TBE6;A0A494BBQ4	Phosphatidylinositol 4-kinase type 2-alpha	Pi4k2a	24.4663	24.493	24.3469	24.528	24.4267	24.2288	24.5866	24.4492	24.2964	24.5514	24.2995	24.3529	-0.0428022	0.139437		0.0205245		7	7	18.2	54.257	22.127	1815
Q2TPA8;B1AX78;B1AX77	Hydroxysteroid dehydrogenase-like protein 2	Hsdl2	21.99	21.9789	22.2936	22.2432	22.8785	22.765	22.1127	22.1607	22.6866	22.3865	22.3803	22.4575	0.0881036	0.18076		0.846359		4	4	14.1	54.208	12.995	1816
Q2YFS3-2;Q2YFS3	Paired immunoglobulin-like type 2 receptor alpha	Pilra	23.7465	24.2387	24.072	24.1938	24.143	23.9915	23.86	24.0964	24.9581	24.3991	24.5092	24.0568	0.0168673	0.0155105		0.18754		3	3	10.4	32.992	8.9249	1817
Q31094;P35737		H2-DMb1	22.9527	22.7221	22.9589	22.7335	23.376	23.0259	22.7706	23.8842	23.0236	23.3033	23.0309	23.0173	-0.108982	0.113028		0.169152		4	4	20.3	28.914	13.582	1818
Q31125	Zinc transporter SLC39A7	Slc39a7	25.8009	25.4449	24.621	25.4529	24.702	24.3651	25.2231	24.9088	24.873	25.2995	25.2197	24.245	-0.0802434	0.0793194		0.133657		2	2	7.1	50.656	14.756	1819
Q31621;P28078	Class II histocompatibility antigen, M alpha chain	H2-DMa	23.1486	23.1145	23.2481	23.554	23.7306	23.2912	22.6933	23.3415	22.881	23.4752	23.5059	23.097	0.387451	0.764709		1.06619		3	3	16.5	29.056	14.319	1820
Q3B7Z2;Q3B7Z2-2	Oxysterol-binding protein 1	Osbp	24.3458	23.8754	23.6333	23.7583	23.7723	23.5132	24.1969	23.8199	23.5087	24.2068	23.761	23.8597	0.100687	0.156748		0.191065		5	5	9.9	88.796	9.4081	1821
Q3TA56;Q62170	P-selectin glycoprotein ligand 1	Selplg	21.6162	21.6118	21.8971	21.8667	21.8289	22.4282	22.417	21.5031	21.8295	21.5356	21.6049	22.0203	-0.196257	0.253581		0.252674		1	1	5.8	43.851	5.8482	1822
Q3TBT3-3;Q3TBT3;Q3TBT3-2;A0A494BBL9;A0A494B980;A0A494B9A3;A0A494BB43	Stimulator of interferon genes protein	Tmem173	27.4058	27.4454	27.3093	27.2827	27.4458	27.3929	27.3757	27.1999	27.426	27.4099	27.4051	27.1807	-0.00192579	0.00618998		0.0545529		15	15	59.9	38.036	160.93	1823
Q3TBU7;Q3U2K8;Q80WC7-2;Q80WC7	Arf-GAP domain and FG repeat-containing protein 2	Agfg2	22.8937	23.1161	22.6775	22.8086	22.7633	22.6948	22.8779	23.18	22.7326	22.8989	22.6756	23.1851	-0.010301	0.0172968		0.14724		3	3	9.9	41.739	10.1	1824
Q3TC93	HCLS1-binding protein 3	Hs1bp3	NaN	NaN	21.404	NaN	21.6517	21.0368	NaN	NaN	NaN	NaN	21.428	21.7756	NaN	0		NaN		1	1	4.8	43.691	4.6976	1825
Q3TCD4;Q9WUR2-2;Q9WUR2;E9Q7A8;E9PYC6;E9Q858;E9PUY9;E9PYA9;E9PVM6;E9PY42;Q78JN3	Enoyl-CoA delta isomerase 2, mitochondrial	Eci2;Eci3	22.5562	22.545	22.5759	22.3686	22.1219	22.6565	22.4713	22.7983	22.7878	22.6121	22.574	22.6375	-0.0779355	0.289381		0.664996		4	4	10.6	41.779	17.022	1826
Q3TCJ1;Z4YJY0;D3Z4D8	BRISC complex subunit Abro1	Fam175b	25.3884	25.2182	25.0759	25.6018	25.1899	25.3705	25.221	25.3276	24.9634	25.4697	25.1807	25.0206	0.0529944	0.112931		0.231963		9	9	30.8	46.942	27.874	1827
Q3TCN2;Q3TCN2-2	Putative phospholipase B-like 2;Putative phospholipase B-like 2 28 kDa form;Putative phospholipase B-like 2 40 kDa form;Putative phospholipase B-like 2 15 kDa form	Plbd2	25.0474	26.1515	25.5039	25.3763	25.1793	25.6812	24.8646	24.9433	26.2748	24.5746	25.4809	26.0033	-0.00796382	0.00420883		0.0132301		3	3	8.9	66.289	37.912	1828
Q3TCU5;Q9R233-2;Q9R233;G3UZZ2;A0A3Q4EGL0	Tapasin	Tapbp	26.7234	26.8563	26.8083	26.8856	26.9247	26.9132	26.6566	26.9221	26.9032	26.8494	26.9852	27.0812	0.144624	0.594326		0.674381		16	16	42.5	49.835	146.91	1829
Q3TDD9	Protein phosphatase 1 regulatory subunit 21	Ppp1r21	23.4338	23.0311	23.6126	22.8812	23.2571	23.284	23.0815	23.523	23.364	23.7196	23.3817	23.4083	0.180382	0.462145		0.426894		8	8	15.3	88.337	29.304	1830
Q3TDN2-2;Q3TDN2;D3YUP4;D3Z2H4	FAS-associated factor 2	Faf2	19.5034	19.2725	19.3347	19.6328	19.3784	19.1455	18.5401	19.0409	18.6517	19.4339	18.9445	19.2585	0.468053	1.0539		1.57263	+	2	2	8.5	50.23	2.9232	1831
Q3TDX8-5;Q3TDX8	Cytochrome b5 reductase 4	Cyb5r4	22.5057	21.4733	NaN	20.5607	21.7842	20.818	22.3025	19.5585	18.3472	21.4224	19.6863	20.7014	0.533982	0.157018		NaN		1	1	3.1	53.993	3.3536	1832
Z4YKB8;Q3TEA8-2;Q3TEA8;Z4YKA3;Q3TEA8-3;A2AM65;A2AM63;A2AM70;A2AM62;A2AM69	Heterochromatin protein 1-binding protein 3	Hp1bp3	25.1054	25.4439	24.7228	24.8254	25.1973	24.8428	25.4362	25.1122	24.8462	24.6982	24.9742	24.8147	-0.302518	0.735992		0.280919		15	15	27.3	60.85	45.333	1833
Q3TFP0;Q9R0U0-3;Q9R0U0-2;Q9R0U0	Serine/arginine-rich splicing factor 10	Srsf10	23.5221	23.5309	23.1996	23.4233	22.271	23.5101	24.411	23.1242	23.0999	22.215	22.7632	22.7158	-0.980347	0.98361		0.706629		4	4	35.2	22.135	17.15	1834
Q3TGF2;H9H9T1;A0A2I3BR29;H3BLE6;H3BLM7	Protein FAM107B	Fam107b	26.1724	25.7993	25.2678	25.6789	25.5977	25.415	25.5692	25.1866	24.9879	25.7832	25.5183	24.8391	0.132289	0.149929		0.367994		7	7	50.4	15.572	26.148	1835
Q6ZWQ9;Q3THE2;Q9CQ19;D3Z249;D3YV37	Myosin regulatory light chain 12B	Myl12a;Myl12b	25.4662	25.3075	25.5339	25.7808	26.0264	25.6204	25.9216	25.6029	25.9228	25.345	25.7143	25.8784	-0.16986	0.374146		0.824427		7	7	37.8	19.895	134.75	1836
Q3THJ3	Probable RNA-binding protein EIF1AD	Eif1ad	23.2703	23.3182	23.453	23.5651	23.4884	23.3476	23.34	23.6065	23.3431	23.9936	23.5437	22.814	0.0205561	0.0192763		0.0149064		2	2	18.2	19.52	4.3921	1837
[truncated: 1,490 more rows]
