# Supplementary material for: Glutamate utilization fuels rapid production of mitochondrial ROS in dendritic cells and drives systemic inflammation during tularemia
Source: Sci Adv. 2025 Aug 29;11(35):eadu6271. doi: 10.1126/sciadv.adu6271 (PMC12396335; doi:10.1126/sciadv.adu6271)
Supplement: Supplementary file 2 — Data S1 to S5 [file sciadv.adu6271_data_s1_to_s5.zip › adu6271_data_s3.xlsx]

## Sheet: TableS3_AcK_sites
Uniprot accession	Protein names	Gene names	Positions within proteins	FSC200 vs Mock R1 (normalized to protein)	FSC200 vs Mock R2 (normalized to protein)	FSC200 vs Mock R3 (normalized to protein)	FSC200 vs Mock Average (log2)	p-value (-log10)	Score	Score for localization	Acetyl (K) Probabilities	Sequence window	id	Protein group IDs
A0A087WNL9;A0A087WNR7;G3UW58;Q0VG62	Uncharacterized protein C8orf59 homolog	1810022K09Rik	21;21;21;63	NaN	NaN	NaN	NaN	0	53.448	47.532	NVFHIASHK(1)TFK	LKGQKSRNVFHIASHKTFKAKNKAKPVTTNL	0	1
A0A087WNN8;A0A087WSJ5		Soat1	7;7	NaN	NaN	NaN	NaN	0	43.066	43.066	K(0.002)QLIAK(0.499)K(0.499)R	_________MKQLIAKKRLLAAEAEELKPLF	1	2
A0A087WNN8;A0A087WSJ5		Soat1	8;8	NaN	NaN	NaN	NaN	0	43.066	43.066	K(0.002)QLIAK(0.499)K(0.499)R	________MKQLIAKKRLLAAEAEELKPLFM	2	2
A0A087WNY4;P81183;G5E8H3;Q5SWT9;Q03267;Q03267-4;Q03267-5;Q8C208-3;Q8C208-2;Q8C208;Q8C208-4	Zinc finger protein Helios;DNA-binding protein Ikaros;Zinc finger protein Eos	Ikzf2;Ikzf1;Ikzf4	117;111;116;136;116;116;135;103;105;158;158	0.995616	1.1156	0.928025	0.0145721	0.0614807	122.15	94.163	LPNGK(1)LK	GPEPHSPGGIRLPNGKLKCDVCGMVCIGPNV;SSALSGVGGIRLPNGKLKCDICGIVCIGPNV;VQDLQGEGGIRLPNGKLKCDVCGMVCIGPNV	3	8;1879;4940
A0A087WP98;A0A087WPN6;P26350	Prothymosin alpha;Prothymosin alpha, N-terminally processed;Thymosin alpha	Ptma	15;15;15	0.691006	1.62716	1.6053	0.283989	0.252611	332.42	168.41	SDAAVDTSSEITTK(1)DLK	_MSDAAVDTSSEITTKDLKEKKEVVEEAENG	4	12
A0A087WQ86;Q8BZN6-4;A0A087WRP5;A0A0R4J2B7;E9QM99;Q8BZN6;Q8BZN6-2;Q8BZN6-3	Dedicator of cytokinesis protein 10	Dock10	822;821;821;487;834;834;834;834	1.0465	1.20952	0.940863	0.0840207	0.294484	76.151	76.151	HGGSDIK(1)WVDGGKPLFK	SIQDPTSAKHGGSDIKWVDGGKPLFKVSTFV	5	21;1586
A0A087WQT6;O89110	Caspase-8;Caspase-8 subunit p18;Caspase-8 subunit p10	Casp8	246;226	0.839007	1.11932	1.27688	0.0873351	0.171528	89.355	78.516	TSDK(1)VYQMK	CDSPREQDSESRTSDKVYQMKNKPRGYCLII	6	30
A0A087WRY3;Q80XU3	Nuclear ubiquitous casein and cyclin-dependent kinase substrate 1	Nucks1	183;184	0.910657	1.23737	1.14948	0.124411	0.34759	97.911	59.931	ATVTPSPVK(1)GK	MPKPRLKATVTPSPVKGKAKVGRPTASKKSK	7	43
A0A087WRY3;Q80XU3	Nuclear ubiquitous casein and cyclin-dependent kinase substrate 1	Nucks1	35;35	NaN	1.32363	1.67578	0.574664	0.736897	145.75	145.75	VVDYSQFQESDDADEDYGRDSGPPAK(1)K	DDADEDYGRDSGPPAKKIRSSPREAKNKRRS	8	43
E9QM14;A0A1X7SB71;A0A087WSE1;Q9JIY2-3;Q9JIY2-2;Q9JIY2;A0A087WPK1;Q9JIY2-4	E3 ubiquitin-protein ligase Hakai	Cbll1	29;29;29;29;29;29;29;29	0.799504	1.41866	1.13127	0.119881	0.175424	82.426	69.915	RIPIK(1)LISK	SGSLGGLDVRRRIPIKLISKQASKVKPAPRT	9	47
Q8C3V4;A0A087WSP5;Q99K94;P42225	Signal transducer and activator of transcription;Signal transducer and activator of transcription 1	Stat1	216;216;216;216	0.945472	0.992797	0.791175	-0.143085	0.541969	99.919	97.473	EIIHK(1)IR	KMFLMLDNKRKEIIHKIRELLNSIELTQNTL	10	49
Q8C3V4;A0A087WSP5;Q99K94;P42225	Signal transducer and activator of transcription;Signal transducer and activator of transcription 1	Stat1	410;410;410;410	1.02341	1.14604	1.22212	0.173142	0.833402	84.498	84.498	HLQLK(1)EQK	STNGSLAAEFRHLQLKEQKNAGNRTNEGPLI	11	49
F6PX41;A0A087WSQ0;F8WID3;B2RSN1;P01108	Myc proto-oncogene protein	Myc	163;163;164;164;149	NaN	NaN	NaN	NaN	0	190.86	190.86	LVSEK(1)LASYQAAR	CMWSGFSAAAKLVSEKLASYQAARKDSTSLS	12	50
Q6PDK2;A0A0A0MQ73;V9GX77	Histone-lysine N-methyltransferase 2D;Histone-lysine N-methyltransferase	Kmt2d	1761;1761;127	NaN	0.797134	1.06513	-0.118039	0.172122	94.057	84.499	ALFAVGVGRPGFGLGASK(1)PR	FAVGVGRPGFGLGASKPRADGGSDRKELMTA	13	54
Q6PDK2;A0A0A0MQ73	Histone-lysine N-methyltransferase 2D;Histone-lysine N-methyltransferase	Kmt2d	3176;3176	0.930376	0.965337	1.17112	0.0242938	0.0780966	213.27	213.27	GGVGTGSFPSSGHTAEK(1)GPFGATGGTPAHLLNPSSLSGPAASSLLEK	GVGTGSFPSSGHTAEKGPFGATGGTPAHLLN	14	54
Q6PDK2;A0A0A0MQ73	Histone-lysine N-methyltransferase 2D;Histone-lysine N-methyltransferase	Kmt2d	2926;2926	NaN	0.91479	1.16092	0.0433903	0.0743909	106.1	106.1	GLAVPGLPSQK(1)PSALPAPELNNSLHQTPHAK	PEGLRGLAVPGLPSQKPSALPAPELNNSLHQ	15	54
Q6PDK2;A0A0A0MQ73	Histone-lysine N-methyltransferase 2D;Histone-lysine N-methyltransferase	Kmt2d	4572;4572	NaN	NaN	1.59569	0.674177	0	73.248	73.248	KPLPAK(1)PK	SSNKEDAATRKPLPAKPKRVQKTSDRLPSSR	16	54
Q6PDK2;A0A0A0MQ73	Histone-lysine N-methyltransferase 2D;Histone-lysine N-methyltransferase	Kmt2d	3111;3111	NaN	0.866171	1.24456	0.05418	0.0605216	112.71	60.398	LTSVLPEVK(1)PK	PDNSEPRLTSVLPEVKPKVEEGGRHPSPCQF	17	54
Q6PDK2;A0A0A0MQ73	Histone-lysine N-methyltransferase 2D;Histone-lysine N-methyltransferase	Kmt2d	3071;3071	1.05989	0.82693	1.06369	-0.0337267	0.0939718	134.59	120.68	LVESANEK(1)AER	DIFNEHLRLVESANEKAEREALLRGVEPVSL	18	54
Q6PDK2;A0A0A0MQ73	Histone-lysine N-methyltransferase 2D;Histone-lysine N-methyltransferase	Kmt2d	3570;3570	0.913387	0.910946	1.27778	0.0294574	0.0592122	186.25	186.25	LVTEQQSK(1)IQK	EADAEKLKLVTEQQSKIQKQLDQVRKQQKEH	19	54
Q6PDK2;A0A0A0MQ73	Histone-lysine N-methyltransferase 2D;Histone-lysine N-methyltransferase	Kmt2d	3430;3430	0.995405	0.976713	1.29587	0.111093	0.311945	88.029	80.462	MVALK(1)GIK	EDIIDPIAKAKMVALKGIKKVMAQGSIGVAP	20	54
Q6PDK2;A0A0A0MQ73	Histone-lysine N-methyltransferase 2D;Histone-lysine N-methyltransferase	Kmt2d	3147;3147	1.02798	NaN	NaN	0.0398118	0	58.418	58.418	VEPAPPATSLSLGLK(1)PGQTVMGTR	KVEPAPPATSLSLGLKPGQTVMGTRDTRGGV	21	54
A0A0A0MQ98;G3UZM1;Q69ZK6	Probable JmjC domain-containing histone demethylation protein 2C	Jmjd1c	2066;2067;1886	NaN	1.22423	1.23408	0.297655	1.90766	86.624	76.465	DLLTTTAGK(1)LR	EQGSTLRDLLTTTAGKLRVGSTDAGIAFAPV	22	59
P63242;A0A0A0MQM0;Q8BGY2	Eukaryotic translation initiation factor 5A-1;Eukaryotic translation initiation factor 5A;Eukaryotic translation initiation factor 5A-2	Eif5a;Eif5a2	39;39;39	NaN	0.88711	0.737399	-0.306148	0.582545	113.22	41.092	GRPCK(1)IVEMSTSK	ALRKNGFVVLKGRPCKIVEMSTSKTGKHGHA	23	68;4601
P63242;A0A0A0MQM0;Q8BGY2	Eukaryotic translation initiation factor 5A-1;Eukaryotic translation initiation factor 5A;Eukaryotic translation initiation factor 5A-2	Eif5a;Eif5a2	47;47;47	0.801834	1.25668	1.17615	0.081689	0.139586	163.94	120.68	IVEMSTSK(1)TGK	VLKGRPCKIVEMSTSKTGKHGHAKVHLVGID	24	68;4601
P63242;A0A0A0MQM0;Q8BGY2	Eukaryotic translation initiation factor 5A-1;Eukaryotic translation initiation factor 5A;Eukaryotic translation initiation factor 5A-2	Eif5a;Eif5a2	68;68;68	NaN	0.683318	NaN	-0.549371	0	56.959	56.959	K(1)YEDICPSTHNMDVPNIK	HAKVHLVGIDIFTGKKYEDICPSTHNMDVPN	25	68;4601
P63242;A0A0A0MQM0;Q8BGY2	Eukaryotic translation initiation factor 5A-1;Eukaryotic translation initiation factor 5A;Eukaryotic translation initiation factor 5A-2	Eif5a;Eif5a2	34;34;34	0.759098	1.08382	0.95733	-0.114807	0.279497	160.59	50.354	NGFVVLK(1)GRPCK	PMQCSALRKNGFVVLKGRPCKIVEMSTSKTG	26	68;4601
P63242;A0A0A0MQM0;Q8BGY2	Eukaryotic translation initiation factor 5A-1;Eukaryotic translation initiation factor 5A;Eukaryotic translation initiation factor 5A-2	Eif5a;Eif5a2	67;67;67	0.773678	1.0692	1.15056	-0.0237777	0.0434289	104.79	48.659	VHLVGIDIFTGK(1)K	GHAKVHLVGIDIFTGKKYEDICPSTHNMDVP	27	68;4601
A0A0A0MQM7;O08746-2;O08746;A0A2I3BRF3	Matrilin-2	Matn2	389;389;389;389	NaN	NaN	NaN	NaN	0	49.5	49.5	CLK(0.999)GFMLNPDRK(0.001)TCR	HECVNAQTSALCRCLKGFMLNPDRKTCRRIN	28	69
A0A0A6YVZ7;Q8C735;Q8C735-2;A0A0A6YWF7;Q8C735-3	Protein lin-9 homolog	Lin9	105;89;89;89;89	NaN	1.2009	NaN	0.264111	0	49.224	49.224	VAMIPQK(1)FTATMSTPDKK	TKSPKRNQRVAMIPQKFTATMSTPDKKASQK	29	77
A0A0B4J1E2;Q9CSN1	SNW domain-containing protein 1	Snw1	170;170	NaN	0.980269	0.977039	-0.0311313	1.31343	114.4	114.4	AADK(1)LAPAQYIR	VSQKVAAAMPVRAADKLAPAQYIRYTPSQQG	30	93
A0A0B4J1E2;Q9CSN1	SNW domain-containing protein 1	Snw1	476;476	NaN	1.41614	NaN	0.501962	0	58.37	58.37	FVPDK(1)EFSGSDR	DDLEARIKTNRFVPDKEFSGSDRKQRGREGP	31	93
A0A0G2JDN7;P27546-4;A0A0G2JFT4	Microtubule-associated protein 4	Map4	779;779;152	NaN	NaN	NaN	NaN	0	66.299	66.299	VQIQNK(0.5)K(0.5)VDISK	NIKHQPGGGRVQIQNKKVDISKVSSKCGSKA	32	106
A0A0G2JDN7;P27546-4;A0A0G2JFT4	Microtubule-associated protein 4	Map4	780;780;153	NaN	NaN	NaN	NaN	0	66.299	66.299	VQIQNK(0.5)K(0.5)VDISK	IKHQPGGGRVQIQNKKVDISKVSSKCGSKAN	33	106
A0A0G2JEA5;A0A0G2JDJ5;A0A0G2JEB3;Q920E5	Farnesyl pyrophosphate synthase	Fdps	81;14;81;14	0.852973	1.18778	NaN	0.00942303	0.0110411	110.77	63.578	LDAYNQEK(1)QNFIQHFSQIVK	__MNGNQKLDAYNQEKQNFIQHFSQIVKVLT;VRMNGNQKLDAYNQEKQNFIQHFSQIVKVLT	34	113;5734
A0A0G2JEA5;A0A0G2JDJ5;A0A0G2JEB3;Q920E5	Farnesyl pyrophosphate synthase	Fdps	124;57;124;57	1.10076	0.963184	0.867533	-0.0402072	0.139648	116.01	116.01	LKEVLEYNALGGK(1)YNR	IARLKEVLEYNALGGKYNRGLTVVQAFQELV	35	113;5734
A0A0G2JEA5;A0A0G2JDJ5;A0A0G2JEB3;Q920E5	Farnesyl pyrophosphate synthase	Fdps	98;31;98;31	1.08461	1.03701	0.915833	0.0142528	0.0638853	115.98	107.75	VLTEK(1)ELGHPEIGDAIAR	NFIQHFSQIVKVLTEKELGHPEIGDAIARLK	36	113;5734
A0A0G2JEK2;P63254	Cysteine-rich protein 1	Crip1	60;9	0.856569	1.04805	1.15587	0.0177762	0.0449286	180.67	180.67	CDK(1)EVYFAER	CAGPGTAMPKCPKCDKEVYFAERVTSLGKDW	37	117
A0A0G2JEK2;P63254	Cysteine-rich protein 1	Crip1	81;30	1.14887	0.853839	0.923259	-0.0476479	0.127435	136.5	136.5	DWHRPCLK(1)CEK	ERVTSLGKDWHRPCLKCEKCGKTLTSGGHAE	38	117
A0A0G2JEU1;P47738;A0A0G2JF60	Aldehyde dehydrogenase, mitochondrial	Aldh2	428;428;105	1.1354	0.766236	0.734641	-0.215277	0.404101	100.15	100.15	EEIFGPVMQILK(1)FK	TIAKEEIFGPVMQILKFKTIEEVVGRANDSK	39	120;2728
A0A0G2JEU1;P47738;A0A0G2JF60	Aldehyde dehydrogenase, mitochondrial	Aldh2	409;409;86	0.942411	0.74085	1.14131	-0.109211	0.217247	93.958	92.468	GYFIQPTVFGDVK(1)DGMTIAK	ADRGYFIQPTVFGDVKDGMTIAKEEIFGPVM	40	120;2728
A0A0G2JEU1;P47738;A0A0G2JF60	Aldehyde dehydrogenase, mitochondrial	Aldh2	377;377;54	NaN	0.881708	NaN	-0.181626	0	90.05	90.05	ILGYIK(1)SGQQEGAK	PQVDETQFKKILGYIKSGQQEGAKLLCGGGA	41	120;2728
A0A0G2JEU1;P47738;A0A0G2JF60	Aldehyde dehydrogenase, mitochondrial	Aldh2	385;385;62	0.837119	1.06748	1.02302	-0.0431528	0.137618	185.67	45.094	SGQQEGAK(1)LLCGGGAAADR	KKILGYIKSGQQEGAKLLCGGGAAADRGYFI	42	120;2728
A0A0G2JEU1;P47738	Aldehyde dehydrogenase, mitochondrial	Aldh2	80;80	1.10635	0.98063	1.01043	0.0441855	0.312219	179.17	179.17	KTFPTVNPSTGEVICQVAEGNKEDVDK(1)AVK	EVICQVAEGNKEDVDKAVKAARAAFQLGSPW	43	120;2728
A0A0G2JEU1;P47738	Aldehyde dehydrogenase, mitochondrial	Aldh2	83;83	NaN	NaN	0.717796	-0.478355	0	166.75	166.75	TFPTVNPSTGEVICQVAEGNKEDVDK(0.002)AVK(0.998)AAR	CQVAEGNKEDVDKAVKAARAAFQLGSPWRRM	44	120;2728
A0A0G2JEU1;P47738	Aldehyde dehydrogenase, mitochondrial	Aldh2	370;370	0.94115	1.04746	0.999066	-0.00731781	0.0530877	236.11	85.287	TEQGPQVDETQFK(1)K	DSRTEQGPQVDETQFKKILGYIKSGQQEGAK	45	120;2728
A0A0G2JEY4;Q9CXL3	Uncharacterized protein C7orf50 homolog		14;14	1.21446	0.934365	0.966991	0.0446489	0.129039	105.4	105.4	GLEGTGK(1)ESK	__MAKHKRKGLEGTGKESKRQKITPAEETPR	46	122
A0A0G2JF55;Q4JK59	Methylcytosine dioxygenase TET2	Tet2	933;933	NaN	NaN	NaN	NaN	0	54.608	54.608	TEPVSK(1)PSSYR	GHNQMLRPIKTEPVSKPSSYRYPLSPPQENM	47	124
A0A0G2JFJ6;Q7TPD0	Integrator complex subunit 3	Ints3	913;913	NaN	NaN	1.33906	0.421217	0	46.027	46.027	SSSSK(1)LAQLTLEQILEHLDNLR	NSLPRKRQSLRSSSSKLAQLTLEQILEHLDN	48	128
A0A0G2JGD2;P07091	Protein S100-A4	S100a4	18;18	1.02679	1.03988	0.944931	0.00427913	0.0313655	132.14	94.463	ARPLEEALDVIVSTFHK(1)YSGK	RPLEEALDVIVSTFHKYSGKEGDKFKLNKTE	49	138
A0A0G2JGQ0;P48036	Annexin A5	Anxa5	56;56	NaN	0.585747	NaN	-0.77165	0	124.42	124.42	QEIAQEFK(1)TLFGR	TSRSNAQRQEIAQEFKTLFGRANRDPDTAID;TSRSNAQRQEIAQEFKTLFGRDLVDDLKSEL	50	142;2749
A0A0G2JGY6;Q7TT00;Q7TT00-2;A0A0G2JEY3	Transcription factor SPT20 homolog	Supt20h	497;497;498;496	NaN	0.915467	NaN	-0.12742	0	63.408	63.408	SPTPPPSCK(1)PSLSR	QASSFLKSPTPPPSCKPSLSRKSSVDLSQVS	51	147
K3W4P2;A0A0G2JH17;Q6P4S8;A0A0G2JDG8	Integrator complex subunit 1	Ints1	127;127;100;100	0.698107	0.930633	1.27557	-0.0903505	0.122945	85.533	61.65	LAEAAVAEK(1)R	PLSALGRLAEAAVAEKRAISPSIKEPSVVPI	52	149
K3W4P2;A0A0G2JH17;Q6P4S8;A0A0G2JDG8	Integrator complex subunit 1	Ints1	74;74;47;47	NaN	1.22175	0.887276	0.0582011	0.074324	50.207	50.207	TTSTLLK(1)PAPSGLPSER	SKGQASESKTTSTLLKPAPSGLPSERKRDAS	53	149
A0A0J9YUA8;E9QLJ3;Q6JPI3	Mediator of RNA polymerase II transcription subunit 13-like	Med13l	726;726;726	NaN	NaN	1.56983	0.650611	0	100.19	100.19	YIFTANK(1)K	YTFEDGDIKYIFTANKKCKQGTEKDSLKKNK	54	157
A0A0J9YUQ8;P13020-2;P13020	Gelsolin	Gsn	508;497;546	0.924055	0.913282	0.991254	-0.0858298	0.836968	162.39	127.4	PMIIYK(1)GGTSR	AHLMSLFGGKPMIIYKGGTSRDGGQTAPASI	56	160;2398
A0A0J9YUZ4;P63158;A0A0J9YUD8;P30681	High mobility group protein B1;High mobility group protein B2	Hmgb1;Hmgb2	168;154;154;154	0.966219	0.977942	0.989796	-0.0321844	1.07013	87.476	75.109	LKEK(1)YEK	DDKQPYEKKAAKLKEKYEKDIAAYRAKGKPD;KDKQPYEQKAAKLKEKYEKDIAAYRAKGKSE	57	162;2600
A0A0J9YUZ4;P63158;A0A0J9YUD8;P30681	High mobility group protein B1;High mobility group protein B2	Hmgb1;Hmgb2	171;157;157;157	0.960948	0.890867	0.918647	-0.115535	1.16866	169.12	151.44	YEK(1)DIAAYR	QPYEKKAAKLKEKYEKDIAAYRAKGKPDAAK;QPYEQKAAKLKEKYEKDIAAYRAKGKSEAGK	58	162;2600
A0A0J9YUZ4;P63158;A0A0J9YUD8;D3YZ18;D3YVC6	High mobility group protein B1	Hmgb1	73;59;59;59;59	0.974057	0.994523	0.995971	-0.0172231	0.622435	106.36	75.109	GK(1)FEDMAK	KCSERWKTMSAKEKGKFEDMAKADKARYERE	59	162
A0A0J9YUZ4;P63158;A0A0J9YUD8;D3YZ18;D3YVC6;P30681;A0A1B0GQX9	High mobility group protein B1;High mobility group protein B2	Hmgb1;Hmgb2	26;12;12;12;12;12;12	1.1023	0.950435	0.986592	0.0159022	0.082216	227.2	199.43	GK(1)MSSYAFFVQTCR	____MGKGDPNKPRGKMSSYAFFVQTCREEH;NQLNMGKGDPKKPRGKMSSYAFFVQTCREEH	60	162;2600
A0A0J9YV01;H9H9S3;A0A0M3HEP2;Q9R0G7	Zinc finger E-box-binding homeobox 2	Zeb2	1126;1149;1194;1150	1.80572	0.942294	NaN	0.383413	0.248863	136.04	71.692	EGEEGYGK(1)LR	ESEKEHEKEGEEGYGKLRRRDGDEEEEEEEE	61	163
A0A0J9YV01;H9H9S3;A0A0M3HEP2;Q9R0G7	Zinc finger E-box-binding homeobox 2	Zeb2	810;833;878;834	NaN	1.045	NaN	0.0635039	0	60.682	60.682	GIIATK(1)NK	SLPKQMREPKGIIATKNKTKATSINLDHNSV	62	163
A0A0N4SUH4;Q8BKS9	Pumilio domain-containing protein KIAA0020	Kiaa0020	13;12	1.02403	1.15434	1.04137	0.0999389	0.687133	98.048	98.048	FTGK(1)SPQTSQGK	___MMEVKGKKKFTGKSPQTSQGKNKFHKNS	63	168
A0A0N4SUH4;Q8BKS9	Pumilio domain-containing protein KIAA0020	Kiaa0020	39;38	0.968422	1.32655	NaN	0.180696	0.24262	92.47	92.47	K(1)AVKEGGPK	FHKNSESSSSKTFPRKAVKEGGPKVTSKNFE	64	168
B2RRD7;A0A0N4SVG7;E9PXP1;Q80XK2;Q3U109;A0A0N4SUT9		Brpf1	894;900;901;894;895;900	1.12653	1.13443	1.30392	0.245568	1.15401	117.4	117.4	TSVLFSK(1)K	TPAHEVGRRTSVLFSKKNPKTAGPPKRPGRP	65	171
A0A0N4SV66;Q8R1M2	Histone H2A.J	H2afj	6;6	1.04249	0.954666	0.832001	-0.0907477	0.357568	166.86	150.84	GK(1)QGGK(1)VR	__________MSGRGKQGGKVRAKAKSRSSR	66	175
A0A0N4SV66;Q8R1M2	Histone H2A.J	H2afj	10;10	1.04249	0.954666	0.832001	-0.0907477	0.357568	166.86	150.84	GK(1)QGGK(1)VR	______MSGRGKQGGKVRAKAKSRSSRAGLQ	67	175
A0A0N4SV66;Q8R1M2;Q8CGP4;C0HKE9;C0HKE8;C0HKE7;C0HKE6;C0HKE5;C0HKE4;C0HKE3;C0HKE2;C0HKE1;Q8CGP6;Q8CGP7;Q8CGP5;Q8BFU2	Histone H2A.J;Histone H2A;Histone H2A type 1-H;Histone H2A type 1-K;Histone H2A type 1-F;Histone H2A type 3	H2afj;Hist1h2aa;Hist1h2ah;Hist1h2ak;Hist1h2af;Hist3h2a	96;96;96;96;96;96;96;96;96;96;96;96;96;96;96;96	NaN	1.56618	NaN	0.647246	0	182.71	182.71	NDEELNK(1)LLGR	PRHLQLAIRNDEELNKLLGRVTIAQGGVLPN	68	175;1014
A0A0N4SV80;Q61464-4;E9QML5;Q61464	Zinc finger protein 638	Znf638;Zfml	1302;1302;1302;1302	0.992036	1.1259	1.16828	0.127976	0.6674	133.94	133.94	DIAEK(1)VILDEKEEDEFNVK	YIEDEKVVSKKDIAEKVILDEKEEDEFNVKE	69	176
A0A0N4SV80;Q61464-4;E9QML5;Q61464;A0A0N4SV38;A0A0N4SVI8;E9QKZ7;Q61464-7;Q61464-5;A0A0N4SVM8	Zinc finger protein 638	Znf638;Zfml	825;825;825;825;825;825;825;825;825;825	1.1444	1.01509	1.14103	0.135511	0.85255	76.827	76.064	SVVTVAAK(1)GK	GKSAGSVKSVVTVAAKGKASIKTAKSGKKSL	70	176
A0A0N4SWF7;Q923D5;A0A0N4SVL7	WW domain-binding protein 11	Wbp11	13;13;13	0.933394	1.0898	1.11725	0.0615242	0.277774	197.21	197.21	SGK(1)FMNPTDQAR	___MGRRSTSSTKSGKFMNPTDQARKEARKR	71	187;5804
A0A0R3P9C8;Q9DC69	NADH dehydrogenase [ubiquinone] 1 alpha subcomplex subunit 9, mitochondrial	Ndufa9	185;189	0.911617	1.0596	NaN	-0.024991	0.0675814	110.31	110.31	AVGEK(1)EVR	MKSSSKSLRSKAVGEKEVRSVFPEAIIIRPS	72	191
A0A0R4IZY0;Q8C1A5	Thimet oligopeptidase	Thop1	2;2	1.08256	0.880313	1.74082	0.243438	0.308807	77.641	71.06	MK(1)PPAACAGDVVDAASPASTVNHLR	______________MKPPAACAGDVVDAASP	73	199
A0A0R4J005;E9QP62;Q99JW4	LIM and senescent cell antigen-like-containing domain protein 1	Lims1	313;363;301	NaN	0.925892	NaN	-0.111083	0	99.653	99.653	FVEFDMKPVCK(1)K	TLKNKFVEFDMKPVCKKCYEKFPLELKKRLK	74	204
A0A0R4J009;Q9D864	Actin-related protein 6	Actr6	260;260	NaN	NaN	NaN	NaN	0	116.05	116.05	EEMVLSGK(1)YK	KKGFCKPREEMVLSGKYKFGEQILRLANERF	75	207
A0A0R4J1D3;A0A0R4J020;Q3U1U7-2;Q3U1U7	Aryl hydrocarbon receptor repressor	Ahrr	559;687;559;687	NaN	NaN	NaN	NaN	0	47.187	47.187	SASK(1)TVIPSK	PGQVTVPRMFPKSASKTVIPSKGSDGIFLP_	76	208
A0A0R4J023;Q9JLZ3;F6R307;F6RT60	Methylglutaconyl-CoA hydratase, mitochondrial	Auh	186;186;147;113	NaN	1.32097	1.06138	0.243771	0.43677	66.893	66.893	MGLVETK(1)LAIIPGGGGTQR	IRVAASSAKMGLVETKLAIIPGGGGTQRLPR	77	209;1643
A0A0R4J023;Q9JLZ3;F6R307;F6RT60	Methylglutaconyl-CoA hydratase, mitochondrial	Auh	179;179;140;106	0.800733	1.0502	1.08324	-0.0448659	0.109758	228.12	228.12	VAASSAK(1)MGLVETK	ELALACDIRVAASSAKMGLVETKLAIIPGGG	78	209;1643
A0A0R4J027;P54987	Cis-aconitate decarboxylase	Irg1	429;429	0.87131	1.15056	0.944278	-0.0263744	0.0729517	120.46	101.6	ANASK(1)MLCR	LSQEDLRNKFRANASKMLCRDTVESLITVVE	79	211
A0A0R4J027;P54987	Cis-aconitate decarboxylase	Irg1	460;460	NaN	0.85295	NaN	-0.229467	0	78.342	78.342	LLK(1)GPSVQDEASK	KLEDLEDCSVLTRLLKGPSVQDEASKLSSMS	80	211
A0A0R4J047;Q9CYI4;Q9CYI4-2;D3Z765	Putative RNA-binding protein Luc7-like 1	Luc7l	224;224;171;138	NaN	0.918095	1.02298	-0.0452567	0.176916	105.12	102.72	EK(1)LDQLRK	HFGGKLHLGFIQIREKLDQLRKTVAEKQEKR	81	218
A0A0R4J052;G5E8T9;Q99KB8-2;Q99KB8;E9Q2H8;D3YWI0;D3YUX8	Hydroxyacylglutathione hydrolase, mitochondrial	Hagh	68;117;68;117;68;68;68	NaN	2.36084	NaN	1.2393	0	55.549	55.549	LVK(1)LEPGLK	THHHWDHAGGNEKLVKLEPGLKVYGGDDRIG	82	221
A0A0R4J083;P51174	Long-chain specific acyl-CoA dehydrogenase, mitochondrial	Acadl	92;92	0.864621	1.04709	NaN	-0.071739	0.157994	75.854	75.854	EVWEK(1)AGK	TEWEKAGEVSREVWEKAGKQGLLGINIAEKH	83	234
A0A0R4J083;P51174	Long-chain specific acyl-CoA dehydrogenase, mitochondrial	Acadl	81;81	1.24833	0.899133	0.769168	-0.070674	0.116844	231.76	182.27	FFQEEVIPHHTEWEK(1)AGEVSR	KFFQEEVIPHHTEWEKAGEVSREVWEKAGKQ	84	234
A0A0R4J083;P51174	Long-chain specific acyl-CoA dehydrogenase, mitochondrial	Acadl	42;42	0.980341	1.00421	0.973719	-0.0203351	0.567206	84.568	83.206	LETPSAK(1)K	CSHSGAEARLETPSAKKLTDIGIRRIFSSEH	85	234
A0A0R4J083;P51174	Long-chain specific acyl-CoA dehydrogenase, mitochondrial	Acadl	254;254	0.94351	0.948659	1.12284	0.00240994	0.0090731	158.58	139.46	MGMK(1)AQDTAELFFEDVR	MKGFIKGRKLHKMGMKAQDTAELFFEDVRLP	86	234
A0A0R4J094;Q3TC72	Fumarylacetoacetate hydrolase domain-containing protein 2A	Fahd2	233;233	1.04654	1.10986	NaN	0.107999	0.623385	89.629	89.629	DTIADPHNLK(1)ICCR	PALVTKDTIADPHNLKICCRVNGEVVQSSNT	87	238
A0A0R4J0I0			394	NaN	NaN	NaN	NaN	0	123.51	82.008	AAGEK(1)ALGGTDK	LQPPPLGRRQRAAGEKALGGTDKSSGGSGSG	88	264
A0A0R4J0T4;Q5D0E0;O88351	Inhibitor of nuclear factor kappa-B kinase subunit beta	Ikbkb	467;467;467	0.870838	1.16621	1.18629	0.0895831	0.222542	76.827	68.016	NNSCLSK(1)MK	RAAMMSLLRNNSCLSKMKNAMASTAQQLKAK	89	294
A0A0R4J0X2;Q8VC19;A0A1W2P873	5-aminolevulinate synthase, nonspecific, mitochondrial	Alas1	212;212;212	2.17532	0.853954	0.744662	0.156038	0.108694	111.63	107.24	IDEK(0.991)K(0.009)NDHTYR	STFQYDHFFEKKIDEKKNDHTYRVFKTVNRR	90	303
A0A0R4J0X8;Q9ES28-8;Q9ES28-4;Q9ES28-2;Q9ES28-7;Q9ES28;D3Z0V2;Q9ES28-3;Q9ES28-6;Q9ES28-5	Rho guanine nucleotide exchange factor 7	Arhgef7	357;357;462;514;462;514;363;514;462;514	NaN	0.595449	NaN	-0.74795	0	41.348	41.348	LPTTGMTITK(1)LEDSENHR	FIYQGKLPTTGMTITKLEDSENHRNAFEISG	91	304
E9QLX9;A0A0R4J132;P51960-2;P51960	Myb-related protein A	Mybl1	393;393;393;393	NaN	NaN	NaN	NaN	0	64.757	64.757	STPVK(1)LMR	DLSDAAASPVKSTPVKLMRIQHNEGAMECQF	92	318
A0A0R4J170;Q3TKT4;Q3TKT4-2;G3UX35	Transcription activator BRG1	Smarca4	455;455;455;260	1.03179	1.05438	1.1369	0.10222	0.861585	116.9	108.46	ITEK(1)LEK	KRSKRQSLREARITEKLEKQQKIEQERKRRQ	93	323
A0A0R4J170;Q3TKT4;Q3TKT4-2;G3UX35	Transcription activator BRG1	Smarca4	496;496;496;301	1.12495	0.972252	NaN	0.0646348	0.187523	81.784	81.784	SVTGK(1)LQK	QHAKDFREYHRSVTGKLQKLTKAVATYHANT	94	323
A0A0R4J170;Q3TKT4;Q3TKT4-2;G3UX35	Transcription activator BRG1	Smarca4	626;626;626;431	NaN	0.677809	NaN	-0.561049	0	97.904	97.904	VIHVESGK(1)ILTGTDAPK	QMSDLPVKVIHVESGKILTGTDAPKAGQLEA	95	323
A0A0R4J175;Q3UQU0	Bromodomain-containing protein 9	Brd9	510;509	NaN	1.44046	NaN	0.526534	0	50.563	50.563	QYPDVSLDVSMLSSLGK(1)VK	YPDVSLDVSMLSSLGKVKKELDHEDSHLNLD	96	326
A0A0R4J1E9;Q61221-2;Q61221	Hypoxia-inducible factor 1-alpha	Hif1a	667;679;693	1.04422	1.14645	NaN	0.129802	0.515973	147.51	110.39	VIEQTDK(1)AHPR	ASPDRAGKRVIEQTDKAHPRSLNLSATLNQR	97	336
A0A0R4J1L2;F6ZFU0;P57776-2;D3YY68;D3Z7N2;Q80T06;A0A0R4J1E2;P57776;P57776-3;E9QN08;D3YUQ9;Q91VK2	Elongation factor 1-delta	Eef1d	17;312;17;17;17;17;396;17;396;17;17;17	NaN	NaN	0.865516	-0.208367	0	68.657	68.657	FK(1)YDDAERR	ATNFLAHEKIWFDKFKYDDAERRFYEQMNGP	98	350;4411;5590
A0A0R4J1R7;Q9CZL5	Pterin-4-alpha-carbinolamine dehydratase 2	Pcbd2	91;124	0.89736	1.05853	1.0734	0.00933911	0.0358907	114.97	108.47	DVK(1)LAQFIEK	TLTSHDCGGLTKRDVKLAQFIEKAAASL___	99	357
A0A0R4J1R7;Q9CZL5	Pterin-4-alpha-carbinolamine dehydratase 2	Pcbd2	98;131	1.88779	0.947068	0.97436	0.266923	0.302841	103.19	89.247	LAQFIEK(1)AAASL	GGLTKRDVKLAQFIEKAAASL__________	100	357
A0A0R4J1R7;Q9CZL5	Pterin-4-alpha-carbinolamine dehydratase 2	Pcbd2	59;92	0.770208	0.882719	0.972004	-0.199207	0.750923	104.03	94.384	VALQAEK(1)MNHHPEWFNVYNK	NQAFGFMSRVALQAEKMNHHPEWFNVYNKVQ	101	357
A0A0R4J1R7;Q9CZL5	Pterin-4-alpha-carbinolamine dehydratase 2	Pcbd2	87;120	1.02776	0.934246	1.01791	-0.0110023	0.0835943	137.52	137.52	VQITLTSHDCGGLTK(1)R	KVQITLTSHDCGGLTKRDVKLAQFIEKAAAS	102	357
D3Z017;G8JL39;D3YZ34;A0A0R4J1S6;D3YZ33;Q8R331	Zinc finger HIT domain-containing protein 1	Znhit1	70;65;65;65;70;66	NaN	NaN	NaN	NaN	0	88.441	70.17	LPQFDDDADTGK(1)K	LGKRLPQFDDDADTGKKKKKTRG________	103	358
D3Z017;G8JL39;D3YZ34;A0A0R4J1S6;D3YZ33;Q8R331	Zinc finger HIT domain-containing protein 1	Znhit1	57;52;52;52;57;53	NaN	NaN	NaN	NaN	0	99.059	54.672	QLEALENDNFQDDPHAGLPQLGK(1)R	DNFQDDPHAGLPQLGKRLPQFDDDADTGKKK	104	358
A0A0R4J1W7;G3X8W7		Cdc23	467;467	NaN	1.43411	NaN	0.520154	0	74.944	74.944	AYAVGDVEK(1)MALVK	AKKCYWRAYAVGDVEKMALVKLAKLHEQLTE	105	361
A0A0R4J256;P28076;F6QXK7	Proteasome subunit beta type-9	Psmb9	109;109;18	1.19225	0.87837	NaN	0.0332945	0.0435679	105.2	97.068	NISYK(1)YR	PLVLAAANVVKNISYKYREDLLAHLIVAGWD	106	372
A0A0R4J259;Q7TMK9-2;G3UZI2;G3UZ48;G3UXJ6;G3UWM1;Q7TMK9;G3V018	Heterogeneous nuclear ribonucleoprotein Q	Syncrip	123;123;123;25;123;123;123;123	NaN	1.05401	NaN	0.0758909	0	110.31	110.31	GPDEAK(1)IK	QGTKVADSSKGPDEAKIKALLERTGYTLDVT	107	373;4363
A0A0R4J259;Q7TMK9-2;G3UZI2;G3UXJ6;G3UWM1;Q7TMK9;G3V018;Q8VHM5;A2AW41	Heterogeneous nuclear ribonucleoprotein Q	Syncrip;Hnrnpr	100;100;100;100;100;100;100;103;103	0.874973	0.970852	0.995029	-0.0808521	0.536257	107.83	107.83	SAFLCGVMK(1)TYR	LSHVQNKSAFLCGVMKTYRQREKQGSKVQES;LSHVQNKSAFLCGVMKTYRQREKQGTKVADS	108	373;4363;5547
A0A0U1RNK7;E9PX48;A2A9M5;A2A9M4;Q8R1A4-2;Q8R1A4	Dedicator of cytokinesis protein 7	Dock7	1920;1922;1950;1952;1950;1952	1.02204	1.00567	0.982091	0.0045118	0.0902297	196.27	150.27	AHGELHEQFK(1)R	FTLDGRAHGELHEQFKRKTILTTSHAFPYIK	109	386
A0A0U1RPC5;Q9R166;Q61117;E9Q6Y4;Q8CCP6;E9Q8I5;Q499D5;E9QPD3;Q4VA44;G3X952;O88253;Q3U4L8;Q571J5;Q99K53;Q9R164	Zinc finger protein 664;Zinc finger protein 354C	Zfp109;Zfp94;Zfp108;Zfp235;Zfp664;Znf664;Zkscan2;Gm10226;Zfp51;Znf354c;Zfp111	317;309;379;385;307;307;505;197;197;822;58;717;300;235;236	NaN	0.992765	NaN	-0.0104757	0	80.165	80.165	VHTGEK(1)PYR	DSSNFGAHQRVHTGEKPYRCRECGKCFSQSS;HNSNLRAHQRVHTGEKPYRCTECDKSFTRCS;HSSTLQTHQRVHTGEKPYRCDSCGKGFSRSS;QSSALQTHQRVHTGEKPYRGNSRGKNFSRSS;QSSALQTHRRVHTGEKPYRCDSCGKAFTQWS;RASNFLAHRGVHTGEKPYRCDICGKRFRQRS	110	394;1497;1516;1831;2199;5870
A0A0U1RQA4;J3QMN4;A0A0U1RPV8;J3QMQ8;A0A0M3HEQ0;Q9JLT4-2;Q9JLT4-4;Q9JLT4;D3Z0K8	Thioredoxin reductase 2, mitochondrial	Txnrd2	357;376;379;376;379;343;376;376;360	0.672187	1.03807	0.929994	-0.207955	0.415289	146.94	124.34	AGK(1)LLAQR	AEGRPELTPTAIKAGKLLAQRLFGKSSTLMD	111	401
A0A0U1RQA4;J3QMN4;A0A0U1RPV8;J3QMQ8;A0A0M3HEQ0;Q9JLT4-2;Q9JLT4-4;Q9JLT4;D3Z0K8	Thioredoxin reductase 2, mitochondrial	Txnrd2	310;329;332;329;332;296;329;329;313	NaN	1.17582	NaN	0.233669	0	131.37	131.37	TLNLEK(1)AGISTNPK	WAIGRVPETRTLNLEKAGISTNPKNQKIIVD	112	401
Q6IE82;A0A140T8R5	Protein Jade-3	Jade3	735;736	NaN	NaN	NaN	NaN	0	83.776	83.776	EATNTWVKPTEDLQYCVK(1)PTK	TNTWVKPTEDLQYCVKPTKNVSSKEQLWGRQ	113	422
Q6IE82;A0A140T8R5;A0A286YCK1	Protein Jade-3	Jade3	32;33;33	NaN	NaN	NaN	NaN	0	96.668	70.552	SK(1)NPK(1)EQK(1)K	PSTSFTSSSMYRKKSKNPKEQKKSAEVFRKD	114	422
Q6IE82;A0A140T8R5;A0A286YCK1	Protein Jade-3	Jade3	35;36;36	NaN	NaN	NaN	NaN	0	96.668	70.552	SK(1)NPK(1)EQK(1)K	SFTSSSMYRKKSKNPKEQKKSAEVFRKDLIS	115	422
Q6IE82;A0A140T8R5;A0A286YCK1	Protein Jade-3	Jade3	38;39;39	NaN	NaN	NaN	NaN	0	70.552	70.552	SK(1)NPK(1)EQK(1)K	SSSMYRKKSKNPKEQKKSAEVFRKDLISAMK	116	422
A0A171EBL2;E9Q555	E3 ubiquitin-protein ligase RNF213	Rnf213	290;290	NaN	NaN	0.698089	-0.518518	0	66.073	66.073	GK(1)LATPVR	PVASKHGDQEAELKGKLATPVRKSNEGGNTQ	117	428
A0A1B0GR11;Q93092	Transaldolase	Taldo1	331;286	0.924899	1.13738	1.09607	0.0684727	0.272702	204.13	204.13	AAQTSDSEK(1)IHLDEK	APALSVKAAQTSDSEKIHLDEKAFRWLHNED	118	431
A0A1B0GR11;Q93092	Transaldolase	Taldo1	303;258	0.984115	1.36005	1.64043	0.378213	0.655486	119.17	70.332	ALAGCDFLTISPK(1)LLGELLK	EIKALAGCDFLTISPKLLGELLKDNSKLAPA	119	431
A0A1B0GR11;Q93092	Transaldolase	Taldo1	310;265	0.88932	1.10464	1.12561	0.0483531	0.154358	176.33	151.22	LLGELLK(1)DNSK	CDFLTISPKLLGELLKDNSKLAPALSVKAAQ	120	431
A0A1B0GR11;Q93092	Transaldolase	Taldo1	314;269	1.10005	1.22242	1.01241	0.148365	0.698908	164.6	119.94	DNSK(1)LAPALSVK	TISPKLLGELLKDNSKLAPALSVKAAQTSDS	121	431
A0A1B0GR11;Q93092	Transaldolase	Taldo1	322;277	0.909565	1.1091	1.1073	0.0532264	0.199526	166.62	119.25	LAPALSVK(1)AAQTSDSEK	ELLKDNSKLAPALSVKAAQTSDSEKIHLDEK	122	431
A0A1B0GR11;Q93092	Transaldolase	Taldo1	366;321	0.933889	0.959945	0.904739	-0.100693	1.25819	185.6	132.01	FAADAIK(1)LER	EKLSDGIRKFAADAIKLERMLTERMFSAENG	123	431
A0A1B0GR11;Q93092	Transaldolase	Taldo1	187;142	0.914852	1.48164	NaN	0.219401	0.192657	117.23	117.23	ILIK(1)LSSTWEGIQAGK	ELYKEAGVGKDRILIKLSSTWEGIQAGKELE	124	431
A0A1B0GR11;Q93092	Transaldolase	Taldo1	359;314	0.936516	1.11884	1.05522	0.04831	0.230748	138.4	85.161	K(1)FAADAIK	NEDQMAVEKLSDGIRKFAADAIKLERMLTER	125	431
A0A1B0GR11;Q93092	Transaldolase	Taldo1	160;115	NaN	NaN	0.846844	-0.239832	0	96.89	96.89	LSFDK(1)DAMVAR	PGRVSTEVDARLSFDKDAMVARARRLIELYK	126	431
A0A1B0GR11;Q93092	Transaldolase	Taldo1	7;7	1.06796	1.05417	1.05496	0.082719	2.27103	106.42	106.42	SGSPVK(1)R	_________MSGSPVKRQRMESALDQLKQFT	127	431
A0A1B0GR11;Q93092	Transaldolase	Taldo1	352;307	1.14385	0.962065	0.951648	0.022201	0.0859943	142.39	101.54	WLHNEDQMAVEK(1)LSDGIR	KAFRWLHNEDQMAVEKLSDGIRKFAADAIKL	128	431
A0A1B0GRP7;Q9Z2Y8;Q6P8V7;A0A1B0GRR5;Q80ZV3;A0A1B0GSP5	Proline synthase co-transcribed bacterial homolog protein	Prosc	123;125;125;117;113;54	0.885142	1.11634	1.09852	0.0394393	0.125029	157.24	157.24	LADK(1)VNSSWQK	NLSMLETVDSVKLADKVNSSWQKKGPTEPLK	129	435
A0A1B0GRP7;Q9Z2Y8;Q6P8V7;A0A1B0GRR5;Q80ZV3;A0A1B0GQY5;A0A1B0GSA1	Proline synthase co-transcribed bacterial homolog protein	Prosc	45;47;47;39;47;47;14	1.12888	1.00783	0.966112	0.0454695	0.245877	188.8	188.8	LVAVSK(0.98)TK(0.02)PADMVIEAYGHGQR	PRDLPAIQPRLVAVSKTKPADMVIEAYGHGQ	130	435
A0A1B0GRP7;Q9Z2Y8;Q6P8V7;A0A1B0GRR5;Q80ZV3;A0A1B0GQY5;A0A1B0GSA1	Proline synthase co-transcribed bacterial homolog protein	Prosc	47;49;49;41;49;49;16	NaN	0.998857	NaN	-0.00164948	0	84.493	84.493	LVAVSK(0.5)TK(0.5)PADMVIEAYGHGQR	DLPAIQPRLVAVSKTKPADMVIEAYGHGQRT	131	435
A0A1B0GRP7;Q9Z2Y8;Q6P8V7;A0A1B0GRR5;Q80ZV3;A0A1B0GQY5;A0A1B0GSP5	Proline synthase co-transcribed bacterial homolog protein	Prosc	97;99;99;91;87;99;28	1.40629	1.05374	0.866451	0.120203	0.212058	188.27	188.27	WHFIGHLQK(1)QNVNK	SSCPEIKWHFIGHLQKQNVNKLMAVPNLSML	132	435
A0A1B0GS77;Q9WTL8-3;Q9WTL8-2;Q9WTL8-4;Q9WTL8	Aryl hydrocarbon receptor nuclear translocator-like protein 1	Arntl	501;481;493;494;500	NaN	NaN	NaN	NaN	0	63.306	63.306	AGAGK(1)IGR	PTVPGIPGGTRAGAGKIGRMIAEEIMEIHRI	133	444
A0A1B0GS79;Q564E2;P06151;A0A1B0GSX0;A0A1B0GSR9;D3YZQ9;A0A1B0GT41;A0A1B0GQX5;A0A1B0GSL7;A0A1B0GRW9;A0A1B0GRC1;A0A1B0GRS2	L-lactate dehydrogenase;L-lactate dehydrogenase A chain	Ldha	5;5;5;34;5;5;5;5;5;5;5;5	1.33411	1.09859	1.53319	0.389357	0.966939	130.98	98.249	ATLK(1)DQLIVNLLK	___________MATLKDQLIVNLLKEEQAPQ	134	445;2311
G5E8I8;A0A1D5RL92;Q8CGZ0	Calcium homeostasis endoplasmic reticulum protein	Cherp	18;18;18	NaN	0.846965	NaN	-0.239626	0	110.14	110.14	NVIDK(1)LAQFVAR	MPMPPDDQELRNVIDKLAQFVARNGPEFEKM	135	458
E9PZA7;E9QLK7;E9PWT1;A0A1D5RLL4;F7CGG2;Q80YV3	Transformation/transcription domain-associated protein	Trrap	2705;2705;2723;2724;2445;1423	1.12747	1.01068	0.943234	0.0347002	0.161899	85.064	85.064	GLSLPIK(1)PK	MLEHQAFEKGLSLPIKPKQTTEFYEQESITP	136	463
A0A1D5RM54			283	NaN	NaN	NaN	NaN	0	113.18	113.18	QK(0.002)TEAILK(0.998)NLQK	LVLQRSSRQKTEAILKNLQKQFRGNLTANMQ	137	469
A0A1D5RMA4			43	3.86518	NaN	NaN	1.95053	0	133.12	133.12	K(1)EISLLNGR	AGSPSQGSPETMQLKKEISLLNGRPSGASLP	138	474
E9PUM4;A0A1L1SQ51;Q71LX4;Q8CDM9;A0A1L1SRI1;P26039	Talin-2;Talin-1	Tln2;Tln1	1543;1545;1544;453;457;1541	NaN	1.05233	NaN	0.0735916	0	91.03	91.03	EVANSTANLVK(1)TIK	VQSAKEVANSTANLVKTIKALDGDFSEDNRN;VQSAKEVANSTANLVKTIKALDGDFTEENRA	139	477;2532
E9PUM4;A0A1L1SQ51;Q71LX4;Q8CDM9;A0A1L1SRI1;A0A1L1SQP9;P26039	Talin-2;Talin-1	Tln2;Tln1	2131;2133;2042;1041;1045;497;2130	0.879744	1.31833	1.31456	0.202817	0.392307	161.99	76.533	VMVTNVTSLLK(1)TVK	KGAAKVMVTNVTSLLKTVKAVEDEATRGTRA;KNSAKVMVTNVTSLLKTVKAVEDEATKGTRA	140	477;2532
A0A1L1SQA8;P62852	40S ribosomal protein S25	Rps25	62;94	1.19202	0.918267	0.968073	0.0278613	0.0803966	93.561	87.298	AALQELLSK(1)GLIK	IRGSLARAALQELLSKGLIKLVSKHRAQVIY	141	478
A0A1L1SQA8;P62852	40S ribosomal protein S25	Rps25	11;43	NaN	1.41187	1.24962	0.409546	0.870199	83.729	66.262	VRDK(1)LNNLVLFDK	_____MKWSKGKVRDKLNNLVLFDKATYDKL	142	478
A0A1L1SQA8;P62852	40S ribosomal protein S25	Rps25	20;52	1.17485	0.931001	1.02844	0.056597	0.208063	264	129.84	LNNLVLFDK(1)ATYDK	KGKVRDKLNNLVLFDKATYDKLCKEVPNYKL	143	478
A0A1L1SQA8;P62852	40S ribosomal protein S25	Rps25	34;66	NaN	0.665544	NaN	-0.587394	0	60.628	60.628	EVPNYK(1)LITPAVVSER	DKATYDKLCKEVPNYKLITPAVVSERLKIRG	144	478
A0A1L1SRM4;D3YYD1;A0A1L1SS03;Q3UTQ7	PR domain zinc finger protein 10	Prdm10	630;599;648;648	NaN	NaN	NaN	NaN	0	71.223	71.223	AFCRPDK(1)LR	IYQCTECDKAFCRPDKLRLHMLRHSDRKDFL	145	480
A0A1L1STE6;Q9D6R2;Q9D6R2-2	Isocitrate dehydrogenase [NAD] subunit alpha, mitochondrial	Idh3a	241;223;145	1.22637	0.785057	0.943663	-0.046129	0.0820153	108.98	93.649	EVAENCK(1)DIK	DGLFLQKCREVAENCKDIKFNEMYLDTVCLN	146	495
A0A1L1STE6;Q9D6R2;Q9D6R2-2	Isocitrate dehydrogenase [NAD] subunit alpha, mitochondrial	Idh3a	118;100;22	1.0263	1.05068	0.787116	-0.0788565	0.21123	147.06	103.1	GPLK(1)TPIAAGHPSMNLLLR	KESMDKNKMGLKGPLKTPIAAGHPSMNLLLR	147	495
A0A1L1STE6;Q9D6R2;Q9D6R2-2	Isocitrate dehydrogenase [NAD] subunit alpha, mitochondrial	Idh3a	354;336;258	1.36932	0.868414	0.867128	0.0147427	0.0211214	134.75	114.86	IEAACFATIK(1)DGK	FDHAAKIEAACFATIKDGKSLTKDLGGNAKC	148	495
A0A1L1STE6;Q9D6R2;Q9D6R2-2	Isocitrate dehydrogenase [NAD] subunit alpha, mitochondrial	Idh3a	195;177;99	0.273929	1.25031	4.40652	0.197934	0.055482	89.542	58.981	LITEEASK(1)R	DGVVQSIKLITEEASKRIAEFAFEYARNNHR	149	495
A0A1W2P6X9;F8VPM0;E9Q374;Q91YE5-2;Q91YE5;Q91YE5-3	Bromodomain adjacent to zinc finger domain protein 2A	Baz2a	791;788;789;790;790;791	0.57676	0.837756	0.871347	-0.416012	0.79705	196.32	172.28	ADK(1)TLATQK	KGKEGPRARPSCRADKTLATQKRLEEQQRQQ	150	506
A0A1W2P6X9;F8VPM0;E9Q374;Q91YE5-2;Q91YE5;Q91YE5-3;A0A1W2P6L0	Bromodomain adjacent to zinc finger domain protein 2A	Baz2a	644;641;642;643;643;644;641	0.865295	1.05395	0.847755	-0.123737	0.465947	137.18	118.05	IQAITGK(1)R	LSAEEIPSRIQAITGKRGRPRNNEKAKNKEV	151	506
A0A1W2P768;P84228;P68433;P84244;F8WI35;E0CZ27;P02301	Histone H3.2;Histone H3.1;Histone H3.3;Histone H3;Histone H3.3C	Hist1h3b;Hist1h3a;H3f3a;H3f3c	125;80;80;80;80;80;80	1.08922	0.941322	0.820215	-0.0832897	0.256587	148.94	116.52	EIAQDFK(1)TDLR	KLPFQRLVREIAQDFKTDLRFQSAAIGALQE;KLPFQRLVREIAQDFKTDLRFQSSAVMALQE	152	510;3105;3185
A0A1W2P768;P84228;P68433;P84244;F8WI35;E0CZ27;E0CYN1;E0CYR7	Histone H3.2;Histone H3.1;Histone H3.3;Histone H3	Hist1h3b;Hist1h3a;H3f3a	64;19;19;19;19;19;19;19	1.00488	0.957095	1.03645	-0.00152809	0.0142535	223.19	107.57	K(1)QLATK(1)AAR	TKQTARKSTGGKAPRKQLATKAARKSAPATG;TKQTARKSTGGKAPRKQLATKAARKSAPSTG	153	510;3105;3185
A0A1W2P768;P84228;P68433;P84244;F8WI35;E0CZ27;E0CYN1;E0CYR7	Histone H3.2;Histone H3.1;Histone H3.3;Histone H3	Hist1h3b;Hist1h3a;H3f3a	69;24;24;24;24;24;24;24	0.8925	1.01463	1.05929	-0.0200064	0.0900146	223.93	61.962	QLATK(1)AAR	RKSTGGKAPRKQLATKAARKSAPATGGVKKP;RKSTGGKAPRKQLATKAARKSAPSTGGVKKP	154	510;3105;3185
A0A1W2P768;P84228;P68433;P84244;F8WI35;E0CZ27;P02301;E0CYN1;E0CYR7	Histone H3.2;Histone H3.1;Histone H3.3;Histone H3;Histone H3.3C	Hist1h3b;Hist1h3a;H3f3a;H3f3c	55;10;10;10;10;10;10;10;10	1.02401	1.08331	0.963693	0.0321071	0.238252	144.12	57.96	K(1)STGGK(1)APR	______MARTKQTARKSTGGKAPRKQLATKA;VSSVFAMARTKQTARKSTGGKAPRKQLATKA	155	510;3105;3185
A0A1W2P768;P84228;P68433;P84244;F8WI35;E0CZ27;P02301;E0CYN1;E0CYR7	Histone H3.2;Histone H3.1;Histone H3.3;Histone H3;Histone H3.3C	Hist1h3b;Hist1h3a;H3f3a;H3f3c	60;15;15;15;15;15;15;15;15	1.02273	1.08111	0.963727	0.0305461	0.230057	144.12	98.418	STGGK(1)APR	_MARTKQTARKSTGGKAPRKQLATKAARKSA;AMARTKQTARKSTGGKAPRKQLATKAARKSA	156	510;3105;3185
A0A1W2P787;A2A7T3;Q80TZ9	Arginine-glutamic acid dipeptide repeats protein	Rere	166;882;1150	NaN	NaN	NaN	NaN	0	53.569	53.569	TDLYFMPLAGSK(1)LAK	SCARTDLYFMPLAGSKLAKKREEAIEKAKRE	157	511
A0A1W2P7C1;P70365-4;P70365-2;P70365-3;P70365	Nuclear receptor coactivator 1	Ncoa1	525;636;636;636;636	NaN	NaN	NaN	NaN	0	57.826	40.012	YSQTSHK(1)LVQLLTTTAEQQLR	DRLSEGDSKYSQTSHKLVQLLTTTAEQQLRH	158	512
A0A1W2P7H9;A0A1W2P7T3;P84089;G3UW85	Enhancer of rudimentary homolog	Erh	12;12;12;31	1.2112	0.731481	1.02445	-0.0466067	0.0717316	104.41	104.41	SHTILLVQPTK(1)RPEGR	____MSHTILLVQPTKRPEGRTYADYESVNE	159	514;3181
A0A1W2P7X0;E9QMV2;Q4KML4	Costars family protein ABRACL	Abracl	51;51;51	0.551243	1.26043	1.01937	-0.165883	0.162121	122.93	77.305	CANLFEALVGTLK(1)AAK	DDRCANLFEALVGTLKAAKRRK_________	160	519
K7N5X2;Q91VL6;A0A1Y7VK00		Zfp825	72;73;91	NaN	NaN	NaN	NaN	0	47.198	47.198	IHIGEK(1)PYER	SSRRHERHERIHIGEKPYERNQCGKAFASDN	161	526
P70255-5;P70255-4;P70255-3;P70255-2;P70255;A0A1Y7VK55	Nuclear factor 1 C-type	Nfic	280;280;280;271;280;302	NaN	NaN	NaN	NaN	0	59.542	59.542	TLPSTSSSGSK(1)R	AGMRRTLPSTSSSGSKRHKSGSMEEDVDTSP	162	528
A0A286YDA2;A0A286YDT3;E9Q5C9;A0A286YDV7;E9Q5C9-2		Nolc1	507;508;509;509;509	1.02787	0.961459	1.06556	0.0248588	0.204133	73.885	61.353	AAGGAVSTPAPGK(1)K	KKKAAGGAVSTPAPGKKAEAKSSSSSSSSSS	163	549
A0A286YDA2;A0A286YDT3;E9Q5C9;A0A286YDV7;E9Q5C9-2		Nolc1	199;200;201;201;201	0.960655	1.01025	0.945207	-0.0415003	0.541279	124.92	93.178	AAVAAK(1)AQTK	EETPQTQKPKAAVAAKAQTKAEAKPGTPAKA	164	549
A0A286YDA2;A0A286YDT3;E9Q5C9;A0A286YDV7;E9Q5C9-2		Nolc1	213;214;215;215;215	1.59573	NaN	NaN	0.674216	0	42.209	42.209	AEAKPGTPAK(1)AQPK	AKAQTKAEAKPGTPAKAQPKVANGKAAASSS	165	549
A0A286YDA2;A0A286YDT3;E9Q5C9;A0A286YDV7;E9Q5C9-2		Nolc1	262;263;264;264;264	NaN	NaN	0.863634	-0.211507	0	121.83	121.83	APVK(1)VAAAPTQK	KKTVPKKQVVAKAPVKVAAAPTQKSSSSEDS	166	549
A0A286YDA2;A0A286YDT3;E9Q5C9;A0A286YDV7;E9Q5C9-2;A0A286YCD1		Nolc1	165;166;167;167;167;172	1.11149	NaN	NaN	0.15249	0	46.129	46.129	AVRPPAK(1)K	QKAAKPQAKAVRPPAKKAESSESDSDSDSDS	167	549
A0A286YDA2;A0A286YDT3;E9Q5C9;A0A286YDV7;E9Q5C9-2;A0A286YCD1;A0A286YDZ1		Nolc1	33;33;33;33;33;33;25	NaN	1.08729	0.749501	-0.147633	0.167605	99.522	90.653	DSQLSEVASK(1)FAK	VLRFLRDSQLSEVASKFAKATGATQQDANAS	168	549
A0A286YDA2;A0A286YDT3;E9Q5C9;A0A286YDV7;E9Q5C9-2		Nolc1	258;259;260;260;260	1.03973	1.07788	1.09978	0.100539	1.28985	116.05	109.71	KQVVAK(1)APVK	AAPPKKTVPKKQVVAKAPVKVAAAPTQKSSS	169	549
A0A286YDA2;A0A286YDT3;E9Q5C9;A0A286YDV7;E9Q5C9-2;A0A286YCD1		Nolc1	67;68;68;68;68;73	NaN	0.886054	NaN	-0.174534	0	72.643	72.643	VK(1)LQSNGPVTK	DIYSFWLKSTKAPKVKLQSNGPVTKKAKKET	170	549
A0A286YDA2;A0A286YDT3;E9Q5C9;A0A286YDV7;E9Q5C9-2		Nolc1	457;458;459;459;459	0.969271	1.22804	1.06121	0.112345	0.424968	75.738	75.738	VTAK(1)AAPAK	ASKKSATTPKAKVTAKAAPAKQAPQAAGDSS	171	549
A0A286YDW9;Q8R4I1	Ataxin-7	Atxn7	222;222	NaN	NaN	NaN	NaN	0	53.751	53.751	GNMK(1)PMHPVQQIK	LLRLPKEKLPLRGNMKPMHPVQQIKVPHGRV	172	560
A0A286YDW9;Q8R4I1	Ataxin-7	Atxn7	833;833	NaN	NaN	NaN	NaN	0	45.137	45.137	VAK(1)LPAMNNVHMK	SSTVGNSGSKPTKVAKLPAMNNVHMKHTGNI	173	560
A0A286YE31;P52482	Ubiquitin-conjugating enzyme E2 E1	Ube2e1	6;43	NaN	1.64209	1.34496	0.571547	0.803798	120.45	120.45	NSK(1)LLSTSAK	__________MSKNSKLLSTSAKRIQKELAD	174	562
E9QAE4;A0A286YE36;O88491	Histone-lysine N-methyltransferase;Histone-lysine N-methyltransferase, H3 lysine-36 and H4 lysine-20 specific	Nsd1	2424;2321;2321	NaN	NaN	NaN	NaN	0	46.663	46.663	LPPPEK(1)VLSAVVQSLVAK	EKSHASLTQRLPPPEKVLSAVVQSLVAKEKA	175	563
A0A2I3BQA5;Q9D5S7	Leucine-rich repeat and guanylate kinase domain-containing protein	Lrguk	537;537	NaN	NaN	NaN	NaN	0	51.193	51.193	YILVVPMDK(1)EK	YSYFEPRYILVVPMDKEKYEGYLRRKGLFSR	176	578
A0A2I3BQH2;Q543K9;Q9D8C9	Purine nucleoside phosphorylase	Pnp;Pnp2	201;179;194	NaN	0.860321	NaN	-0.217054	0	155.15	155.15	AFSAWK(1)QMGEQR	DAYDRDMRQKAFSAWKQMGEQRKLQEGTYVM	177	580;3716;6587
E9Q2H1;A0A2I3BQS6;Q80TP3	E3 ubiquitin-protein ligase UBR5	Ubr5	577;583;577	8.33977	NaN	NaN	3.06001	0	42.095	42.095	SPESLK(0.999)SMEK(0.5)ASK(0.5)TLETK	MNDSCRFQLRSPESLKSMEKASKTLETKPES	178	585
E9Q2H1;A0A2I3BQS6;Q80TP3	E3 ubiquitin-protein ligase UBR5	Ubr5	581;587;581	8.33977	NaN	NaN	3.06001	0	42.095	42.095	SPESLK(0.999)SMEK(0.5)ASK(0.5)TLETK	CRFQLRSPESLKSMEKASKTLETKPESKQEP	179	585
E9Q2H1;A0A2I3BQS6;Q80TP3	E3 ubiquitin-protein ligase UBR5	Ubr5	584;590;584	8.33977	NaN	NaN	3.06001	0	42.095	42.095	SPESLK(0.999)SMEK(0.5)ASK(0.5)TLETK	QLRSPESLKSMEKASKTLETKPESKQEPVKT	180	585
A0A2I3BRL8;Q91VM5;S4R1F6;Q9WV02;A2AFI3;Q9WV02-2	RNA binding motif protein, X-linked-like-1;RNA-binding motif protein, X chromosome;RNA-binding motif protein, X chromosome, N-terminally processed	Rbmxl1;Rbmx	147;147;22;150;150;150	1.14459	0.812701	0.971844	-0.0485233	0.115678	137.5	126.04	GPLPVK(1)R	SMNFNMSSSRGPLPVKRGPPPRSGGPPPKRS;SMNFTMSSSRGPLPVKRGPPPRSGGPPPKRS	181	591;7200
A0A2R8VJX8;A0A2R8VH87;A0A2R8VHY8;Q3TJY1;Q99L90	Microspherule protein 1	Mcrs1	26;108;103;108;121	NaN	NaN	NaN	NaN	0	87.298	75.416	K(0.79)SK(0.21)QPLQVTK	PPSPAPTPGLTKRVKKSKQPLQVTKDLGRWK	182	598
A0A2R8VJX8;A0A2R8VH87;A0A2R8VHY8;Q3TJY1;Q99L90	Microspherule protein 1	Mcrs1	28;110;105;110;123	NaN	NaN	NaN	NaN	0	114.89	114.89	K(0.009)SK(0.991)QPLQVTK	SPAPTPGLTKRVKKSKQPLQVTKDLGRWKPA	183	598
A0A2R8VHF9;E9QPE7;A0A338P6K2;O08638-2;O08638;K3W4R2;Q6URW6-2;Q6URW6;Q6URW6-3;A0A140LI60;Q8VDD5	Myosin-11;Myosin-14;Myosin-9	Myh11;Myh14;Myh9	547;547;554;547;547;570;562;570;562;249;540	NaN	NaN	NaN	NaN	0	124.23	124.23	ATDK(1)SFVEK	LALLDEECWFPKATDKSFVEKLCSEQGNHPK;LALLDEECWFPKATDKSFVEKVAQEQGSHPK;LALLDEECWFPKATDKSFVEKVVQEQGTHPK	184	601;1961;5479
A0A2R8VHF9;E9QPE7;A0A338P6K2;O08638-2;O08638;Q5SV64;Q3UH59;Q61879;Q8BXF2	Myosin-11;Myosin-10	Myh11;Myh10	78;78;78;78;78;78;115;78;78	NaN	NaN	0.83893	-0.253377	0	65.246	65.246	DDIQK(1)MNPPK	AENGKKAMVNKDDIQKMNPPKFSKVEDMAEL;VENGKKVTVGKDDIQKMNPPKFSKVEDMAEL	185	601;3576
A0A2R8VHF9;E9QPE7;A0A338P6K2;O08638-2;O08638	Myosin-11	Myh11	1645;1645;1652;1645;1645	7.91888	NaN	NaN	2.9853	0	127.84	117.16	EEAIK(1)QLR	ELQADSAIKGREEAIKQLRKLQAQMKDFQRE	186	601
A0A2R8VHF9;E9QPE7;A0A338P6K2;O08638-2;O08638;K3W4R2;Q6URW6-2;Q6URW6;Q6URW6-3;Q5SV64;Q3UH59;Q61879	Myosin-11;Myosin-14;Myosin-10	Myh11;Myh14;Myh10	1452;1452;1459;1452;1452;1473;1465;1473;1506;1483;1489;1452	NaN	0.734297	1.02105	-0.207753	0.265295	170.99	143.89	K(1)FDQLLAEEK	DHQRQIVSNLEKKQKKFDQLLAEEKGISARY;DNQRQLVSNLEKKQKKFDQLLAEEKNISSKY;GQQKQLLSTLEKKQRKFDQLLAEEKAAVLRA	187	601;1961;3576
A0A2R8VHF9;E9QPE7;A0A338P6K2;Q5SV64;Q3UH59;Q61879;Q8VDD5	Myosin-10;Myosin-9	Myh11;Myh10;Myh9	1562;1562;1569;1593;1599;1562;1555	NaN	0.699364	NaN	-0.515885	0	76.768	76.768	TQLEELEDELQATEDAK(1)LR	QLEELEDELQATEDAKLRLEVNLQAMKAQFE;QLEELEDELQATEDAKLRLEVNMQALKGQFE;QLEELEDELQATEDAKLRLEVNMQAMKAQFE	188	601;3576;5479
A0A2R8W6T2;A0A2R8W6N5;A0A2R8W6I1;Q8VDU3;Q8C7I4		Apol9a;Apol9b	58;58;58;58;58	NaN	NaN	NaN	NaN	0	71.349	71.349	LQKGLK(1)GREK	ALLAIADRGRLQKGLKGREKFLKVFPRLKAE	189	611
Q3TE85;A0A338P6F6;P17095;A0A338P6E8;A0A338P6D0;A0A338P6G6;A0A384DV79;P17095-1	High mobility group protein HMG-I/HMG-Y	Hmga1	15;15;15;15;15;15;15;15	0.90969	1.12112	1.07093	0.0424175	0.1621	188.87	90.434	SSQPLASK(1)QEK	_MSESGSKSSQPLASKQEKDGTEKRGRGRPR	190	618;619
E9Q6R4;E9Q4N7;A0A338P6U8;E9Q4N6		Arid1b	1050;1051;1103;569	NaN	NaN	1.3978	0.483159	0	62.408	62.408	SSSSSTTGEK(1)ITK	ESKSKKSSSSSTTGEKITKVYELGNEPERKL	191	626
A0A3B2W3T2;A0A3B2WD39;B2KF05;A0A3B2WCP8;A0A3B2WD38;A0A3B2WCX7;A0A3B2WAQ0		Brpf3	447;447;447;419;447;447;447	NaN	NaN	NaN	NaN	0	140.09	140.09	K(0.455)GK(0.545)MSLK	QGGVGSPLKGVSKKGKMSLKQKIKKEPEEAG	192	634
A0A3B2W837;Q9WV55	Vesicle-associated membrane protein-associated protein A	Vapa	71;125	NaN	0.93473	NaN	-0.097379	0	124.42	124.42	EAKPDELMDSK(1)LR	EAVWKEAKPDELMDSKLRCVFEMPNENDKLG;EAVWKEAKPDELMDSKLRCVFEMPNENDKLN	193	638;7203
A0A3B2W837;Q9WV55	Vesicle-associated membrane protein-associated protein A	Vapa	198;211	0.773633	1.16836	1.03363	-0.0326923	0.0604722	84.41	66.289	VAHSDK(1)PGSTSAVSFR	LRDEGLRLRKVAHSDKPGSTSAVSFRDNVTS	194	638;7203
A0A3B2WBL1;Q5XJF6;A0A3B2WDD2;P53026;A0A3B2W824	Ribosomal protein;60S ribosomal protein L10a	Rpl10a	132;133;106;133;110	0.952369	1.02825	0.938029	-0.0408394	0.372452	93.765	79.013	AGK(1)FPSLLTHNENMVAK	KQIPRILGPGLNKAGKFPSLLTHNENMVAKV	195	644
A0A3B2WBL1;Q5XJF6;A0A3B2WDD2;P53026	Ribosomal protein;60S ribosomal protein L10a	Rpl10a	129;130;103;130	0.93297	0.867697	0.91814	-0.142683	1.33648	101.64	68.016	ILGPGLNK(1)AGK	SLIKQIPRILGPGLNKAGKFPSLLTHNENMV	196	644
A0A3B2WBL1;Q5XJF6;A0A3B2WDD2;P53026	Ribosomal protein;60S ribosomal protein L10a	Rpl10a	117;118;91;118	0.863527	1.13318	0.956694	-0.0317287	0.092906	127.32	127.32	KYDAFLASESLIK(1)QIPR	LAKKYDAFLASESLIKQIPRILGPGLNKAGK	197	644
A0A3B2WBL1;Q5XJF6;A0A3B2WDD2;A0A3B2W824;A0A3B2W820	Ribosomal protein	Rpl10a	61;62;35;62;62	NaN	1.18975	0.876583	0.0303122	0.0395433	53.453	41.422	PK(1)FSVCVLGDQQHCDEAK	KRFSGTVRLKSTPRPKFSVCVLGDQQHCDEA	198	644
Q3U0V1;A0A3B2WCD8;Q3TUE1;A0A0G2JGW9;A0A0G2JFY5;Q3UUU2;Q91WJ8;Q91WJ8-2;A0A0G2JG00;A0A0G2JFK2	Far upstream element-binding protein 2;Far upstream element-binding protein 1	Khsrp;Fubp1	252;252;198;199;199;199;199;220;198;219	NaN	1.05734	NaN	0.0804399	0	48.004	48.004	AGLVIGK(1)GGETIK	QEIMIPAGKAGLVIGKGGETIKQLQERAGVK;QEIMIPASKAGLVIGKGGETIKQLQERAGVK	199	645;3457
Q3U0V1;A0A3B2WCD8	Far upstream element-binding protein 2	Khsrp	88;88	NaN	1.39805	1.8832	0.6983	0.721132	122.41	48.115	QIAAK(1)IGGDAATTVNNNTPDFGFGGQK	DAFADAVQRARQIAAKIGGDAATTVNNNTPD	200	645
A0A3B2WCL5;Q9CT10	Ran-binding protein 3	Ranbp3	157;90	1.41617	0.980123	0.670218	-0.0347571	0.0355683	56.766	56.766	LKPPTLIHGQAPSAGLPSQK(1)PR	TLIHGQAPSAGLPSQKPREQQRGVLRPAVLQ	201	647
A0A3B2WCL5;Q9CT10	Ran-binding protein 3	Ranbp3	231;164	NaN	0.980492	NaN	-0.0284228	0	97.639	97.639	VPQK(1)TPHGTSEEGHCEEEQAAPQAFVFGQNLR	ESAEETHTLEEKVPQKTPHGTSEEGHCEEEQ	202	647
E9PXY1;A2A432;A2A432-2;J3QJX0	Cullin-4B	Cul4b	38;112;112;38	1.4104	1.08582	1.02213	0.215487	0.569037	112.86	112.86	SATDGNTSTTPPTSAK(1)K	SATDGNTSTTPPTSAKKRKLNSSSSSSNSSN	203	653
Q05BA5;A2A468;O09000	Nuclear receptor coactivator 3	Ncoa3	679;679;680	0.883574	1.13612	0.914782	-0.0409861	0.123466	191.06	191.06	ILHK(1)LLQNGNSPAEVAK	NVHGSLLQEKHRILHKLLQNGNSPAEVAKIT	204	654
Q05BA5;A2A468;O09000	Nuclear receptor coactivator 3	Ncoa3	772;772;773	0.89685	1.05643	0.625062	-0.251929	0.42369	50.563	41.644	LSQCSCSTNPSSGQEK(1)DPK	LSQCSCSTNPSSGQEKDPKIKTETNEEVSGD	205	654
A2A485;E9Q8D1;A2A483;Q3UH28;Q3U1M7;A2A484;A2A482;A2A481;A2A480		Zmynd8	408;433;413;388;408;417;388;388;408	0.967011	0.964799	1.02332	-0.0222784	0.295165	128.01	128.01	ILLSK(1)PLLSGGAGR	KLNFDMTASPKILLSKPLLSGGAGRRISLSD	206	655;1515
A2A547;P84099	Ribosomal protein L19;60S ribosomal protein L19	Rpl19	78;80	1.05608	0.877177	0.88804	-0.0938821	0.407865	177.54	52.683	HMGIGK(1)R	KNTLARRKGRHMGIGKRKGTANARMPEKVTW	207	660
A2A5Y4;Q80TG1;Q80TG1-3;Q80TG1-2	KAT8 regulatory NSL complex subunit 1	Kansl1	597;597;564;597	NaN	NaN	NaN	NaN	0	83.862	74.464	TRPVLTCK(1)K	DGTCVAARTRPVLTCKKRRLVRPSSIVPLSK	208	663
A2A6J7;P19973;P19973-2	Lymphocyte-specific protein 1	Lsp1	312;318;316	0.899531	1.27859	1.22206	0.163706	0.384824	166.86	150.21	FVATGHGK(1)YEK	TPSGKRYKFVATGHGKYEKVLVDEGSAP___	209	665;2478;2479
A2A6J7;P19973;P19973-2	Lymphocyte-specific protein 1	Lsp1	295;301;299	NaN	0.964411	NaN	-0.0522805	0	62.303	62.303	ISSTIK(1)STPSGK	SLWEQKGGSKISSTIKSTPSGKRYKFVATGH	210	665;2478;2479
Q91WQ3;A2A7S7	Tyrosine--tRNA ligase, cytoplasmic;Tyrosine--tRNA ligase, cytoplasmic, N-terminally processed;Tyrosine--tRNA ligase	Yars	146;182	0.86625	1.07684	0.958892	-0.053634	0.211684	180.67	180.67	LSSVVTQHDAK(1)K	LDVYRLSSVVTQHDAKKAGAEVVKQVEHPLL	211	677
A2AA59;Q6ZQF7-2;Q6ZQF7	Protein Jade-2	Jade2	32;32;32	NaN	NaN	NaN	NaN	0	127.37	127.37	CSK(1)LPSSTK(1)SGWPR	TTDGHVTSTSASRCSKLPSSTKSGWPRQNEK	212	692
A2AA59;Q6ZQF7-2;Q6ZQF7	Protein Jade-2	Jade2	38;38;38	NaN	NaN	NaN	NaN	0	127.37	74.841	LPSSTK(1)SGWPR	TSTSASRCSKLPSSTKSGWPRQNEKKPSEVF	213	692
A2ABV5;A2ABV5-2;A2BDN7	Mediator of RNA polymerase II transcription subunit 14	Med14	621;621;621	NaN	0.959738	NaN	-0.0592871	0	77.64	46.408	HK(1)LSDDPCPIDSK	SYTKTGKQTRTGTKHKLSDDPCPIDSKKAKR	214	696
A2AFQ0;Q7TMY8;Q7TMY8-3;Q7TMY8-4;Q7TMY8-2	E3 ubiquitin-protein ligase HUWE1	Huwe1	2249;2248;2248;2248;2248	0.895581	0.751558	NaN	-0.285574	0.576087	58.877	55.358	VPHSLDLSSPNMANTVNAALK(1)PLETLSR	DLSSPNMANTVNAALKPLETLSRIVNQPSSL	215	723
A2AGH8;A2AGH9;A2AGH6-2;A2AGH6	Mediator of RNA polymerase II transcription subunit 12	Med12	15;15;15;15	1.36519	0.72476	0.949043	-0.0302587	0.0364837	157.52	157.52	AAFGILSYEHRPLK(1)R	_MAAFGILSYEHRPLKRLRLGPPDVYPQDPK	216	728
A2AGH8;A2AGH9;A2AGH6-2;A2AGH6;A2AGH6-3	Mediator of RNA polymerase II transcription subunit 12	Med12	1770;1770;1770;1770;449	1.44495	0.849192	0.918287	0.0574008	0.0795643	86.727	60.034	APEPPK(0.559)TDK(0.441)PGAAPPSTEER	APALLEPEKKAPEPPKTDKPGAAPPSTEERK	217	728
A2AGH8;A2AGH9;A2AGH6-2;A2AGH6;A2AGH6-3	Mediator of RNA polymerase II transcription subunit 12	Med12	1773;1773;1773;1773;452	1.38812	0.916179	0.885737	0.0572627	0.091899	88.596	82.171	TDK(1)PGAAPPSTEER	LLEPEKKAPEPPKTDKPGAAPPSTEERKKKS	218	728
A2AGH8;A2AGH9;A2AGH6-2;A2AGH6	Mediator of RNA polymerase II transcription subunit 12	Med12	80;80;80;80	NaN	0.764106	NaN	-0.388156	0	76.533	76.533	ISSNFSSIIAEK(1)LR	NPAKISSNFSSIIAEKLRCNTLSDTGRRKSL	219	728
A2AJT4;A2AJT5	Arginine/serine-rich protein PNISR	Pnisr	730;730	1.07947	1.03101	1.01758	0.0598394	0.834445	133.57	133.57	SGSISVK(1)VIR	RESERTFCRSGSISVKVIRHDSRQDSKKNAT	220	748
A2AK44;A2AK42;B1AYU4;B1AYU8;B1AYU7;Q8C5N3-2;Q8C5N3	Pre-mRNA-splicing factor CWC22 homolog	Gm13695;Gm13697;Cwc22	137;137;136;137;137;136;136	NaN	1.05256	NaN	0.0738987	0	46.891	46.891	TGGAYIPPAK(1)LR	DPLLTRTGGAYIPPAKLRMMQEQITDKSSLA	221	750;935
A2AL12;Q8BG05;V9GX38;Q8BG05-2;B2RXM2	Heterogeneous nuclear ribonucleoprotein A3	Hnrnpa3;Gm17190;Gm6793	126;126;71;104;104	1.06255	1.05498	1.00521	0.0574133	0.824504	149.32	149.32	EDSVKPGAHLTVK(1)K	VSREDSVKPGAHLTVKKIFVGGIKEDTEEYN	222	758;4554
A2AL12;Q8BG05	Heterogeneous nuclear ribonucleoprotein A3	Hnrnpa3	4;4	1.32377	0.750586	0.893367	-0.0573115	0.0783627	87.363	48.883	MEVK(1)PPPGRPQPDSGRR	____________MEVKPPPGRPQPDSGRRRR	223	758
A2AL12;Q8BG05;Q8BG05-2;B2RXM2	Heterogeneous nuclear ribonucleoprotein A3	Hnrnpa3;Gm6793	73;73;51;51	NaN	NaN	1.11769	0.160523	0	49.224	49.224	WGTLTDCVVMRDPQTK(1)R	WGTLTDCVVMRDPQTKRSRGFGFVTYSCVEE	224	758;4554
A2AL12;Q8BG05;A2AL13;Q8BG05-2;B2RXM2	Heterogeneous nuclear ribonucleoprotein A3	Hnrnpa3;Gm6793	199;199;14;177;177	0.828831	1.364	NaN	0.0884947	0.0724857	87.913	87.913	YHTINGHNCEVK(1)K	VVQKYHTINGHNCEVKKALSKQEMQSAGSQR	225	758;4554
A2AM29	Protein AF-9	Mllt3	254	NaN	NaN	NaN	NaN	0	109.66	88.021	MAFK(1)EPKPMSK	NKPLKEEKIVPKMAFKEPKPMSKEPKADSNL	226	766
A2APB8	Targeting protein for Xklp2	Tpx2	159	NaN	0.915324	NaN	-0.127646	0	63.283	63.283	CVAPATDCPPQK(1)R	KAKRCVAPATDCPPQKRMKVSHKKKLEEEEE	227	779
A2AQ42;A2AQ45;A2AQ41;Q80TY0;A2AQ44;Q80TY0-4;Q80TY0-5;A2AQ47;A2AQ39;A2AQ43;Q80TY0-2;Q80TY0-3;F6VVN1	Formin-binding protein 1	Fnbp1	110;110;110;110;110;31;110;110;123;110;110;110;101	NaN	NaN	0.43956	-1.18587	0	58.981	58.981	YVQELK(1)QER	TSQITVDLMRYVQELKQERKSNFHDGRKAQQ	228	787;788
A2AQN4		Acss2	280	NaN	0.884402	1.16991	0.0245862	0.0348818	63.408	63.408	RPCPDVQGK(1)LR	SQSPPVKRPCPDVQGKLREKSKCIRPQICWN	229	791
A2AR02;A2AR01	Peptidyl-prolyl cis-trans isomerase G;Peptidyl-prolyl cis-trans isomerase	Ppig	4;4	NaN	0.492037	0.734501	-0.734163	0.622071	124.89	88.942	GIK(1)VQRPR	____________MGIKVQRPRCFFDIAINNQ	230	793
A2AUM1;A2AUM0;Q9QZ05-3;Q9QZ05;A2AUM2;Q9QZ05-2;Q9QZ05-4	Eukaryotic translation initiation factor 2-alpha kinase 4	Eif2ak4	1180;1258;1180;1258;1137;1146;980	1.2365	1.17926	NaN	0.272072	1.09911	105.81	105.81	LYK(1)FIEQK	FCNLSLSSNSLCRLYKFIEQKGDLQDLTPTI	231	811
A2AVJ7;Q99PL5	Ribosome-binding protein 1	Rrbp1	1423;1564	0.913522	0.970717	1.25106	0.049929	0.122795	83.948	57.55	AAIK(1)LQELLK	EKEKRLTSDLGRAAIKLQELLKTTQEQLTKE	232	813
A2AVJ7;Q99PL5	Ribosome-binding protein 1	Rrbp1	1100;1241	1.03981	0.937657	1.02929	0.00169973	0.0111332	108.24	108.24	ACEEK(1)LR	KAMEALALAERACEEKLRSLTQAKEESEKQL	233	813
H7BX50;E9QLG3;A2AWL7-2;A2AWL7	MAX gene-associated protein	Mga	795;795;795;795	NaN	NaN	NaN	NaN	0	138.98	118.18	GK(1)FQNASASR	TGKTNDFTKIKGWRGKFQNASASRNEGGNSE	234	820
H7BX50;E9QLG3;A2AWL7-2;A2AWL7;A2AWL7-3;A2AWL7-4	MAX gene-associated protein	Mga	595;595;595;595;595;595	NaN	NaN	NaN	NaN	0	53.059	53.059	MAIPSK(1)TVTASHSASPNTPGK	LGKKRTTMLKMAIPSKTVTASHSASPNTPGK	235	820
A2AWT5;P25976;A2AWT6;A2AWT7;P25976-2	Nucleolar transcription factor 1	Ubtf	384;384;347;347;347	NaN	0.94836	NaN	-0.0764929	0	94.163	94.163	MLNINK(1)K	EQQRVLGEEKMLNINKKQTTSPASKKPSQEG	236	822;823
A2BE93;Q9EQU5;A2BE92;Q9EQU5-3	Protein SET	Set	38;38;38;38	0.955869	1.05962	1.28908	0.128256	0.379373	188.32	55.046	GEK(1)EQQEAIEHIDEVQNEIDRLNEQASEEILK	KLEDKSASPGLPKGEKEQQEAIEHIDEVQNE	237	827
A2BE93;Q9EQU5;A2BE92;Q9EQU5-3	Protein SET	Set	23;23;23;23	0.941332	1.04019	1.06492	0.0201235	0.126313	130.66	84.213	PAAAPK(1)LEDK	AILPQPKKPRPAAAPKLEDKSASPGLPKGEK	238	827
A2BE93;Q9EQU5;A2BE92;Q9EQU5-3	Protein SET	Set	27;27;27;27	1.04874	0.791925	0.957573	-0.110152	0.343372	61.353	52.79	LEDK(1)SASPGLPK	QPKKPRPAAAPKLEDKSASPGLPKGEKEQQE	239	827
A2BE93;Q9EQU5;A2BE92;Q9EQU5-2	Protein SET	Set	82;82;82;70	1.03889	0.876817	1.13241	0.0149308	0.0442786	231.14	113.25	QPFFQK(1)R	KVEQKYNKLRQPFFQKRSELIAKIPNFWVTT	240	827;6816
A2BE93;Q9EQU5;A2BE92;Q9EQU5-2	Protein SET	Set	131;131;131;119	1.1527	NaN	NaN	0.205014	0	115.83	115.83	VEVTEFEDIK(1)SGYR	LHYLTRVEVTEFEDIKSGYRIDFYFDENPYF	241	827;6816
S4R2T2;A2BES2;P48026	Diamine acetyltransferase 1	Sat1	26;26;26	NaN	NaN	NaN	NaN	0	93.206	53.779	ELAK(1)YEYMEDQVILTEK	ASDCSDILRLIKELAKYEYMEDQVILTEKDL	242	828
E9QAQ7;A2BH40;A2BH40-4;A2BH40-2;A2BH40-3	AT-rich interactive domain-containing protein 1A	Arid1a	981;981;596;596;981	0.644537	1.0861	0.933752	-0.204465	0.339995	125.31	101.64	LTPATK(1)MNNK	PEMMGLGDVKLTPATKMNNKADGTPKTESKS	243	831
E9QAQ7;A2BH40;A2BH40-4;A2BH40-2;A2BH40-3	AT-rich interactive domain-containing protein 1A	Arid1a	1617;1613;1232;1233;1396	NaN	1.17535	NaN	0.233096	0	41.644	41.644	SPFLHSGMK(1)MQK	NRTSPSKSPFLHSGMKMQKAGPPVPASHIAP	244	831
A3KFU5;Q6PHQ9;Q91YZ8;A3KFU8;V9GXG3;A0A0A6YWT2;G5E8X2;P29341;A0A2I3BR37	Polyadenylate-binding protein;Polyadenylate-binding protein 1	Pabpc4;Pabpc4l;Pabpc1	108;108;108;108;108;107;107;108;108	1.0951	0.964986	0.902153	-0.0229705	0.0938746	91.783	91.783	NLDK(1)SIDNK	LRKSGVGNIFIKNLDKSIDNKALYDTFSAFG;LRKSGVGNVFIKNLDKSIDNKALYDTFSAFG	245	839;2581
A3KG36;Q00612	Glucose-6-phosphate 1-dehydrogenase;Glucose-6-phosphate 1-dehydrogenase X	G6pdx	387;386	0.981449	1.04589	0.754156	-0.123116	0.315375	192.38	102.66	DVAGDIFHQQCK(1)R	LQFRDVAGDIFHQQCKRNELVIRVQ______;LQFRDVAGDIFHQQCKRNELVIRVQPNEAVY	246	840;3258
A3KG36;G3UWD6;Q00612;P97324	Glucose-6-phosphate 1-dehydrogenase;Glucose-6-phosphate 1-dehydrogenase X;Glucose-6-phosphate 1-dehydrogenase 2	G6pdx;G6pd2	172;171;171;171	0.918237	0.849068	NaN	-0.179555	0.71207	85.064	85.064	IIVEK(1)PFGR	ETCMSQTGFNRIIVEKPFGRDLQSSNQLSNH;ETCMSQTGWNRIIVEKPFGRDLQSSNQLSNH;TCMSQTRGWNRIIVEKPFGRDLQSSNQLSNH	247	840;1777;3258
A3KGL9;F6W687;P09602;J3QM43;B7ZCQ3;A0A087WR34;Q5XK38	Non-histone chromosomal protein HMG-17	Hmgn2;Gm6594;Gm20379	57;73;51;51;51;87;53	1.10264	NaN	NaN	0.140957	0	137.88	137.88	K(0.002)GEK(0.998)VPK	KPEPKPKKAPAKKGEKVPKGKKGKADAGKDA	248	846;3820
A3KGL9;F6W687;P09602;J3QM43;B7ZCQ3	Non-histone chromosomal protein HMG-17	Hmgn2;Gm6594	37;53;31;31;31	1.024	0.994118	0.878869	-0.0535259	0.291585	143.94	143.94	LSAK(1)PAPPKPEPK	KVKDEPQRRSARLSAKPAPPKPEPKPKKAPA	249	846
A3KMF4;E9Q921;B1AVP1		Aff1	569;577;577	NaN	NaN	NaN	NaN	0	175.51	175.51	GPSEGPQPGK(1)R	SSKTLRGPSEGPQPGKRGCPKSPAQQEPPPR	250	848
A3KMF4;E9Q921;B1AVP1;O88573	AF4/FMR2 family member 1	Aff1	89;97;97;89	NaN	0.907571	NaN	-0.139918	0	68.44	51.727	LDGSEDRPGK(1)PR	KSHPHRLDGSEDRPGKPRYPLGHDRGNGAAS	251	848
A3KMF4;E9Q921;B1AVP1		Aff1	590;598;598	NaN	1.14178	NaN	0.19129	0	143.73	71.877	QTVGSK(1)QPR	SPAQQEPPPRQTVGSKQPRKPAKGSGQAEPQ	252	848
A3KMF4;E9Q921;B1AVP1;O88573	AF4/FMR2 family member 1	Aff1	683;691;691;682	NaN	1.34429	NaN	0.426845	0	56.225	56.225	SSTAPSK(1)APSAPQPPK	TPSEKRKHKSSTAPSKAPSAPQPPKDSAGDR	253	848
A4UUI2;Q01514	Interferon-induced guanylate-binding protein 1	Gbp2b;Gbp1	372;372	0.911938	1.06016	1.00177	-0.0153864	0.0805215	103.55	74.376	NSFK(1)DVDQK	TCEREAIEVFMKNSFKDVDQKFQEELGAQLE	254	852;3269
G3UZ30;A5A4Y9;Q8K1L5	Protein phosphatase 1 regulatory subunit 11	Ppp1r11	60;71;71	NaN	0.794475	NaN	-0.331926	0	58.676	58.676	CCCIYEK(1)PR	EHMGRRSSKCCCIYEKPRAFGESSTESDEDE	255	853
G3UZ30;A5A4Y9		Ppp1r11	112;123	NaN	0.589595	NaN	-0.762205	0	62.7	62.7	RPTTPAPTPTTPPQPPDPSK(1)PPPGPMQH	PAPTPTTPPQPPDPSKPPPGPMQH_______	256	853
A6P3E4;Q7TSJ7;G3X8U9;Q91Y86;D3Z1Z4	Mitogen-activated protein kinase;Mitogen-activated protein kinase 8	Mapk8	308;308;308;308;232	NaN	NaN	NaN	NaN	0	62.582	62.582	MLVIDASK(1)R	QARDLLSKMLVIDASKRISVDEALQHPYINV	257	860
A6ZI44;Q9CPQ9;A6ZI46;P05064	Fructose-bisphosphate aldolase;Fructose-bisphosphate aldolase A	Aldoa;Aldoart1	384;330;385;330	1.94644	0.737458	0.914491	0.130838	0.103977	154.49	154.49	AAQEEYIK(1)R	GGKKENLKAAQEEYIKRALANSLACQGKYTP	258	865;2305
A6ZI44;Q9CPQ9;A6ZI46;A0A0U1RPT5;D3YV98;P05064;D3YWI1;D3Z510;A0A0U1RPN8	Fructose-bisphosphate aldolase;Fructose-bisphosphate aldolase A	Aldoa;Aldoart1	153;99;154;153;153;99;99;99;99	1.06346	0.86575	1.01358	-0.0332483	0.127103	122.63	122.63	ADDGRPFPQVIK(1)SK	LYQKADDGRPFPQVIKSKGGVVGIKVDKGVV	259	865;2305
A6ZI44;Q9CPQ9;A6ZI46;A6ZI47;P05064	Fructose-bisphosphate aldolase;Fructose-bisphosphate aldolase A	Aldoa;Aldoart1;Aldoart2	366;312;367;312;312	1.04263	1.3398	1.07564	0.195815	0.642882	189.58	189.58	ALQASALK(1)AWGGK	ALTFSYGRALQASALKAWGGKKENLKAAQEE	260	865;2305
A6ZI44;Q9CPQ9;A6ZI46;P05064	Fructose-bisphosphate aldolase;Fructose-bisphosphate aldolase A	Aldoa;Aldoart1	284;230;285;230	0.936931	1.14525	1.13846	0.096253	0.378595	180.83	97.999	ALSDHHVYLEGTLLK(1)PNMVTPGHACTQK	KALSDHHVYLEGTLLKPNMVTPGHACTQKFS	261	865;2305
A6ZI44;P05064;D3YWI1;D3Z510;A0A0U1RPN8	Fructose-bisphosphate aldolase;Fructose-bisphosphate aldolase A	Aldoa	207;153;153;153;153	0.978389	1.00228	1.11443	0.0426889	0.270522	196.43	153.21	CVLK(1)IGEHTPSALAIMENANVLAR	YKKDGADFAKWRCVLKIGEHTPSALAIMENA	262	865;2305
A6ZI44;Q9CPQ9;A6ZI46;A0A0U1RPT5;A6ZI47;P05063;P05064;D3YWI1;D3Z510;A0A0U1RPN8	Fructose-bisphosphate aldolase;Fructose-bisphosphate aldolase C;Fructose-bisphosphate aldolase A	Aldoa;Aldoart1;Aldoart2;Aldoc	201;147;202;201;147;147;147;147;147;147	1.00792	0.987151	0.926403	-0.0391899	0.40201	261.65	261.65	KDGADFAK(1)WR	LERCAQYKKDGADFAKWRCVLKISDRTPSAL;SERCAQYKKDGADFAKWRCVLKIGEHTPSAL	263	865;2304;2305
A6ZI44;Q9CPQ9;A6ZI46;A0A0U1RPT5;D3YV98;A6ZI47;P05064;D3YWI1;D3Z510;A0A0U1RPN8	Fructose-bisphosphate aldolase;Fructose-bisphosphate aldolase A	Aldoa;Aldoart1;Aldoart2	162;108;163;162;162;108;108;108;108;108	0.943657	1.05673	1.09299	0.0414072	0.233224	166.48	70.816	GGVVGIK(1)VDK	PFPQVIKSKGGVVGIKVDKGVVPLAGTNGET	264	865;2305
A6ZI44;Q9CPQ9;A6ZI46;A0A0U1RPT5;D3YV98;A6ZI47;P05064;D3YWI1;D3Z510;A0A0U1RPN8	Fructose-bisphosphate aldolase;Fructose-bisphosphate aldolase A	Aldoa;Aldoart1;Aldoart2	165;111;166;165;165;111;111;111;111;111	1.10686	0.920073	NaN	0.0131491	0.0280666	160.67	160.67	VDK(1)GVVPLAGTNGETTTQGLDGLSER	QVIKSKGGVVGIKVDKGVVPLAGTNGETTTQ	265	865;2305
A6ZI44;A0A0U1RPT5;D3YV98;A6ZI47;P05064;D3YWI1;D3Z510;A0A0U1RPN8	Fructose-bisphosphate aldolase;Fructose-bisphosphate aldolase A	Aldoa;Aldoart2	96;96;96;42;42;42;42;42	1.04525	0.94311	0.992511	-0.0104992	0.0813441	194.5	121.24	GILAADESTGSIAK(1)R	GKGILAADESTGSIAKRLQSIGTENTEENRR	266	865;2305
A6ZI44;P05063;P05064;D3YWI1	Fructose-bisphosphate aldolase;Fructose-bisphosphate aldolase C;Fructose-bisphosphate aldolase A	Aldoa;Aldoc	254;200;200;200	1.32998	0.684238	NaN	-0.0680139	0.0408238	112.34	112.34	YASICQQNGIVPIVEPEILPDGDHDLK(1)R	PIVEPEILPDGDHDLKRCQYVTEKVLAAVYK	267	865;2304;2305
D3Z7G8;A7E1Z5;E9Q8N8;O88343-2;O88343	Anion exchange protein;Electrogenic sodium bicarbonate cotransporter 1	Slc4a4	218;262;271;227;271	NaN	NaN	NaN	NaN	0	63.565	63.565	DQLK(0.333)NK(0.333)FMK(0.333)K	SSLNDISDKPEKDQLKNKFMKKLPRDAEASN	268	867
D3Z7G8;A7E1Z5;E9Q8N8;O88343-2;O88343	Anion exchange protein;Electrogenic sodium bicarbonate cotransporter 1	Slc4a4	220;264;273;229;273	NaN	NaN	NaN	NaN	0	63.565	63.565	DQLK(0.333)NK(0.333)FMK(0.333)K	LNDISDKPEKDQLKNKFMKKLPRDAEASN__	269	867
D3Z7G8;A7E1Z5;E9Q8N8;O88343-2;O88343	Anion exchange protein;Electrogenic sodium bicarbonate cotransporter 1	Slc4a4	223;267;276;232;276	NaN	NaN	NaN	NaN	0	63.565	63.565	DQLK(0.333)NK(0.333)FMK(0.333)K	ISDKPEKDQLKNKFMKKLPRDAEASN_____	270	867
B1AQY2;Q69ZH9;D6RDB5;F8VQ11	Rho GTPase-activating protein 23	Arhgap23	705;700;194;494	NaN	NaN	NaN	NaN	0	99.442	99.442	K(1)GK(1)K(1)AGGGLR	IRREGWLYYKQILTKKGKKAGGGLRQWKRVY	271	887
B1AQY2;Q69ZH9;D6RDB5;F8VQ11	Rho GTPase-activating protein 23	Arhgap23	707;702;196;496	NaN	NaN	NaN	NaN	0	106.93	99.442	K(1)GK(1)K(1)AGGGLR	REGWLYYKQILTKKGKKAGGGLRQWKRVYAV	272	887
B1AQY2;Q69ZH9;D6RDB5;F8VQ11	Rho GTPase-activating protein 23	Arhgap23	708;703;197;497	NaN	NaN	NaN	NaN	0	106.93	99.442	K(1)GK(1)K(1)AGGGLR	EGWLYYKQILTKKGKKAGGGLRQWKRVYAVL	273	887
B1AR09;B1AR10		Mllt6	431;461	1.01425	0.946815	1.09768	0.0253421	0.1422	136.7	75.376	SPHITGAGASAGTHK(1)R	KSPHITGAGASAGTHKRMPALSATLGPAEEA	274	890
B1ARH2		Zfp735	649	NaN	NaN	NaN	NaN	0	53.968	53.968	VHTGDK(1)PYK	RSSNLKVHQRVHTGDKPYKCNECGKSFTQSS	275	894
B1ART1;B1ART2;V9GX23		Vps13d	2651;2657;1479	42.7913	NaN	NaN	5.41924	0	54.672	54.672	LQELGFSMDDCRK(0.866)ALLVCQGQLK(0.134)K	LARLQELGFSMDDCRKALLVCQGQLKKAASW	276	895
B1ARU4;E9PVY8;E9QA63;Q9QXZ0	Microtubule-actin cross-linking factor 1	Macf1	2209;2209;2209;2209	NaN	NaN	NaN	NaN	0	55.04	55.04	SEFK(1)SEHDMNVNSLEK	SQFQVDTSVGLRSEFKSEHDMNVNSLEKELK	277	896
B1AT32;E9Q9Q0;Q66JY2-2;Q66JY2;B1AT34;B1AT33	INO80 complex subunit D	Ino80d	68;173;68;174;68;68	NaN	NaN	NaN	NaN	0	120.46	120.46	LQSK(1)LAQNR	DDLKKGVTVRKKLQSKLAQNRQRQRETEILK	278	901
B1AT32;E9Q9Q0;Q66JY2-2;Q66JY2	INO80 complex subunit D	Ino80d	450;555;450;556	NaN	NaN	NaN	NaN	0	51.066	51.066	RPQK(1)PIPPAVPQGNLSMPTSVSLPVEASQMR	KKHKKKRRRGPRRPQKPIPPAVPQGNLSMPT	279	901
Q5PPR4;B1ATG3;Q61751;E9Q459;Q9QXT9;Q07230;F6R4Z5;Q8VC29;Q8BPQ2;O08584;O70230-3;O70230-2;O70230;Q8BG98;F7A0E9;A0A0J9YUW3;G3X9T2;Q6PD29-2;Q6PD29;Q69Z88;Q7TSV0;Q6GQR8;Q6NXM6	Zinc finger protein 354A;Zinc finger protein 354B;Zinc finger and SCAN domain-containing protein 2;Krueppel-like factor 6;Zinc finger protein 143;Zinc finger protein 513;Zinc finger protein 329	Zfp354a;Znf354a;Zfp160;Znf354b;Zscan2;Zfp709;Klf6;Znf143;9130023H24Rik;Gm5141;Zfp619;Znf513;Zfp606;Znf329;Zfp663	486;488;487;284;509;500;306;307;263;228;267;294;295;226;354;355;552;202;204;651;709;294;582	1.02097	1.08593	0.901873	-4.1496e-05	0.000161773	119.17	56.258	THTGEK(1)PYR	CNSSLSNHQRTHTGEKPYRCQECGMSFGQSS;CSSHLIAHRRTHTGEKPYRCNECGKAFNESS;FLSNIRRHERTHTGEKPYRCNACGKAFSYLT;KSSHLKAHQRTHTGEKPYRCSWEGCEWRFAR;RNSSLILHQRTHTGEKPYRCNECGKPFTDIS;TGYGLKSHFRTHTGEKPYRCSEDNCTKSFKT;VKSNLVVHQRTHTGEKPYRCLECGKTFYEKS	280	908;1632;1985;2164;4089;4122;4154
B1AU75;Q99MD9	Nuclear autoantigenic sperm protein	Nasp	284;284	NaN	0.843888	NaN	-0.244877	0	50.805	50.805	AAEK(1)QGTLMK	KPKETSEDQPIRAAEKQGTLMKVVEIEAEID	281	914
B1AU75;Q99MD9;B1AU76;Q99MD9-2	Nuclear autoantigenic sperm protein	Nasp	33;33;33;33	NaN	0.881482	0.70625	-0.341874	0.55521	58.743	58.743	ATESTAAAAIAAELVSADK(0.052)IEDAPAPSTSADK(0.944)MESLDVDSEAK(0.003)K	ADKIEDAPAPSTSADKMESLDVDSEAKKLLG	282	914
B1AWE0;Q6PFA2;B1AWE1;B1AWD8;B1AWD9;O08585	Clathrin light chain A	Clta	210;212;224;230;242;229	0.901194	1.09285	1.12	0.0471706	0.16674	156.18	122.13	SVLISLK(1)QAPLVH	QAKDVSRMRSVLISLKQAPLVH_________	283	925
B1AXP6	Mitochondrial import receptor subunit TOM5 homolog	Tomm5	46	NaN	1.14368	0.933609	0.0472867	0.0963116	66.682	66.682	VTPYILK(1)K	FLIYVALLRVTPYILKKLDSI__________	284	931
B7ZNS2;B1AZP2-3;B1AZP2-2;B1AZP2;E9PUF2;I1E4X0;F6YMR0	Disks large-associated protein 4	Dlgap4	810;288;824;827;120;133;120	1.28418	0.96109	NaN	0.151793	0.221718	113.69	113.69	LEGWCCQMDK(1)ETK	QAETERLEGWCCQMDKETKENNLSEEVLGKV	285	941
S4R1B9;B1Q2W7;D3YZK4;Q80UV9-3;Q80UV9	Transcription initiation factor TFIID subunit 1	Taf1	565;565;571;544;565	NaN	NaN	NaN	NaN	0	62.823	62.823	ILLGK(1)TGVIK	NKKESSLKKSRILLGKTGVIKEEPQQNMSQP	286	944
B2KFW1-2;B2KFW1	Zinc finger and SCAN domain-containing protein 20	Zscan20	322;751	NaN	NaN	NaN	NaN	0	80.438	80.438	IHIGEK(1)PYR	DRANLSTHQRIHIGEKPYRCLECGKSFNDPS	287	947
B2M1R6;P61979-3;H3BKD0;H3BKI8;H3BJS9;P61979-2;P61979;H3BLL4;H3BK96;A0A286YDM3;A0A286YCM2	Heterogeneous nuclear ribonucleoprotein K	Hnrnpk	139;139;139;136;70;163;163;94;163;163;163	0.948758	1.23568	1.16596	0.150311	0.490328	226.59	61.435	LLIHQSLAGGIIGVK(1)GAK	RLLIHQSLAGGIIGVKGAKIKELRENTQTTI	288	950;2991
B2M1R6;P61979-3;H3BKD0;H3BKI8;Q8BT23;H3BJ43;A0A286YE41;P61979-2;P61979;H3BK96;A0A286YDM3;A0A286YCM2;A0A286YEC4;A0A286YDH1	Heterogeneous nuclear ribonucleoprotein K	Hnrnpk	34;34;34;31;34;34;34;34;34;34;34;34;34;34	1.09699	0.769628	0.760704	-0.212934	0.463228	134.04	134.04	RPAEDMEEEQAFK(1)R	FGKRPAEDMEEEQAFKRSRNTDEMVELRILL	289	950;2991
B2M1R7;A0A2R8VI25;Q61990-3;A0A2R8W6L5;A0A2R8VI12;A0A2R8VI71;P57722-2;P57722;E9Q7D8;P60335;A0A087WR61;A0A087WSI1;A0A1L1SUS5;A0A1L1SRP9;A0A1L1SQ99;A0A087WRH3;A0A0R4J044;P57724;Q61990;Q61990-2;A0A2R8VHP9;Q3TT81;A0A2R8VHY9;A0A2R8VHN3;A0A2R8VHI3	Poly(rC)-binding protein 2;Poly(rC)-binding protein 3;Poly(rC)-binding protein 1;Poly(rC)-binding protein 4	Pcbp2;Pcbp3;Pcbp1;Pcbp4	31;31;31;31;31;31;63;63;31;31;35;35;35;35;35;35;35;35;31;31;31;31;31;31;31	0.861743	1.11823	1.16331	0.0549284	0.139652	82.75	74.301	EVGSIIGK(1)K	IRLLMHGKEVGSIIGKKGESVKKMREESGAR;IRLLMHGKEVGSIIGKKGESVKRIREESGAR	290	951;2943;3979;3980
B2RQC6;E9QAI5;G3UWN2;B2RQC6-2;E9QAT6	CAD protein;Glutamine-dependent carbamoyl-phosphate synthase;Aspartate carbamoyltransferase;Dihydroorotase	Cad	760;697;760;760;760	NaN	1.04313	NaN	0.0609126	0	88.441	88.441	IGSCMK(1)SVGEVMGIGR	LSKFLRVSTKIGSCMKSVGEVMGIGRSFEEA	291	954
B2RQC6;E9QAI5;G3UWN2;B2RQC6-2;E9QAT6	CAD protein;Glutamine-dependent carbamoyl-phosphate synthase;Aspartate carbamoyltransferase;Dihydroorotase	Cad	754;691;754;754;754	1.03722	1.26004	1.24778	0.235187	0.908442	60.518	54.066	VSTK(1)IGSCMK	KIPRWDLSKFLRVSTKIGSCMKSVGEVMGIG	292	954
B2RQC7;Q3UH60-2;Q3UH60	Disco-interacting protein 2 homolog B	Dip2b	116;117;350	NaN	1.35207	NaN	0.435173	0	89.727	89.727	WGSTQAK(1)CPCLTGLDVTGKPVYTLTYGK	PALESALQRWGSTQAKCPCLTGLDVTGKPVY	293	955;3577
B2RV77		Gm5483	22	0.796092	0.998217	NaN	-0.165784	0.305379	91.03	81.92	SATPEIQEIADK(1)VK	SRARSATPEIQEIADKVKSLLEEKTNEKYEV	294	973
B2RW07;D3Z7I2;F6X2K7;F7C0E4;A0A1W2P743		Atxn7l1	39;39;135;135;112	NaN	NaN	NaN	NaN	0	116.35	58.024	ACLSGHSAVSSTSK(1)PFK(1)TPK	TKACLSGHSAVSSTSKPFKTPKDNLLTSSST	295	974
B2RW07;D3Z7I2;F6X2K7;F7C0E4;A0A1W2P743		Atxn7l1	42;42;138;138;115	NaN	NaN	NaN	NaN	0	58.672	58.024	ACLSGHSAVSSTSK(1)PFK(1)TPK	CLSGHSAVSSTSKPFKTPKDNLLTSSSTQHT	296	974
B2RW07;D3Z7I2;F6X2K7;F7C0E4		Atxn7l1	67;67;163;163	NaN	NaN	NaN	NaN	0	53.967	53.967	DK(1)PCVPVPVVSLEK	SSTQHTVFSAKGPRDKPCVPVPVVSLEKIPN	297	974
B2RW07;D3Z7I2;F6X2K7;F7C0E4;A0A1W2P743		Atxn7l1	62;62;158;158;135	NaN	NaN	NaN	NaN	0	152.04	49.865	DNLLTSSSTQHTVFSAK(1)GPR	NLLTSSSTQHTVFSAKGPRDKPCVPVPVVSL	298	974
B2RW07;D3Z7I2;F6X2K7;F7C0E4		Atxn7l1	143;143;239;239	NaN	NaN	NaN	NaN	0	73.985	73.985	GILSATIDK(1)K	EKILNGKGILSATIDKKHPNGTKNSNKPYRR	299	974
B2RW07;D3Z7I2;F6X2K7;F7C0E4		Atxn7l1	154;154;250;250	NaN	NaN	NaN	NaN	0	100.74	100.74	NSNK(1)PYR	ATIDKKHPNGTKNSNKPYRRLSEREFDPNKH	300	974
B2RWS6	Histone acetyltransferase p300	Ep300	14	NaN	0.854859	0.955496	-0.145959	0.494669	119.69	43.297	AENVVEPGPPSAK(1)RPK	__MAENVVEPGPPSAKRPKLSSPALSASASD	301	975
B2RWS6	Histone acetyltransferase p300	Ep300	1541	1.35408	0.67065	0.482059	-0.397257	0.335982	148.57	122.34	EENTSNESTDVTK(1)GDSK(1)NAK(1)K	RKREENTSNESTDVTKGDSKNAKKKNNKKTS	302	975
B2RWS6	Histone acetyltransferase p300	Ep300	1545	1.2211	0.832598	0.713541	-0.154355	0.242678	148.57	128	GDSK(1)NAK(1)K(1)K	ENTSNESTDVTKGDSKNAKKKNNKKTSKNKS	303	975
B2RWS6	Histone acetyltransferase p300	Ep300	1548	1.2211	0.832598	0.713541	-0.154355	0.242678	148.57	128	GDSK(1)NAK(1)K(1)K	SNESTDVTKGDSKNAKKKNNKKTSKNKSSLS	304	975
B2RWS6	Histone acetyltransferase p300	Ep300	1549	1.05817	1.04522	0.887083	-0.00915899	0.0356107	141.2	128	GDSK(1)NAK(1)K(1)K	NESTDVTKGDSKNAKKKNNKKTSKNKSSLSR	305	975
B2RWS6;F8VPR5;P45481;A0A0U1RQB6	Histone acetyltransferase p300;CREB-binding protein	Ep300;Crebbp	1673;1712;1712;1674	1.2341	0.936333	0.950161	0.0449327	0.118295	260.7	213.73	FVYTCNECK(1)HHVETR	HTQGQDRFVYTCNECKHHVETRWHCTVCEDY;HTQSQDRFVYTCNECKHHVETRWHCTVCEDY	306	975;1713
B2RWS6;F8VPR5;P45481;A0A0U1RQB6	Histone acetyltransferase p300;CREB-binding protein	Ep300;Crebbp	1799;1838;1838;1800	NaN	0.830391	1.01103	-0.126158	0.269606	89.506	89.506	HCQENK(1)CPVPFCLNIK	LIALCCYHAKHCQENKCPVPFCLNIKHKLRQ;LIALCCYHAKHCQENKCPVPFCLNIKQKLRQ	307	975;1713
B2RWS6	Histone acetyltransferase p300	Ep300	1582	NaN	0.850863	0.983301	-0.128648	0.36265	108.96	108.96	KKPGMPNVSNDLSQK(1)LYATMEK	KKKPGMPNVSNDLSQKLYATMEKHKEVFFVI	308	975
B2RWS6	Histone acetyltransferase p300	Ep300	1589	1.06375	1.02595	0.927978	0.00609581	0.0328989	118.74	117.04	LYATMEK(1)HK	NVSNDLSQKLYATMEKHKEVFFVIRLIACPA	309	975
B2RWS6	Histone acetyltransferase p300	Ep300	1179	NaN	0.918733	0.879007	-0.154168	0.8866	191.99	191.99	KLEFSPQTLCCYGK(1)QLCTIPR	GRKLEFSPQTLCCYGKQLCTIPRDATYYSYQ	310	975
B2RWS6	Histone acetyltransferase p300	Ep300	1554	1.33727	1.00819	0.941968	0.114937	0.27155	212.89	78.516	NNK(1)K(1)TSK(1)NK	VTKGDSKNAKKKNNKKTSKNKSSLSRGNKKK	311	975
B2RWS6	Histone acetyltransferase p300	Ep300	1557	1.21726	1.00844	0.931596	0.064513	0.200882	212.89	169.37	TSK(1)NK(1)SSLSR	GDSKNAKKKNNKKTSKNKSSLSRGNKKKPGM	312	975
B2RWS6	Histone acetyltransferase p300	Ep300	1559	1.21726	0.987843	0.897607	0.0367143	0.0948535	212.89	169.37	TSK(1)NK(1)SSLSR	SKNAKKKNNKKTSKNKSSLSRGNKKKPGMPN	313	975
B2RWS6	Histone acetyltransferase p300	Ep300	980	0.971098	1.25608	0.954675	0.0732311	0.20406	78.088	78.088	MESK(0.999)MEVDK(0.001)PEPADAQPEDTK	TIPEKQPSQEVKMESKMEVDKPEPADAQPED	314	975
B2RWS6;F8VPR5;P45481;A0A0U1RQB6	Histone acetyltransferase p300;CREB-binding protein	Ep300;Crebbp	1759;1798;1798;1760	0.960625	1.07229	1.04596	0.0358566	0.273108	175.33	175.33	NANCSLPSCQK(1)MK	ACQCRNANCSLPSCQKMKRVVQHTKGCKRKT	315	975;1713
B2RWS6	Histone acetyltransferase p300	Ep300	1553	NaN	1.14968	1.06517	0.146157	0.63937	78.516	78.516	NNK(1)K(1)TSK(1)NK	DVTKGDSKNAKKKNNKKTSKNKSSLSRGNKK	316	975
B2RWS6	Histone acetyltransferase p300	Ep300	1339	1.25902	0.937247	0.93572	0.0476507	0.113718	114.28	106.6	TVEVKPGMK(1)AR	VVHASDKTVEVKPGMKARFVDSGEMAESFPY	317	975
B2RWS6	Histone acetyltransferase p300	Ep300	1202	NaN	1.08233	NaN	0.114143	0	50.229	50.229	YHFCEK(1)CFNEIQGESVSLGDDPSQPQTTINK	DATYYSYQNRYHFCEKCFNEIQGESVSLGDD	318	975
B2RXR6;E9QNQ2;A0A2I3BRN1;A0A2I3BQJ1;A0A2I3BQ07;Q505D1	Serine/threonine-protein phosphatase 6 regulatory ankyrin repeat subunit B;Serine/threonine-protein phosphatase 6 regulatory ankyrin repeat subunit A	Ankrd44;Ankrd28	171;171;143;17;201;171	0.905159	1.31145	NaN	0.123704	0.140136	64.654	64.654	GANINAFDK(1)K	VNLLLAKGANINAFDKKDRRALHWAAYMGHL	319	980
B2RXR6;E9QNQ2;J3QK13	Serine/threonine-protein phosphatase 6 regulatory ankyrin repeat subunit B	Ankrd44	732;750;547	0.947531	0.862093	1.05039	-0.0736395	0.332238	103.63	101.47	GIMTGHEECVQMLLEQEASILCK(1)DSR	ECVQMLLEQEASILCKDSRGRTPLHYAAARG	320	980
B2RY56;S4R2B0;S4R2A4;S4R2J1	RNA-binding protein 25	Rbm25	135;135;135;154	NaN	0.74557	NaN	-0.423585	0	110.29	110.29	LQAFGFCEYK(1)EPESTLR	QGASGKLQAFGFCEYKEPESTLRALRLLHDL	321	984
B2RY56;S4R2B0;S4R2A4;S4R2J1	RNA-binding protein 25	Rbm25	125;125;125;144	NaN	0.746429	NaN	-0.421924	0	50.827	50.827	VQGASGK(0.998)LQAFGFCEYK(0.002)EPESTLR	CGLVLSWKRVQGASGKLQAFGFCEYKEPEST	322	984
B7FAU9;Q8BTM8;B7FAV1	Filamin-A	Flna	906;906;882	NaN	1.26423	NaN	0.338257	0	116.23	116.23	GK(1)LDVQFSGLAK	KPTHFTVNAKTAGKGKLDVQFSGLAKGDAVR	323	987
B7FAU9;Q8BTM8;B7FAV1	Filamin-A	Flna	2561;2569;2505	NaN	NaN	0.873467	-0.195175	0	85.731	85.731	GLGLSK(1)AYVGQK	PADVSKVVAKGLGLSKAYVGQKSNFTVDCSK	324	987
B7FAU9;Q8BTM8;B7FAV1	Filamin-A	Flna	700;700;676	1.01665	0.902594	0.983403	-0.0493903	0.36046	154.19	154.19	TGVAVNKPAEFTVDAK(1)HAGK	TGVAVNKPAEFTVDAKHAGKAPLRVQVQDNE	325	987
B7FAU9;Q8BTM8;B7FAV1	Filamin-A	Flna	578;578;554	1.00741	0.851333	1.0817	-0.0360849	0.120157	159.37	120.07	VGTECGNQK(1)VR	RSPFEVKVGTECGNQKVRAWGPGLEGGIVGK	326	987
B7FAU9;Q8BTM8;B7FAV1;F6XC15	Filamin-A	Flna	367;367;343;355	0.627979	NaN	NaN	-0.671212	0	41.711	41.711	VTVLFAGQHIAK(1)SPFEVYVDK	GTHKVTVLFAGQHIAKSPFEVYVDKSQGDAS	327	987
B7FAU9;Q8BTM8;B7FAV1	Filamin-A	Flna	781;781;757	NaN	NaN	0.920484	-0.119535	0	82.417	82.417	VYGPGVAK(1)TGLK	GSHPNKVKVYGPGVAKTGLKAHEPTYFTVDC	328	987
B7ZCD1;B7ZCC9-2;B7ZCC9	Probable G-protein coupled receptor 112	Adgrg4;Gpr112	2195;2192;2397	NaN	NaN	1.05863	0.0821936	0	59.426	59.426	LK(0.005)QCK(0.995)LLQGLPDK	QTGKCQWEKPRLKQCKLLQGLPDKIVDLANI	329	989
B7ZP47;Q65Z40	Wings apart-like protein homolog	Wapal	607;613	NaN	NaN	0.946098	-0.0799384	0	47.349	47.349	APAPPLK(1)VIK	NQKDDGVFKAPAPPLKVIKTVTIPTQPYQEI	330	997
B7ZP47;Q65Z40	Wings apart-like protein homolog	Wapal	168;168	1.00019	0.919677	0.909224	-0.0859382	0.730385	95.018	79.652	LLTSDK(1)VENFSEEHEK	DNANKSSCTKLLTSDKVENFSEEHEKNSHHF	331	997
B9EHX4;Q62388	Serine-protein kinase ATM	Atm	2447;2450	NaN	NaN	NaN	NaN	0	101.21	65.803	YTVK(1)VQR	GLLREHKIQTNRYTVKVQRELELDECALRAL	332	1002
D3YTQ9;P62843	40S ribosomal protein S15	Rps15	45;72	NaN	NaN	1.02035	0.0290703	0	58.37	58.37	EAPPMEK(1)PEVVK	LKRLRKAKKEAPPMEKPEVVKTHLRDMIILP	393	1110
D3YTQ9;P62843	40S ribosomal protein S15	Rps15	31;58	1.18114	0.824325	1.0554	0.0130881	0.027002	105.04	73.637	QHSLLK(1)R	RRLNRGLRRKQHSLLKRLRKAKKEAPPMEKP	394	1110
D3YU58;Q9WVM3	Anaphase-promoting complex subunit 7	Anapc7	229;229	NaN	1.46883	NaN	0.554664	0	90.108	90.108	AINTICSLEK(1)K	TGDNSRAINTICSLEKKSLLRDNVDLLGSLA	395	1119
D3YU58;Q9WVM3	Anaphase-promoting complex subunit 7	Anapc7	73;73	1.2875	NaN	NaN	0.364571	0	89.55	89.55	YAMALQQK(1)K	EYRNAVSKYAMALQQKKALSKTSKVRPSTGN	396	1119
D3YUM1;Q91YT0;D6RG60	NADH dehydrogenase [ubiquinone] flavoprotein 1, mitochondrial	Ndufv1	72;81;81	NaN	0.91866	0.796865	-0.224995	0.564843	76.655	74.46	GPDWILGEMK(1)TSGLR	KEILLKGPDWILGEMKTSGLRGRGGAGFPTG	397	1126
D3YUP8;Q8VEK6	Inhibitor of growth protein;Inhibitor of growth protein 3	Ing3	392;403	NaN	NaN	NaN	NaN	0	78.096	78.096	GK(1)WFCPQCTAAMK	WFHYGCVGLTEAPKGKWFCPQCTAAMKRRGS	398	1129
D3YVU7;D3YVU4;E9QL25;Q6P1G2-2;Q6P1G2;Q6P1G2-3	Lysine-specific demethylase 2B	Kdm2b	506;561;555;28;561;561	NaN	NaN	1.00897	0.0128894	0	47.853	47.853	GK(1)LGPASAVK	PKKTAKNRVVGRPKGKLGPASAVKLAANRTT	399	1138
D3YWX2;E9Q803;Q9R0I7;F6YTL8	YLP motif-containing protein 1	Ylpm1	1883;1177;1130;1425	NaN	0.87027	0.709567	-0.347727	0.593411	128.2	128.2	VLSLDDYFIAEVEKEEK(0.001)DPDSGK(0.999)K	FIAEVEKEEKDPDSGKKVKKKVMEYEYEADM	400	1154
F6T9K1;D3YY09;Q9D6N5;D3YYC2;G3UXH5	Dr1-associated corepressor	Drap1	106;106;106;86;86	1.25542	0.712458	0.966251	-0.0701613	0.0999555	140.11	140.11	DLVASVPDMQGDGEDNHVDGDK(1)GPR	PDMQGDGEDNHVDGDKGPRRGRKPGSSGRKN	401	1165
F6T9K1;D3YY09;Q9D6N5;D3YYC2;G3UXH5	Dr1-associated corepressor	Drap1	63;63;63;43;43	NaN	NaN	1.00589	0.00847171	0	68.735	68.735	NAK(1)TMTTSHLK	SLLKKACQVTQSRNAKTMTTSHLKQCIELEQ	402	1165
D3YYE1;D3Z7M9;O35381;F6UFG6;Q64G17	Acidic leucine-rich nuclear phosphoprotein 32 family member A;Putative acidic leucine-rich nuclear phosphoprotein 32 family member C	Anp32a;Anp32c	102;85;99;95;99	0.433462	NaN	1.7377	-0.204422	0.0595685	52.278	52.278	HLNLSGNK(1)IK	AEKCPNLKHLNLSGNKIKDLSTIEPLKKLEN	403	1170
D3YYT1;Q922P9	Putative oxidoreductase GLYR1	Glyr1	135;135	0.960832	1.10044	1.04349	0.0472811	0.306567	117.04	101.54	LSLSEGK(1)VK	PNSGDEKRKLSLSEGKVKKNMGEGKKRVTSG	404	1176
D3YZC7;D3YZC8;Q8R3B7-2;Q8R3B7	Bromodomain-containing protein 8	Brd8	484;554;481;554	NaN	NaN	NaN	NaN	0	138.66	138.66	DKPVPLPAPEMTVK(1)QER	ERDKPVPLPAPEMTVKQERLDFEESENKGLH	405	1184
D3YZC7;D3YZC8;Q8R3B7-2;Q8R3B7	Bromodomain-containing protein 8	Brd8	85;85;85;85	NaN	NaN	NaN	NaN	0	179.41	112.74	RGEK(1)GEVVETVEDVIVRK	ELLETTETPKRKRGEKGEVVETVEDVIVRKL	406	1184
D3YZC7;D3YZC8;Q8R3B7-2;Q8R3B7	Bromodomain-containing protein 8	Brd8	81;81;81;81	NaN	NaN	NaN	NaN	0	92.474	73.809	K(0.579)RGEK(0.421)GEVVETVEDVIVR	SQYSELLETTETPKRKRGEKGEVVETVEDVI	407	1184
D3YZC7;D3YZC8;Q8R3B7-2;Q8R3B7	Bromodomain-containing protein 8	Brd8	387;457;384;457	NaN	NaN	NaN	NaN	0	78.758	78.758	SGVAEAPGGSK(1)APSIDGKEDLDLAEK	EECFRSGVAEAPGGSKAPSIDGKEDLDLAEK	408	1184
D3YZR1;Q9JHE7	Protein TSSC4	Tssc4	214;214	1.20958	0.905171	1.12283	0.0993052	0.291192	91.9	91.9	VVFTK(1)PVR	NQDPSSCGEGRVVFTKPVR____________	409	1190
D3Z0K6;A0A0G2JEI9		Rsbn1l	142;142	0.932014	0.804664	0.879093	-0.200343	1.08104	73.067	65.092	VLLPPVAPPAAAK(1)PR	PHRVLLPPVAPPAAAKPRRPKEKREKEKRRQ	410	1199
D3Z0L8;D3Z761;P57780;A0A1L1SV25;E9Q2W9	Alpha-actinin-4	Actn4	24;24;109;109;109	NaN	1.15201	1.15894	0.208475	1.8793	103.83	103.83	VHK(1)INNVNK	GERLPKPERGKMRVHKINNVNKALDFIASKG	411	1200;2896
D3Z0M9;E0CXN3		Ddx23	8;8	1.1285	1.07251	NaN	0.137698	0.780291	123.63	114.5	AGELADK(0.946)K(0.054)DR	________MAGELADKKDRDASPKEERKRSR	412	1202
D3Z197;D3Z357;Q6P2L6	Histone-lysine N-methyltransferase;Histone-lysine N-methyltransferase NSD3	Whsc1l1	800;800;790	1.0507	NaN	1.03906	0.0633157	1.0947	76.073	72.848	FPTAIFESK(1)GFR	HEACVRKFPTAIFESKGFRCPQHCCSSCSME	413	1210
D3Z197;D3Z357;Q6P2L6;Q6P2L6-2;Q6P2L6-4;A0A1B0GSG3	Histone-lysine N-methyltransferase;Histone-lysine N-methyltransferase NSD3	Whsc1l1	481;481;471;481;481;481	1.02719	0.977312	1.03007	0.0161155	0.236394	117.4	95.741	IAWK(1)TAAAR	TSLEEEEPPPVKIAWKTAAARKSLPASITMH	414	1210
D3Z197;D3Z357;Q6P2L6;Q6P2L6-2;Q6P2L6-4	Histone-lysine N-methyltransferase;Histone-lysine N-methyltransferase NSD3	Whsc1l1	564;564;554;564;564	NaN	1.49568	0.932115	0.239689	0.214628	130.56	41.482	SEK(1)PAQSASSPEATSGSAGPVEK	GQDRLIISSPSQRSEKPAQSASSPEATSGSA	415	1210
D3Z197;D3Z357;Q6P2L6;Q6P2L6-2;Q6P2L6-4;A0A1B0GSG3	Histone-lysine N-methyltransferase;Histone-lysine N-methyltransferase NSD3	Whsc1l1	247;247;237;247;247;247	NaN	0.62852	NaN	-0.66997	0	56.569	56.569	VDTAPEK(1)PREEPVLK	EGQNRPNERVDTAPEKPREEPVLKEAIPVQP	416	1210
E9Q7L3;E9Q7L2;D3Z1N4;E9Q4Y5;F8VQD1;Q8BSQ9-2;Q8BSQ9;D3Z1W6;D3YYF2;F6THL5;D3Z3R4;D6RIL0;D6RI94	Protein polybromo-1	Pbrm1	414;414;414;414;414;382;414;414;414;358;403;414;414	1.02533	0.935216	1.23665	0.0819644	0.2511	137.81	137.81	NHQGQLIAEPFFHLPSK(1)K	HQGQLIAEPFFHLPSKKKYPDYYQQIKMPIS	417	1213
D3Z4A3		Zfp740	24	NaN	NaN	NaN	NaN	0	52.321	50.029	AQASLLACEGLAGVSLVPTAASK(1)K	CEGLAGVSLVPTAASKKMMLSQIASKQAENG	418	1234
D3Z4A3;D3Z606;D3Z6P2;D3Z4S9;Q6NZQ6	Zinc finger protein 740	Zfp740;Znf740	57;32;32;32;32	NaN	NaN	NaN	NaN	0	115.71	76.827	CSSQMDCK(1)PR	AGSPDVLRCSSQMDCKPRFDLSSKGHRKDSD	419	1234
D3Z4S3	Putative peptidyl-tRNA hydrolase PTRHD1	Ptrhd1	134	0.904897	0.941077	NaN	-0.115895	0.81712	84.568	84.568	EEVSQYLK(1)K	IALRPYPKEEVSQYLKKFRLFK_________	420	1241
D3Z4U0;Q9R020	Zinc finger Ran-binding domain-containing protein 2	Zranb2	54;54	NaN	0.82821	1.00656	-0.131249	0.282266	138.22	78.653	AGGTEIGK(1)TLAEK	TTEAKMMKAGGTEIGKTLAEKSRGLFSANDW	421	1242
S4R2S5;D3Z5H5;P55200-2;P55200	Histone-lysine N-methyltransferase 2A;MLL cleavage product N320;MLL cleavage product C180	Kmt2a	137;958;925;925	NaN	NaN	NaN	NaN	0	52.391	52.391	VAGEDVGTSSSAK(1)K	KEKVAGEDVGTSSSAKKATGRKKSSSLDSGA	422	1245
D3Z645;Q9QZ88;D3YYD5;D3YW98;Q9QZ88-2	Vacuolar protein sorting-associated protein 29	Vps29	21;21;30;21;25	NaN	NaN	1.03763	0.0532924	0	61.962	61.962	CNSLPAK(1)FK	LGDLHIPHRCNSLPAKFKKLLVPGKIQHILC	423	1254;7071
H7BWX9;D3Z794;P61957	Small ubiquitin-related modifier 2	Sumo2	5;5;5	1.00826	0.938905	0.958706	-0.0466381	0.575013	83.948	73.985	ADEK(0.996)PK(0.004)EGVK	___________MADEKPKEGVKTENNDHINL	424	1267
H7BWX9;D3Z794;P61957;G3UZX6;G3UZ60;G3UWI9;G3UWX9;Q9Z172;G3UZA7;Q9Z172-2	Small ubiquitin-related modifier 2;Small ubiquitin-related modifier 3;Small ubiquitin-related modifier	Sumo2;Sumo3	42;42;42;26;41;41;41;41;44;41	0.911694	1.05204	1.10673	0.0287032	0.116645	156.35	131.11	HTPLSK(1)LMK	GSVVQFKIKRHTPLSKLMKAYCERQGLSMRQ;GSVVQFKIKRHTPLSKLMKAYCERVCQ____	425	1267;1780
H7BWX9;D3Z794;P61957;G3UZX6;G3UZ60;G3UWI9;G3UWX9;Q9Z172;G3UZA7;Q9Z172-2	Small ubiquitin-related modifier 2;Small ubiquitin-related modifier 3;Small ubiquitin-related modifier	Sumo2;Sumo3	33;33;33;17;32;32;32;32;35;32	NaN	NaN	1.75831	0.81419	0	93.058	93.058	VAGQDGSVVQFK(1)IK	INLKVAGQDGSVVQFKIKRHTPLSKLMKAYC	426	1267;1780
D3Z7P3;D3Z7P3-2	Glutaminase kidney isoform, mitochondrial	Gls	169;169	0.740751	0.938769	0.945346	-0.201727	0.651292	209.6	209.6	FITALK(1)STGLR	EGQEKIPVHKFITALKSTGLRTSDPRLKECM	427	1272;1273
D3Z7P3;D3Z7P4;D3Z7P3-2	Glutaminase kidney isoform, mitochondrial	Gls	325;142;325	NaN	0.565096	NaN	-0.823433	0	71.528	71.528	FNK(1)LFLNEDDKPHNPMVNAGAIVVTSLIK	VHRYVGKEPSGLRFNKLFLNEDDKPHNPMVN	428	1272;1273
D3Z7P3;D3Z7P4;D3Z7P3-2	Glutaminase kidney isoform, mitochondrial	Gls	284;101;284	0.913897	0.925311	1.06885	-0.0486105	0.242846	104.84	104.84	HSIGDTK(1)VPFCLQSCVKPLK	SVCTVDGQRHSIGDTKVPFCLQSCVKPLKYA	429	1272;1273
D3Z7P3;D3Z7P3-2	Glutaminase kidney isoform, mitochondrial	Gls	163;163	0.81802	1.11312	0.962496	-0.0634416	0.173878	113.93	42.095	IPVHK(1)FITALK	LFYTIAEGQEKIPVHKFITALKSTGLRTSDP	430	1272;1273
D3Z7U0;P97384	Annexin;Annexin A11	Anxa11	253;253	1.09437	1.14107	NaN	0.160247	0.926771	126.67	126.67	DLK(1)SELSGNFEK	LSFKTAYGKDLIKDLKSELSGNFEKTILALM	431	1276;3210
D3Z7X0		Acad12	535	0.897861	1.42991	NaN	0.180246	0.163491	186.16	103.55	LGDDQLK(1)VAK	FFGWAQTLRLGDDQLKVAKMELKNQSRLQEP	432	1277
D3Z7X0		Acad12	538	0.950354	1.36641	NaN	0.188465	0.219732	75.189	67.981	VAK(1)MELK	WAQTLRLGDDQLKVAKMELKNQSRLQEPAAR	433	1277
D3Z7X0		Acad12	542	NaN	1.08129	NaN	0.112756	0	64.42	64.42	MELK(1)NQSR	LRLGDDQLKVAKMELKNQSRLQEPAARRV__	434	1277
F6WV21;D6REV1;Q8BZ32	Putative Polycomb group protein ASXL2	Asxl2	1206;1206;1206	NaN	NaN	NaN	NaN	0	54.598	54.598	DFIPAAHK(1)QMTHAVR	SDEKSLPRDFIPAAHKQMTHAVRGKTVCSSP	435	1283
E0CXA9;Q6PEB6;E0CYJ0;G8JL35	MOB-like protein phocein	Mob4	134;155;123;113	1.0726	0.882341	0.913522	-0.0699903	0.297113	136.96	136.96	ESSVAK(1)LGSVCR	KYFPSRVSIKESSVAKLGSVCRRIYRIFSHA	436	1294
E0CXA9;Q6PEB6;E0CYJ0;G8JL35	MOB-like protein phocein	Mob4	119;140;108;98	0.929369	1.1505	1.12017	0.0867666	0.332635	161.35	161.35	HTLDGAACLLNSNK(1)YFPSR	TRHTLDGAACLLNSNKYFPSRVSIKESSVAK	437	1294
E0CYJ7;E0CXX6;Q3TV65;F7BJW2;B8JJA2;F7BQ76	MPN domain-containing protein	Mpnd	215;215;215;212;131;73	NaN	NaN	NaN	NaN	0	68.893	68.893	GSLEPEATPPGK(1)R	PPGKGSLEPEATPPGKRMDKVPVPIRYCMLG	438	1298
E0CXZ5		Samhd1	11	1.12431	0.911211	NaN	0.0174462	0.0328953	218.75	191.79	MQSAPLEQPAK(1)RPR	_____MQSAPLEQPAKRPRCDGSPRTPPSTP	439	1299
E0CY53;Q8BWG8-2;J3QNU6;Q8BWG8;E0CYB1	Beta-arrestin-1	Arrb1	54;17;17;17;17	NaN	1.306	NaN	0.385153	0	69.01	69.01	ASPNGK(1)LTVYLGK	GDKGTRVFKKASPNGKLTVYLGKRDFVDHID;RQQQGRVFKKASPNGKLTVYLGKRDFVDHID	440	1301;4842
E0CY53;Q8BWG8-2;J3QNU6;Q8BWG8;E0CYB1	Beta-arrestin-1	Arrb1	61;24;24;24;24	NaN	0.896756	NaN	-0.157213	0	65.038	65.038	LTVYLGK(1)R	FKKASPNGKLTVYLGKRDFVDHIDLVDPVDG	441	1301;4842
E0CZ78;P48453-2;P48453;G3X8U7;E9Q6P2;P63328-2;P63328;A0A2I3BPC5;P48455	Serine/threonine-protein phosphatase;Serine/threonine-protein phosphatase 2B catalytic subunit beta isoform;Serine/threonine-protein phosphatase 2B catalytic subunit alpha isoform;Serine/threonine-protein phosphatase 2B catalytic subunit gamma isoform	Ppp3cb;Ppp3ca;Ppp3cc	414;414;415;415;415;405;405;407;398	NaN	0.897669	0.90466	-0.150148	1.625	102.98	102.98	AIGK(1)MAR	AARKEIIRNKIRAIGKMARVFSVLREESESV;AARKEVIRNKIRAIGKMARVFSVLREESESV	442	1318;3091
E0CZE0;Q8VBW6	NEDD8-activating enzyme E1 regulatory subunit	Nae1	6;6	0.865297	1.11316	1.23518	0.0835494	0.194765	62.659	60.76	AQPGK(1)ILK	__________MAQPGKILKEQKYDRQLRLWG	443	1319
E9PV44;O35143	ATPase inhibitor, mitochondrial	Atpif1	20;52	NaN	1.14375	0.977438	0.0804217	0.216707	93.551	93.551	EK(1)AEEDRYFR	AGSIREAGGAFGKREKAEEDRYFREKTKEQL	444	1341
E9PV44;O35143	ATPase inhibitor, mitochondrial	Atpif1	71;103	0.945114	1.01499	1.10351	0.0273767	0.146946	180.49	163.84	IQQLK(1)NNH	LQKQIERHKKKIQQLKNNH____________	445	1341
Q61026;E9PV80;D3Z4F6	Nuclear receptor coactivator 2	Ncoa2	78;78;78	0.956032	NaN	NaN	-0.0648698	0	83.614	75.311	ETVK(1)QIR	FNFKPDKCAILKETVKQIRQIKEQEKAAAAN	446	1342
Q61026;E9PV80	Nuclear receptor coactivator 2	Ncoa2	640;640	0.980991	NaN	1.45042	0.25439	0.273413	135.16	98.353	GQTK(1)LLQLLTTK	RAEGHSRLHDSKGQTKLLQLLTTKSDQMEPS	447	1342
Q61026;E9PV80	Nuclear receptor coactivator 2	Ncoa2	785;785	0.995614	NaN	1.30835	0.190706	0.29208	143.46	102.73	TDPASNTK(1)LIAMK(1)TVK	DSKTDPASNTKLIAMKTVKEEVSFEPSDQPG	448	1342
Q61026;E9PV80	Nuclear receptor coactivator 2	Ncoa2	780;780	1.00577	NaN	1.24647	0.163073	0.315706	183.07	102.73	TDPASNTK(1)LIAMK(1)TVK	KLERLDSKTDPASNTKLIAMKTVKEEVSFEP	449	1342
E9PVX6;E9PVX6-2		Mki67	357;357	1.24371	1.01882	0.879643	0.0521822	0.123172	64.04	60.102	TVTPGK(1)LATR	EGESAQAVHKTVTPGKLATRNQAAVEAGDVA	450	1350
E9PW15;Q80U70	Polycomb protein Suz12	Suz12	272;295	NaN	0.838945	0.898748	-0.203682	0.81737	89.266	80.014	EDGEK(1)TFVAQMTVFDK	EELPARRKRNREDGEKTFVAQMTVFDKNRRL	451	1352
E9PW20;Q9CY57-5;Q9CY57-4;Q9CY57-3;Q9CY57-2;Q9CY57;D3YZA1;D3Z7T7	Chromatin target of PRMT1 protein	Chtop	70;45;45;70;45;70;70;70	1.17586	0.903046	0.788082	-0.0856659	0.178223	122.1	103.5	LAQQMENRPSVQAALK(1)LK	LAQQMENRPSVQAALKLKQKSLKQRLGKSNI	452	1353
E9PWW9		Rsf1	1340	NaN	0.828413	0.921419	-0.194824	0.621749	69.188	69.188	DSQPSALPSEQESSK(0.5)K(0.5)PYR	RDSQPSALPSEQESSKKPYRIESDEEEDFEN	453	1360
E9PWW9		Rsf1	1341	NaN	0.828413	0.980016	-0.150351	0.364526	69.188	53.278	DSQPSALPSEQESSK(0.162)K(0.838)PYR	DSQPSALPSEQESSKKPYRIESDEEEDFENK	454	1360
E9PWW9		Rsf1	1053	0.916942	1.16043	0.887767	-0.0273938	0.0742194	105.2	43.382	GK(1)DISTITGHR	EDDIKEADGGGVGRGKDISTITGHRGKDIST	455	1360
E9PYL2		Prr12	1214	NaN	NaN	NaN	NaN	0	77.058	75.854	LEPLK(1)PLK	GRKAEEMGGTRLEPLKPLKIKLSVPKAGEGL	456	1394
E9PZ26;G5E8P1		Brd1	418;418	1.0751	1.05179	0.966391	0.0426676	0.338266	113.41	87.181	ESSVK(1)TVR	DVEMKNGVCRKESSVKTVRSTSKVRKKAKKA	457	1402
E9PZ26;G5E8P1		Brd1	407;407	0.69988	0.875918	0.700235	-0.40668	1.19652	156.17	125.67	RPLNIYGDVEMK(1)NGVCR	GCTRRPLNIYGDVEMKNGVCRKESSVKTVRS	458	1402
E9PZ26;G5E8P1		Brd1	1034;903	1.03631	0.985028	NaN	0.0148454	0.122204	264.84	95.067	SELISCIENGNYAK(1)AAR	DRSELISCIENGNYAKAARIAAEVGQSNMWI	459	1402
E9PZF0;Q01768;Q5NC79;P15532;Q5NC80	Nucleoside diphosphate kinase;Nucleoside diphosphate kinase B;Nucleoside diphosphate kinase A	Gm20390;Nme2;Nme1	26;26;26;26;26	NaN	NaN	0.946588	-0.0791917	0	73.248	73.248	GLVGEIIK(1)R	IKPDGVQRGLVGEIIKRFEQKGFRLVGLKFL	460	1403;2426
E9PZF0;P15532;Q5NC80	Nucleoside diphosphate kinase;Nucleoside diphosphate kinase A	Gm20390;Nme1	85;85;85	0.337633	NaN	2.14521	-0.232678	0.050586	88.755	88.755	YMHSGPVVAMVWEGLNVVK(1)TGR	SGPVVAMVWEGLNVVKTGRVMLGETNPADSK	461	1403;2426
E9PZJ8	Activating signal cointegrator 1 complex subunit 3	Ascc3	573	1.25003	0.795368	0.729785	-0.154269	0.231102	193.23	193.23	ELTGDMQLSK(1)SEILR	LGIVVKELTGDMQLSKSEILRTQMLVTTPEK	462	1406
E9PZJ8;E9PZJ8-2	Activating signal cointegrator 1 complex subunit 3	Ascc3	1145;75	NaN	NaN	1.17765	0.235911	0	60.518	60.518	LEEK(1)NLTVDK	QFSVLPPHILTRLEEKNLTVDKLKDMRKDEI	463	1406
E9Q1G8;E9Q9F5;O55131	Septin-7	2024-09-07	208;208;207	NaN	1.28148	1.15653	0.283807	0.789458	104.79	101.95	ADTLTPEECQQFK(1)K	IAKADTLTPEECQQFKKQIMKEIQEHKIKIY	464	1424;2144
E9Q1G8;E9Q9F5;O55131	Septin-7	2024-09-07	219;219;218	0.970275	NaN	NaN	-0.0435346	0	65.246	65.246	EIQEHK(1)IK	CQQFKKQIMKEIQEHKIKIYEFPETDDEEEN	465	1424;2144
E9Q1G8;E9Q9F5;O55131	Septin-7	2024-09-07	186;186;185	NaN	1.02102	NaN	0.0300132	0	103.22	103.22	LHEK(1)VNIIPLIAK	GLKPLDIEFMKRLHEKVNIIPLIAKADTLTP	466	1424;2144
E9Q2A6;Q9QVP9;Q3UDE9	Protein-tyrosine kinase 2-beta	Ptk2b	564;564;564	NaN	1.01701	0.810559	-0.13934	0.258842	104.18	47.047	NILVASPECVK(1)LGDFGLSR	DIAVRNILVASPECVKLGDFGLSRYIEDEDY	467	1434
E9Q2M9;E9PV60		Wdfy4	3166;3007	1.15318	1.10118	1.42663	0.285761	0.882817	83.775	67.334	NQSK(1)LLVGDEK	ASPAVTALAITRNQSKLLVGDEKGRIFCWSA	468	1438
E9Q2W1;Q9Z104	SWI/SNF-related matrix-associated actin-dependent regulator of chromatin subfamily E member 1-related	Hmg20b	31;31	NaN	NaN	NaN	NaN	0	67.605	67.605	TPGQHGAFVVAVK(1)QER	GGKTPGQHGAFVVAVKQERSEGSRAGEKGPQ	469	1440
E9Q368		Gm17296	349	NaN	1.39283	1.20343	0.372585	0.755557	93.111	93.111	MFESENK(1)ILAK	SWHTCIYKRMFESENKILAKEGVIHFLELYD	470	1445
E9Q517;E9Q3V0;P28571-1;P28571-2;P28571	Transporter;Sodium- and chloride-dependent glycine transporter 1	Slc6a9	460;576;572;590;631	NaN	NaN	NaN	NaN	0	95.815	95.815	LK(1)NATKPSR	FQLCRTDGDTLLQRLKNATKPSRDWGPALLE	471	1456
E9Q3X0;Q9EQK5	Major vault protein	Mvp	754;745	NaN	1.61844	NaN	0.694606	0	73.067	73.067	IEGEGSVLQAK(1)LK	AEAARIEGEGSVLQAKLKAQALAIETEAELE	472	1457;6807
E9Q481;Q6P2K6;Q6P2K6-2;A0A1Y7VJG9	Serine/threonine-protein phosphatase 4 regulatory subunit 3A	Smek1	655;642;81;32	1.41089	0.920547	0.924001	0.0877109	0.148919	166.19	166.19	QDNPK(1)LDSMR	LKLRFEQQRERQDNPKLDSMRSILRNHRYRR	473	1460
E9Q4T0;E9QKG8;Q6PG16-3;Q6PG16-2;Q6PG16;D6RI36	Holliday junction recognition protein	Hjurp	62;62;62;62;62;62	NaN	0.853	NaN	-0.229382	0	67.032	58.917	VWGGK(1)LMK	TLTYETPQGLRVWGGKLMKKEDKEYTQNAEK	474	1464
E9Q5F4;P60710;E9Q1F2;G3UZ07;P63268;P62737;D3YZY0;A0A0U1RQ96;P63260;P68033;P68134;Q8BFZ3	Actin, cytoplasmic 1;Actin, cytoplasmic 1, N-terminally processed;Actin, gamma-enteric smooth muscle;Actin, aortic smooth muscle;Actin, cytoplasmic 2;Actin, cytoplasmic 2, N-terminally processed;Actin, alpha cardiac muscle 1;Actin, alpha skeletal muscle;Beta-actin-like protein 2	Actb;Actg1;Actg2;Acta2;Actc1;Acta1;Actbl2	191;191;111;248;192;193;192;119;191;193;193;192	1.36472	0.901695	NaN	0.14966	0.152108	132.76	120.77	DLTDYLMK(1)ILTER	LRLDLAGRDLTDYLMKILTERGYNFTTTAER;LRLDLAGRDLTDYLMKILTERGYSFTTTAER;MRLDLAGRDLTDYLMKILTERGYSFVTTAER	475	1474;2948;3033;3085;3096;4552
E9Q5F4;P60710;G3UZ07;E9Q606;V9GXQ2;P63268;P62737;D3YZY0;D3Z2K3;P63260;G3UYG0;P68033;P68134;A0A1D5RM20	Actin, cytoplasmic 1;Actin, cytoplasmic 1, N-terminally processed;Actin, gamma-enteric smooth muscle;Actin, aortic smooth muscle;Actin, cytoplasmic 2;Actin, cytoplasmic 2, N-terminally processed;Actin, alpha cardiac muscle 1;Actin, alpha skeletal muscle	Actb;Actg1;Gm17087;Actg2;Acta2;Actc1;Acta1	61;61;118;64;37;62;63;62;62;61;61;63;63;63	0.931508	0.859927	1.01291	-0.100524	0.555335	235.66	73.499	DSYVGDEAQSK(1)R	GMGQKDSYVGDEAQSKRGILTLKYPIEHGII;GMGQKDSYVGDEAQSKRGILTLKYPIEHGIV	476	1474;2948;3033;3085;3096
E9Q5F4;P60710;E9Q1F2;P63260	Actin, cytoplasmic 1;Actin, cytoplasmic 1, N-terminally processed;Actin, cytoplasmic 2;Actin, cytoplasmic 2, N-terminally processed	Actb;Actg1	215;215;135;215	0.725023	1.25137	1.1979	0.0400369	0.051278	172.8	110.03	EK(1)LCYVALDFEQEMATAASSSSLEK	FTTTAEREIVRDIKEKLCYVALDFEQEMATA	477	1474;2948;3085
E9Q5F4;P60710;G3UZ07;E9Q606;P63260;G3UYG0	Actin, cytoplasmic 1;Actin, cytoplasmic 1, N-terminally processed;Actin, cytoplasmic 2;Actin, cytoplasmic 2, N-terminally processed	Actb;Actg1	68;68;125;71;68;68	NaN	1.17044	1.15965	0.220371	1.71464	94.837	94.837	GILTLK(1)YPIEHGIVTNWDDMEK	YVGDEAQSKRGILTLKYPIEHGIVTNWDDME	478	1474;2948;3085
E9Q5F4;P60710;G3UZ07;E9Q606;P63260;G3UYG0	Actin, cytoplasmic 1;Actin, cytoplasmic 1, N-terminally processed;Actin, cytoplasmic 2;Actin, cytoplasmic 2, N-terminally processed	Actb;Actg1	113;113;170;116;113;113	1.12933	0.847878	0.948562	-0.0462617	0.132158	82.265	77.969	VAPEEHPVLLTEAPLNPK(1)ANR	PEEHPVLLTEAPLNPKANREKMTQIMFETFN	479	1474;2948;3085
E9Q5F6;Q5SX22;P0CG49;P0CG50;P62983;A0A0A6YW67	Polyubiquitin-B;Ubiquitin;Polyubiquitin-C;Ubiquitin;Ubiquitin-related 1;Ubiquitin-related 2;Ubiquitin-40S ribosomal protein S27a;Ubiquitin;40S ribosomal protein S27a	Ubc;Ubb;Rps27a;Gm8797	6;6;6;6;6;6	0.763282	1.11625	1.28482	0.0435045	0.0633979	84.17	83	MQIFVK(1)TLTGK	__________MQIFVKTLTGKTITLEVEPSD	480	1475;3065
E9Q5J9;P21107-2;D3Z2H9		Tpm3;Tpm3-rs7	260;223;223	NaN	0.805315	0.916529	-0.219062	0.591148	93.649	93.649	TIDDLEDK(1)LK	RSVAKLEKTIDDLEDKLKCTKEEHLCTQRML	483	1477;2488
E9Q5J9;E9Q7Q3;D3Z6I8;G5E8R2;E9Q453;E9Q456;G5E8R1;E9Q455;G5E8R0;E9Q450;E9Q448;Q8BP43;P58771-2;F8WID5;B7ZNL3;E9Q454;E9Q452;Q8BSH3;P58771;P21107-2;D3Z2H9	Tropomyosin alpha-1 chain	Tpm3;Tpm1;Tpm3-rs7	218;181;181;181;181;181;181;181;181;217;217;217;217;259;217;217;217;217;217;181;181	1.19339	NaN	NaN	0.255066	0	44.426	44.426	YSQK(0.593)EDK(0.407)YEEEIK	NNLKSLEAQAEKYSQKEDKYEEEIKILTDKL;QNLKCLSAAEEKYSQKEDKYEEEIKILTDKL;QTLKALMAAEDKYSQKEDKYEEEIKVLSDKL	484	1477;1509;1887;2488
E9Q5J9;E9Q7Q3;D3Z6I8;G5E8R2;E9Q453;E9Q456;G5E8R1;E9Q455;G5E8R0;E9Q450;E9Q448;Q8BP43;P58771-2;F8WID5;B7ZNL3;E9Q454;E9Q452;Q8BSH3;P58771;P21107-2;D3Z2H9	Tropomyosin alpha-1 chain	Tpm3;Tpm1;Tpm3-rs7	221;184;184;184;184;184;184;184;184;220;220;220;220;262;220;220;220;220;220;184;184	0.913789	0.964539	1.08617	-0.020968	0.095496	131.37	119.39	YSQKEDK(1)YEEEIK	KALMAAEDKYSQKEDKYEEEIKVLSDKLKEA;KCLSAAEEKYSQKEDKYEEEIKILTDKLKEA;KSLEAQAEKYSQKEDKYEEEIKILTDKLKEA	485	1477;1509;1887;2488
E9Q604;G5E8F1;E9Q5K8;Q3U1U4;P05555;A0A0R4J1B4;P05555-2	Integrin alpha-M	Itgam	915;916;916;915;915;798;798	0.642316	1.01723	1.12221	-0.149216	0.215628	71.349	60.518	TK(1)FQLELPVK	AIVASENNMSRTHKTKFQLELPVKYAIYMIV	486	1480
Q3UIX4;F6RDI8;E9Q6E5		Srsf11	452;476;487	1.01719	0.776816	0.972416	-0.126708	0.395056	93.716	91.855	ECSVEK(1)GVGDLR	PTEAVSPKTKECSVEKGVGDLRESKVNGDDH	487	1488
E9Q7E2		Arid2	1235	NaN	1.13731	NaN	0.18563	0	86.472	86.472	GDK(1)IICQK	GQSACTTAPLPFKGDKIICQKEEEAKEATGL	488	1502
E9Q7G0;F6ZQA3		Numa1	2040;687	NaN	0.841858	0.887338	-0.210398	0.944559	73.26	73.26	K(1)LGNSLLR	DRRQSMAFSILNTPKKLGNSLLRRGASKKTP	489	1505;1690
E9Q7G0;F6ZQA3		Numa1	1553;200	0.93917	1.15413	1.18195	0.119146	0.425611	114.54	86.086	VQQQK(1)LK	KKLTEHDQASKVQQQKLKAFQAQRGESQQEV	490	1505;1690
E9Q7Q3;D3Z6I8;P21107-2;D3Z2H9		Tpm3;Tpm3-rs7	11;11;11;11	1.02643	0.893527	0.770083	-0.167231	0.526955	93.649	63.076	AGTTTIEAVK(1)R	_____MAGTTTIEAVKRKIQVLQQQADDAEE	491	1509;2488
E9Q9V3;F8VQL9;E9PY55;E9Q701;Q9WU42;Q9WU42-2;F6Z4B2	Nuclear receptor corepressor 2	Ncor2	1780;1955;1916;1921;1920;1701;1000	1.41345	NaN	NaN	0.49922	0	53.3	53.3	VDAGHAFLTK(1)PPAR	RPERPRVDAGHAFLTKPPAREPASSPSKSSE	492	1533
E9QAS4;E9QAS5;Q6PDQ2	Chromodomain-helicase-DNA-binding protein 4	Chd4	297;304;297	NaN	0.978824	1.05428	0.0226916	0.127888	126.28	92.47	LGGFGSK(1)R	KKVAPLKIKLGGFGSKRKRSSSEDDDLDVES	493	1543
E9QKL0;Q99NG0	Helicase ARIP4	Rad54l2	414;413	NaN	NaN	1.12537	0.170393	0	169.12	108.57	K(1)SLATSRPK	VLLMGYEMYRLLTLKKSLATSRPKKTKKRSH	494	1569
P0DOV2;E9QKL6;P0DOV1;P0DOV1-2;Q8CGE8	Interferon-activable protein 205-A	Ifi204;Ifi205a	210;210;210;208;189	1.13302	0.94354	1.14273	0.0962698	0.400884	190.96	105.4	NQK(1)SQPQNQNIPR	SSSSASSNILSAKNQKSQPQNQNIPRGAVLH;SSSSASSNIPSAKNQKSQPQNQNIPRGAVLH	495	1570;2351
P0DOV2;E9QKL6		Ifi204	155;155	1.08299	0.990625	NaN	0.0507137	0.24043	70.942	65.5	TSTAQAGTSTAQK(1)R	QARTSTAQAGTSTAQKRKIMREEETGVKKSK	496	1570
E9QLL2;Q8BZ98-2;Q8BZ98;G3X9G4;P39054;F8WIV5;P39054-2;Q3TCR7	Dynamin-3;Dynamin-2	Dnm3;Dnm2	257;257;257;257;257;257;257;257	NaN	0.836848	0.8014	-0.288184	1.16303	76.282	76.282	K(1)FFLSHPAYR	IDGKKDIKAAMLAERKFFLSHPAYRHIADRM;IEGKKDIRAALAAERKFFLSHPAYRHMADRM	497	1578;1840;2669;2670;3393
E9QME5;E9QP19;Q99PP7-2;Q99PP7;A0A0G2JE09	E3 ubiquitin-protein ligase TRIM33	Trim33	782;782;784;784;353	1.05218	0.884889	0.942535	-0.0628092	0.318573	132.32	79.148	SAHSFK(1)SDQVK	CGSSGRTAEKSAHSFKSDQVKVKQEPGTEEE	498	1589
E9QME5;E9QP19;Q99PP7-2;Q99PP7;A0A0G2JE09	E3 ubiquitin-protein ligase TRIM33	Trim33	776;776;778;778;347	1.13383	0.976093	1.12245	0.104317	0.563273	179.2	116.52	TAEK(1)SAHSFK	TGSRGSCGSSGRTAEKSAHSFKSDQVKVKQE	499	1589
E9QMK9;Q8BH86;Q8BH86-2	UPF0317 protein C14orf159 homolog, mitochondrial	9030617O03Rik	121;91;91	0.971091	1.0195	1.0928	0.0378573	0.280842	133.55	119.27	TICPQLQK(1)YK	LSAVSDIRTICPQLQKYKFGTCTGILTSLEE	500	1592
E9QNP0		Kxd1	192	NaN	1.29963	1.23518	0.341407	1.1665	125.83	100.57	QLAQK(1)YNCDK	LRGGIIEPSLRQLAQKYNCDKMICRKCYARL	501	1603
E9QNP0		Kxd1	197	NaN	0.937899	0.982298	-0.0591313	0.485397	79.906	79.906	YNCDK(1)MICR	IEPSLRQLAQKYNCDKMICRKCYARLHPRAV	502	1603
E9QP01;Q924A2-2;E9Q6T8;Q924A2	Protein capicua homolog	Cic	686;686;686;1593	NaN	0.934798	0.816578	-0.194806	0.529434	88.001	88.001	PAATMVTNVVRPVSSTPVPIASK(1)PFPTSGR	NVVRPVSSTPVPIASKPFPTSGRAEASSNDI	503	1608;5812
E9QPA1;Q69ZJ7	RAB6A-GEF complex partner protein 1	Ric1	524;524	NaN	0.891913	1.38704	0.153494	0.14623	69.716	55.314	FGFAHYSLLTK(1)K	AVAGKFGFAHYSLLTKKWKLFGNITQEQNMI	504	1613
Q6A026;E9QPI5;A0A0J9YV33	Sister chromatid cohesion protein PDS5 homolog A	Pds5a	1210;1210;94	NaN	1.07457	1.09549	0.117671	1.12558	132.76	124.6	IISVTPVK(1)NIDTVK	ENEENPVRIISVTPVKNIDTVKNKEINSDQS	505	1615
Q6A026;E9QPI5;A0A0J9YV33	Sister chromatid cohesion protein PDS5 homolog A	Pds5a	1145;1145;29	1.25347	0.785428	0.960996	-0.0266405	0.0438405	115.76	115.76	PKPTGVLGTVNK(1)PLSATGR	LTGKPKPTGVLGTVNKPLSATGRKPYVRSAG	506	1615
Q6A026;E9QPI5	Sister chromatid cohesion protein PDS5 homolog A	Pds5a	1265;1265	1.00967	NaN	NaN	0.0138777	0	81.865	81.865	VDESGPPAPSK(1)PR	KPDEKVDESGPPAPSKPRRGRRPKSESQGNA	507	1615
Q6DIC0;H3BLH0;F2Z4A9;H3BJK2;E9QAB8	Probable global transcription activator SNF2L2	Smarca2	436;442;442;442;442	NaN	1.17435	NaN	0.231861	0	83.753	83.753	MTEK(1)LEK	KRSKRQTLREARMTEKLEKQQKIEQERKRRQ	508	1622
F6QL70;Q5M8M8;P47915;W4VSN7;A0A1L1SS27;A0A1L1SUN1	60S ribosomal protein L29	Gm17669;Rpl29;Gm3550	101;101;101;101;101;67	0.966259	0.997875	0.855461	-0.0926041	0.516381	101.54	78.516	LAFIAHPK(1)LGK	PKGPKLKRLAFIAHPKLGKRIRSYMAKGQRL	509	1631
F6R9G0		Ep400	215	NaN	0.911241	0.852304	-0.182327	0.783474	131.11	47.088	HQPTSTSSTAAGPAHPSK(1)LR	PTSTSSTAAGPAHPSKLRAQTAVQASTPGPP	510	1635
F6RJ39;Q9JIX8-4;Q9JIX8	Apoptotic chromatin condensation inducer in the nucleus	Acin1	494;508;548	NaN	1.77109	1.22255	0.557269	0.545476	93.429	72.485	GITEEPMK(1)K	VEEFAPAKGITEEPMKKQSLEQKEGRRASHA	511	1638;6917
F6RP11;Q9WTP7	GTP:AMP phosphotransferase AK3, mitochondrial	Ak3	48;171	1.21281	0.755575	NaN	-0.0629975	0.0536368	76.1	76.1	EDDKPETVIK(1)R	EPLIQREDDKPETVIKRLKAYEAQTEPVLQY	512	1641;7161
F6RPJ9;Q9JHR7	Insulin-degrading enzyme	Ide	160;192	0.823368	1.48556	0.912293	0.0527279	0.0657808	150.29	150.29	EVNAVDSEHEK(1)NVMNDAWR	SCKDREVNAVDSEHEKNVMNDAWRLFQLEKA	513	1642
F6TB64;Q80WC1-2;Q80WC1-3;Q80WC1;Q80WC1-4	Ubinuclein-2	Ubn2	614;765;781;765;767	NaN	1.06721	NaN	0.0938447	0	52.255	52.255	LNVPTTK(1)PR	NKGPSVGSRLNVPTTKPRPGLREEKLASIMS	514	1651
F6TB64;Q80WC1-2;Q80WC1-3;Q80WC1;Q80WC1-4;F6UTU1	Ubinuclein-2	Ubn2	965;1116;1132;1116;1118;235	NaN	1.09702	1.01606	0.0782919	0.407259	191.49	170.56	TLQAPSK(1)LTNSSSTGTAGK	RTSGLPTTKTLQAPSKLTNSSSTGTAGKNSL	515	1651
F6TB64;Q80WC1-2;Q80WC1-3;Q80WC1;Q80WC1-4;F6UTU1	Ubinuclein-2	Ubn2	793;944;960;944;946;63	NaN	0.915491	0.960489	-0.0927707	0.64333	138.54	136.75	TSDK(1)PLMYR	NPQLSCSSQLLKTSDKPLMYRLPLSTPSPGN	516	1651
F6TB64;Q80WC1-2;Q80WC1-3;Q80WC1;Q80WC1-4	Ubinuclein-2	Ubn2	503;671;670;671;673	NaN	NaN	1.02958	0.0420588	0	65.252	57.177	VIPASK(1)PK	HLTSAPAKKKVIPASKPKVKAVLVKTLPVRS	517	1651
F6TVP2;Q60710-2;Q60710;E9PYG9	Deoxynucleoside triphosphate triphosphohydrolase SAMHD1	Samhd1	316;336;336;336	NaN	0.948433	NaN	-0.076382	0	53.683	53.683	SFLYEIVSNK(1)R	GRPATKSFLYEIVSNKRNGIDVDKWDYFARD	518	1654;3837
F6TVP2;Q60710-2;Q60710;E9PYG9	Deoxynucleoside triphosphate triphosphohydrolase SAMHD1	Samhd1	545;565;565;565	NaN	1.39662	NaN	0.481935	0	59.067	59.067	VHFYCK(1)SNSK	GMEDKNPIDRVHFYCKSNSKQAVRINKEQVS	519	1654;3837
F6UY95;Q6T264	Mastermind-like protein 1	Maml1	327;412	NaN	NaN	NaN	NaN	0	225.84	225.84	ALTSVVLPSQGPGGASELSSAHQLQQIAAK(1)QK	ASELSSAHQLQQIAAKQKREQMLQNPQQAAP	520	1660
F6UY95;Q6T264	Mastermind-like protein 1	Maml1	110;195	NaN	NaN	NaN	NaN	0	105.86	93.111	HSLGLDPINK(1)K	LQTAGKHSLGLDPINKKCLADSGIHLNGGSN	521	1660
G3UZB0;F6V0H0;Q99L02	PAXIP1-associated glutamate-rich protein 1A	Pagr1b;Pagr1a	40;57;202	NaN	NaN	NaN	NaN	0	107.21	107.21	LDK(1)VLSDMK	PGSSARSQKREARLDKVLSDMKRHKKLEEQI	522	1662
F6VIG0;Q91YQ7	Protein RMD5 homolog B	Rmnd5b	165;373	NaN	NaN	NaN	NaN	0	102.71	102.71	LINGGK(1)LK	HVISRDALNKLINGGKLKCPYCPMEQNPADG	523	1666
F6YY69;F6VW30;P68254-2;P68254;O70456	14-3-3 protein theta;14-3-3 protein sigma	Ywhaq;Sfn	53;69;11;11;11	NaN	0.98785	0.915314	-0.0726488	0.384465	128.38	107.57	AK(1)LAEQAER	_____MERASLIQKAKLAEQAERYEDMAAFM;SPSLAMEKTELIQKAKLAEQAERYDDMATCM	524	1668;2181
F6YY69;F6VW30;P68254-2;P68254	14-3-3 protein theta	Ywhaq	127;143;85;85	NaN	0.828041	0.852233	-0.251453	1.28005	63.565	63.565	EK(1)VESELR	DTSDKKLQLIKDYREKVESELRSICTTVLEL	525	1668
F6WR04;O70370	Cathepsin S	Ctss	133;132	NaN	1.46185	1.041	0.302881	0.363635	66.27	66.27	EK(1)GCVTEVK	SYSNRTLPDTVDWREKGCVTEVKYQGSCGAC	526	1673
F6YVP7;P62270;A0A1Y7VKY1	40S ribosomal protein S18	Gm10260;Rps18	94;94;94	0.992578	0.9873	NaN	-0.0145934	0.785002	206.69	206.69	DGK(1)YSQVLANGLDNK	IPDWFLNRQKDVKDGKYSQVLANGLDNKLRE	527	1681
F6YWB5;Q5F285	Transmembrane protein 256	Tmem256	35;43	1.31861	0.855672	NaN	0.0870722	0.0826461	89.123	89.123	ELFDK(1)ANK	HGAQFPDAYGKELFDKANKHHFLHSLALLGV;RGAQFPDAYGKELFDKANKHHFLHSLALLGV	528	1682;3740
F6ZBY9;Q62441	Transducin-like enhancer protein 4	Tle4	237;237	NaN	NaN	NaN	NaN	0	73.985	69.825	TEEK(1)EIAAR	STDYSSESKKQKTEEKEIAARYDSDGEKSDD	529	1684
F6ZDS4;Q7M739	Nucleoprotein TPR	Tpr	523;449	1.00214	0.98782	1.33416	0.133779	0.353185	99.973	99.973	AQK(1)AVASLSAK	APILKRQREEYERAQKAVASLSAKLEQAMKE	530	1686;4357
F6ZDS4;Q7M739	Nucleoprotein TPR	Tpr	531;457	1.03666	0.961165	0.843114	-0.0837989	0.359034	249.23	183.33	AVASLSAK(1)LEQAMK	EEYERAQKAVASLSAKLEQAMKEIQRLQEDT	531	1686;4357
F6ZDS4;Q7M739	Nucleoprotein TPR	Tpr	797;723	NaN	0.623006	0.666641	-0.633849	1.31026	98.04	80.763	ISTQLDFASK(1)R	RSQNTKISTQLDFASKRYEMLQDNVEGYRRE	532	1686;4357
F6ZDS4;Q7M739	Nucleoprotein TPR	Tpr	822;748	0.982665	1.10258	1.01224	0.0444031	0.331011	209.97	141.48	NQK(1)LTATTQK	EGYRREITSLQERNQKLTATTQKQEQIINTM	533	1686;4357
F6ZDS4;Q7M739	Nucleoprotein TPR	Tpr	787;713	1.02068	1.74895	1.00351	0.280356	0.399777	194.7	166.38	SQNTK(1)ISTQLDFASK	EKLQEQVTDLRSQNTKISTQLDFASKRYEML	534	1686;4357
F7BJB9		Morc3	558	0.756932	1.08203	0.984321	-0.103606	0.243462	97.463	97.463	LGVHSSILNAK(1)TR	SMKRKLGVHSSILNAKTRRLSNPPVENSSYK	535	1697
F8VPQ2		Arid4a	870	0.887876	0.797006	1.13122	-0.107009	0.261133	101.64	79.906	ILGQQSPEK(1)K	EKKLKRKILGQQSPEKKLRLDNGMEMTTGVS	536	1712
F8VPR5;P45481;A0A0U1RQB6	CREB-binding protein	Crebbp	1584;1584;1546	0.993129	1.14733	0.953341	0.0397988	0.172637	109.75	77.681	EESTAASETPEGSQGDSK(1)NAK(1)K(1)K	STAASETPEGSQGDSKNAKKKNNKKTNKNKS	537	1713
F8VPR5;P45481;A0A0U1RQB6	CREB-binding protein	Crebbp	1587;1587;1549	0.993129	1.14733	0.953341	0.0397988	0.172637	109.75	77.681	EESTAASETPEGSQGDSK(1)NAK(1)K(1)K	ASETPEGSQGDSKNAKKKNNKKTNKNKSSIS	538	1713
F8VPR5;P45481;A0A0U1RQB6	CREB-binding protein	Crebbp	1588;1588;1550	0.993129	1.14733	0.953341	0.0397988	0.172637	109.75	77.681	EESTAASETPEGSQGDSK(1)NAK(1)K(1)K	SETPEGSQGDSKNAKKKNNKKTNKNKSSISR	539	1713
F8VPR5;P45481;A0A0U1RQB6	CREB-binding protein	Crebbp	1593;1593;1555	1.056	0.904176	0.927679	-0.0583393	0.311123	174.84	108.98	NNK(1)K(1)TNK(1)NK	GSQGDSKNAKKKNNKKTNKNKSSISRANKKK	540	1713
F8VPR5;P45481;A0A0U1RQB6	CREB-binding protein	Crebbp	1596;1596;1558	1.07893	1.01896	0.913918	0.00228143	0.0100891	185.08	185.08	TNK(1)NK(1)SSISR	GDSKNAKKKNNKKTNKNKSSISRANKKKPSM	541	1713
F8VPR5;P45481;A0A0U1RQB6	CREB-binding protein	Crebbp	1598;1598;1560	1.08643	1.01159	0.897674	-0.00650462	0.0255676	185.08	185.08	TNK(1)NK(1)SSISR	SKNAKKKNNKKTNKNKSSISRANKKKPSMPN	542	1713
F8VPR5;P45481;A0A0U1RQB6;A0A0U1RPL2	CREB-binding protein	Crebbp	1217;1217;1179;753	1.40453	0.81998	0.908111	0.0215642	0.0286837	197.85	197.85	KYEFSPQTLCCYGK(1)QLCTIPR	GRKYEFSPQTLCCYGKQLCTIPRDAAYYSYQ	543	1713
F8VPR5;P45481;A0A0U1RQB6	CREB-binding protein	Crebbp	1628;1628;1590	1.05503	0.96538	1.0082	0.0127448	0.117323	118.74	117.04	LYATMEK(1)HK	NVSNDLSQKLYATMEKHKEVFFVIHLHAGPV	544	1713
F8VPR5;P45481;A0A0U1RQB6	CREB-binding protein	Crebbp	1745;1745;1707	1.22769	1.20426	1.26573	0.301357	2.32061	163.23	90.397	SHTHK(1)MVK(1)WGLGLDDEGSSQGEPQSK	CINCYNTKSHTHKMVKWGLGLDDEGSSQGEP	545	1713
F8VPR5;P45481;A0A0U1RQB6	CREB-binding protein	Crebbp	1592;1592;1554	1.01955	1.11585	1.1326	0.121904	0.907555	108.98	108.98	NNK(1)K(1)TNK(1)NK	EGSQGDSKNAKKKNNKKTNKNKSSISRANKK	546	1713
F8VPR5;P45481;A0A0U1RQB6	CREB-binding protein	Crebbp	1742;1742;1704	1.15659	1.00357	1.02218	0.082222	0.482479	137.9	90.397	SHTHK(1)MVK(1)WGLGLDDEGSSQGEPQSK	YDLCINCYNTKSHTHKMVKWGLGLDDEGSSQ	547	1713
F8VPZ9		Gltscr1	1067	NaN	NaN	NaN	NaN	0	142.38	131.35	ATVSGPGK(1)PPAIQYDSK	LPTLSVAKATVSGPGKPPAIQYDSKLCSLKK	548	1717
F8VPZ9		Gltscr1	1076	NaN	NaN	NaN	NaN	0	115.55	115.55	ATVSGPGKPPAIQYDSK(1)LCSLK	TVSGPGKPPAIQYDSKLCSLKKQPLLQPSKE	549	1717
Q8VDD9;F8VQ93	PH-interacting protein	Phip	6;6	1.47393	0.587935	NaN	-0.103302	0.0449883	88.029	88.029	K(1)GLSELR	__________MSRERKGLSELRSELYFLIAR	550	1724
Q8VDD9;F8VQ93	PH-interacting protein	Phip	1736;1736	1.64619	0.738714	1.07292	0.127921	0.131601	94.01	94.01	THNLDSELIVPTNVK(1)VLR	KTHNLDSELIVPTNVKVLRRSNRKKTDDPID	551	1724
F8WHB7;J3QPR7;A2CF65;P49300	C-type lectin domain family 10 member A	Clec10a	131;131;93;130	1.03248	1.03938	0.988405	0.0283407	0.469733	135.43	135.43	VTSLESTVEK(1)R	RDLSQKVTSLESTVEKREQALKTDLSDLTDH	552	1740;2765
F8WHU5;Q4VA53-3;Q4VA53	Sister chromatid cohesion protein PDS5 homolog B	Pds5b	1242;1242;1240	1.21941	0.829108	1.43026	0.177364	0.278319	89.55	89.55	LVQEQK(1)PK	EKLGMDDLTKLVQEQKPKGSQRGRKRGRTAS	553	1743
F8WI22;A0A087WRN1;A0A087WQA0;Q8K019-3;Q8K019-2;Q8K019	Bcl-2-associated transcription factor 1	Bclaf1	443;156;443;441;441;443	0.988526	0.896853	0.883228	-0.117616	0.832704	104.11	81.381	VSLK(1)GNR	NTEEEGPKYKSKVSLKGNRESDGFREEKNYK	554	1747;5158
F8WI37;Q8BRH4	Histone-lysine N-methyltransferase;Histone-lysine N-methyltransferase 2C	Kmt2c	1829;1828	NaN	NaN	NaN	NaN	0	49.001	49.001	DLFSK(0.999)HLPGTPASTPSDGVFVK(0.001)PQPPPPPSTPSR	GNVSPAQTFHKDLFSKHLPGTPASTPSDGVF	555	1749
F8WI37;Q8BRH4	Histone-lysine N-methyltransferase;Histone-lysine N-methyltransferase 2C	Kmt2c	2797;2796	NaN	NaN	1.08087	0.112192	0	185.59	124.86	TRDQGDK(1)TMVLEDK	NQCASVEPKTRDQGDKTMVLEDKDLPQRKSS	556	1749
F8WI37;Q8BRH4	Histone-lysine N-methyltransferase;Histone-lysine N-methyltransferase 2C	Kmt2c	2006;2005	NaN	NaN	0.98057	-0.0283071	0	146.78	146.78	GPLTTGTSDHFTK(1)PSPR	STKGPLTTGTSDHFTKPSPRTDAFQRQRLPD	557	1749
F8WI37;Q8BRH4;Q8BRH4-2;G3UZC8	Histone-lysine N-methyltransferase;Histone-lysine N-methyltransferase 2C	Kmt2c	1762;1761;1686;1687	NaN	NaN	1.29519	0.373159	0	173.32	142	IEATQK(1)LEQVK	MRQKSKQQAKIEATQKLEQVKNEQQQQQQQQ	558	1749
F8WI37;Q8BRH4;Q8BRH4-2;G3UY45	Histone-lysine N-methyltransferase;Histone-lysine N-methyltransferase 2C	Kmt2c	3099;3098;1733;18	NaN	NaN	1.33626	0.418202	0	75.854	74.127	MVALK(1)GINK	DAITDPIMKAKMVALKGINKVMAQNSLGMPP	559	1749
F8WI37;Q8BRH4;Q8BRH4-2;G3UZC8	Histone-lysine N-methyltransferase;Histone-lysine N-methyltransferase 2C	Kmt2c	1756;1755;1680;1681	NaN	NaN	1.36217	0.445912	0	54.066	49.06	QQAK(1)IEATQK	WKFRQQMRQKSKQQAKIEATQKLEQVKNEQQ	560	1749
F8WIT2;P14824	Annexin;Annexin A6	Anxa6	3;3	NaN	0.715258	0.699162	-0.499883	1.6798	94.302	90.657	AK(1)IAQGAMYR	_____________MAKIAQGAMYRGSVHDFP	561	1756;2418
F8WIT2;P14824	Annexin;Annexin A6	Anxa6	75;75	0.702252	0.833281	NaN	-0.386532	0.706107	125.22	125.22	DLIEDLK(1)YELTGK	QNYKSLYGKDLIEDLKYELTGKFERLIVNLM	562	1756;2418
F8WIT2;P14824	Annexin;Annexin A6	Anxa6	418;418	0.903573	0.983198	1.20919	0.0344378	0.0922773	208.95	86.378	DLMADLK(1)SEISGDLAR	QTFKSHFGRDLMADLKSEISGDLARLILGLM	563	1756;2418
F8WIT2;P14824	Annexin;Annexin A6	Anxa6	614;620	1.12917	1.04604	1.08013	0.117135	1.17306	176.38	105.2	GAGTDEK(1)TLTR	ADKLYKSMKGAGTDEKTLTRVMVSRSEIDLL	564	1756;2418
F8WIT2;P14824	Annexin;Annexin A6	Anxa6	40;40	0.951637	0.966365	NaN	-0.0604383	0.937766	64.55	64.55	GFGSDK(1)ESILELITSR	DAEALYTAMKGFGSDKESILELITSRSNKQR	565	1756;2418
F8WIT2;P14824	Annexin;Annexin A6	Anxa6	442;442	0.860632	1.25552	1.37402	0.19005	0.342004	79.837	79.837	LILGLMMPPAHYDAK(1)QLK	RLILGLMMPPAHYDAKQLKKAMEGAGTDEKT	566	1756;2418
F8WIT2;P14824	Annexin;Annexin A6	Anxa6	406;406	0.805307	1.07906	1.11847	-0.0136965	0.0289063	50.978	49.418	QTFK(1)SHFGR	THRSNAQRQQIRQTFKSHFGRDLMADLKSEI	567	1756;2418
F8WIT2;P14824	Annexin;Annexin A6	Anxa6	299;299	0.998813	NaN	NaN	-0.00171414	0	99.752	99.752	TKYEK(1)SLYSMIK	LDMLDIREIFRTKYEKSLYSMIKNDTSGEYK	568	1756;2418
O08550;F8WJ40;F6W623	Histone-lysine N-methyltransferase 2B;Histone-lysine N-methyltransferase	Kmt2b	2294;2303;1595	0.596716	1.17428	0.898545	-0.22248	0.287831	102.06	93.111	SPPVPPPNK(1)TPR	VSTFSGRSPPVPPPNKTPRLDEDGESLEDAH	569	1761
F8WJK8;Q99L47;E9Q1V0	Hsc70-interacting protein	St13	143;152;115	NaN	0.883682	0.918445	-0.150568	0.934175	114.19	80.462	LAILYAK(1)R	TDAIKLNPRLAILYAKRASVFVKLQKPNAAI	570	1770
F8WJK8;Q99L47	Hsc70-interacting protein	St13	353;362	1.27004	1.52609	0.60238	0.0744893	0.0591848	119.16	105.86	VMNLISK(1)LSAK	MSKYQSNPKVMNLISKLSAKFGGQS______	571	1770
G3UVU2;D3YW09		Sf3a2	101;101	NaN	NaN	1.20346	0.267185	0	45.908	45.908	EAPAQPAPEK(1)VK	AAKEAKEAPAQPAPEKVKVEVKKFVKIGRPG	572	1771
G3UVV4;P17710-3;P17710-4;P17710;P17710-2	Hexokinase;Hexokinase-1	Hk1	428;429;433;485;456	0.995811	0.839162	NaN	-0.129517	0.314471	86.872	86.872	RFHK(1)TLR	GSLYKMHPQYSRRFHKTLRRLVPDSDVRFLL	573	1773
G3UVV4;P17710-3;P17710-4;P17710;P17710-2	Hexokinase;Hexokinase-1	Hk1	827;828;832;884;855	NaN	NaN	1.12981	0.176075	0	80.438	80.438	TVCGVVSK(1)R	CDDSILVKTVCGVVSKRAAQLCGAGMAAVVE	574	1773
G3UWD2;Q3UM65;G3X9W7;A0A087WR05		Runx1	43;57;43;57	0.96358	0.914559	1.03737	-0.0431466	0.301709	145.52	122.93	MSEALPLGAPDGGAALASK(1)LR	ALPLGAPDGGAALASKLRSGDRSMVEVLADH	575	1776
G3UWD2;Q3UM65;G3X9W7;A0A087WR05		Runx1	24;38;24;38	1.05218	0.856005	0.828442	-0.140819	0.492106	113.65	50.322	RFTPPSTALSPGK(1)MSEALPLGAPDGGAALASK	TSRRFTPPSTALSPGKMSEALPLGAPDGGAA	576	1776
G3UZ60;G3UWI9;G3UWX9;Q9Z172	Small ubiquitin-related modifier 3	Sumo3	5;5;5;5	NaN	1.09922	0.778457	-0.112418	0.136725	51.066	51.066	SEEK(0.99)PK(0.01)EGVK	___________MSEEKPKEGVKTENDHINLK	577	1780
G3UWQ7;G3XA79;G3UY19;G3UW86;Q99K43;G3UYX6;G3UXB1;G3UYZ3;G3UZL8	Protein regulator of cytokinesis 1	Prc1	534;493;534;534;531;164;97;73;17	0.901425	1.18486	1.24657	0.137651	0.353326	86.624	86.624	SVVTSLCSGK(1)K	PPSGSKSVVTSLCSGKKTPRAAQLRANKENL	578	1781
Q3TTF6;H3BKU1;G3UWS4;Q7TNP2;H3BLQ0;H3BLE7;Q76MZ3	Serine/threonine-protein phosphatase 2A 65 kDa regulatory subunit A beta isoform;Serine/threonine-protein phosphatase 2A 65 kDa regulatory subunit A alpha isoform	Ppp2r1b;Ppp2r1a	200;200;200;200;200;136;188	NaN	1.23338	1.51119	0.449153	0.69731	90.15	78.556	AAASK(1)LGEFAK	LCSDDTPMVRRAAASKLGEFAKVLELDNVKS;LCSDDTPMVRRAAASKLGEFAKVLELDSVKT	579	1782;4330
G3UWZ0;O88379	Bromodomain adjacent to zinc finger domain protein 1A	Baz1a	1548;1551	1.32931	1.08166	0.958543	0.154278	0.421263	124.18	123.19	LGLHVSPSTVDQVSTPLAAK(1)K	VSPSTVDQVSTPLAAKKSRI___________	580	1784
G3UWZ0;O88379	Bromodomain adjacent to zinc finger domain protein 1A	Baz1a	752;755	1.02018	1.05851	1.0367	0.0542812	1.14301	109.42	90.15	VGQTAVK(1)QCIK	SHKRSRRGKVGQTAVKQCIKQEEMNYCIKQE	581	1784
G3UX26;Q60930;A0A286YCR8;D3YZT5;D3YUN8	Voltage-dependent anion-selective channel protein 2	Vdac2	28;40;40;40;40	NaN	1.28666	1.28436	0.362343	2.64388	83	83	GFGFGLVK(1)LDVK	AARDIFNKGFGFGLVKLDVKTKSCSGVEFST	582	1785;3866
G3UX26;Q60930;A0A286YCR8;D3YZT5;D3YUN8	Voltage-dependent anion-selective channel protein 2	Vdac2	61;73;73;73;73	1.7682	1.00721	0.922219	0.238608	0.298923	107.15	107.15	VSGTLETK(1)YK	SSNTDTGKVSGTLETKYKWCEYGLTFTEKWN	583	1785;3866
G3UX26;Q60930;A0A286YCR8;D3YZT5;D3YUN8	Voltage-dependent anion-selective channel protein 2	Vdac2	63;75;75;75;75	1.06946	0.931899	1.1067	0.0471314	0.223666	150.46	110.66	YK(1)WCEYGLTFTEK	NTDTGKVSGTLETKYKWCEYGLTFTEKWNTD	584	1785;3866
G3UXZ5;P97371;G3UXY0;G3X9K9	Proteasome activator complex subunit 1	Psme1	190;190;167;177	0.413865	0.783472	0.881339	-0.602348	0.662794	79.148	53.569	AAK(1)QPHVGDYR	SKYFSERGDAVAKAAKQPHVGDYRQLVHELD	585	1793
G3UY42;Q8CCS6-2;Q8CCS6;D3YUB9;D3Z5F7;D3Z055;G3UWS5;B7ZP52;Q5XFR0	Polyadenylate-binding protein 2;Embryonic polyadenylate-binding protein 2	Pabpn1;Gm20521;Pabpn1l	203;203;203;107;234;79;79;193;178	0.666082	1.2502	1.08817	-0.047385	0.0558665	97.734	41.621	VTILCDK(1)FSGHPK	FHGCGSVNRVTILCDKFSGHPKGFAYIEFSD	586	1794
G3UY70;Q80XB1;P59178	Lethal(3)malignant brain tumor-like protein 2	L3mbtl2	518;518;518	NaN	NaN	NaN	NaN	0	52.255	49.715	TK(0.997)SK(0.003)AAPAR	YETQPFAWETYLEKTKSKAAPARLFNMDCPN	587	1796
G3UYJ6;Q3UHU8;G3UYD0;Q9ESZ8-5;Q9ESZ8-4;Q9ESZ8-3;Q9ESZ8-6;Q9ESZ8-2;Q9ESZ8	General transcription factor II-I	Gtf2i	368;410;365;391;410;412;429;431;450	NaN	0.667271	NaN	-0.583656	0	72.2	72.2	EDLQLDK(1)PASGVK	KHELLNSTREDLQLDKPASGVKEEWYARITK	588	1799;3591
G3UYJ7;O35215;G3UZN1	D-dopachrome decarboxylase	Gm20441;Ddt	249;110;65	NaN	NaN	NaN	NaN	0	65.347	65.347	FFPLEAWQIGK(1)K	RIVIRFFPLEAWQIGKKGT____________;RIVIRFFPLEAWQIGKKGTVMTFL_______	589	1800;2042
H3BIW0;G3X8T2;Q0P678;H3BJJ9	Zinc finger CCCH domain-containing protein 18	Zc3h18	812;834;810;168	1.00785	1.07778	1.10055	0.0858547	0.811976	93.411	93.411	ASQQAAAPQPAVPGQPQQGSFVAHK(1)EIK	PAVPGQPQQGSFVAHKEIKLTLLNKAADKGS	590	1812
G3X8U8;O88622-2;O88622;A0A2I3BRU5	Poly(ADP-ribose) glycohydrolase	Parg	334;334;334;334	NaN	0.932305	NaN	-0.101126	0	47.288	47.288	SSQTANK(1)LSSCQAR	PVFDEQDDRSSQTANKLSSCQAREADGDLRK	591	1815
G3X8Y3;A0A0A6YW80;Q80UM3	N-alpha-acetyltransferase 15, NatA auxiliary subunit	Naa15	755;705;755	NaN	1.06485	NaN	0.0906487	0	81.548	81.548	NFNETFLK(1)R	LFGATNPKNFNETFLKRNSDSLPHRLSAAKM	592	1820
G3X8Y3;A0A0A6YW80;Q80UM3	N-alpha-acetyltransferase 15, NatA auxiliary subunit	Naa15	734;684;734	0.940477	0.917594	0.988705	-0.0763319	0.861482	90.657	81.548	TVLK(1)QEMNR	VCESKDLPETVRTVLKQEMNRLFGATNPKNF	593	1820
G3X922;D4AFX7;A0A087WRC9		Dnajc13	1006;1011;104	1.22698	1.08424	0.867775	0.069065	0.16546	77.923	77.923	GMLNAK(1)TR	FHEMQELWAKGMLNAKTRCWAQGMDGWRPLQ	594	1824
G3X934;Q3TWF6	WD repeat-containing protein 70	Wdr70	512;512	0.802446	1.32928	0.942007	0.00231094	0.00331622	81.784	81.784	GAK(1)LCVVK	LAKVYYDPNKSQRGAKLCVVKTQRKAKQAET	595	1827
G3X940;Q8BZ21;Q8BRB7	Histone acetyltransferase;Histone acetyltransferase KAT6A;Histone acetyltransferase KAT6B	Kat6a;Kat6b	414;414;441	NaN	NaN	NaN	NaN	0	88.441	88.441	GLIDGLTK(1)FFTPSPDGR	LKFNKKTKGLIDGLTKFFTPSPDGRKARGEV;LKVNKKTKGLIDGLTKFFTPSPDGRRSRGEI	596	1829;4765
G3X940;Q8BZ21	Histone acetyltransferase;Histone acetyltransferase KAT6A	Kat6a	355;355	NaN	NaN	NaN	NaN	0	85.89	85.89	GPFSK(1)VR	NRLKKQNTVSKGPFSKVRTGPGRGRKRKITV	597	1829
G3X940;Q8BZ21	Histone acetyltransferase;Histone acetyltransferase KAT6A	Kat6a	350;350	NaN	NaN	NaN	NaN	0	64.439	64.439	QNTVSK(1)GPFSK	IGRPKNRLKKQNTVSKGPFSKVRTGPGRGRK	598	1829
G3X940;Q8BZ21	Histone acetyltransferase;Histone acetyltransferase KAT6A	Kat6a	813;813	NaN	NaN	NaN	NaN	0	135.71	126.07	VK(1)VGK(1)SVSR	KEEPQGQERELETRVKVGKSVSREKKDQESS	599	1829
G3X940;Q8BZ21	Histone acetyltransferase;Histone acetyltransferase KAT6A	Kat6a	816;816	NaN	NaN	NaN	NaN	0	135.71	126.07	VK(1)VGK(1)SVSR	PQGQERELETRVKVGKSVSREKKDQESSSLI	600	1829
G3X956;Q920B9	FACT complex subunit SPT16	Supt16;Supt16h	674;674	1.28702	0.790827	0.814879	-0.0899582	0.136352	145	65.574	DLYIRPNIAQK(1)R	NPKLKDLYIRPNIAQKRMQGSLEAHVNGFRF	601	1832
G3X9G4;P39054;F8WIV5;P39054-2;Q3TCR7	Dynamin-2	Dnm2	598;598;598;594;598	NaN	1.26462	NaN	0.338704	0	77.058	77.058	NVYK(1)DLR	KHVFAIFNTEQRNVYKDLRQIELACDSQEDV	602	1840;2669;2670;3393
G3X9G4;P39054;F8WIV5;P39054-2;Q3TCR7	Dynamin-2	Dnm2	299;299;299;299;299	0.855888	1.09535	NaN	-0.0465539	0.0772199	110.66	110.66	SK(1)LQSQLLSLEK	QLTNHIRESLPTLRSKLQSQLLSLEKEVEEY	603	1840;2669;2670;3393
G5E850;P56395	Cytochrome b5	Cyb5a	19;19	NaN	1.08811	0.825675	-0.0772646	0.116721	115.71	93.258	YYTLEEIQK(1)HK	QSDKDVKYYTLEEIQKHKDSKSTWVILHHKV	604	1864
Q99NB9;G5E866	Splicing factor 3B subunit 1	Sf3b1	333;333	1.00138	NaN	1.08443	0.0594645	0.310566	75.479	75.479	GGDSIGETPTPGASK(1)R	RGGDSIGETPTPGASKRKSRWDETPASQMGG	605	1866
Q99NB9;G5E866	Splicing factor 3B subunit 1	Sf3b1	195;195	NaN	NaN	1.17538	0.233132	0	59.542	59.542	VVNGAAASQPPSK(1)R	ELKVVNGAAASQPPSKRKRRWDQTADQTPGA	606	1866
G5E8J3;Q8K1X1	WD repeat-containing protein 11	Wdr11	1109;1109	NaN	0.942119	0.773736	-0.228053	0.450246	117.67	87.298	LNSEECADVLK(1)R	LAKVRLNSEECADVLKRWVDHLCSPQVNQKS	607	1881
Q9JJT9;G5E8V8	Phosphorylated adapter RNA export protein	Phax	323;301	NaN	1.23388	1.17476	0.267781	1.07717	85.265	85.265	TQLLGK(1)K	ENKKAARKRRTQLLGKKMKQAIKSLNFQEDD	608	1891
G5E924;Q8R081;G3UY38	Heterogeneous nuclear ribonucleoprotein L	Hnrnpl	501;472;342	NaN	1.14821	NaN	0.19939	0	80.711	80.711	QPAIMPGQSYGLEDGSCSYK(1)DFSESR	MPGQSYGLEDGSCSYKDFSESRNNRFSTPEQ	609	1894
H3BJB6;P42932;H3BL49	T-complex protein 1 subunit theta	Cct8	159;400;341	1.07785	0.960884	0.947395	-0.00912366	0.0500324	176.8	176.8	AVDDGVNTFK(1)VLTR	MDDIERAVDDGVNTFKVLTRDKRLVPGGGAT	610	1904;2700
H3BJB6;P42932;H3BL49	T-complex protein 1 subunit theta	Cct8	85;326;267	1.05214	1.06243	NaN	0.0803517	1.25591	61.353	50.292	LCK(1)TVGATALPK	MLVRLNSKWDLRRLCKTVGATALPKLTPPVQ	611	1904;2700
H3BJB6;P42932;H3BL49	T-complex protein 1 subunit theta	Cct8	77;318;259	1.16837	0.830706	1.02723	-0.00144374	0.00310126	139.88	103.56	LNSK(1)WDLR	HYANKYNIMLVRLNSKWDLRRLCKTVGATAL	612	1904;2700
H3BJV1;A0A087WQX8		Tardbp	134;79	NaN	NaN	NaN	NaN	0	75.294	75.294	FGGNPGK(1)SPFGR	NRQLERSGRFGGNPGKSPFGRS_________	613	1908
H3BK88;H3BL37;O08784;H3BIX0;F6R3V4	Treacle protein	Tcof1	104;120;120;120;120	NaN	0.964267	0.704335	-0.279082	0.362365	50.916	43.116	ATPRPTPVNSATAALPSK(1)VK	PRPTPVNSATAALPSKVKEKGKTKTANKTVN	614	1913;1919
H3BK88;H3BL37;O08784;H3BIX0;F6R3V4	Treacle protein	Tcof1	137;153;153;153;153	1.01979	0.985451	1.02501	0.014252	0.294273	132.32	114.83	TVVHLLSGK(1)SPK	SHPGSGKTVVHLLSGKSPKKSAEPLANTVLA	615	1913;1919
H3BKM2;Q80YV2;D3Z3D0;Q80YV2-2;D3Z0B2;D3Z5A4	Nuclear-interacting partner of ALK	Zc3hc1	31;31;31;31;31;27	NaN	NaN	1.06494	0.090771	0	50.04	50.04	SPEGTPQK(1)VR	KTWGSVVRSPEGTPQKVRELIDEGIVPEEGG	616	1916
H3BL37;O08784;H3BIX0;F6R3V4	Treacle protein	Tcof1	649;649;601;649	0.902904	1.02088	1.2382	0.0635661	0.168152	113.47	76.061	AALGQGVAPVHTQK(1)TGPSVK	GKAALGQGVAPVHTQKTGPSVKAMAQEDSES	617	1919
H3BL37;O08784;H3BIX0;F6R3V4	Treacle protein	Tcof1	698;698;650;698	NaN	1.20492	NaN	0.268932	0	59.898	59.898	ANPPPTK(1)TPPASASGK	PLGRLPQAKANPPPTKTPPASASGKAVAAPT	618	1919
H3BL37;O08784;H3BIX0;F6R3V4	Treacle protein	Tcof1	468;468;468;468	NaN	1.01286	0.847263	-0.11034	0.260435	90.926	90.926	GANLPCPGK(1)VGSAALR	TPGSSGKGANLPCPGKVGSAALRVQMVKKED	619	1919
H3BL37;O08784;H3BIX0;F6R3V4	Treacle protein	Tcof1	327;327;327;327	1.04581	0.980726	1.20568	0.102127	0.436829	131.69	79.393	GPILATPGK(1)TGPAATQAK	AKGISGKGPILATPGKTGPAATQAKAERPEK	620	1919
H3BL37;O08784;H3BIX0;F6R3V4	Treacle protein	Tcof1	251;251;251;251	0.883777	0.872555	0.935639	-0.156968	1.43459	68.893	51.092	LGNVAPTPAK(1)PAR	APGPTKLGNVAPTPAKPARAAAAAAAAAVAA	621	1919
H3BL37;O08784;H3BIX0	Treacle protein	Tcof1	1012;976;928	NaN	1.11202	0.895817	-0.00277019	0.00493853	72.175	72.175	SK(0.005)LPEK(0.995)QQLAPGYPK	QPKATNKLGKSKLPEKQQLAPGYPKAPRSSE	622	1919
H3BL37;O08784;H3BIX0;F6R3V4	Treacle protein	Tcof1	241;241;241;241	NaN	0.997656	0.755472	-0.203968	0.305682	59.372	59.372	TAPGPTK(1)LGNVAPTPAKPAR	APAKDPPARTAPGPTKLGNVAPTPAKPARAA	623	1919
H3BL37;O08784;F6R3V4	Treacle protein	Tcof1	521;521;521	NaN	NaN	0.71884	-0.476257	0	64.65	64.65	VRPVATQVK(1)TDR	SLALPQKVRPVATQVKTDRGKGHSGSSEESS	624	1919
H7BX88;P47934	Carnitine O-acetyltransferase	Crat	294;315	NaN	1.03862	1.39576	0.267861	0.368593	67.43	46.663	NHVAGQMLHGGGSK(1)FNSGNR	YRNHVAGQMLHGGGSKFNSGNRWFDKTLQFI	625	1930
H7BX95;Q6PDM2;Q6PDM2-3;Q6PDM2-2;F7AI47	Serine/arginine-rich splicing factor 1	Srsf1	179;179;179;179;89	1.18548	0.894271	0.883637	-0.0314064	0.0748374	151.51	106.42	LDNTK(1)FR	RKEDMTYAVRKLDNTKFRSHEGETAYIRVKV	626	1932
H9KV00;Q9QX47-3;Q9QX47;H9KV15;Q9QX47-2;F7CU80;H9KV01;Q9QX47-4	Protein SON	Son	2073;2033;2073;2073;2073;215;2073;2033	0.806168	1.06694	0.949609	-0.0973193	0.306361	260.83	185.59	RLTDLDK(1)AQLLEIAK	SSERGRSPKRLTDLDKAQLLEIAKANAAAMC	627	1934;1935
H9KV00;Q9QX47-3;Q9QX47;H9KV15;Q9QX47-2;H9KV01;Q9QX47-4	Protein SON	Son	139;139;139;139;139;139;139	NaN	1.263	NaN	0.336857	0	48.423	48.423	QPEESESK(1)LK	EKEKKYKRQPEESESKLKSHHDGNLESDSFL	628	1934;1935
H9KV00;Q9QX47-3;Q9QX47;H9KV15;Q9QX47-2;H9KV02;H9KV01;Q9QX47-4	Protein SON	Son	16;16;16;16;16;16;16;16	NaN	1.09196	NaN	0.126923	0	112.17	112.17	SFVVSK(1)FR	MAADIEQVFRSFVVSKFREIQQELSSGRSEG	629	1934;1935
I7HJQ9;Q9Z2C4;F6T9H9	Myotubularin-related protein 1	Mtmr1	163;163;173	NaN	0.948399	NaN	-0.0764339	0	57.366	57.366	VEK(1)IGAQSHGDNSCGIEIVCK	HFVLDVPLGVISRVEKIGAQSHGDNSCGIEI	630	1941
J3QMM7;K3W4M4;Q9CZ42-3;Q9CZ42;J3QN06;J3QPU6;Q9CZ42-2	ATP-dependent (S)-NAD(P)H-hydrate dehydratase	Carkd	47;85;47;63;47;47;18	NaN	1.03612	NaN	0.0511882	0	54.066	54.066	NIVPALTSK(1)K	NLFQLVRNIVPALTSKKHKGQDGRIGIVGGC	631	1949;6333
J3QNW0;P13864;P13864-2	DNA (cytosine-5)-methyltransferase;DNA (cytosine-5)-methyltransferase 1	Dnmt1	842;961;843	NaN	NaN	0.96603	-0.0498602	0	85.064	85.064	VASPVK(1)RPK	PPEAFTFNIKVASPVKRPKKDPVNETLYPEH	632	1955;2403
K3W4R2;Q6URW6-2;Q6URW6;Q6URW6-3;A0A140LI60;Q5SV64;Q3UH59;Q61879;Q8VDD5	Myosin-14;Myosin-10;Myosin-9	Myh14;Myh10;Myh9	433;425;433;425;112;420;447;410;403	NaN	1.15688	NaN	0.210235	0	101.64	101.64	DYVQK(1)AQTK	AILTPRIKVGRDYVQKAQTKEQADFAVEALA;ALLTPRIKVGRDYVQKAQTKEQADFALEALA;GILTPRIKVGRDYVQKAQTKEQADFAIEALA	633	1961;3576;5479
M0QWX4;P59110	Sentrin-specific protease 1	Senp1	418;392	NaN	0.757674	NaN	-0.400352	0	107.37	107.37	VPLEK(1)EIPVTAAQETR	AVLDSVELHLRVPLEKEIPVTAAQETRKKSH	634	1973
O08528;E9Q5B5	Hexokinase-2;Hexokinase	Hk2	418;390	NaN	1.1576	NaN	0.211141	0	62.303	62.303	STIGVDGSVYK(1)K	EERLRSTIGVDGSVYKKHPHFAKRLHKAVRR	635	1975
O08583;O08583-2;Q9JJW6-2;G3X9I4;Q9JJW6	THO complex subunit 4;Aly/REF export factor 2	Alyref;Alyref2	4;4;4;4;4	0.881579	NaN	NaN	-0.181838	0	47.288	47.288	ADK(1)MDMSLDDIIK	____________MADKMDMSLDDIIKLNRSQ	636	1984
O08583;O08583-2	THO complex subunit 4	Alyref	160;68	NaN	0.924177	NaN	-0.113759	0	84.213	84.213	KADALK(1)AMK	LGTADVHFERKADALKAMKQYNGVPLDGRPM	637	1984
O08583;O08583-2;Q9JJW6-2	THO complex subunit 4;Aly/REF export factor 2	Alyref;Alyref2	233;141;195	NaN	1.00197	1.2267	0.148811	0.306397	186.68	124.94	NSK(1)QQLSAEELDAQLDAYNAR	RGGSRGRGRGTGRNSKQQLSAEELDAQLDAY	638	1984
O08583	THO complex subunit 4	Alyref	85	0.769804	1.21365	1.19102	0.0513739	0.0793247	84.404	80.711	QLPDK(1)WQHDLFDSGFGGGAGVETGGK	RNRPAPYSRPKQLPDKWQHDLFDSGFGGGAG	639	1984
O08691	Arginase-2, mitochondrial	Arg2	56	NaN	NaN	1.23673	0.306535	0	86.866	86.866	EAGLLK(1)R	GVEYGPAAIREAGLLKRLSRLGCHLKDFGDL	640	1991
O08749	Dihydrolipoyl dehydrogenase, mitochondrial	Dld	143	1.00949	0.990864	1.03572	0.0170075	0.341645	279.9	272.94	ALTGGIAHLFK(1)QNK	HSAVKALTGGIAHLFKQNKVVHVNGFGKITG	641	1996
O08749	Dihydrolipoyl dehydrogenase, mitochondrial	Dld	132	1.07321	1.08341	1.11236	0.12371	1.81599	147.75	136.63	HSAVK(1)ALTGGIAHLFK	RLNLEKMMEQKHSAVKALTGGIAHLFKQNKV	642	1996
O08749	Dihydrolipoyl dehydrogenase, mitochondrial	Dld	420	0.937086	0.972779	0.877877	-0.107157	0.880628	147.78	118.04	IGK(1)FPFAANSR	SEEQLKEEGIEFKIGKFPFAANSRAKTNADT	643	1996
O08749	Dihydrolipoyl dehydrogenase, mitochondrial	Dld	122	1.04941	0.870968	0.983551	-0.0512206	0.234762	195.58	195.58	LNLEK(1)MMEQK	ASRGIEIPEVRLNLEKMMEQKHSAVKALTGG	644	1996
O08749	Dihydrolipoyl dehydrogenase, mitochondrial	Dld	277	1.06602	NaN	1.2891	0.229297	0.464719	160.36	154.85	LNTK(1)VTGATK	QRILQRQGFKFKLNTKVTGATKKSDGKIDVS	645	1996
O08749	Dihydrolipoyl dehydrogenase, mitochondrial	Dld	410	NaN	1.04461	0.969752	0.00932901	0.0504255	234.92	130.98	SEEQLK(1)EEGIEFK	THPEVAWVGKSEEQLKEEGIEFKIGKFPFAA	646	1996
O08795-2;O08795	Glucosidase 2 subunit beta	Prkcsh	166;166	0.970793	1.02386	1.06984	0.0295503	0.266243	86.953	65.252	LLELQAGK(1)K	AREEKQSKLLELQAGKKSLEDQVETLRAAKE	647	2000
O08997	Copper transport protein ATOX1	Atox1	60	0.96908	1.04086	1.08581	0.0437464	0.339733	117.02	117.02	TGK(1)AVSYLGPK	EHSSDTLLATLNKTGKAVSYLGPK_______	648	2016
O08997	Copper transport protein ATOX1	Atox1	57	1.0668	1.0263	0.903654	-0.00513999	0.0223622	122.22	92.474	VCIDSEHSSDTLLATLNK(1)TGK	IDSEHSSDTLLATLNKTGKAVSYLGPK____	649	2016
O08997	Copper transport protein ATOX1	Atox1	25	0.952766	0.940853	1.0011	-0.0520579	0.705275	136.99	136.99	VLNK(1)LGGVEFNIDLPNKK	MTCEGCAEAVSRVLNKLGGVEFNIDLPNKKV	650	2016
O09106	Histone deacetylase 1	Hdac1	412	0.971324	0.918971	0.975894	-0.0663625	0.853922	122.52	122.19	ISICSSDK(1)R	DEEDPDKRISICSSDKRIACEEEFSDSDEEG	651	2024
O09110;A0A0R4J1Q6	Dual specificity mitogen-activated protein kinase kinase 3	Map2k3	32;32	0.973687	0.872557	1.23501	0.0231262	0.0505496	104.59	45.915	ISCVSK(1)PPVSNPTPPR	GKSKRKKDLRISCVSKPPVSNPTPPRNLDSR	652	2025
O09131	Glutathione S-transferase omega-1	Gsto1	151	4.14643	1.04035	NaN	1.05447	0.316683	88.948	88.948	EALENEFK(1)K	KEDSPNLREALENEFKKLEEGMDNYKSFLGG	653	2030
O09131	Glutathione S-transferase omega-1	Gsto1	57	NaN	0.992584	NaN	-0.0107382	0	67.995	67.995	HEVININLK(0.862)NK(0.138)PEWFFEK	LKAKGIRHEVININLKNKPEWFFEKNPLGLV	654	2030
O09131	Glutathione S-transferase omega-1	Gsto1	189	NaN	NaN	1.09002	0.124356	0	52.42	52.42	LEALELK(1)ECLAHTPK	YLTWPWFQRLEALELKECLAHTPKLKLWMAA	655	2030
O09131	Glutathione S-transferase omega-1	Gsto1	122	0.89868	1.76937	NaN	0.334559	0.209139	48.477	41.644	MTLESFSK(1)VPPLIASFVR	PYKKARQKMTLESFSKVPPLIASFVRSKRKE	656	2030
Q9CQM8;O09167	60S ribosomal protein L21	Rpl21	122;122	NaN	1.06367	0.933836	-0.00485265	0.0145144	73.665	71.379	EK(1)GTWVQLK	KRVKENDQKKKEAKEKGTWVQLKRQPAPPRE	657	2032
Q9CQM8;O09167	60S ribosomal protein L21	Rpl21	50;50	NaN	NaN	1.10363	0.14226	0	45.997	45.997	GMGTVQK(1)GMPHK	KKGDIVDIKGMGTVQKGMPHKCYHGKTGRVY	658	2032
O09172;H3BJA3;F6VNW5	Glutamate--cysteine ligase regulatory subunit	Gclm	90;59;34	1.0989	0.826026	1.06703	-0.0153605	0.0375244	122.34	93.345	INPDEREEMK(1)VSAK	SHAVEKINPDEREEMKVSAKLFIVGSNSSSS	659	2033
O35129;F6QPR1	Prohibitin-2	Phb2	216;74	NaN	0.772651	NaN	-0.372111	0	68.625	68.625	AQFLVEK(1)AK	QVAQQEAQRAQFLVEKAKQEQRQKIVQAEGE	660	2038
O35226;O35226-4;O35226-2;O35226-3;O35226-5	26S proteasome non-ATPase regulatory subunit 4	Psmd4	126;126;126;126;126	0.886819	1.3831	NaN	0.147307	0.139182	120.11	120.11	IIAFVGSPVEDNEK(0.005)DLVK(0.995)LAK	AFVGSPVEDNEKDLVKLAKRLKKEKVNVDII	661	2044;2045
O35226;O35226-4;O35226-2;O35226-3;O35226-5	26S proteasome non-ATPase regulatory subunit 4	Psmd4	40;40;40;40;40	NaN	1.35085	1.14004	0.311478	0.622781	52.522	41.412	LQAQQDAVNIVCHSK(1)TR	RLQAQQDAVNIVCHSKTRSNPENNVGLITLA	662	2044;2045
O35226;O35226-2;F7AI87	26S proteasome non-ATPase regulatory subunit 4	Psmd4	364;367;182	NaN	1.1136	NaN	0.155235	0	98.353	98.353	SVMGALASQATK(1)DGK	AAIRSVMGALASQATKDGKNDKKEEEKK___	663	2044;2045
O35286	Pre-mRNA-splicing factor ATP-dependent RNA helicase DHX15	Dhx15	786	0.91027	1.03744	0.964894	-0.0447194	0.30222	116.37	94.302	IIAK(1)LQSK	FPQCEAKRQLDRIIAKLQSKEYSQY______	664	2048
O35286;Q497W9;A0A0G2JG10;A0A0G2JGQ5	Pre-mRNA-splicing factor ATP-dependent RNA helicase DHX15	Dhx15	17;17;17;17	NaN	1.00763	0.944814	-0.0354623	0.232999	101.95	63.283	LDLGEDYPSGK(1)K	SKRHRLDLGEDYPSGKKRAGTDGKDRERDRD	665	2048
O35295	Transcriptional activator protein Pur-beta	Purb	279	NaN	0.848136	1.2921	0.0660427	0.0636512	101.64	101.64	AWGK(1)FGGAFCR	PSYRNAITVPFKAWGKFGGAFCRYADEMKEI	666	2049
O35326;Q9D8S5	Serine/arginine-rich splicing factor 5	Srsf5	181;181	NaN	1.17621	0.90194	0.0426225	0.0652024	138.85	138.85	LIEGSK(1)R	GKEINGRKIKLIEGSKRHRSRSRSRSRTRSS	667	2053
O35350	Calpain-1 catalytic subunit	Capn1	552	NaN	1.4424	NaN	0.528469	0	51.218	51.218	TLFSK(1)LAGDDMEISVK	LSEEEIDDNFKTLFSKLAGDDMEISVKELQT	668	2057
O35459	Delta(3,5)-Delta(2,4)-dienoyl-CoA isomerase, mitochondrial	Ech1	76	NaN	1.29687	1.03637	0.213287	0.384003	49.448	43.382	HVLHVQLNRPEK(1)R	SAQKHVLHVQLNRPEKRNAMNRAFWRELVEC	669	2069
O35459;F7B227	Delta(3,5)-Delta(2,4)-dienoyl-CoA isomerase, mitochondrial	Ech1	316;166	0.995846	1.03977	1.58741	0.238975	0.418672	108.74	108.74	SVQAAMEK(1)R	LQTQDIIKSVQAAMEKRDTKSITFSKL____	670	2069
O35639;Q3TET3;A0A0G2JDV9	Annexin A3;Annexin	Anxa3	137;137;54	0.786145	1.10186	1.27999	0.0496484	0.079067	97.915	97.915	EISQAYYTVYK(1)K	SRQMKEISQAYYTVYKKSLGDDISSETSGDF	671	2081
O35639	Annexin A3	Anxa3	263	NaN	0.757333	NaN	-0.400999	0	66.022	66.022	LHQALK(1)GAGTDEFTLNR	RNTPAFLAERLHQALKGAGTDEFTLNRIMVS	672	2081
O35643;Q5SVG5;Q5SVG4	AP-1 complex subunit beta-1	Ap1b1	318;291;291	NaN	1.03431	NaN	0.0486725	0	61.435	61.435	RPEILK(1)HEMK	LRNINLIVQKRPEILKHEMKVFFVKYNDPIY	673	2082
O35737;Q8C2Q7;P70333	Heterogeneous nuclear ribonucleoprotein H;Heterogeneous nuclear ribonucleoprotein H, N-terminally processed;Heterogeneous nuclear ribonucleoprotein H2	Hnrnph1;Hnrnph2	167;167;167	0.659729	1.07353	NaN	-0.248844	0.216404	114.74	66.325	STGEAFVQFASQEIAEK(1)ALK	TGEAFVQFASQEIAEKALKKHKERIGHRYIE	674	2092;3133
O35841	Apoptosis inhibitor 5	Api5	454	NaN	1.02666	NaN	0.0379531	0	111.28	111.28	VEIGQK(1)R	VTLSWKPVQKVEIGQKRTSEDTSSGSPPKKS	675	2095
O35855;O88374;A0A1B0GX27	Branched-chain-amino-acid aminotransferase, mitochondrial;Branched-chain-amino-acid aminotransferase	Bcat2	322;282;317	1.04075	1.03144	0.957149	0.0130303	0.115744	128.86	79.469	VTMK(1)ELK	RTWGEFRVAERKVTMKELKRALEEGRVREVF	676	2096
O35855;O88374	Branched-chain-amino-acid aminotransferase, mitochondrial;Branched-chain-amino-acid aminotransferase	Bcat2	142;102	0.931212	0.712726	NaN	-0.2957	0.434206	137.89	137.89	LCLPDFDK(1)QELLECIR	RMLRSARRLCLPDFDKQELLECIRQLIEVDK	677	2096
O35955	Proteasome subunit beta type-10	Psmb10	101	NaN	0.809225	1.02931	-0.131858	0.231854	108.89	108.89	MAASK(1)MELHALSTGR	GVAADTEMTTRMAASKMELHALSTGREPRVA	678	2104
O54774	AP-3 complex subunit delta-1	Ap3d1	584	0.860628	0.964995	1.15068	-0.021818	0.0582869	124.83	120.49	HVQK(1)LQAK	QERASCILQLVKHVQKLQAKGVPVAEEVSAL	679	2111
O54879;A2AP78	High mobility group protein B3	Hmgb3	152;156	0.948065	0.96646	0.991611	-0.046105	0.875022	87.476	75.109	LKEK(1)YEK	NEKQPYVTKAAKLKEKYEKDVADYKSKGKFD	680	2123
O54941	SWI/SNF-related matrix-associated actin-dependent regulator of chromatin subfamily E member 1	Smarce1	146	NaN	1.00699	NaN	0.0100443	0	100.77	100.77	AYHNSPAYLAYINAK(1)SR	KAYHNSPAYLAYINAKSRAEAALEEESRQRQ	681	2127
O54988-2;O54988	STE20-like serine/threonine-protein kinase	Slk	535;535	1.17421	0.869173	1.03399	0.0258793	0.0675141	107.24	100.72	DGTAQK(1)VITSDR	KEETQEKLGKDGTAQKVITSDRSSEVGTDEA	682	2133
O55028;A0A0U1RNL7;A0A0U1RPT4;D3Z7R0;A0A0U1RQ97	[3-methyl-2-oxobutanoate dehydrogenase [lipoamide]] kinase, mitochondrial	Bckdk	184;184;184;184;175	0.937777	1.22207	NaN	0.0983245	0.156545	70.919	60.59	HIQDEK(1)LVR	LAEGLRESRKHIQDEKLVRYFLDKTLTSRLG	683	2136
O55028;A0A0U1RNL7;A0A0U1RPT4;D3Z7R0;A0A0U1RQ97	[3-methyl-2-oxobutanoate dehydrogenase [lipoamide]] kinase, mitochondrial	Bckdk	192;192;192;192;183	NaN	1.41902	NaN	0.504891	0	93.111	93.111	YFLDK(1)TLTSR	RKHIQDEKLVRYFLDKTLTSRLGIRMLATHH	684	2136
O55201;O55201-2	Transcription elongation factor SPT5	Supt5h	326;132	NaN	1.01192	NaN	0.0170947	0	41.704	41.704	MSLK(0.001)DWFAK(0.999)R	YDRIKARMSLKDWFAKRKKFKRPPQRLFDAE	685	2150
O55222	Integrin-linked protein kinase	Ilk	426	1.02046	1.02949	1.12138	0.0788067	0.675783	143.89	143.89	LMK(1)ICMNEDPAK	PTIPPGISPHVCKLMKICMNEDPAKRPKFDM	686	2151
O70172	Phosphatidylinositol 5-phosphate 4-kinase type-2 alpha	Pip4k2a	89	0.885401	1.03474	1.03611	-0.0250525	0.112989	104.2	93.649	ENMPSHFK(1)FK	VDNHLFNKENMPSHFKFKEYCPMVFRNLRER	687	2160
O70250;Q9DBJ1	Phosphoglycerate mutase 2;Phosphoglycerate mutase 1	Pgam2;Pgam1	100;100	0.978828	1.13373	1.01713	0.0582351	0.341317	270.8	161.04	HYGGLTGLNK(1)AETAAK	WRLNERHYGGLTGLNKAETAAKHGEAQVKIW;WRLNERHYGGLTGLNKAETAAKHGEEQVKIW	688	2165;6678
O70435	Proteasome subunit alpha type-3	Psma3	57	1.94099	0.951345	0.963019	0.276823	0.300086	99.941	99.941	LVLSK(1)LYEEGSNKR	CKDGVVFGVEKLVLSKLYEEGSNKRLFNVDR	689	2179
O70494-3;O70494-2;O70494	Transcription factor Sp3	Sp3	531;551;595	NaN	0.928594	0.930536	-0.105373	2.04092	124.43	124.43	VQVVDEEGDQQHQEGK(1)R	VQVVDEEGDQQHQEGKRLRRVACTCPNCKEG	690	2188
O70546;O70546-2;A0A286YD05	Lysine-specific demethylase 6A	Kdm6a	799;799;395	0.928378	1.0937	0.925827	-0.0297298	0.128255	160.77	142.04	ANNNVGPGTCDK(1)VNNIHPTVHTK	LMGKANNNVGPGTCDKVNNIHPTVHTKTDNS	691	2190
O70546;O70546-2;A0A286YDX1	Lysine-specific demethylase 6A	Kdm6a	2;2;2	NaN	NaN	0.959141	-0.0601859	0	53.089	53.089	MK(1)SCGVSLATAAAAAAAAAFGDEEKK	______________MKSCGVSLATAAAAAAA	692	2190
O70546;O70546-2;A0A286YDX1	Lysine-specific demethylase 6A	Kdm6a	25;25;25	0.932527	1.36536	0.794208	0.0053635	0.00716304	62.064	62.064	SCGVSLATAAAAAAAAAFGDEEK(1)K	TAAAAAAAAAFGDEEKKMAAGKASGESEEAS	693	2190
O88271	Craniofacial development protein 1	Cfdp1	54	0.955992	1.03491	1.13239	0.0546485	0.284239	71.715	66.087	K(1)AQGIPAR	VDGEEQAEKTKGKRRKAQGIPARKRKQSGLL	694	2200
O88342	WD repeat-containing protein 1	Wdr1	256	0.90284	1.02686	0.917758	-0.07768	0.502228	174.86	121.1	AHDGGIYAISWSPDSTHLLSASGDK(1)TSK	SWSPDSTHLLSASGDKTSKIWDVNVNSVVST	695	2204
O88342	WD repeat-containing protein 1	Wdr1	95	NaN	0.648555	NaN	-0.624699	0	158.3	158.3	EHLLK(1)YEYQPFAGK	GKLRIWDTTQKEHLLKYEYQPFAGKIKDIAW	696	2204
O88342	WD repeat-containing protein 1	Wdr1	104	NaN	0.556291	NaN	-0.846087	0	85.676	85.676	YEYQPFAGK(1)IK	QKEHLLKYEYQPFAGKIKDIAWTEDSKRIAV	697	2204
O88342	WD repeat-containing protein 1	Wdr1	182	0.955751	0.950623	1.00114	-0.0455669	0.710857	152.34	90.913	FK(1)FTIGDHSR	DDNCAAFFEGPPFKFKFTIGDHSRFVNCVRF	698	2204
O88342	WD repeat-containing protein 1	Wdr1	115	1.55722	NaN	0.933788	0.270072	0.223521	120.84	120.84	IKDIAWTEDSK(1)R	PFAGKIKDIAWTEDSKRIAVVGEGREKFGAV	699	2204
O88342;A0A0J9YU05	WD repeat-containing protein 1	Wdr1	480;207	NaN	1.0949	1.01835	0.0785142	0.427144	97.214	97.214	VYSILASTLK(1)DEGK	TDGNVRVYSILASTLKDEGKLLEAKGPVTDV	700	2204
O88532	Zinc finger RNA-binding protein	Zfr	509	NaN	1.03934	1.37351	0.256763	0.373675	158.4	128.28	INFVGGNK(1)LQSTGNK	AKKTSTPKINFVGGNKLQSTGNKTEDLKGID	701	2216
O88532	Zinc finger RNA-binding protein	Zfr	495	1.02456	1.06532	1.00889	0.0463497	0.731117	75.294	64.297	VSAIPTNMAAK(1)K	TSNTKVSAIPTNMAAKKTSTPKINFVGGNKL	702	2216
O88569;O88569-2;O88569-3	Heterogeneous nuclear ribonucleoproteins A2/B1	Hnrnpa2b1	112;100;100	1.0457	0.99396	1.02032	0.0282485	0.504228	168.98	168.98	EESGKPGAHVTVK(1)K	VAREESGKPGAHVTVKKLFVGGIKEDTEEHH	703	2221;2222
O88569;O88569-2;A0A0N4SUM2;O88569-3	Heterogeneous nuclear ribonucleoproteins A2/B1	Hnrnpa2b1	168;156;67;156	1.16193	0.934528	1.01893	0.0486252	0.188617	61.648	55.589	GFGFVTFDDHDPVDK(1)IVLQK	RGFGFVTFDDHDPVDKIVLQKYHTINGHNAE	704	2221;2222
O88569;O88569-2;A0A0N4SUM2;O88569-3	Heterogeneous nuclear ribonucleoproteins A2/B1	Hnrnpa2b1	173;161;72;161	1.91446	NaN	NaN	0.936941	0	44.567	44.567	IVLQK(1)YHTINGHNAEVR	VTFDDHDPVDKIVLQKYHTINGHNAEVRKAL	705	2221;2222
O88569;O88569-2;O88569-3	Heterogeneous nuclear ribonucleoproteins A2/B1	Hnrnpa2b1	59;47;47	0.547274	1.30537	0.96367	-0.179532	0.171672	102.28	102.28	LTDCVVMRDPASK(1)R	WGKLTDCVVMRDPASKRSRGFGFVTFSSMAE	706	2221;2222
O88597;E9PYD6;F7CVL9	Beclin-1	Becn1	322;246;117	NaN	NaN	NaN	NaN	0	43.027	43.027	MGLK(1)FQRYR	QTVLLLHALANKMGLKFQRYRLVPYGNHSYL	707	2226
O88665	Bromodomain-containing protein 7	Brd7	328	1.14959	0.959584	1.00286	0.0485737	0.222612	134.68	115.78	VVQESGGK(1)LTR	REHEQIERVVQESGGKLTRRLANSQCEFERR	708	2229
O88844	Isocitrate dehydrogenase [NADP] cytoplasmic	Idh1	345	NaN	NaN	NaN	NaN	0	123.8	123.8	AK(1)LDNNTELSFFAK	IASIFAWSRGLAHRAKLDNNTELSFFAKALE	709	2241
O88844;A0A087WPT4;A0A087WRS9;D3YVY3;A0A087WRM4	Isocitrate dehydrogenase [NADP] cytoplasmic	Idh1	81;81;81;81;81	1.07943	0.927589	0.926223	-0.0362475	0.174076	118.18	82.287	CATITPDEK(1)R	KYNVGVKCATITPDEKRVEEFKLKQMWKSPN	710	2241
O88844;A0A087WPT4;A0A087WRS9;D3YVY3;A0A087WRM4	Isocitrate dehydrogenase [NADP] cytoplasmic	Idh1	65;65;65;65;65	NaN	1.29004	0.985581	0.173231	0.270619	87.323	87.323	DAAEAIK(1)K	DATNDQVTKDAAEAIKKYNVGVKCATITPDE	711	2241
O88844;A0A087WPT4;A0A087WRS9;D3YVY3	Isocitrate dehydrogenase [NADP] cytoplasmic	Idh1	115;115;115;115	1.11325	0.853278	1.22849	0.0742497	0.165634	83.005	83.005	EAIICK(1)NIPR	RNILGGTVFREAIICKNIPRLVTGWVKPIII	712	2241
O88844	Isocitrate dehydrogenase [NADP] cytoplasmic	Idh1	233	0.953372	0.92539	0.922938	-0.0988165	1.65191	122.42	122.42	FKDIFQEIYDK(1)K	KYDGRFKDIFQEIYDKKYKSQFEAQKICYEH	713	2241
O88844	Isocitrate dehydrogenase [NADP] cytoplasmic	Idh1	406	0.751658	1.22751	1.02309	-0.0277267	0.0431197	92.47	81.191	LGENLK(1)AK	YLNTFEFMDKLGENLKAKLAQAKL_______	714	2241
O88844	Isocitrate dehydrogenase [NADP] cytoplasmic	Idh1	260	0.61533	NaN	NaN	-0.700567	0	52.784	52.784	LIDDMVAQAMK(1)SEGGFIWACK	CYEHRLIDDMVAQAMKSEGGFIWACKNYDGD	715	2241
O88844;A0A087WPT4;A0A087WRS9;D3YVY3	Isocitrate dehydrogenase [NADP] cytoplasmic	Idh1	93;93;93;93	NaN	NaN	0.61301	-0.706017	0	100.02	100.02	QMWK(1)SPNGTIR	PDEKRVEEFKLKQMWKSPNGTIRNILGGTVF	716	2241
O88844	Isocitrate dehydrogenase [NADP] cytoplasmic	Idh1	243	0.873346	0.892965	1.11388	-0.0677032	0.216779	78.529	61.167	SQFEAQK(1)ICYEHR	QEIYDKKYKSQFEAQKICYEHRLIDDMVAQA	717	2241
O88939-2;O88939;D3Z4C3	Zinc finger and BTB domain-containing protein 7A	Zbtb7a	383;383;383	NaN	NaN	1.42035	0.506246	0	99.653	99.653	CPICEK(1)VIQGAGK	KKIRAKAFQKCPICEKVIQGAGKLPRHIRTH	718	2254
O88986;E9PWY6;A0A2R8VHE4	2-amino-3-ketobutyrate coenzyme A ligase, mitochondrial	Gcat	184;184;127	1.05078	0.966956	0.913805	-0.0356859	0.218934	141.88	141.88	HLDMADLEAK(1)LK	HKYRYRHLDMADLEAKLKEAQKHRLRLVATD	719	2260
O89053;G3UYK8	Coronin-1A;Coronin	Coro1a	446;374	1.09178	1.0541	0.87552	0.00363501	0.0114441	164.64	124.67	NLNAIVQK(1)LQER	SRLEEDVRNLNAIVQKLQERLDRLEETVQAK	720	2268
P02802;A0A1D5RLN7	Metallothionein-1	Mt1	51;122	0.903442	NaN	NaN	-0.146496	0	59.542	59.542	CAQGCVCK(1)GAADK	CCPVGCSKCAQGCVCKGAADKCTCCA_____	721	2289
P03930	ATP synthase protein 8	Mtatp8	46	0.986131	0.987888	0.963118	-0.0306483	0.914117	100.39	100.39	SLTTMK(1)VK	QTFPLAPSPKSLTTMKVKTPWELKWTKIYLP	722	2294
P03930	ATP synthase protein 8	Mtatp8	54	0.803823	1.24736	0.978271	-0.00928673	0.0158299	114.51	87.913	TPWELK(1)WTK	PKSLTTMKVKTPWELKWTKIYLPHSLPQQ__	723	2294
P05063	Fructose-bisphosphate aldolase C	Aldoc	13	NaN	NaN	1.29223	0.36986	0	44.511	44.511	PHSYPALSAEQK(1)K	___MPHSYPALSAEQKKELSDIALRIVTPGK	724	2304
P05064;D3YWI1;D3Z510;A0A0U1RPN8	Fructose-bisphosphate aldolase A;Fructose-bisphosphate aldolase	Aldoa	13;13;13;13	0.890482	1.13787	1.05655	0.0327818	0.105753	199.68	155.11	PHPYPALTPEQK(1)K	___MPHPYPALTPEQKKELSDIAHRIVAPGK	725	2305
P05202	Aspartate aminotransferase, mitochondrial	Got2	122	1.1709	0.922653	NaN	0.0557382	0.0967126	216.34	216.34	ASAELALGENNEVLK(1)SGR	KASAELALGENNEVLKSGRFVTVQTISGTGA	726	2308
P05202	Aspartate aminotransferase, mitochondrial	Got2	404	0.993846	0.907804	0.797499	-0.158299	0.642175	163.16	163.16	EFSVYMTK(1)DGR	EQVERLTKEFSVYMTKDGRISVAGVTSGNVG	727	2308
P05202	Aspartate aminotransferase, mitochondrial	Got2	234	1.1141	0.989054	1.09894	0.0920385	0.634649	79.469	75.189	EIASVVK(1)K	VDPRPEQWKEIASVVKKKNLFAFFDMAYQGF	728	2308
P05202	Aspartate aminotransferase, mitochondrial	Got2	227	NaN	NaN	1.46145	0.5474	0	53.123	53.123	IPEQSVLLLHACAHNPTGVDPRPEQWK(1)EIASVVK	CAHNPTGVDPRPEQWKEIASVVKKKNLFAFF	729	2308
P05202	Aspartate aminotransferase, mitochondrial	Got2	363	0.913798	0.977843	1.03781	-0.0362789	0.248282	147.36	72.879	TQLVSNLK(1)K	ADRIISMRTQLVSNLKKEGSSHNWQHITDQI	730	2308
P05202	Aspartate aminotransferase, mitochondrial	Got2	309	1.33858	0.72318	0.918273	-0.0566232	0.0721301	95.48	91.811	VESQLK(1)ILIRPLYSNPPLNGAR	VCKDAEEAKRVESQLKILIRPLYSNPPLNGA	731	2308
P05202	Aspartate aminotransferase, mitochondrial	Got2	296	1.19109	0.815194	0.864336	-0.08428	0.174416	134.81	134.81	VGAFTVVCK(1)DAEEAKR	MGLYGERVGAFTVVCKDAEEAKRVESQLKIL	732	2308
P05213;P05214;P68368;A0A0A0MQA5;P68369;A0A2R8VHF3;P68373	Tubulin alpha-1B chain;Tubulin alpha-3 chain;Tubulin alpha-4A chain;Tubulin alpha-1A chain;Tubulin alpha-1C chain	Tuba1b;Tuba3a;Tuba4a;Tuba1a;Tuba1c	163;163;163;192;163;163;163	0.924276	1.00899	1.11056	0.0168677	0.0726608	95.531	95.531	LSVDYGK(1)K	GFASLLMERLSVDYGKKSKLEFAIYPAPQVS;GFTSLLMERLSVDYGKKSKLEFSIYPAPQVS	733	2309;2310;3100;3101;3103
Q564E2;P06151;A0A1B0GSX0;A0A1B0GSR9	L-lactate dehydrogenase;L-lactate dehydrogenase A chain	Ldha	232;232;261;215	NaN	0.828662	NaN	-0.271144	0	55.097	55.097	EVHK(1)QVVDSAYEVIK	ELGTDADKEQWKEVHKQVVDSAYEVIKLKGY	734	2311
Q564E2;P06151;A0A1B0GSX0;A0A1B0GSR9	L-lactate dehydrogenase;L-lactate dehydrogenase A chain	Ldha	243;243;272;226	NaN	1.59171	1.13439	0.426247	0.479711	114.83	91.936	QVVDSAYEVIK(1)LK	KEVHKQVVDSAYEVIKLKGYTSWAIGLSVAD	735	2311
Q564E2;P06151;A0A1B0GSX0;A0A1B0GSR9;D3YZQ9;A0A1B0GT41;A0A1B0GQX5	L-lactate dehydrogenase;L-lactate dehydrogenase A chain	Ldha	126;126;155;109;126;126;126	0.992201	1.04856	0.974997	0.00686	0.0714095	128.01	126.19	FIIPNIVK(1)YSPHCK	QRNVNIFKFIIPNIVKYSPHCKLLIVSNPVD	736	2311
Q564E2;P06151;A0A1B0GSX0;A0A1B0GSR9;D3YZQ9	L-lactate dehydrogenase;L-lactate dehydrogenase A chain	Ldha	224;224;253;207;224	NaN	1.08713	1.41649	0.311423	0.455833	208.27	200.21	SLNPELGTDADK(1)EQWK	VSLKSLNPELGTDADKEQWKEVHKQVVDSAY	737	2311
P06745;A0A0U1RP97;A0A0U1RQ18	Glucose-6-phosphate isomerase	Gpi	454;143;87	NaN	1.46863	NaN	0.554469	0	106.49	106.49	ELQAAGK(1)SPEDLEK	GKLPEEARKELQAAGKSPEDLEKLLPHKVFE	738	2313
P06745;A0A0U1RP97;A0A0U1RQ18	Glucose-6-phosphate isomerase	Gpi	461;150;94	NaN	1.18671	0.821597	-0.0182657	0.019439	67.997	67.997	SPEDLEK(1)LLPHK	RKELQAAGKSPEDLEKLLPHKVFEGNRPTNS	739	2313
P06745;A0A0U1RP97;A0A0U1RQ72	Glucose-6-phosphate isomerase	Gpi	12;12;12	1.07312	0.979356	1.06898	0.0559802	0.490396	153.74	153.74	NPQFQK(1)LLEWHR	____MAALTRNPQFQKLLEWHRANSANLKLR	741	2313
P06745	Glucose-6-phosphate isomerase	Gpi	142	0.919763	1.02831	1.10278	0.020251	0.0886287	166.34	90.108	SGDWK(1)GYTGK	DKMKSFCQRVRSGDWKGYTGKSITDIINIGI	742	2313
P06745	Glucose-6-phosphate isomerase	Gpi	366	NaN	NaN	0.899195	-0.153295	0	89.296	89.296	YITK(1)SGAR	YFQQGDMESNGKYITKSGARVDHQTGPIVWG	743	2313
P07309	Transthyretin	Ttr	35	NaN	NaN	NaN	NaN	0	121.83	121.83	CPLMVK(1)VLDAVR	AGPAGAGESKCPLMVKVLDAVRGSPAVDVAV	744	2317
P07356;B0V2N7;B0V2N8	Annexin A2;Annexin	Anxa2	47;47;47	1.03915	0.849926	1.11582	-0.00702938	0.0187414	122.51	89.548	DALNIETAVK(1)TK	NFDAERDALNIETAVKTKGVDEVTIVNILTN	745	2318
P07356;B0V2N7;B0V2N5	Annexin A2;Annexin	Anxa2	176;176;109	0.978636	0.973458	1.0941	0.0199266	0.123996	104.21	104.21	LMVALAK(1)GR	SDTSGDFRKLMVALAKGRRAEDGSVIDYELI	746	2318
P07356;B0V2N5	Annexin A2;Annexin	Anxa2	279;212	1.08053	1.01745	0.970234	0.0310337	0.250837	100.45	100.45	LYDSMK(1)GK	QNKPLYFADRLYDSMKGKGTRDKVLIRIMVS	747	2318
P07356;B0V2N7;B0V2N8	Annexin A2;Annexin	Anxa2	104;104;104	1.06706	0.961767	NaN	0.0187031	0.0735017	142.32	55.994	SALSGHLETVILGLLK(1)TPAQYDASELK	SALSGHLETVILGLLKTPAQYDASELKASMK	748	2318
P07356;B0V2N7;B0V2N8	Annexin A2;Annexin	Anxa2	115;115;115	0.799733	1.19699	1.4936	0.17193	0.235479	230.06	129.37	TPAQYDASELK(1)ASMK	LGLLKTPAQYDASELKASMKGLGTDEDSLIE	749	2318
P07356;B0V2N5	Annexin A2;Annexin	Anxa2	227;160	1.05003	0.966941	1.02826	0.020714	0.207372	207.67	117.52	SVCHLQK(1)VFER	KWISIMTERSVCHLQKVFERYKSYSPYDMLE	750	2318
P07356;B0V2N7;B0V2N8;B0V2N5	Annexin A2;Annexin	Anxa2	157;157;157;90	0.809794	0.975253	NaN	-0.170262	0.371877	95.094	95.094	TDLEK(1)DIISDTSGDFRK	EINRVYKEMYKTDLEKDIISDTSGDFRKLMV	751	2318
P07901	Heat shock protein HSP 90-alpha	Hsp90aa1	632	1.12062	NaN	NaN	0.164297	0	100.48	100.48	DNSTMGYMAAK(1)K	AQALRDNSTMGYMAAKKHLEINPDHSIIETL	752	2321
P07901;P11499;E9Q3D6	Heat shock protein HSP 90-alpha;Heat shock protein HSP 90-beta	Hsp90aa1;Hsp90ab1	284;275;62	NaN	0.539852	NaN	-0.889363	0	103.26	103.26	EK(1)YIDQEELNK	DSGKDKKKKTKKIKEKYIDQEELNKTKPIWT;EKKDGDKKKKKKIKEKYIDQEELNKTKPIWT	753	2321;2380
P07901;P11499;E9Q3D6	Heat shock protein HSP 90-alpha;Heat shock protein HSP 90-beta	Hsp90aa1;Hsp90ab1	293;284;71	NaN	NaN	0.998276	-0.00248979	0	44.998	44.998	YIDQEELNK(0.994)TK(0.006)PIWTR	KKKIKEKYIDQEELNKTKPIWTRNPDDITNE;TKKIKEKYIDQEELNKTKPIWTRNPDDITQE	754	2321;2380
P07901;P11499;E9Q3D6	Heat shock protein HSP 90-alpha;Heat shock protein HSP 90-beta	Hsp90aa1;Hsp90ab1	408;399;186	0.974809	1.03227	1.07157	0.0362488	0.339475	152.47	112.84	EMLQQSK(1)ILK	EDLPLNISREMLQQSKILKVIRKNIVKKCLE;EDLPLNISREMLQQSKILKVIRKNLVKKCLE	755	2321;2380
P07901	Heat shock protein HSP 90-alpha	Hsp90aa1	437	1.17015	1.22603	0.858847	0.100386	0.224131	87.308	87.308	K(1)FYEQFSK	LELFTELAEDKENYKKFYEQFSKNIKLGIHE	756	2321
P07901;P11499;E9Q3D6	Heat shock protein HSP 90-alpha;Heat shock protein HSP 90-beta	Hsp90aa1;Hsp90ab1	363;354;141	0.92683	0.977242	1.24452	0.057584	0.153093	149.4	149.4	NNIK(1)LYVR	APFDLFENKKKKNNIKLYVRRVFIMDSCDEL;APFDLFENRKKKNNIKLYVRRVFIMDNCEEL	757	2321;2380
P07901	Heat shock protein HSP 90-alpha	Hsp90aa1	586	NaN	0.885071	NaN	-0.176136	0	90.653	90.653	KVEK(1)VVVSNR	NLCKIMKDILEKKVEKVVVSNRLVTSPCCIV	758	2321
P08113;F7C312	Endoplasmin	Hsp90b1	613;289	NaN	1.04942	1.70688	0.420473	0.353868	92.866	68.551	EATEK(1)EFEPLLNWMK	FDESEKTKESREATEKEFEPLLNWMKDKALK	759	2325
P08113	Endoplasmin	Hsp90b1	142	0.962814	0.837644	0.725237	-0.257913	0.794646	66.022	50.387	EK(1)NLLHVTDTGVGMTR	AGNEELTVKIKCDKEKNLLHVTDTGVGMTRE	760	2325
P08113;F7C312	Endoplasmin	Hsp90b1	455;131	0.666875	1.32571	NaN	-0.0888729	0.0520529	116.73	108.46	ETLQQHK(1)LLK	DDLPLNVSRETLQQHKLLKVIRKKLVRKTLD	761	2325
P08207	Protein S100-A10	S100a10	23	NaN	0.833248	0.589126	-0.513267	0.53965	51.841	43.297	FAGDK(1)DHLTK	AMETMMLTFHRFAGDKDHLTKEDLRVLMERE	762	2326
P08228	Superoxide dismutase [Cu-Zn]	Sod1	4	NaN	NaN	0.432995	-1.20758	0	49.442	49.442	AMK(1)AVCVLK	____________MAMKAVCVLKGDGPVQGTI	763	2328
P08228	Superoxide dismutase [Cu-Zn]	Sod1	10	NaN	0.974265	1.38981	0.218635	0.259385	89.011	67.995	AVCVLK(1)GDGPVQGTIHFEQK	______MAMKAVCVLKGDGPVQGTIHFEQKA	764	2328
P08228	Superoxide dismutase [Cu-Zn]	Sod1	123	NaN	1.09662	NaN	0.133061	0	50.452	50.452	TMVVHEK(1)QDDLGK	SGEHSIIGRTMVVHEKQDDLGKGGNEESTKT	765	2328
P08249;A0A0G2JF23	Malate dehydrogenase, mitochondrial	Mdh2	185;162	1.22075	0.804307	0.90422	-0.0572218	0.108006	117.23	61.732	ANTFVAELK(1)GLDPAR	TTLDIVRANTFVAELKGLDPARVNVPVIGGH	766	2329
P08249	Malate dehydrogenase, mitochondrial	Mdh2	296	0.888573	1.01395	1.1626	0.0223017	0.0652411	118.48	44.196	ETECTYFSTPLLLGK(1)K	KETECTYFSTPLLLGKKGLEKNLGIGKITPF	767	2329
P08249	Malate dehydrogenase, mitochondrial	Mdh2	335	0.896186	1.03511	0.918687	-0.0768985	0.451514	198.25	84.498	GEDFVK(1)NMK	IPELKASIKKGEDFVKNMK____________	768	2329
P08249	Malate dehydrogenase, mitochondrial	Mdh2	301	0.949275	1.02391	0.975091	-0.0257997	0.297302	183.03	160.88	GLEK(1)NLGIGK	TYFSTPLLLGKKGLEKNLGIGKITPFEEKMI	769	2329
P08249	Malate dehydrogenase, mitochondrial	Mdh2	307	NaN	NaN	0.913361	-0.130743	0	150.46	150.46	NLGIGK(1)ITPFEEK	LLLGKKGLEKNLGIGKITPFEEKMIAEAIPE	770	2329
P08249;A0A0G2JF23	Malate dehydrogenase, mitochondrial	Mdh2	91;68	NaN	NaN	0.429459	-1.21941	0	57.945	57.945	GYLGPEQLPDCLK(1)GCDVVVIPAGVPR	NVKGYLGPEQLPDCLKGCDVVVIPAGVPRKP	771	2329
P08249	Malate dehydrogenase, mitochondrial	Mdh2	239	0.989496	1.04602	0.982324	0.00798427	0.0933917	164.64	119.16	IQEAGTEVVK(1)AK	ATLTGRIQEAGTEVVKAKAGAGSATLSMAYA	772	2329
P08249	Malate dehydrogenase, mitochondrial	Mdh2	314	0.873107	1.18229	1.10219	0.0620634	0.164365	168	44.616	ITPFEEK(1)MIAEAIPELK	LEKNLGIGKITPFEEKMIAEAIPELKASIKK	773	2329
P08249	Malate dehydrogenase, mitochondrial	Mdh2	324	0.908819	1.0638	1.05341	0.00878529	0.0382224	99.5	77.593	MIAEAIPELK(1)ASIK	TPFEEKMIAEAIPELKASIKKGEDFVKNMK_	774	2329
P08249	Malate dehydrogenase, mitochondrial	Mdh2	203	0.955199	1.02586	1.02821	0.00361313	0.0329418	78.352	78.352	VNVPVIGGHAGK(1)TIIPLISQCTPK	DPARVNVPVIGGHAGKTIIPLISQCTPKVDF	775	2329
P08752;A0A0A6YXN0;A0A0A6YXC2	Guanine nucleotide-binding protein G(i) subunit alpha-2	Gnai2	21;21;21	NaN	1.06771	NaN	0.0945165	0	74.439	74.439	MIDK(1)NLR	SAEDKAAAERSKMIDKNLREDGEKAAREVKL	776	2330
P08905;P17897	Lysozyme C-2;Lysozyme C-1	Lyz2;Lyz1	87;87	0.591596	1.12708	0.700453	-0.366122	0.496197	93.551	65.347	YWCNDGK(1)TPR	YGIFQINSRYWCNDGKTPRAVNACGINCSAL;YGIFQINSRYWCNDGKTPRSKNACGINCSAL	777	2331;2459
P09041;P09411;S4R2M7	Phosphoglycerate kinase 2;Phosphoglycerate kinase 1;Phosphoglycerate kinase	Pgk2;Pgk1	131;131;131	0.947622	0.975957	0.898745	-0.0889141	0.903071	140.83	75.294	FHVEEEGK(1)GK	IILLENLRFHVEEEGKGKDSSGKKISADPAK;VILLENLRFHVEEEGKGKDASGNKVKAEPAK	778	2332;2336
P09041;P09411;S4R2M7	Phosphoglycerate kinase 2;Phosphoglycerate kinase 1;Phosphoglycerate kinase	Pgk2;Pgk1	30;30;30	1.30621	0.759326	0.729954	-0.155315	0.204653	219.42	100.35	VDFNVPMK(1)NNQITNNQR	KGKRVIMRVDFNVPMKNNQITNNQRIKAAIP;KGKRVVMRVDFNVPMKNNQITNNQRIKAAVP	779	2332;2336
P09103;E9Q8G8	Protein disulfide-isomerase	P4hb	417;73	NaN	NaN	0.730132	-0.453771	0	62.081	62.081	LGETYK(1)DHENIIIAK	CKQLAPIWDKLGETYKDHENIIIAKMDSTAN	780	2334
P09103	Protein disulfide-isomerase	P4hb	328	NaN	0.628778	0.789796	-0.504912	0.697958	72.876	72.876	LITLEEEMTK(0.988)YK(0.012)PESDELTAEK	ECPAVRLITLEEEMTKYKPESDELTAEKITE	781	2334
P09103	Protein disulfide-isomerase	P4hb	202	NaN	NaN	0.798078	-0.325398	0	73.067	73.067	YQLDK(1)DGVVLFK	GITSNSGVFSKYQLDKDGVVLFKKFDEGRNN	782	2334
P09405;A0A087WRM5	Nucleolin	Ncl	79;63	0.939423	1.20062	1.05901	0.0854466	0.308903	107.29	107.29	AAVPTPAK(1)K	VVVSQTKKAAVPTPAKKAAVTPGKKAVATPA	783	2335
P09405;A0A087WRM5	Nucleolin	Ncl	87;71	0.957039	1.21351	1.1135	0.123647	0.465653	104.37	62.88	AAVTPGK(1)K	AAVPTPAKKAAVTPGKKAVATPAKKNITPAK	784	2335
P09405	Nucleolin	Ncl	124	0.959672	1.02861	1.04249	0.0137779	0.127606	109.86	109.86	ALVPTPGK(1)K	KKGAAQAKALVPTPGKKGAATPAKGAKNGKN	785	2335
P09405	Nucleolin	Ncl	95	1.00088	1.12282	NaN	0.084194	0.305228	104.45	64.757	AVATPAK(1)K	KAAVTPGKKAVATPAKKNITPAKVIPTPGKK	786	2335
P09405	Nucleolin	Ncl	643	0.84908	1.18448	0.904547	-0.045501	0.104276	114.72	114.72	EAMEDGEIDGNKVTLDWAK(1)PK	EDGEIDGNKVTLDWAKPKGEGGFGGRGGGRG	787	2335
P09405	Nucleolin	Ncl	116	0.872669	0.942141	0.956105	-0.115746	0.978002	127.87	106.16	GAAQAK(1)ALVPTPGK	AKVIPTPGKKGAAQAKALVPTPGKKGAATPA	788	2335
P09405	Nucleolin	Ncl	102	1.00094	1.11006	1.08419	0.0895372	0.730645	147.91	147.91	NITPAK(1)VIPTPGK	KKAVATPAKKNITPAKVIPTPGKKGAAQAKA	789	2335
P09405	Nucleolin	Ncl	109	0.991742	1.08209	1.01922	0.0431068	0.436988	87.323	87.323	VIPTPGK(1)K	AKKNITPAKVIPTPGKKGAAQAKALVPTPGK	790	2335
P09405	Nucleolin	Ncl	569	NaN	NaN	1.03037	0.0431617	0	62.463	62.463	SQPSK(1)TLFVK	IRLELQGSNSRSQPSKTLFVKGLSEDTTEET	791	2335
P09405	Nucleolin	Ncl	478	1.1415	1.07731	1.03844	0.117592	1.01	91.937	83	TGK(1)TSTWSGESK	LYYTGEKGQRQERTGKTSTWSGESKTLVLSN	792	2335
P09405	Nucleolin	Ncl	230	0.796654	1.20611	NaN	-0.0288074	0.0273866	97.431	97.431	TPAK(1)VVPMK	EVMEITTAKGKKTPAKVVPMKAKSVAEEEDD	793	2335
P09405;A0A087WRM5	Nucleolin	Ncl	70;54	1.0023	1.07962	1.0724	0.0715578	0.765081	136.11	136.11	VVVSQTK(1)K	KATTTPAKKVVVSQTKKAAVPTPAKKAAVTP	794	2335
P09411;S4R2M7	Phosphoglycerate kinase 1;Phosphoglycerate kinase	Pgk1	48;48	0.84837	0.904112	0.943039	-0.155757	1.14017	131.42	81.92	AAVPSIK(1)FCLDNGAK	QITNNQRIKAAVPSIKFCLDNGAKSVVLMSH	795	2336
P09411;S4R2M7	Phosphoglycerate kinase 1;Phosphoglycerate kinase	Pgk1	156;156	NaN	0.705969	0.700577	-0.507854	2.15916	105.38	64.679	ASLSK(1)LGDVYVNDAFGTAHR	KAEPAKIDAFRASLSKLGDVYVNDAFGTAHR	796	2336
P09411;S4R2M7	Phosphoglycerate kinase 1;Phosphoglycerate kinase	Pgk1	199;199	NaN	0.961065	NaN	-0.0572937	0	41.76	41.76	ELNYFAK(1)ALESPERPFLAILGGAK	KAGGFLMKKELNYFAKALESPERPFLAILGG	797	2336
P09411	Phosphoglycerate kinase 1	Pgk1	382	NaN	1.61921	1.72841	0.742368	1.39448	64.295	46.982	GCITIIGGGDTATCCAK(1)WNTEDK	CITIIGGGDTATCCAKWNTEDKVSHVSTGGG	798	2336
P09411	Phosphoglycerate kinase 1	Pgk1	388	0.696741	1.03049	1.68009	0.0901905	0.0814776	90.534	76.417	WNTEDK(1)VSHVSTGGGASLELLEGK	GGDTATCCAKWNTEDKVSHVSTGGGASLELL	799	2336
P09411	Phosphoglycerate kinase 1	Pgk1	291	1.28158	1.09602	0.722491	0.0070808	0.00890056	124.3	95.651	ITLPVDFVTADK(1)FDENAK	NGVKITLPVDFVTADKFDENAKTGQATVASG	800	2336
P09411	Phosphoglycerate kinase 1	Pgk1	323	1.07396	0.837202	0.981055	-0.0603338	0.205103	123.69	78.77	K(1)YAEAVGR	PAGWMGLDCGTESSKKYAEAVGRAKQIVWNG	801	2336
P09411;S4R2M7	Phosphoglycerate kinase 1;Phosphoglycerate kinase	Pgk1	11;11	1.10086	0.971257	1.15027	0.0995103	0.513459	96.034	75.378	LTLDK(1)LDVK	_____MSLSNKLTLDKLDVKGKRVVMRVDFN	802	2336
P09411	Phosphoglycerate kinase 1	Pgk1	361	0.767024	1.67407	NaN	0.180354	0.0954783	101.95	101.95	SLMDEVVK(1)ATSR	EAFARGTKSLMDEVVKATSRGCITIIGGGDT	803	2336
P09411;S4R2M7	Phosphoglycerate kinase 1;Phosphoglycerate kinase	Pgk1	75;75	1.12708	0.97504	0.946714	0.0190418	0.081255	277.38	231.45	SVVLMSHLGRPDGVPMPDK(1)YSLEPVAAELK	LMSHLGRPDGVPMPDKYSLEPVAAELKSLLG	804	2336
P09411;S4R2M7	Phosphoglycerate kinase 1;Phosphoglycerate kinase	Pgk1	86;86	0.602385	NaN	NaN	-0.731241	0	53.967	53.967	YSLEPVAAELK(1)SLLGK	PMPDKYSLEPVAAELKSLLGKDVLFLKDCVG	805	2336
P09450	Transcription factor jun-B	Junb	237	1.10271	0.945993	1.06129	0.0489243	0.269027	198.57	151.78	GASAFK(1)EEPQTVPEAR	GHPAQLGLSRGASAFKEEPQTVPEARSRDAT	806	2337
P09671;A0A3B2WBF0	Superoxide dismutase [Mn], mitochondrial	Sod2	130;130	0.880965	1.06499	1.02609	-0.0182818	0.0719051	103.56	103.56	DFGSFEK(1)FK	GELLEAIKRDFGSFEKFKEKLTAVSVGVQGS	807	2340
P09671;A0A3B2WBF0	Superoxide dismutase [Mn], mitochondrial	Sod2	122;122	1.11041	0.74474	1.0194	-0.0821247	0.164078	118.74	114.28	GELLEAIK(1)R	PKGGGEPKGELLEAIKRDFGSFEKFKEKLTA	808	2340
P09671;A0A3B2WBF0	Superoxide dismutase [Mn], mitochondrial	Sod2	68;68	0.926126	1.11378	1.06851	0.0467825	0.20732	185.85	182.76	HHAAYVNNLNATEEK(1)YHEALAK	KHHAAYVNNLNATEEKYHEALAKGDVTTQVA	809	2340
P09671;A0A3B2WBF0	Superoxide dismutase [Mn], mitochondrial	Sod2	75;75	1.08157	1.16594	1.1606	0.183162	1.45886	128.14	118.46	YHEALAK(1)GDVTTQVALQPALK	NNLNATEEKYHEALAKGDVTTQVALQPALKF	810	2340
P0C0S6;Q3THW5;Q8R029;Q3UA95;G3UWL7;G3UX40	Histone H2A.Z;Histone H2A.V;Histone H2A	H2afz;H2afv	5;5;5;5;5;5	1.00208	1.13516	0.955319	0.0399852	0.191227	174.23	128.01	AGGK(1)AGK(1)DSGK(1)AK	___________MAGGKAGKDSGKAKTKAVSR	811	2343
P0C0S6;Q3THW5;Q8R029;Q3UA95;G3UWL7;G3UX40	Histone H2A.Z;Histone H2A.V;Histone H2A	H2afz;H2afv	8;8;8;8;8;8	1.00184	1.13421	0.954952	0.0392816	0.188176	174.23	133.79	AGK(1)DSGK(1)AK(1)TK	________MAGGKAGKDSGKAKTKAVSRSQR	812	2343
P0C0S6;Q3THW5;Q8R029;Q3UA95;G3UWL7;G3UX40	Histone H2A.Z;Histone H2A.V;Histone H2A	H2afz;H2afv	12;12;12;12;12;12	1.00184	1.13421	0.954952	0.0392816	0.188176	174.23	133.79	AGK(1)DSGK(1)AK(1)TK	____MAGGKAGKDSGKAKTKAVSRSQRAGLQ	813	2343
P0C0S6;Q3THW5;Q8R029;Q3UA95;G3UWL7;G3UX40	Histone H2A.Z;Histone H2A.V;Histone H2A	H2afz;H2afv	14;14;14;14;14;14	1.0211	0.937119	0.876707	-0.0844663	0.500574	163.59	133.79	AGK(1)DSGK(1)AK(1)TK	__MAGGKAGKDSGKAKTKAVSRSQRAGLQFP	814	2343
P0C0S6;Q3THW5;Q8R029;Q3UA95	Histone H2A.Z;Histone H2A.V;Histone H2A	H2afz;H2afv	116;116;78;93	0.962927	1.04217	1.12419	0.0579923	0.334005	105.38	48.314	ATIAGGGVIPHIHK(1)SLIGK	IKATIAGGGVIPHIHKSLIGKKGQQKTV___	815	2343
P0C7T6;A0A1D5RLP5	Ataxin-1-like	Atxn1l	2;2	NaN	NaN	NaN	NaN	0	83.265	52.786	MK(1)PVHER	______________MKPVHERSQECLPPKKR	816	2346
P0CL69	Zinc finger protein 703	Znf703	147	NaN	1.15567	NaN	0.208728	0	55.128	55.128	SAPGAASAAAALK(1)QLGDSPAEDK	PSRSAPGAASAAAALKQLGDSPAEDKSSFKP	817	2348
P0DP28;P0DP27;P0DP26;Q3UKW2		Calm1	22;22;22;70	0.935935	1.02654	0.973681	-0.0320706	0.306621	194.7	179.02	EAFSLFDK(1)DGDGTITTK	EEQIAEFKEAFSLFDKDGDGTITTKELGTVM	818	2352
P0DP28;P0DP27;P0DP26;Q3UKW2		Calm1	95;95;95;143	NaN	0.969364	NaN	-0.0448894	0	101.6	101.6	VFDK(1)DGNGYISAAELR	TDSEEEIREAFRVFDKDGNGYISAAELRHVM	819	2352
P10107	Annexin A1	Anxa1	185	NaN	1.07916	NaN	0.109911	0	56.916	56.916	ALLALAK(1)GDR	SDTSGDFRKALLALAKGDRCQDLSVNQDLAD	820	2354
P10107	Annexin A1	Anxa1	26	NaN	1.7262	NaN	0.787598	0	41.412	41.412	FLENQEQEYVQAVK(1)SYK	ARFLENQEQEYVQAVKSYKGGPGSAVSPYPS	821	2354
P10107	Annexin A1	Anxa1	53	0.916595	1.37298	1.08902	0.151566	0.333302	114.21	114.21	GGPGSAVSPYPSFNVSSDVAALHK(1)AIMVK	PYPSFNVSSDVAALHKAIMVKGVDEATIIDI	822	2354
P10107	Annexin A1	Anxa1	287	1.05723	0.862701	0.94467	-0.0716303	0.312087	117.7	117.7	LYEAMK(1)GAGTR	TSTPAFFAEKLYEAMKGAGTRHKALIRIMVS	823	2354
P10107	Annexin A1	Anxa1	312	0.971997	1.0866	1.05299	0.0511111	0.400735	330.93	97.716	SEIDMNEIK(1)VFYQK	IRIMVSRSEIDMNEIKVFYQKKYGISLCQAI	824	2354
P10107	Annexin A1	Anxa1	242	0.948349	1.16567	1.10192	0.0948926	0.400854	122.34	55.213	VFQNYGK(1)YSQHDMNK	SRSFPHLRRVFQNYGKYSQHDMNKALDLELK	825	2354
P10107	Annexin A1	Anxa1	161	1.15598	0.750223	0.805104	-0.172749	0.332022	138.54	109.71	VYREELK(1)R	NEQIREINRVYREELKRDLAKDITSDTSGDF	826	2354
P10126;D3YZ68	Elongation factor 1-alpha 1	Eef1a1	244;244	1.25108	0.744656	0.687906	-0.213965	0.290751	176.71	176.71	KDGSASGTTLLEALDCILPPTRPTDK(1)PLR	LEALDCILPPTRPTDKPLRLPLQDVYKIGGI	827	2355
P10126;P62631	Elongation factor 1-alpha 1;Elongation factor 1-alpha 2	Eef1a1;Eef1a2	255;255	1.05798	0.897446	1.42628	0.145822	0.2727	169.04	141.46	LPLQDVYK(1)IGGIGTVPVGR	RPTDKPLRLPLQDVYKIGGIGTVPVGRVETG	828	2355
P10126;D3YZ68;D3Z3I8;P62631	Elongation factor 1-alpha 1;Elongation factor 1-alpha 2	Eef1a1;Eef1a2	146;146;146;146	1.17229	1.11722	NaN	0.194622	0.949454	90.385	90.385	EHALLAYTLGVK(1)QLIVGVNK	GQTREHALLAYTLGVKQLIVGVNKMDSTEPP	829	2355
P10126;D3YZ68;D3Z3I8	Elongation factor 1-alpha 1	Eef1a1	179;179;179	0.92807	1.02243	1.0497	-0.00190409	0.0109582	98.997	88.942	EVSTYIK(1)K	QKRYEEIVKEVSTYIKKIGYNPDTVAFVPIS	830	2355
P10126;D3YZ68;D3Z3I8;P62631	Elongation factor 1-alpha 1;Elongation factor 1-alpha 2	Eef1a1;Eef1a2	44;44;44;44	0.856142	0.944418	0.961619	-0.121014	0.83635	111.61	107.79	FEK(1)EAAEMGK	YKCGGIDKRTIEKFEKEAAEMGKGSFKYAWV	831	2355
P10126	Elongation factor 1-alpha 1	Eef1a1	392	0.997688	1.01961	0.943209	-0.0198922	0.212806	134.84	134.84	KLEDGPK(1)FLK	EKIDRRSGKKLEDGPKFLKSGDAAIVDMVPG	832	2355
P10126;D3YZ68;D3Z3I8	Elongation factor 1-alpha 1	Eef1a1	165;165;165	1.06962	0.951043	0.89499	-0.0451231	0.214215	84.658	60.518	MDSTEPPYSQK(1)R	VGVNKMDSTEPPYSQKRYEEIVKEVSTYIKK	833	2355
P10126	Elongation factor 1-alpha 1	Eef1a1	439	1.17783	0.981856	1.05196	0.0942656	0.464436	142.76	100.09	QTVAVGVIK(1)AVDK	FAVRDMRQTVAVGVIKAVDKKAAGAGKVTKS	834	2355
P10126;D3YZ68;D3Z3I8;P62631	Elongation factor 1-alpha 1;Elongation factor 1-alpha 2	Eef1a1;Eef1a2	41;41;41;41	0.96357	0.968071	1.07647	0.0019849	0.0118333	98.458	80.229	TIEK(1)FEK	HLIYKCGGIDKRTIEKFEKEAAEMGKGSFKY	835	2355
P10126;D3YZ68;D3Z3I8	Elongation factor 1-alpha 1	Eef1a1	172;172;172	0.868516	0.643267	NaN	-0.419944	0.518392	112.13	112.13	YEEIVK(1)EVSTYIK	STEPPYSQKRYEEIVKEVSTYIKKIGYNPDT	836	2355
P10605	Cathepsin B;Cathepsin B light chain;Cathepsin B heavy chain	Ctsb	220	0.959723	0.878485	0.926262	-0.118909	1.0706	128.67	128.67	SCEAGYSPSYK(1)EDK	PRCNKSCEAGYSPSYKEDKHFGYTSYSVSNS	837	2359
P10639	Thioredoxin	Txn	85	0.867718	NaN	0.668179	-0.393198	0.545787	75.387	72.006	GQK(1)VGEFSGANK	EVKCMPTFQFYKKGQKVGEFSGANKEKLEAS	838	2361
P10639	Thioredoxin	Txn	39	1.06777	NaN	1.28686	0.229232	0.471009	113.65	108.72	MIK(1)PFFHSLCDK	VVDFSATWCGPCKMIKPFFHSLCDKYSNVVF	839	2361
P10639	Thioredoxin	Txn	3	0.951007	1.11843	1.04567	0.0511424	0.275968	116.9	108.7	VK(1)LIESK	_____________MVKLIESKEAFQEALAAA	840	2361
P10649;A2AE89;F6WHQ7;P15626;D3YX76;P19639	Glutathione S-transferase Mu 1;Glutathione S-transferase Mu 2;Glutathione S-transferase Mu 3	Gstm1;Gstm2;Gstm3	136;162;112;136;102;136	0.816761	1.25392	NaN	0.017217	0.0156566	94.692	87.913	MK(1)LYSEFLGK	EKKKPEYLEGLPEKMKLYSEFLGKQPWFAGN;EKQKPEFLKAIPEKMKLYSEFLGKRPWFAGD;EKQKPEFLKTIPEKMKLYSEFLGKRPWFAGD	841	2362;2429;2476
P10649;A2AE89;F6WHQ7	Glutathione S-transferase Mu 1	Gstm1	129;155;105	0.955825	0.820759	NaN	-0.175075	0.447519	71.176	71.176	QKPEFLK(1)TIPEK	LCYNPDFEKQKPEFLKTIPEKMKLYSEFLGK	842	2362
P10853;Q8CBB6;P10854;Q6ZWY9;Q8CGP0;Q8CGP1;Q8CGP2;Q8CGP2-2	Histone H2B type 1-F/J/L;Histone H2B;Histone H2B type 1-M;Histone H2B type 1-C/E/G;Histone H2B type 3-B;Histone H2B type 1-K;Histone H2B type 1-P	Hist1h2bf;Hist1h2br;Hist1h2bm;Hist1h2bc;Hist3h2bb;Hist1h2bk;Hist1h2bp	21;21;21;21;21;21;21;21	0.965249	1.12315	0.972393	0.0253794	0.121797	240	98.943	K(1)AVTK(1)AQK(1)K	KSAPAPKKGSKKAVTKAQKKDGKKRKRGRKE;KSAPAPKKGSKKAVTKAQKKDGKKRKRSRKE;KSVPAPKKGSKKAVTKAQKKDGKKRKRSRKE	843	2368;2369;4320;5082;5083;5084
P10853;Q8CBB6;P10854;Q6ZWY9;Q8CGP0;Q8CGP1;Q8CGP2;Q8CGP2-2	Histone H2B type 1-F/J/L;Histone H2B;Histone H2B type 1-M;Histone H2B type 1-C/E/G;Histone H2B type 3-B;Histone H2B type 1-K;Histone H2B type 1-P	Hist1h2bf;Hist1h2br;Hist1h2bm;Hist1h2bc;Hist3h2bb;Hist1h2bk;Hist1h2bp	24;24;24;24;24;24;24;24	0.944409	1.04952	0.977186	-0.0153597	0.116526	205.83	98.943	K(1)AVTK(1)AQK(1)K	PAPKKGSKKAVTKAQKKDGKKRKRGRKESYS;PAPKKGSKKAVTKAQKKDGKKRKRSRKESYS	844	2368;2369;4320;5082;5083;5084
P10853;Q8CBB6;P10854;Q6ZWY9;Q8CGP0;Q8CGP1;Q8CGP2;Q8CGP2-2	Histone H2B type 1-F/J/L;Histone H2B;Histone H2B type 1-M;Histone H2B type 1-C/E/G;Histone H2B type 3-B;Histone H2B type 1-K;Histone H2B type 1-P	Hist1h2bf;Hist1h2br;Hist1h2bm;Hist1h2bc;Hist3h2bb;Hist1h2bk;Hist1h2bp	25;25;25;25;25;25;25;25	NaN	1.2827	1.0443	0.210859	0.408637	114.83	93.096	AVTK(1)AQK(1)K(1)DGK	APKKGSKKAVTKAQKKDGKKRKRGRKESYSI;APKKGSKKAVTKAQKKDGKKRKRSRKESYSV	845	2368;2369;4320;5082;5083;5084
P10853;Q8CBB6;P70696;P10854;Q64475;Q64525;Q6ZWY9;Q64478;Q8CGP0;Q9D2U9;Q8CGP2;Q8CGP2-2	Histone H2B type 1-F/J/L;Histone H2B;Histone H2B type 1-A;Histone H2B type 1-M;Histone H2B type 1-B;Histone H2B type 2-B;Histone H2B type 1-C/E/G;Histone H2B type 1-H;Histone H2B type 3-B;Histone H2B type 3-A;Histone H2B type 1-P	Hist1h2bf;Hist1h2br;Hist1h2ba;Hist1h2bm;Hist1h2bb;Hist2h2bb;Hist1h2bc;Hist1h2bh;Hist3h2bb;Hist3h2ba;Hist1h2bp	121;121;122;121;121;121;121;121;121;121;121;121	0.973048	1.04931	0.999183	0.00961314	0.101557	138.1	101.64	AVTK(1)YTSSK	ELAKHAVSEGTKAVTKYTSSK__________	846	2368;2369;4057;4066;4320;5082;5084
P10853;Q8CBB6;Q6ZWY9;Q64478;Q8CGP1	Histone H2B type 1-F/J/L;Histone H2B;Histone H2B type 1-C/E/G;Histone H2B type 1-H;Histone H2B type 1-K	Hist1h2bf;Hist1h2br;Hist1h2bc;Hist1h2bh;Hist1h2bk	16;16;16;16;16	0.895071	1.11668	0.960282	-0.0197286	0.0688388	218.15	81.565	SAPAPK(1)K(1)GSK(1)K	MPEPAKSAPAPKKGSKKAVTKAQKKDGKKRK	847	2368;4320;5083
P10853;Q8CBB6;P10854;Q6ZWY9;Q64478;Q8CGP0;Q8CGP1	Histone H2B type 1-F/J/L;Histone H2B;Histone H2B type 1-M;Histone H2B type 1-C/E/G;Histone H2B type 1-H;Histone H2B type 3-B;Histone H2B type 1-K	Hist1h2bf;Hist1h2br;Hist1h2bm;Hist1h2bc;Hist1h2bh;Hist3h2bb;Hist1h2bk	17;17;17;17;17;17;17	0.903807	1.13041	0.970234	-0.00422188	0.0138258	240	115.57	K(1)GSK(1)K(1)AVTK	PDPSKSAPAPKKGSKKAVTKAQKKDGKKRKR;PEPAKSAPAPKKGSKKAVTKAQKKDGKKRKR;PEPTKSAPAPKKGSKKAVTKAQKKDGKKRKR	848	2368;2369;4320;5082;5083
P10853;Q8CBB6;P70696;P10854;Q64475;Q64525;Q6ZWY9;Q64478;Q8CGP0;Q9D2U9;Q8CGP1;Q8CGP2;Q8CGP2-2	Histone H2B type 1-F/J/L;Histone H2B;Histone H2B type 1-A;Histone H2B type 1-M;Histone H2B type 1-B;Histone H2B type 2-B;Histone H2B type 1-C/E/G;Histone H2B type 1-H;Histone H2B type 3-B;Histone H2B type 3-A;Histone H2B type 1-K;Histone H2B type 1-P	Hist1h2bf;Hist1h2br;Hist1h2ba;Hist1h2bm;Hist1h2bb;Hist2h2bb;Hist1h2bc;Hist1h2bh;Hist3h2bb;Hist3h2ba;Hist1h2bk;Hist1h2bp	117;117;118;117;117;117;117;117;117;117;117;117;117	0.925486	1.0252	0.989556	-0.0303218	0.254834	147.91	117.25	HAVSEGTK(1)AVTK	LLPGELAKHAVSEGTKAVTKYTSAK______;LLPGELAKHAVSEGTKAVTKYTSSK______	849	2368;2369;4057;4066;4320;5082;5083;5084
P10853;Q8CBB6;Q6ZWY9;Q64478;Q8CGP1	Histone H2B type 1-F/J/L;Histone H2B;Histone H2B type 1-C/E/G;Histone H2B type 1-H;Histone H2B type 1-K	Hist1h2bf;Hist1h2br;Hist1h2bc;Hist1h2bh;Hist1h2bk	13;13;13;13;13	0.888973	1.11547	0.975846	-0.0158035	0.0539381	215.87	81.565	SAPAPK(1)K(1)GSK(1)K	___MPEPAKSAPAPKKGSKKAVTKAQKKDGK	850	2368;4320;5083
P10853;Q8CBB6;P70696;P10854;Q64475;Q64525;Q6ZWY9;Q64478;Q8CGP0;Q9D2U9;Q8CGP1;Q8CGP2;Q8CGP2-2	Histone H2B type 1-F/J/L;Histone H2B;Histone H2B type 1-A;Histone H2B type 1-M;Histone H2B type 1-B;Histone H2B type 2-B;Histone H2B type 1-C/E/G;Histone H2B type 1-H;Histone H2B type 3-B;Histone H2B type 3-A;Histone H2B type 1-K;Histone H2B type 1-P	Hist1h2bf;Hist1h2br;Hist1h2ba;Hist1h2bm;Hist1h2bb;Hist2h2bb;Hist1h2bc;Hist1h2bh;Hist3h2bb;Hist3h2ba;Hist1h2bk;Hist1h2bp	86;86;87;86;86;86;86;86;86;86;86;86;86	1.00361	0.940293	0.91451	-0.0708475	0.664265	129.96	68.422	LAHYNK(1)R	FERIAGEASRLAHYNKRSTITSREIQTAVRL;FERIASEASRLAHYNKRSTITSREIQTAVRL;FERIASEASRLAHYNKRSTITSREVQTAVRL	851	2368;2369;4057;4066;4320;5082;5083;5084
P10853;Q8CBB6;P70696;P10854;Q64475;Q64525;Q6ZWY9;Q64478;Q8CGP0;Q9D2U9;Q8CGP1;Q8CGP2;Q8CGP2-2	Histone H2B type 1-F/J/L;Histone H2B;Histone H2B type 1-A;Histone H2B type 1-M;Histone H2B type 1-B;Histone H2B type 2-B;Histone H2B type 1-C/E/G;Histone H2B type 1-H;Histone H2B type 3-B;Histone H2B type 3-A;Histone H2B type 1-K;Histone H2B type 1-P	Hist1h2bf;Hist1h2br;Hist1h2ba;Hist1h2bm;Hist1h2bb;Hist2h2bb;Hist1h2bc;Hist1h2bh;Hist3h2bb;Hist3h2ba;Hist1h2bk;Hist1h2bp	109;109;110;109;109;109;109;109;109;109;109;109;109	0.9806	0.99516	0.925914	-0.0487715	0.57809	201.3	201.3	LLLPGELAK(1)HAVSEGTK	EIQTAVRLLLPGELAKHAVSEGTKAVTKYTS;EVQTAVRLLLPGELAKHAVSEGTKAVTKYTS	852	2368;2369;4057;4066;4320;5082;5083;5084
P10853;Q8CBB6;Q6ZWY9;Q64478;Q8CGP1	Histone H2B type 1-F/J/L;Histone H2B;Histone H2B type 1-C/E/G;Histone H2B type 1-H;Histone H2B type 1-K	Hist1h2bf;Hist1h2br;Hist1h2bc;Hist1h2bh;Hist1h2bk	6;6;6;6;6	0.928765	1.13961	1.03695	0.0447536	0.185669	180.3	55.851	PEPAK(1)SAPAPK(1)K(1)GSK	__________MPEPAKSAPAPKKGSKKAVTK	853	2368;4320;5083
P10853;Q8CBB6;Q6ZWY9;Q64478;Q8CGP1	Histone H2B type 1-F/J/L;Histone H2B;Histone H2B type 1-C/E/G;Histone H2B type 1-H;Histone H2B type 1-K	Hist1h2bf;Hist1h2br;Hist1h2bc;Hist1h2bh;Hist1h2bk	12;12;12;12;12	1.02953	1.11396	0.973162	0.0528118	0.347893	180.3	81.565	SAPAPK(1)K(1)GSK(1)K	____MPEPAKSAPAPKKGSKKAVTKAQKKDG	854	2368;4320;5083
P10853;Q8CBB6;P70696;P10854;Q64475;Q64525;Q6ZWY9;Q64478;Q8CGP0;Q9D2U9;Q8CGP1;Q8CGP2;Q8CGP2-2	Histone H2B type 1-F/J/L;Histone H2B;Histone H2B type 1-A;Histone H2B type 1-M;Histone H2B type 1-B;Histone H2B type 2-B;Histone H2B type 1-C/E/G;Histone H2B type 1-H;Histone H2B type 3-B;Histone H2B type 3-A;Histone H2B type 1-K;Histone H2B type 1-P	Hist1h2bf;Hist1h2br;Hist1h2ba;Hist1h2bm;Hist1h2bb;Hist2h2bb;Hist1h2bc;Hist1h2bh;Hist3h2bb;Hist3h2ba;Hist1h2bk;Hist1h2bp	47;47;48;47;47;47;47;47;47;47;47;47;47	0.75955	1.02229	0.995694	-0.123736	0.33568	122.42	103.3	VLK(1)QVHPDTGISSK	RGRKESYSIYVYKVLKQVHPDTGISSKAMGI;RSRKESYSVYVYKVLKQVHPDTGISSKAMGI	855	2368;2369;4057;4066;4320;5082;5083;5084
P10854	Histone H2B type 1-M	Hist1h2bm	16	NaN	NaN	NaN	NaN	0	218.15	81.565	SAPAPK(1)K(1)GSK(1)K	MPEPTKSAPAPKKGSKKAVTKAQKKDGKKRK	856	2369
P10854	Histone H2B type 1-M	Hist1h2bm	13	NaN	NaN	NaN	NaN	0	215.87	81.565	SAPAPK(1)K(1)GSK(1)K	___MPEPTKSAPAPKKGSKKAVTKAQKKDGK	857	2369
P10854	Histone H2B type 1-M	Hist1h2bm	6	NaN	NaN	NaN	NaN	0	153.66	81.494	PEPTK(1)SAPAPK(1)K(1)GSK	__________MPEPTKSAPAPKKGSKKAVTK	858	2369
P10854	Histone H2B type 1-M	Hist1h2bm	12	NaN	NaN	NaN	NaN	0	132.25	81.565	SAPAPK(1)K(1)GSK(1)K	____MPEPTKSAPAPKKGSKKAVTKAQKKDG	859	2369
P10922	Histone H1.0;Histone H1.0, N-terminally processed	H1f0	12	NaN	0.902445	NaN	-0.148089	0	67.334	67.334	TENSTSAPAAK(1)PK	____MTENSTSAPAAKPKRAKASKKSTDHPK	860	2370
P11031	Activated RNA polymerase II transcriptional coactivator p15	Sub1	53	0.989159	1.21564	0.872818	0.0232482	0.054118	98.249	91.855	ALASSK(1)QSSSSR	KKQKPGETSRALASSKQSSSSRDDNMFQIGK	861	2371
P11031	Activated RNA polymerase II transcriptional coactivator p15	Sub1	68	0.913827	0.846737	0.973527	-0.136243	0.84148	104.01	104.01	DDNMFQIGK(1)MR	KQSSSSRDDNMFQIGKMRYVSVRDFKGKILI	862	2371
P11031	Activated RNA polymerase II transcriptional coactivator p15	Sub1	35	NaN	0.981227	0.894462	-0.0941247	0.405772	80.219	53.775	QAVPEK(1)PVK	EVEKKLKRKKQAVPEKPVKKQKPGETSRALA	863	2371
P11103;Q921K2	Poly [ADP-ribose] polymerase 1	Parp1	400;401	NaN	1.02234	NaN	0.0318703	0	91.207	91.207	ILTLGK(0.999)LSQNK(0.001)DEAK	PADKPLSNMKILTLGKLSQNKDEAKAVIEKL	864	2372;5752
P11103;Q921K2	Poly [ADP-ribose] polymerase 1	Parp1	418;419	0.877814	1.18334	1.21724	0.11282	0.273625	81.263	81.263	LGGK(1)LTGSANK	QNKDEAKAVIEKLGGKLTGSANKASLCISIK;QNKDEAKAVIEKLGGKLTGSANKASLCISTK	865	2372;5752
P11352;A0A0A6YVV2;A0A0A6YY34	Glutathione peroxidase 1;Glutathione peroxidase	Gpx1	119;63;62	NaN	0.893784	NaN	-0.162002	0	115.5	115.5	CEVNGEK(1)AHPLFTFLR	EPNFTLFEKCEVNGEKAHPLFTFLRNALPTP	866	2376
P11352;A0A0A6YVV2;A0A0A6YY34	Glutathione peroxidase 1;Glutathione peroxidase	Gpx1	112;56;55	1.35274	0.87773	NaN	0.123864	0.119517	151.94	151.94	YVRPGGGFEPNFTLFEK(1)CEVNGEK	VRPGGGFEPNFTLFEKCEVNGEKAHPLFTFL	867	2376
P11440;D3Z2T9	Cyclin-dependent kinase 1	Cdk1	33;33	0.771833	1.38545	1.12563	0.0891519	0.123358	83.948	57.59	VTGQIVAMK(1)K	VYKGRHRVTGQIVAMKKIRLESEEEGVPSTA	868	2379
P11499;E9Q0C3	Heat shock protein HSP 90-beta	Hsp90ab1	428;66	NaN	NaN	1.44831	0.534372	0	77.318	77.318	K(1)FYEAFSK	LELFSELAEDKENYKKFYEAFSKNLKLGIHE	869	2380
P11499	Heat shock protein HSP 90-beta	Hsp90ab1	577	NaN	1.16473	1.16181	0.218187	2.27787	92.838	48.423	VEK(1)VTISNR	NLCKLMKEILDKKVEKVTISNRLVSSPCCIV	870	2380
P11881-7;P11881-5;P11881-3;P11881;P11881-8;P11881-6;P11881-4;P11881-2	Inositol 1,4,5-trisphosphate receptor type 1	Itpr1	462;462;462;462;447;447;447;447	NaN	0.930471	NaN	-0.103967	0	104.22	104.22	LEK(1)GTITQNER	NDASKVLGSIAGKLEKGTITQNERRSVTKLL	871	2386
P11983;P11983-2	T-complex protein 1 subunit alpha	Tcp1	317;268	0.901772	0.997043	1.11768	0.0023573	0.0081672	110.31	49.444	RDLK(1)HVAK	EAGAMAVRRVLKRDLKHVAKASGASILSTLA	872	2389
P11983;P11983-2	T-complex protein 1 subunit alpha	Tcp1	400;351	0.987761	0.92159	0.988854	-0.0505801	0.566517	179.37	98.033	SLHDALCVVK(1)R	CDEMERSLHDALCVVKRVLELKSVVPGGGAV	873	2389
P11983;P11983-2	T-complex protein 1 subunit alpha	Tcp1	494;445	NaN	NaN	0.981789	-0.0265145	0	72.958	72.958	WIGLDLVHGK(1)PR	ERKNLKWIGLDLVHGKPRDNKQAGVFEPTIV	874	2389
P12382	ATP-dependent 6-phosphofructokinase, liver type	Pfkl	469	1.01075	0.98981	1.05443	0.0257041	0.357309	123.98	98.582	GGSMLGTK(1)R	DVAGWLGRGGSMLGTKRTLPKPHLEAIVENL	875	2391
P12382	ATP-dependent 6-phosphofructokinase, liver type	Pfkl	629	0.803807	1.13709	1.02317	-0.0322306	0.0716527	127.8	127.8	NEK(1)CHEHYTTEFLYNLYSSEGR	KMKTDIQRGLVLRNEKCHEHYTTEFLYNLYS	876	2391
P12382	ATP-dependent 6-phosphofructokinase, liver type	Pfkl	726	1.0225	1.2231	NaN	0.161322	0.366593	107.24	107.24	VVAFSPVTELK(1)K	GLRKKVVAFSPVTELKKETDFEHRMPREQWW	877	2391
P12970	60S ribosomal protein L7a	Rpl7a	150	0.919447	0.953371	1.00968	-0.0587156	0.562348	118.9	88.338	AGVNTVTTLVENK(1)K	VLRAGVNTVTTLVENKKAQLVVIAHDVDPIE	878	2396
P12970;V9GX35	60S ribosomal protein L7a	Rpl7a;Gm14214	131;90	NaN	0.852619	NaN	-0.230027	0	43.382	43.382	GDVPTK(1)RPPVLR	ARAEKKAAGKGDVPTKRPPVLRAGVNTVTTL	879	2396
P12970;V9GX35	60S ribosomal protein L7a	Rpl7a;Gm14214	97;62	1.01776	1.03294	1.16955	0.0993679	0.587394	61.375	46.063	QTATQLLK(1)LAHK	QFTQALDRQTATQLLKLAHKYRPETKQEKKQ	880	2396
P13020-2;P13020	Gelsolin	Gsn	572;621	1.12234	1.05189	0.927272	0.0435213	0.190888	194.06	157.24	TGAQELLK(1)VLR	AGASEAEKTGAQELLKVLRSQHVQVEEGSEP	881	2398
P13020-2;P13020;A6PWS5	Gelsolin	Gsn	10;59;10	0.871895	0.680381	1.05344	-0.226083	0.466843	135.86	55.261	VVEHPEFLK(1)AGK	______MVVEHPEFLKAGKEPGLQIWRVEKF	882	2398
P14069	Protein S100-A6	S100a6	40	NaN	0.957877	NaN	-0.0620877	0	106.29	106.29	ELIQK(1)ELTIGSK	DKHTLSKKELKELIQKELTIGSKLQDAEIAR	883	2404
P14069	Protein S100-A6	S100a6	47	NaN	0.917102	NaN	-0.124845	0	127.17	127.17	ELTIGSK(1)LQDAEIAR	KELKELIQKELTIGSKLQDAEIARLMDDLDR	884	2404
P14131	40S ribosomal protein S16	Rps16	131	0.810167	0.79723	0.933705	-0.2432	1.10564	100.74	100.74	K(1)FGGPGAR	DRTLLVADPRRCESKKFGGPGARARYQKSYR	885	2407
P14131	40S ribosomal protein S16	Rps16	4	NaN	0.677204	NaN	-0.562338	0	72.089	72.089	PSK(1)GPLQSVQVFGR	____________MPSKGPLQSVQVFGRKKTA	886	2407
P14131	40S ribosomal protein S16	Rps16	26	0.808665	1.02141	0.943801	-0.119756	0.456183	103.56	103.56	TATAVAHCK(1)R	QVFGRKKTATAVAHCKRGNGLIKVNGRPLEM	887	2407
P14148;F6XI62	60S ribosomal protein L7	Rpl7	62;88	1.01234	0.894579	1.12247	0.00788358	0.0263189	161.47	124.37	FALK(1)TLR	FAELKVKRLRKKFALKTLRKARRKLIYEKAK	888	2408
P14152;B1ATQ3	Malate dehydrogenase, cytoplasmic	Mdh1	107;107	NaN	1.01399	NaN	0.0200494	0	108.24	108.24	ANVK(1)IFK	RREGMERKDLLKANVKIFKSQGTALEKYAKK	889	2409
P14152	Malate dehydrogenase, cytoplasmic	Mdh1	236	0.930497	0.929625	1.05038	-0.0460986	0.289639	108.98	108.98	GAAVIK(1)AR	GEFITTVQQRGAAVIKARKLSSAMSAAKAIA	890	2409
P14152	Malate dehydrogenase, cytoplasmic	Mdh1	239	1.27224	0.969564	NaN	0.151391	0.235616	98.044	87.258	K(1)LSSAMSAAK	ITTVQQRGAAVIKARKLSSAMSAAKAIADHI	891	2409
P14152;B1ATQ3	Malate dehydrogenase, cytoplasmic	Mdh1	118;118	1.05484	1.10148	0.887818	0.0149344	0.050831	97.456	97.456	SQGTALEK(1)YAK	KANVKIFKSQGTALEKYAKKSVKVIVVGNPA	892	2409
P14206;A0A1L1SUK3	40S ribosomal protein SA	Rpsa	11;11	NaN	1.40567	1.10019	0.314503	0.486839	144.47	137.16	SGALDVLQMK(1)EEDVLK	_____MSGALDVLQMKEEDVLKFLAAGTHLG	893	2410
P14733	Lamin-B1	Lmnb1	484	0.948775	0.983298	NaN	-0.0500804	0.519042	143.79	143.79	IGDTSVSYK(1)YTSR	GWEMIRKIGDTSVSYKYTSRYVLKAGQTVTV	894	2417
P14733;P21619;A0A0R4J0Q5	Lamin-B1;Lamin-B2	Lmnb1;Lmnb2	34;25;44	NaN	0.896956	NaN	-0.156891	0	89.698	89.698	LQEK(1)EELR	PATPLSPTRLSRLQEKEELRELNDRLAHYID;PATPLSPTRLSRLQEKEELRELNDRLAVYID	895	2417;2495
P14733	Lamin-B1	Lmnb1	110	1.11375	1.15932	1.14706	0.188881	2.08161	94.302	70.919	LQIELGK(1)FK	DDTARERAKLQIELGKFKAEHDQLLLNYAKK	896	2417
P14733	Lamin-B1	Lmnb1	272	1.26607	0.7393	0.802529	-0.137594	0.203291	201.96	201.96	LYKEELEQTYHAK(1)LENAR	QVRLYKEELEQTYHAKLENARLSSEMNTSTV	897	2417
P14733	Lamin-B1	Lmnb1	533	1.18316	NaN	0.928352	0.0676931	0.116358	122.51	122.51	VILK(1)NSQGEEVAQR	NQNSWGTGEDVKVILKNSQGEEVAQRSTVFK	898	2417
P15532	Nucleoside diphosphate kinase A	Nme1	124	0.695998	1.0991	1.07773	-0.0928401	0.149864	123.84	46.606	NIIHGSDSVK(1)SAEK	CIQVGRNIIHGSDSVKSAEKEISLWFQPEEL	899	2426
P15864	Histone H1.2	Hist1h1c	26	1.07917	0.911889	0.932837	-0.0411515	0.191822	130.64	127.12	AAK(0.999)K(0.001)PAGVR	AAPPAEKAPAKKKAAKKPAGVRRKASGPPVS	900	2430
P15864	Histone H1.2	Hist1h1c	168	0.658009	1.08985	NaN	-0.239843	0.201294	96.113	96.113	KPAAAAVTK(1)K	KTPKKAKKPAAAAVTKKVAKSPKKAKVTKPK	901	2430
P15864;P43277	Histone H1.2;Histone H1.3	Hist1h1c;Hist1h1d	46;47	0.942575	0.94941	1.00683	-0.0501345	0.62346	238.55	111.77	ASGPPVSELITK(1)AVAASK	GKRKASGPPVSELITKAVAASKERSGVSLAA;VRRKASGPPVSELITKAVAASKERSGVSLAA	902	2430;2706
P15864;P43274;P43276;P43277	Histone H1.2;Histone H1.4;Histone H1.5;Histone H1.3	Hist1h1c;Hist1h1e;Hist1h1b;Hist1h1d	106;106;106;107	0.864992	1.08801	0.980466	-0.0386708	0.139555	156.48	156.48	GTGASGSFK(1)LNKK	GILVQTKGTGASGSFKLNKKAASGEAKPQAK;GTLVQTKGTGASGSFKLNKKAASGEAKPKAK	903	2430;2703;2705;2706
P15864;P43274;P43276;P43277	Histone H1.2;Histone H1.4;Histone H1.5;Histone H1.3	Hist1h1c;Hist1h1e;Hist1h1b;Hist1h1d	85;85;85;86	0.985694	1.03154	1.04615	0.0297035	0.431361	189.38	138.98	LGLK(1)SLVSK	GYDVEKNNSRIKLGLKSLVSKGILVQTKGTG;GYDVEKNNSRIKLGLKSLVSKGTLVQTKGTG	904	2430;2703;2705;2706
P15864	Histone H1.2	Hist1h1c	23	0.862186	1.19566	1.05083	0.0384715	0.0939441	51.276	43.282	K(0.861)AAK(0.12)K(0.019)PAGVR	APAAAPPAEKAPAKKKAAKKPAGVRRKASGP	905	2430
P15864	Histone H1.2	Hist1h1c	17	0.907665	1.26706	1.26195	0.179124	0.422489	147.35	67.214	SEAAPAAPAAAPPAEK(1)APAK	SEAAPAAPAAAPPAEKAPAKKKAAKKPAGVR	906	2430
P15864;P43274;P43275;P43277	Histone H1.2;Histone H1.4;Histone H1.1;Histone H1.3	Hist1h1c;Hist1h1e;Hist1h1a;Hist1h1d	63;63;65;64	0.88831	1.07675	1.04264	-0.00131298	0.00472308	100.71	93.178	SGVSLAALK(1)K	VAASKERSGVSLAALKKALAAAGYDVEKNNS;VSSSKERSGVSLAALKKSLAAAGYDVEKNNS	907	2430;2703;2704;2706
P16045;A0A2R8VHJ0	Galectin-1	Lgals1	19;19	1.93651	0.676585	NaN	0.1949	0.0757758	150.29	150.29	ACGLVASNLNLKPGECLK(1)VR	GLVASNLNLKPGECLKVRGEVASDAKSFVLN	908	2432
P16045	Galectin-1	Lgals1	29	1.316	NaN	NaN	0.396158	0	66.262	66.262	GEVASDAK(1)SFVLNLGK	PGECLKVRGEVASDAKSFVLNLGKDSNNLCL	909	2432
P16045	Galectin-1	Lgals1	108	NaN	0.981825	NaN	-0.0264622	0	52.247	52.247	LPDGHEFK(1)FPNR	DQADLTIKLPDGHEFKFPNRLNMEAINYMAA	910	2432
Q8C253;P16110	Galectin;Galectin-3	Lgals3	224;224	1.98331	0.896987	1.05583	0.303149	0.32177	132.1	132.1	IQVLVEADHFK(1)VAVNDAHLLQYNHR	GKPFKIQVLVEADHFKVAVNDAHLLQYNHRM	911	2433
Q8C253;P16110	Galectin;Galectin-3	Lgals3	153;153	1.07308	1.24685	0.923607	0.101799	0.300251	177.76	177.76	MLITIMGTVK(1)PNANR	GGVMPRMLITIMGTVKPNANRIVLDFRRGND	912	2433
Q8C253;P16110	Galectin;Galectin-3	Lgals3	197;197	1.02864	0.934964	0.908812	-0.0647398	0.451368	197.27	114.4	QDNNWGK(1)EER	RRVIVCNTKQDNNWGKEERQSAFPFESGKPF	913	2433
Q8C253;P16110	Galectin;Galectin-3	Lgals3	190;190	1.03745	0.935295	0.960768	-0.033735	0.275661	207.34	207.34	VIVCNTK(1)QDNNWGK	PRFNENNRRVIVCNTKQDNNWGKEERQSAFP	914	2433
P16460;Q5XJY5	Argininosuccinate synthase;Coatomer subunit delta	Ass1;Arcn1	53;227	0.896654	1.11908	1.02163	0.0119345	0.041241	88.643	88.643	ALK(1)LGAK	IGQKEDFEEARKKALKLGAKKVFIEDVSKEF;VAPAPARPSGPSKALKLGAKGKEVDNFVDKL	915	2439;3819
P16460	Argininosuccinate synthase	Ass1	228	NaN	1.02686	NaN	0.0382415	0	74.76	74.76	APNSPDVLEIEFK(1)K	PAKAPNSPDVLEIEFKKGVPVKVTNIKDGTT	916	2439
P16460	Argininosuccinate synthase	Ass1	112	0.964675	0.936286	0.718462	-0.20796	0.579038	197.43	55.841	EGAK(1)YVSHGATGK	CIARRQVEIAQREGAKYVSHGATGKGNDQVR	917	2439
P16858;A0A0A0MQF6;A0A1D5RLD8;S4R257;S4R1W1;S4R1W8	Glyceraldehyde-3-phosphate dehydrogenase	Gapdh;Gm3839	64;90;64;21;64;24	NaN	0.845917	NaN	-0.241411	0	68.41	68.41	AENGK(1)LVINGKPITIFQER	STHGKFNGTVKAENGKLVINGKPITIFQERD	918	2442;7437;7439
P16858;A0A0A0MQF6;A0A1D5RLD8;S4R257;S4R1W1	Glyceraldehyde-3-phosphate dehydrogenase	Gapdh;Gm3839	111;137;111;68;111	0.924389	NaN	1.0331	-0.0332223	0.124938	56.81	42.336	AGAHLK(1)GGAK	STGVFTTMEKAGAHLKGGAKRVIISAPSADA	919	2442;7437
P16858;A0A0A0MQF6;A0A1D5RLD8;S4R257;S4R1W1	Glyceraldehyde-3-phosphate dehydrogenase	Gapdh;Gm3839	217;243;217;174;217	1.07408	1.0326	1.10199	0.0965	1.14578	176.33	140.16	AVGK(1)VIPELNGK	QNIIPASTGAAKAVGKVIPELNGKLTGMAFR	920	2442;7437
P16858;A0A0A0MQF6;A0A1D5RLD8;S4R257;S4R1W1	Glyceraldehyde-3-phosphate dehydrogenase	Gapdh;Gm3839	225;251;225;182;225	1.06836	0.956647	0.973962	-0.00220417	0.0139254	205.52	90.614	VIPELNGK(1)LTGMAFR	GAAKAVGKVIPELNGKLTGMAFRVPTPNVSV	921	2442;7437
P16858;A0A0A0MQF6;A0A1D5RLD8;S4R257;S4R1W1	Glyceraldehyde-3-phosphate dehydrogenase	Gapdh;Gm3839	213;239;213;170;213	0.959446	0.979001	1.14628	0.0355379	0.152315	139.46	126.32	GAAQNIIPASTGAAK(1)AVGK	RGAAQNIIPASTGAAKAVGKVIPELNGKLTG	922	2442;7437
P16858;A0A0A0MQF6;A0A1D5RLD8;S4R257;S4R1W1	Glyceraldehyde-3-phosphate dehydrogenase	Gapdh;Gm3839	261;287;261;218;261	0.909695	0.956415	1.08035	-0.029777	0.139575	155.84	131.44	VVK(1)QASEGPLK	RLEKPAKYDDIKKVVKQASEGPLKGILGYTE;RLENPAKYDDIKKVVKQASEGPLKGILGYTE	923	2442;7437
P16858;A0A0A0MQF6;A0A1D5RLD8;S4R257	Glyceraldehyde-3-phosphate dehydrogenase	Gapdh	249;275;249;206	0.60243	0.976725	0.912913	-0.298854	0.517243	132.17	116.55	LEK(1)PAKYDDIKK	PTPNVSVVDLTCRLEKPAKYDDIKKVVKQAS	924	2442
P16858;A0A0A0MQF6;A0A1D5RLD8;S4R257	Glyceraldehyde-3-phosphate dehydrogenase	Gapdh	252;278;252;209	0.70011	0.956549	1.77109	0.0820683	0.0685114	109.44	94.692	LEK(0.001)PAK(0.999)YDDIK	NVSVVDLTCRLEKPAKYDDIKKVVKQASEGP	925	2442
P16858;A0A0A0MQF6;A0A1D5RLD8;S4R257	Glyceraldehyde-3-phosphate dehydrogenase	Gapdh	257;283;257;214	NaN	NaN	0.787209	-0.345181	0	77.185	77.185	LEKPAKYDDIK(1)K	DLTCRLEKPAKYDDIKKVVKQASEGPLKGIL	926	2442
P16858;A0A0A0MQF6;A0A1D5RLD8;S4R257;V9GXA7;S4R1W1	Glyceraldehyde-3-phosphate dehydrogenase	Gapdh;Gm15294;Gm3839	192;218;192;149;62;192	1.02682	0.893355	0.983208	-0.0496464	0.309044	218.58	96.015	TVDGPSGK(1)LWR	HAITATQKTVDGPSGKLWRDGRGAAQNIIPA	927	2442;7437
P16858;A0A0A0MQF6;A0A1D5RLD8;S4R257;S4R1W1	Glyceraldehyde-3-phosphate dehydrogenase	Gapdh;Gm3839	184;210;184;141;184	0.895591	0.996637	1.07073	-0.0217839	0.0977385	235.34	94.75	VIHDNFGIVEGLMTTVHAITATQK(1)TVDGPSGK	VEGLMTTVHAITATQKTVDGPSGKLWRDGRG	928	2442;7437
P16858;A0A0A0MQF6;A0A1D5RLD8;S4R257;S4R1W1	Glyceraldehyde-3-phosphate dehydrogenase	Gapdh;Gm3839	137;163;137;94;137	0.855523	0.926751	0.717587	-0.271215	0.884057	144.26	144.26	VIISAPSADAPMFVMGVNHEK(1)YDNSLK	PSADAPMFVMGVNHEKYDNSLKIVSNASCTT	929	2442;7437
P16858;A0A0A0MQF6;A0A1D5RLD8;V9GX06;S4R1W1	Glyceraldehyde-3-phosphate dehydrogenase	Gapdh;Gm11214;Gm3839	332;358;332;182;332	0.679184	NaN	1.17246	-0.164291	0.125865	70.439	70.439	VVDLMAYMASK(1)E	GYSNRVVDLMAYMASKE______________	930	2442;7437
P16858;A0A0A0MQF6;A0A1D5RLD8;S4R257;S4R1W1	Glyceraldehyde-3-phosphate dehydrogenase	Gapdh;Gm3839	105;131;105;62;105	0.995657	1.0723	1.07818	0.0676771	0.67929	161.68	70.091	WGEAGAEYVVESTGVFTTMEK(1)AGAHLK	AEYVVESTGVFTTMEKAGAHLKGGAKRVIIS	931	2442;7437
P17047;P17047-2;P17047-3	Lysosome-associated membrane glycoprotein 2	Lamp2	140;140;140	NaN	0.779526	NaN	-0.359332	0	85.813	85.813	NPENFK(1)VPLDVIFK	AVAKGVHTVKNPENFKVPLDVIFKCNSVLTY	932	2445;2446
P17156;P63017;Q504P4	Heat shock-related 70 kDa protein 2;Heat shock cognate 71 kDa protein	Hspa2;Hspa8	503;500;481	0.775403	NaN	NaN	-0.366982	0	47.187	47.187	ENK(1)ITITNDK	ILNVSAVDKSTGKENKITITNDKGRLSKEDI;ILNVTAADKSTGKENKITITNDKGRLSKDDI	933	2447;3070
P17156;P63017;Q504P4	Heat shock-related 70 kDa protein 2;Heat shock cognate 71 kDa protein	Hspa2;Hspa8	510;507;488	1.00109	0.791451	0.831287	-0.200811	0.718548	150.4	101.72	ITITNDK(1)GR	DKSTGKENKITITNDKGRLSKDDIDRMVQEA;DKSTGKENKITITNDKGRLSKEDIERMVQEA	934	2447;3070
P17156;P63017;Q504P4	Heat shock-related 70 kDa protein 2;Heat shock cognate 71 kDa protein	Hspa2;Hspa8	188;187;168	0.92971	1.32594	1.04852	0.123409	0.302665	131.53	104.87	IINEPTAAAIAYGLDK(1)K	IINEPTAAAIAYGLDKKGCAGGEKNVLIFDL;IINEPTAAAIAYGLDKKVGAERNVLIFDLGG	935	2447;3070
P17156;P63017;Q504P4	Heat shock-related 70 kDa protein 2;Heat shock cognate 71 kDa protein	Hspa2;Hspa8	351;348;329	1.01774	1.10682	NaN	0.0858955	0.408075	265.17	265.17	IQK(1)LLQDFFNGK	DIVLVGGSTRIPKIQKLLQDFFNGKELNKSI;EIVLVGGSTRIPKIQKLLQDFFNGKELNKSI	936	2447;3070
P17182;Q6PHC1	Alpha-enolase	Eno1	335;267	0.774831	1.15148	1.02629	-0.0423719	0.0829256	219.03	164.97	AASEK(1)SCNCLLLK	LTVTNPKRIAKAASEKSCNCLLLKVNQIGSV	937	2448
P17182;Q6PHC1	Alpha-enolase	Eno1	343;275	0.821863	1.36949	1.13443	0.117523	0.194092	261.74	85.805	SCNCLLLK(1)VNQIGSVTESLQACK	IAKAASEKSCNCLLLKVNQIGSVTESLQACK	938	2448
P17182;Q6PHC1;B0QZL1	Alpha-enolase;Enolase	Eno1	126;58;126	1.02023	0.886547	0.865101	-0.117967	0.597691	125.71	125.71	AGAVEK(1)GVPLYR	ILGVSLAVCKAGAVEKGVPLYRHIADLAGNP	939	2448
P17182;Q6PHC1	Alpha-enolase	Eno1	221;153	NaN	NaN	1.80291	0.850325	0	47.38	47.38	DATNVGDEGGFAPNILENK(1)EALELLK	NVGDEGGFAPNILENKEALELLKTAIAKAGY	940	2448
P17182;Q6PHC1	Alpha-enolase	Eno1	228;160	0.84389	1.0324	1.14203	-0.00242333	0.00583877	135.86	102.52	EALELLK(1)TAIAK	FAPNILENKEALELLKTAIAKAGYTDQVVIG	941	2448
P17182;B1ARR7	Alpha-enolase	Eno1	71;71	0.980676	1.08667	0.981301	0.0215086	0.152014	173.43	158.02	GVSQAVEHINK(1)TIAPALVSK	RFMGKGVSQAVEHINKTIAPALVSKKVNVVE	942	2448
P17182;B1ARR7	Alpha-enolase	Eno1	80;80	0.929595	1.04981	0.979481	-0.0217028	0.148194	94.692	71.349	TIAPALVSK(1)K	AVEHINKTIAPALVSKKVNVVEQEKIDKLMI	943	2448
P17182;Q6PHC1;B0QZL1;B1ARR7	Alpha-enolase;Enolase	Eno1	92;24;92;92	1.12413	1.05887	1.03292	0.0993539	0.953824	197.31	102.66	IDK(1)LMIEMDGTENK	LVSKKVNVVEQEKIDKLMIEMDGTENKSKFG	944	2448
P17182;Q6PHC1	Alpha-enolase	Eno1	420;352	NaN	1.08412	NaN	0.116518	0	122.28	122.28	IEEELGSK(1)AK	AKYNQILRIEEELGSKAKFAGRSFRNPLAK_	945	2448
P17182;Q6PHC1;B0QZL1	Alpha-enolase;Enolase	Eno1	193;125;193	1.00187	1.02514	1.10363	0.0602573	0.539572	257.54	218.01	IGAEVYHNLK(1)NVIK	FREAMRIGAEVYHNLKNVIKEKYGKDATNVG	946	2448
P17182;Q6PHC1;B0QZL1;B1ARR7	Alpha-enolase;Enolase	Eno1	89;21;89;89	1.05726	0.99667	0.974847	0.012922	0.126671	174.24	65.347	VNVVEQEK(1)IDK	APALVSKKVNVVEQEKIDKLMIEMDGTENKS	947	2448
P17182;Q6PHC1	Alpha-enolase	Eno1	406;338	0.817387	0.963884	1.01068	-0.109549	0.44466	127.12	109.01	LAK(1)YNQILR	GQIKTGAPCRSERLAKYNQILRIEEELGSKA	948	2448
P17182;Q6PHC1;B0QZL1	Alpha-enolase;Enolase	Eno1	199;131;199	NaN	NaN	0.963947	-0.052975	0	87.639	87.639	NVIK(0.002)EK(0.998)YGK	IGAEVYHNLKNVIKEKYGKDATNVGDEGGFA	949	2448
P17182;Q6PHC1	Alpha-enolase	Eno1	256;188	0.952787	1.04234	1.07082	0.0295899	0.207589	113.74	91.085	SGK(1)YDLDFK	VIGMDVAASEFYRSGKYDLDFKSPDDPSRYI	950	2448
P17742;A0A1L1SST0;F8VPN3	Peptidyl-prolyl cis-trans isomerase A;Peptidyl-prolyl cis-trans isomerase A, N-terminally processed;Peptidyl-prolyl cis-trans isomerase	Ppia;Gm5160	44;36;44	0.92917	0.963093	1.04035	-0.0343892	0.260523	163.94	154.56	ALSTGEK(1)GFGYK	VPKTAENFRALSTGEKGFGYKGSSFHRIIPG	951	2455
P17742;A0A1L1SST0;F8VPN3	Peptidyl-prolyl cis-trans isomerase A;Peptidyl-prolyl cis-trans isomerase A, N-terminally processed;Peptidyl-prolyl cis-trans isomerase	Ppia;Gm5160	49;41;49	1.16923	0.91288	0.90896	-0.0145534	0.0387665	111.46	80.037	GFGYK(1)GSSFHR	ENFRALSTGEKGFGYKGSSFHRIIPGFMCQG	952	2455
P17742;A0A1L1SST0;F8VPN3	Peptidyl-prolyl cis-trans isomerase A;Peptidyl-prolyl cis-trans isomerase A, N-terminally processed;Peptidyl-prolyl cis-trans isomerase	Ppia;Gm5160	131;123;114	0.899807	1.02195	1.03869	-0.022073	0.114583	115.46	82.671	HVVFGK(1)VK	TAKTEWLDGKHVVFGKVKEGMNIVEAMERFG	953	2455
P17742;A0A1L1SST0;F8VPN3	Peptidyl-prolyl cis-trans isomerase A;Peptidyl-prolyl cis-trans isomerase A, N-terminally processed;Peptidyl-prolyl cis-trans isomerase	Ppia;Gm5160	82;74;82	0.953497	1.03788	1.01739	0.00327339	0.0280514	205.07	72.523	SIYGEK(1)FEDENFILK	FTRHNGTGGRSIYGEKFEDENFILKHTGPGI	954	2455
P17742;V9GXC1;V9GX31	Peptidyl-prolyl cis-trans isomerase A;Peptidyl-prolyl cis-trans isomerase A, N-terminally processed	Ppia;Gm12728	28;36;36	0.977655	1.02795	0.972719	-0.0109136	0.148997	112.83	89.548	VSFELFADK(1)VPK	DDEPLGRVSFELFADKVPKAAENFRALRTGE;DDEPLGRVSFELFADKVPKTAENFRALSTGE	955	2455;7441
P17751;H7BXC3	Triosephosphate isomerase	Tpi1	192;60	NaN	1.26249	NaN	0.336274	0	136.81	136.81	EAGITEK(1)VVFEQTK	CIGEKLDEREAGITEKVVFEQTKVIADNVKD	956	2456
P17751;H7BXC3	Triosephosphate isomerase	Tpi1	288;156	0.519642	NaN	NaN	-0.94441	0	63.803	63.803	ELASQPDVDGFLVGGASLK(1)PEFVDIINAK	SQPDVDGFLVGGASLKPEFVDIINAKQ____	957	2456
P17751	Triosephosphate isomerase	Tpi1	64	1.32212	0.75709	1.23223	0.100888	0.137574	179.68	179.68	FFVGGNWK(1)MNGR	GTMAPTRKFFVGGNWKMNGRKKCLGELICTL	958	2456
P17751;H7BXC3	Triosephosphate isomerase	Tpi1	244;112	NaN	1.00099	0.848596	-0.117712	0.297715	142.12	142.12	GWLK(1)SNVNDGVAQSTR	PQQAQEVHEKLRGWLKSNVNDGVAQSTRIIY	959	2456
P17751	Triosephosphate isomerase	Tpi1	119	0.664047	1.35243	1.57583	0.167007	0.151102	101.41	93.997	IAVAAQNCYK(1)VTNGAFTGEISPGMIK	QKLDPKIAVAAQNCYKVTNGAFTGEISPGMI	960	2456
P17751	Triosephosphate isomerase	Tpi1	56	0.926043	1.07458	1.95865	0.320928	0.36275	180.7	109.01	K(1)FFVGGNWK	TDLQRLEPGTMAPTRKFFVGGNWKMNGRKKC	961	2456
P17751;H7BXC3	Triosephosphate isomerase	Tpi1	181;49	0.81788	1.03797	0.953286	-0.101763	0.378629	103.27	79.635	VSHALAEGLGVIACIGEK(1)LDER	HALAEGLGVIACIGEKLDEREAGITEKVVFE	962	2456
P17751;H7BXC3	Triosephosphate isomerase	Tpi1	225;93	NaN	1.68827	NaN	0.755542	0	91.722	91.722	VVLAYEPVWAIGTGK(1)TATPQQAQEVHEK	KVVLAYEPVWAIGTGKTATPQQAQEVHEKLR	963	2456
Q61696;P17879	Heat shock 70 kDa protein 1A;Heat shock 70 kDa protein 1B	Hspa1a;Hspa1b	507;507	0.888772	0.722817	0.907829	-0.259307	0.879602	150.4	101.72	ITITNDK(1)GR	DKSTGKANKITITNDKGRLSKEEIERMVQEA	964	2458
P17918;A0A140T8V5	Proliferating cell nuclear antigen	Pcna	80;80	1.10549	0.931643	0.935619	-0.0178249	0.0722452	174.42	169.52	ILK(1)CAGNEDIITLR	NLAMGVNLTSMSKILKCAGNEDIITLRAEDN	965	2460
P18155;A0A0N4SVS2;A0A0N4SVW2	Bifunctional methylenetetrahydrofolate dehydrogenase/cyclohydrolase, mitochondrial;NAD-dependent methylenetetrahydrofolate dehydrogenase;Methenyltetrahydrofolate cyclohydrolase	Mthfd2	88;69;88	NaN	0.970429	NaN	-0.0433052	0	81.922	81.922	RPHLSVILVGDNPASHSYVLNK(1)TR	ILVGDNPASHSYVLNKTRAAAEVGINSETIV	966	2462
P18155	Bifunctional methylenetetrahydrofolate dehydrogenase/cyclohydrolase, mitochondrial;NAD-dependent methylenetetrahydrofolate dehydrogenase;Methenyltetrahydrofolate cyclohydrolase	Mthfd2	286	1.01941	0.946799	1.07294	0.0168142	0.10867	72.607	49.715	VQDPVTAK(1)PK	VIDVGINRVQDPVTAKPKLVGDVDFEGVKKK	967	2462
P18242;F8WIR1	Cathepsin D	Ctsd	127;127	0.919322	1.24684	0.569899	-0.204769	0.224106	90.827	90.827	YNSDK(1)SSTYVK	ILDIACWVHHKYNSDKSSTYVKNGTSFDIHY	968	2464
P18608	Non-histone chromosomal protein HMG-14	Hmgn1	26	0.908617	1.10193	1.19387	0.0858082	0.26816	73.248	61.582	LSAK(1)PAPAK	AAKAEPKRRSARLSAKPAPAKVDAKPKKAAG	969	2466
P18760;F8WGL3	Cofilin-1	Cfl1	44;44	1.15638	3.53433	0.557221	0.395792	0.180236	156.92	123.88	AVLFCLSEDK(1)K	VKKRKKAVLFCLSEDKKNIILEEGKEILVGD	970	2468
P18760;F8WGL3	Cofilin-1	Cfl1	152;152	0.540454	1.48189	1.61602	0.124045	0.0811373	106.58	70.555	CTLAEK(1)LGGSAVISLEGKPL	ANCYEEVKDRCTLAEKLGGSAVISLEGKPL_	971	2468
P18760;F8WGL3	Cofilin-1	Cfl1	144;144	0.999006	0.811544	0.956123	-0.122475	0.506451	247.14	140.31	HELQANCYEEVK(1)DR	TGIKHELQANCYEEVKDRCTLAEKLGGSAVI	972	2468
P18760;F8WGL3	Cofilin-1	Cfl1	78;78	1.03085	0.919915	1.02885	-0.0118526	0.0718898	123.69	52.716	MLPDK(1)DCR	TVDDPYTTFVKMLPDKDCRYALYDATYETKE	973	2468
P18760;F8WGL3;P45591;Q9R0P5	Cofilin-1;Cofilin-2;Destrin	Cfl1;Cfl2;Dstn	114;114;114;114	0.841296	1.05225	0.934279	-0.0913014	0.365768	84.213	84.213	SK(1)MIYASSK	LMFFLWAPEQAPLKSKMIYASSKDAIKKKFP;LVFIFWAPENAPLKSKMIYASSKDAIKKKLT;LVFIFWAPESAPLKSKMIYASSKDAIKKKFT	974	2468;2711;7116
P18760;F8WGL3	Cofilin-1	Cfl1	30;30	1.01435	0.867813	0.839453	-0.14549	0.645849	68.224	59.245	SSTPEEVK(1)K	FNDMKVRKSSTPEEVKKRKKAVLFCLSEDKK	975	2468
P18760;F8WGL3;P45591;A0A1Y7VJ71	Cofilin-1;Cofilin-2	Cfl1;Cfl2	19;19;19;19	NaN	0.840075	0.918375	-0.187128	0.676432	98.523	98.523	VFNDMK(1)VR	GVAVSDGVIKVFNDMKVRKSSTPEEVKKRKK;GVTVNDEVIKVFNDMKVRKSSTQEEIKKRKK	976	2468;2711
P19096;A0A0U1RNJ1	Fatty acid synthase;[Acyl-carrier-protein] S-acetyltransferase;[Acyl-carrier-protein] S-malonyltransferase;3-oxoacyl-[acyl-carrier-protein] synthase;3-oxoacyl-[acyl-carrier-protein] reductase;3-hydroxyacyl-[acyl-carrier-protein] dehydratase;Enoyl-[acyl-carrier-protein] reductase;Oleoyl-[acyl-carrier-protein] hydrolase	Fasn	2427;2425	1.17666	1.01773	1.00401	0.0886094	0.455862	114.6	75.109	AADQYK(1)PK	AAVSFYHKLRAADQYKPKAKYHGNVTLLRAK	977	2470
P19096;A0A0U1RNJ1	Fatty acid synthase;[Acyl-carrier-protein] S-acetyltransferase;[Acyl-carrier-protein] S-malonyltransferase;3-oxoacyl-[acyl-carrier-protein] synthase;3-oxoacyl-[acyl-carrier-protein] reductase;3-hydroxyacyl-[acyl-carrier-protein] dehydratase;Enoyl-[acyl-carrier-protein] reductase;Oleoyl-[acyl-carrier-protein] hydrolase	Fasn	1234;1234	0.814984	1.02328	1.18159	-0.00707625	0.0141505	188.91	167.44	ACVDTALENLSTLK(1)MK	LKACVDTALENLSTLKMKVAEVLAGEGHLYS	978	2470
P19096;A0A0U1RNJ1	Fatty acid synthase;[Acyl-carrier-protein] S-acetyltransferase;[Acyl-carrier-protein] S-malonyltransferase;3-oxoacyl-[acyl-carrier-protein] synthase;3-oxoacyl-[acyl-carrier-protein] reductase;3-hydroxyacyl-[acyl-carrier-protein] dehydratase;Enoyl-[acyl-carrier-protein] reductase;Oleoyl-[acyl-carrier-protein] hydrolase	Fasn	1817;1815	NaN	NaN	1.71429	0.777608	0	57.802	57.802	AGIRDGVVK(1)PLK	EVAALLKAGIRDGVVKPLKCTVFPKAQVEDA	979	2470
P19096;A0A0U1RNJ1	Fatty acid synthase;[Acyl-carrier-protein] S-acetyltransferase;[Acyl-carrier-protein] S-malonyltransferase;3-oxoacyl-[acyl-carrier-protein] synthase;3-oxoacyl-[acyl-carrier-protein] reductase;3-hydroxyacyl-[acyl-carrier-protein] dehydratase;Enoyl-[acyl-carrier-protein] reductase;Oleoyl-[acyl-carrier-protein] hydrolase	Fasn	1820;1818	NaN	1.19071	1.03212	0.148713	0.413487	65.5	65.5	DGVVKPLK(1)CTVFPK	ALLKAGIRDGVVKPLKCTVFPKAQVEDAFRY	980	2470
P19096;A0A0U1RNJ1	Fatty acid synthase;[Acyl-carrier-protein] S-acetyltransferase;[Acyl-carrier-protein] S-malonyltransferase;3-oxoacyl-[acyl-carrier-protein] synthase;3-oxoacyl-[acyl-carrier-protein] reductase;3-hydroxyacyl-[acyl-carrier-protein] dehydratase;Enoyl-[acyl-carrier-protein] reductase;Oleoyl-[acyl-carrier-protein] hydrolase	Fasn	2431;2429	0.796753	0.968543	0.991851	-0.128571	0.484535	172.27	157.75	AK(1)YHGNVTLLR	FYHKLRAADQYKPKAKYHGNVTLLRAKTGGT	981	2470
P19096;A0A0U1RNJ1	Fatty acid synthase;[Acyl-carrier-protein] S-acetyltransferase;[Acyl-carrier-protein] S-malonyltransferase;3-oxoacyl-[acyl-carrier-protein] synthase;3-oxoacyl-[acyl-carrier-protein] reductase;3-hydroxyacyl-[acyl-carrier-protein] dehydratase;Enoyl-[acyl-carrier-protein] reductase;Oleoyl-[acyl-carrier-protein] hydrolase	Fasn	1386;1384	1.06907	0.627206	1.21333	-0.0992206	0.115692	93.429	82.279	ALHLVGLK(1)R	WESLFSRKALHLVGLKRSFYGTALFLCRRAI	982	2470
P19096;A0A0U1RNJ1	Fatty acid synthase;[Acyl-carrier-protein] S-acetyltransferase;[Acyl-carrier-protein] S-malonyltransferase;3-oxoacyl-[acyl-carrier-protein] synthase;3-oxoacyl-[acyl-carrier-protein] reductase;3-hydroxyacyl-[acyl-carrier-protein] dehydratase;Enoyl-[acyl-carrier-protein] reductase;Oleoyl-[acyl-carrier-protein] hydrolase	Fasn	631;631	NaN	NaN	17.2536	4.10882	0	80.156	80.156	DAHLPPGSMAAVGLSWEECK(1)QR	PPGSMAAVGLSWEECKQRCPAGVVPACHNSE	983	2470
P19096;A0A0U1RNJ1	Fatty acid synthase;[Acyl-carrier-protein] S-acetyltransferase;[Acyl-carrier-protein] S-malonyltransferase;3-oxoacyl-[acyl-carrier-protein] synthase;3-oxoacyl-[acyl-carrier-protein] reductase;3-hydroxyacyl-[acyl-carrier-protein] dehydratase;Enoyl-[acyl-carrier-protein] reductase;Oleoyl-[acyl-carrier-protein] hydrolase	Fasn	1575;1573	1.10586	1.10421	0.965592	0.0792227	0.460395	170.79	40.856	DIMLATGK(1)LSPDAIPGK	YYASLNFRDIMLATGKLSPDAIPGKWASRDC	984	2470
P19096;A0A0U1RNJ1	Fatty acid synthase;[Acyl-carrier-protein] S-acetyltransferase;[Acyl-carrier-protein] S-malonyltransferase;3-oxoacyl-[acyl-carrier-protein] synthase;3-oxoacyl-[acyl-carrier-protein] reductase;3-hydroxyacyl-[acyl-carrier-protein] dehydratase;Enoyl-[acyl-carrier-protein] reductase;Oleoyl-[acyl-carrier-protein] hydrolase	Fasn	1584;1582	NaN	1.04329	0.517233	-0.444987	0.266909	89.266	74.76	LSPDAIPGK(1)WASR	IMLATGKLSPDAIPGKWASRDCMLGMEFSGR	985	2470
P19096;A0A0U1RNJ1	Fatty acid synthase;[Acyl-carrier-protein] S-acetyltransferase;[Acyl-carrier-protein] S-malonyltransferase;3-oxoacyl-[acyl-carrier-protein] synthase;3-oxoacyl-[acyl-carrier-protein] reductase;3-hydroxyacyl-[acyl-carrier-protein] dehydratase;Enoyl-[acyl-carrier-protein] reductase;Oleoyl-[acyl-carrier-protein] hydrolase	Fasn	59;59	0.841396	1.06855	1.02755	-0.0380952	0.121833	115.83	115.83	DLSK(1)FDASFFGVHPK	LYGLPKRSGKLKDLSKFDASFFGVHPKQAHT	986	2470
P19096;A0A0U1RNJ1	Fatty acid synthase;[Acyl-carrier-protein] S-acetyltransferase;[Acyl-carrier-protein] S-malonyltransferase;3-oxoacyl-[acyl-carrier-protein] synthase;3-oxoacyl-[acyl-carrier-protein] reductase;3-hydroxyacyl-[acyl-carrier-protein] dehydratase;Enoyl-[acyl-carrier-protein] reductase;Oleoyl-[acyl-carrier-protein] hydrolase	Fasn	1871;1869	NaN	0.86212	1.20543	0.027757	0.0328089	69.766	57.299	EEEPEAVLPGAQPTLISAISK(1)TFCPAHK	AVLPGAQPTLISAISKTFCPAHKSYIITGGL	987	2470
P19096;A0A0U1RNJ1	Fatty acid synthase;[Acyl-carrier-protein] S-acetyltransferase;[Acyl-carrier-protein] S-malonyltransferase;3-oxoacyl-[acyl-carrier-protein] synthase;3-oxoacyl-[acyl-carrier-protein] reductase;3-hydroxyacyl-[acyl-carrier-protein] dehydratase;Enoyl-[acyl-carrier-protein] reductase;Oleoyl-[acyl-carrier-protein] hydrolase	Fasn	1143;1143	0.849722	0.949373	1.10831	-0.0538445	0.170093	140.5	126.52	ELQLCK(1)GLAR	CLSESTALQKELQLCKGLARALQTKATQQGL	988	2470
P19096;A0A0U1RNJ1	Fatty acid synthase;[Acyl-carrier-protein] S-acetyltransferase;[Acyl-carrier-protein] S-malonyltransferase;3-oxoacyl-[acyl-carrier-protein] synthase;3-oxoacyl-[acyl-carrier-protein] reductase;3-hydroxyacyl-[acyl-carrier-protein] dehydratase;Enoyl-[acyl-carrier-protein] reductase;Oleoyl-[acyl-carrier-protein] hydrolase	Fasn	1745;1743	0.863703	1.18673	1.03016	0.0261575	0.0645749	212.17	198.33	GVDLVLNSLAEEK(1)LQASVR	GGKGVDLVLNSLAEEKLQASVRCLAQHGRFL	989	2470
P19096;A0A0U1RNJ1	Fatty acid synthase;[Acyl-carrier-protein] S-acetyltransferase;[Acyl-carrier-protein] S-malonyltransferase;3-oxoacyl-[acyl-carrier-protein] synthase;3-oxoacyl-[acyl-carrier-protein] reductase;3-hydroxyacyl-[acyl-carrier-protein] dehydratase;Enoyl-[acyl-carrier-protein] reductase;Oleoyl-[acyl-carrier-protein] hydrolase	Fasn	1516;1514	0.972982	1.04189	1.28516	0.127213	0.395042	133.81	74.92	HFQLEQDK(1)PK	DGAWGAFRHFQLEQDKPKEQTAHAFVNVLTR	990	2470
P19096;A0A0U1RNJ1	Fatty acid synthase;[Acyl-carrier-protein] S-acetyltransferase;[Acyl-carrier-protein] S-malonyltransferase;3-oxoacyl-[acyl-carrier-protein] synthase;3-oxoacyl-[acyl-carrier-protein] reductase;3-hydroxyacyl-[acyl-carrier-protein] dehydratase;Enoyl-[acyl-carrier-protein] reductase;Oleoyl-[acyl-carrier-protein] hydrolase	Fasn	1844;1842	0.860583	0.999626	NaN	-0.108577	0.302411	55.531	42.718	HIGK(1)VLVQVR	VEDAFRYMAQGKHIGKVLVQVREEEPEAVLP	991	2470
P19096;A0A0U1RNJ1	Fatty acid synthase;[Acyl-carrier-protein] S-acetyltransferase;[Acyl-carrier-protein] S-malonyltransferase;3-oxoacyl-[acyl-carrier-protein] synthase;3-oxoacyl-[acyl-carrier-protein] reductase;3-hydroxyacyl-[acyl-carrier-protein] dehydratase;Enoyl-[acyl-carrier-protein] reductase;Oleoyl-[acyl-carrier-protein] hydrolase	Fasn	1276;1274	0.938648	1.0052	0.948826	-0.0532159	0.647918	238.51	181.62	IPALLNTQPMLQLEYTATDRHPQALK(1)DVQTK	LQLEYTATDRHPQALKDVQTKLQQHDVAQGQ	992	2470
P19096;A0A0U1RNJ1	Fatty acid synthase;[Acyl-carrier-protein] S-acetyltransferase;[Acyl-carrier-protein] S-malonyltransferase;3-oxoacyl-[acyl-carrier-protein] synthase;3-oxoacyl-[acyl-carrier-protein] reductase;3-hydroxyacyl-[acyl-carrier-protein] dehydratase;Enoyl-[acyl-carrier-protein] reductase;Oleoyl-[acyl-carrier-protein] hydrolase	Fasn	1491;1489	0.985098	0.912499	1.02764	-0.0381436	0.278603	140.2	113.26	LDPGSPELQQVLK(1)HDLVMNVYR	APKLDPGSPELQQVLKHDLVMNVYRDGAWGA	993	2470
P19096;A0A0U1RNJ1	Fatty acid synthase;[Acyl-carrier-protein] S-acetyltransferase;[Acyl-carrier-protein] S-malonyltransferase;3-oxoacyl-[acyl-carrier-protein] synthase;3-oxoacyl-[acyl-carrier-protein] reductase;3-hydroxyacyl-[acyl-carrier-protein] dehydratase;Enoyl-[acyl-carrier-protein] reductase;Oleoyl-[acyl-carrier-protein] hydrolase	Fasn	55;55	NaN	0.970074	NaN	-0.0438337	0	48.547	48.547	LK(0.634)DLSK(0.366)FDASFFGVHPK	WKAGLYGLPKRSGKLKDLSKFDASFFGVHPK	994	2470
P19096;A0A0U1RNJ1	Fatty acid synthase;[Acyl-carrier-protein] S-acetyltransferase;[Acyl-carrier-protein] S-malonyltransferase;3-oxoacyl-[acyl-carrier-protein] synthase;3-oxoacyl-[acyl-carrier-protein] reductase;3-hydroxyacyl-[acyl-carrier-protein] dehydratase;Enoyl-[acyl-carrier-protein] reductase;Oleoyl-[acyl-carrier-protein] hydrolase	Fasn	993;993	0.962216	0.887867	0.942982	-0.10395	1.01591	169.76	147.74	LTQGEVYK(1)ELR	PESASVSRLTQGEVYKELRLRGYDYGPQFQG	995	2470
P19096;A0A0U1RNJ1	Fatty acid synthase;[Acyl-carrier-protein] S-acetyltransferase;[Acyl-carrier-protein] S-malonyltransferase;3-oxoacyl-[acyl-carrier-protein] synthase;3-oxoacyl-[acyl-carrier-protein] reductase;3-hydroxyacyl-[acyl-carrier-protein] dehydratase;Enoyl-[acyl-carrier-protein] reductase;Oleoyl-[acyl-carrier-protein] hydrolase	Fasn	673;673	1.13839	0.901708	0.91868	-0.028213	0.087159	142.36	68.893	QEGVFAK(1)EVR	VNEFVEQLKQEGVFAKEVRTGGLAFHSYFME	996	2470
P19096;A0A0U1RNJ1	Fatty acid synthase;[Acyl-carrier-protein] S-acetyltransferase;[Acyl-carrier-protein] S-malonyltransferase;3-oxoacyl-[acyl-carrier-protein] synthase;3-oxoacyl-[acyl-carrier-protein] reductase;3-hydroxyacyl-[acyl-carrier-protein] dehydratase;Enoyl-[acyl-carrier-protein] reductase;Oleoyl-[acyl-carrier-protein] hydrolase	Fasn	235;235	NaN	1.0861	1.40003	0.302306	0.459962	136.48	136.48	SEAVVAVLLTK(1)K	SGYCRSEAVVAVLLTKKSLARRVYATILNAG	997	2470
P19096;A0A0U1RNJ1	Fatty acid synthase;[Acyl-carrier-protein] S-acetyltransferase;[Acyl-carrier-protein] S-malonyltransferase;3-oxoacyl-[acyl-carrier-protein] synthase;3-oxoacyl-[acyl-carrier-protein] reductase;3-hydroxyacyl-[acyl-carrier-protein] dehydratase;Enoyl-[acyl-carrier-protein] reductase;Oleoyl-[acyl-carrier-protein] hydrolase	Fasn	202;202	0.932656	NaN	NaN	-0.100584	0	53.32	53.32	SGECPAALVGGINLLLK(0.152)PNTSVQFMK(0.848)LGMLSPDGTCR	GINLLLKPNTSVQFMKLGMLSPDGTCRSFDD	998	2470
P19096;A0A0U1RNJ1	Fatty acid synthase;[Acyl-carrier-protein] S-acetyltransferase;[Acyl-carrier-protein] S-malonyltransferase;3-oxoacyl-[acyl-carrier-protein] synthase;3-oxoacyl-[acyl-carrier-protein] reductase;3-hydroxyacyl-[acyl-carrier-protein] dehydratase;Enoyl-[acyl-carrier-protein] reductase;Oleoyl-[acyl-carrier-protein] hydrolase	Fasn	786;786	NaN	0.991294	0.947833	-0.0449553	0.401199	66.758	55.401	SSCTIIPLMK(1)R	LKRGVKSSCTIIPLMKRDHKDNLEFFLTNLG	999	2470
P19096;A0A0U1RNJ1	Fatty acid synthase;[Acyl-carrier-protein] S-acetyltransferase;[Acyl-carrier-protein] S-malonyltransferase;3-oxoacyl-[acyl-carrier-protein] synthase;3-oxoacyl-[acyl-carrier-protein] reductase;3-hydroxyacyl-[acyl-carrier-protein] dehydratase;Enoyl-[acyl-carrier-protein] reductase;Oleoyl-[acyl-carrier-protein] hydrolase	Fasn	2464;2462	NaN	0.788737	0.885146	-0.259198	0.703988	207.9	207.9	TGGTYGEDLGADYNLSQVCDGK(1)VSVHIIEGDHR	EDLGADYNLSQVCDGKVSVHIIEGDHRTLLE	1000	2470
P19096;A0A0U1RNJ1	Fatty acid synthase;[Acyl-carrier-protein] S-acetyltransferase;[Acyl-carrier-protein] S-malonyltransferase;3-oxoacyl-[acyl-carrier-protein] synthase;3-oxoacyl-[acyl-carrier-protein] reductase;3-hydroxyacyl-[acyl-carrier-protein] dehydratase;Enoyl-[acyl-carrier-protein] reductase;Oleoyl-[acyl-carrier-protein] hydrolase	Fasn	2399;2397	NaN	0.778244	NaN	-0.361705	0	68.41	68.41	VAASVDLITK(1)SHHSLDR	KSLEDRVAASVDLITKSHHSLDRRELSFAAV	1001	2470
P19096;A0A0U1RNJ1	Fatty acid synthase;[Acyl-carrier-protein] S-acetyltransferase;[Acyl-carrier-protein] S-malonyltransferase;3-oxoacyl-[acyl-carrier-protein] synthase;3-oxoacyl-[acyl-carrier-protein] reductase;3-hydroxyacyl-[acyl-carrier-protein] dehydratase;Enoyl-[acyl-carrier-protein] reductase;Oleoyl-[acyl-carrier-protein] hydrolase	Fasn	1697;1695	0.857292	0.965002	1.07362	-0.0570185	0.21829	169.41	169.41	VFTTVGSAEK(1)R	LSLGCRVFTTVGSAEKRAYLQARFPQLDDTS	1002	2470
P19096;A0A0U1RNJ1	Fatty acid synthase;[Acyl-carrier-protein] S-acetyltransferase;[Acyl-carrier-protein] S-malonyltransferase;3-oxoacyl-[acyl-carrier-protein] synthase;3-oxoacyl-[acyl-carrier-protein] reductase;3-hydroxyacyl-[acyl-carrier-protein] dehydratase;Enoyl-[acyl-carrier-protein] reductase;Oleoyl-[acyl-carrier-protein] hydrolase	Fasn	2384;2382	0.979086	0.842452	0.935787	-0.124525	0.716478	100.55	100.55	VLEALLPLK(1)SLEDR	LDVEHSKVLEALLPLKSLEDRVAASVDLITK	1003	2470
P19096;A0A0U1RNJ1	Fatty acid synthase;[Acyl-carrier-protein] S-acetyltransferase;[Acyl-carrier-protein] S-malonyltransferase;3-oxoacyl-[acyl-carrier-protein] synthase;3-oxoacyl-[acyl-carrier-protein] reductase;3-hydroxyacyl-[acyl-carrier-protein] dehydratase;Enoyl-[acyl-carrier-protein] reductase;Oleoyl-[acyl-carrier-protein] hydrolase	Fasn	489;489	NaN	0.731341	0.545245	-0.663203	0.705953	149.44	149.44	VQEVQQVSTNK(1)RPLWFICSGMGTQWR	GVEGRVQEVQQVSTNKRPLWFICSGMGTQWR	1004	2470
P19096;A0A0U1RNJ1	Fatty acid synthase;[Acyl-carrier-protein] S-acetyltransferase;[Acyl-carrier-protein] S-malonyltransferase;3-oxoacyl-[acyl-carrier-protein] synthase;3-oxoacyl-[acyl-carrier-protein] reductase;3-hydroxyacyl-[acyl-carrier-protein] dehydratase;Enoyl-[acyl-carrier-protein] reductase;Oleoyl-[acyl-carrier-protein] hydrolase	Fasn	967;967	0.837995	0.859608	1.02501	-0.145866	0.599521	100.29	65.071	VYLWEDPNSK(1)LFDHPEVPTPPESASVSR	LIVSGKVYLWEDPNSKLFDHPEVPTPPESAS	1005	2470
P19096;A0A0U1RNJ1	Fatty acid synthase;[Acyl-carrier-protein] S-acetyltransferase;[Acyl-carrier-protein] S-malonyltransferase;3-oxoacyl-[acyl-carrier-protein] synthase;3-oxoacyl-[acyl-carrier-protein] reductase;3-hydroxyacyl-[acyl-carrier-protein] dehydratase;Enoyl-[acyl-carrier-protein] reductase;Oleoyl-[acyl-carrier-protein] hydrolase	Fasn	1840;1838	0.880561	1.08391	1.16836	0.0524086	0.149102	103.74	42.718	YMAQGK(1)HIGK	PKAQVEDAFRYMAQGKHIGKVLVQVREEEPE	1006	2470
P19253;A0A1B0GS68;A0A1B0GTA1;A0A1B0GQW6;A0A1B0GSF0;A0A1B0GT00	60S ribosomal protein L13a	Rpl13a	191;434;165;57;119;121	0.98762	1.02748	1.116	0.0598258	0.433568	116.73	116.73	ICK(1)FTEVLK	RLRKQAEKNVEKKICKFTEVLKTNGLLV___	1007	2473
P19253;A0A1B0GS68;A0A1B0GSQ6;A0A1B0GTA1;A0A1B0GSB2;A0A1B0GQW6;A0A1B0GSF0;A0A140T8K2	60S ribosomal protein L13a	Rpl13a	125;368;132;99;125;11;53;125	1.18956	1.00871	NaN	0.13147	0.329554	84.476	84.476	MVVPAALK(1)VVR	PPYDKKKRMVVPAALKVVRLKPTRKFAYLGR	1008	2473
Q9D881;P19536	Cytochrome c oxidase subunit 5B, mitochondrial	Cox5b	121;120	NaN	1.23424	0.807015	-0.00285317	0.00258148	63.894	63.894	CPNCGTHYK(1)LVPHQMAH	HKGESQRCPNCGTHYKLVPHQMAH_______	1009	2475
Q9D881;P19536	Cytochrome c oxidase subunit 5B, mitochondrial	Cox5b	86;85	1.18702	0.713761	0.720781	-0.237172	0.365657	73.781	66.595	EDPNLVPSISNK(1)R	SGTKEDPNLVPSISNKRIVGCICEEDNCTVI	1010	2475
P19783;M0QWX7	Cytochrome c oxidase subunit 4 isoform 1, mitochondrial	Cox4i1	78;25	1.20935	0.879427	0.833424	-0.0580036	0.117863	170.06	117.17	DEK(1)VQLYR	KEKEKADWSSLSRDEKVQLYRIQFNESFAEM	1011	2477
P19783	Cytochrome c oxidase subunit 4 isoform 1, mitochondrial	Cox4i1	60	NaN	1.1272	0.863704	-0.0193264	0.0286521	72.145	42.123	DYPLPDVAHVTMLSASQK(1)ALK	PLPDVAHVTMLSASQKALKEKEKADWSSLSR	1012	2477
P19783;M0QWX7	Cytochrome c oxidase subunit 4 isoform 1, mitochondrial	Cox4i1	67;14	1.1258	0.911293	0.887986	-0.0448174	0.142999	134.25	134.25	EK(1)ADWSSLSR	VTMLSASQKALKEKEKADWSSLSRDEKVQLY	1013	2477
P20029	78 kDa glucose-regulated protein	Hspa5	327	NaN	0.978212	1.08571	0.0434286	0.176119	97.915	72.006	AK(1)FEELNMDLFR	SFFEGEDFSETLTRAKFEELNMDLFRSTMKP	1014	2480
P20029	78 kDa glucose-regulated protein	Hspa5	214	NaN	0.941586	NaN	-0.0868357	0	92.925	92.925	IINEPTAAAIAYGLDK(1)R	IINEPTAAAIAYGLDKREGEKNILVFDLGGG	1015	2480
P20029	78 kDa glucose-regulated protein	Hspa5	353	NaN	1.33116	0.935648	0.158364	0.190139	80.165	80.165	VLEDSDLK(1)K	STMKPVQKVLEDSDLKKSDIDEIVLVGGSTR	1016	2480
P20065-2;P20065	Thymosin beta-4;Hematopoietic system regulatory peptide	Tmsb4x	26;32	0.921063	1.12586	1.08651	0.0573649	0.231968	157.88	129.16	TETQEK(1)NPLPSK	EKFDKSKLKKTETQEKNPLPSKETIEQEKQA	1017	2482
P20065-2;P20065	Thymosin beta-4;Hematopoietic system regulatory peptide	Tmsb4x	32;38	0.829589	1.04592	0.992317	-0.0719606	0.259059	62.463	57.59	NPLPSK(1)ETIEQEK	KLKKTETQEKNPLPSKETIEQEKQAGES___	1018	2482
P20065-2;P20065	Thymosin beta-4;Hematopoietic system regulatory peptide	Tmsb4x	39;45	NaN	NaN	0.853689	-0.228217	0	52.061	52.061	TETQEKNPLPSK(0.04)ETIEQEK(0.96)QAGES	QEKNPLPSKETIEQEKQAGES__________	1019	2482
P20065-2;P20065	Thymosin beta-4;Hematopoietic system regulatory peptide	Tmsb4x	4;10	0.938778	1.17908	1.05975	0.076746	0.297646	235.21	71.548	SDK(1)PDMAEIEK(1)FDK	____________MSDKPDMAEIEKFDKSKLK	1020	2482
P20065-2;P20065	Thymosin beta-4;Hematopoietic system regulatory peptide	Tmsb4x	12;18	1.04063	0.868024	1.04731	-0.0266822	0.101186	189.3	71.548	SDK(1)PDMAEIEK(1)FDK	____MSDKPDMAEIEKFDKSKLKKTETQEKN	1021	2482
P20065-2;P20065	Thymosin beta-4;Hematopoietic system regulatory peptide	Tmsb4x	15;21	0.693304	1.22887	0.803126	-0.182471	0.269328	310.57	310.57	SDKPDMAEIEKFDK(1)SK	_MSDKPDMAEIEKFDKSKLKKTETQEKNPLP	1022	2482
P20108	Thioredoxin-dependent peroxide reductase, mitochondrial	Prdx3	92	1.26545	1.18844	NaN	0.294361	1.01236	85.731	55.908	ELSLDDFK(1)GK	AVVNGEFKELSLDDFKGKYLVLFFYPLDFTF	1023	2483
P20152;A0A0A6YWC8	Vimentin	Vim	188;188	1.24143	1.01763	0.881375	0.0516838	0.123304	161.92	161.92	EK(1)LQEEMLQR	VERDNLAEDIMRLREKLQEEMLQREEAESTL	1024	2484
P20152;A0A0A6YWC8;A2AKJ2	Vimentin	Vim	120;120;120	1.112	0.841516	NaN	-0.0478931	0.0700099	126.41	126.41	FANYIDK(1)VR	VELQELNDRFANYIDKVRFLEQQNKILLAEL	1025	2484
P20152;A0A0A6YWC8	Vimentin	Vim	139;139	0.872421	NaN	NaN	-0.196904	0	72.531	72.531	ILLAELEQLK(1)GQGK	LEQQNKILLAELEQLKGQGKSRLGDLYEEEM	1026	2484
P20152;A0A0A6YWC8	Vimentin	Vim	235;235	1.13175	0.964423	1.03123	0.0568863	0.314392	169.62	71.349	VESLQEEIAFLK(1)K	LERKVESLQEEIAFLKKLHDEEIQELQAQIQ	1027	2484
P20152;A0A0A6YWC8	Vimentin	Vim	373;373	1.01654	0.853652	0.753502	-0.204311	0.611736	174.42	165.7	LQDEIQNMK(1)EEMAR	YQDTIGRLQDEIQNMKEEMARHLREYQDLLN	1028	2484
P20152;A0A0A6YWC8	Vimentin	Vim	168;168	1.14478	0.888661	0.836179	-0.0777821	0.199614	194.06	160.75	QVDQLTNDK(1)AR	EMRELRRQVDQLTNDKARVEVERDNLAEDIM	1029	2484
P20152;A0A0A6YWC8	Vimentin	Vim	294;294	0.893663	0.988673	0.876293	-0.123049	0.823815	172.56	141.1	SK(1)FADLSEAANR	VAAKNLQEAEEWYKSKFADLSEAANRNNDAL	1030	2484
P20152;A0A0A6YWC8;A2AKJ2;P31001	Vimentin;Desmin	Vim;Des	104;104;104;108	1.19475	0.962493	1.02737	0.0801686	0.321595	229	229	TNEK(1)VELQELNDR	ADAINTEFKNTRTNEKVELQELNDRFANYID	1031	2484
P21981;G3UXE8	Protein-glutamine gamma-glutamyltransferase 2	Tgm2	30;30	1.33457	1.06868	1.26082	0.28219	1.00387	136.6	122.64	DHHTADLCQEK(1)LVLR	QANGRDHHTADLCQEKLVLRRGQRFRLTLYF	1032	2498
P21981	Protein-glutamine gamma-glutamyltransferase 2	Tgm2	589	1.04915	1.05613	0.849899	-0.0288763	0.0939914	159.83	135.86	DLYLENPEIK(1)IR	YLLAERDLYLENPEIKIRVLGEPKQNRKLVA	1033	2498
P21981	Protein-glutamine gamma-glutamyltransferase 2	Tgm2	468	NaN	NaN	1.72952	0.790368	0	70.1	70.1	LAEK(1)EETGVAMR	REVFTKANHLNKLAEKEETGVAMRIRVGDSM	1034	2498
P21981	Protein-glutamine gamma-glutamyltransferase 2	Tgm2	414	NaN	0.905133	1.03267	-0.0487124	0.155773	69.672	69.672	QEDGSVLK(1)SINR	ADVVDWIRQEDGSVLKSINRSLVVGQKISTK	1035	2498
P21981	Protein-glutamine gamma-glutamyltransferase 2	Tgm2	648	NaN	1.13787	NaN	0.18634	0	120.53	120.53	SVEVSDPVPAGDLVK(1)AR	KSVEVSDPVPAGDLVKARVDLFPTDIGLHKL	1036	2498
P22907-2;P22907	Porphobilinogen deaminase	Hmbs	57;74	NaN	0.946024	NaN	-0.0800507	0	64.841	64.841	IGEK(1)SLFTK	TGDKILDTALSKIGEKSLFTKELENALEKNE	1037	2505
P24270;A2AL20	Catalase	Cat	476;125	0.922196	0.951403	1.05479	-0.0372551	0.229307	65.465	63.419	DAQLFIQK(1)K	ENIAGHLKDAQLFIQKKAVKNFTDVHPDYGA	1038	2514
P24527	Leukotriene A-4 hydrolase	Lta4h	573	1.00616	0.611034	0.757607	-0.36743	0.657787	84.842	54.768	FTRPLFK(1)DLAAFDK	MATEQGRMKFTRPLFKDLAAFDKSHDQAVHT	1039	2516
P24547;A0A0A6YXS4	Inosine-5'-monophosphate dehydrogenase 2	Impdh2	134;109	NaN	NaN	0.847231	-0.239173	0	46.352	46.352	VRDVFEAK(1)AR	VVLSPKDRVRDVFEAKARHGFCGIPITDTGR	1040	2517
P24668	Cation-dependent mannose-6-phosphate receptor	M6pr	100	NaN	1.42781	0.850472	0.140072	0.112542	125.82	125.82	SNDK(1)ETVVGR	HSSGAGLVQINKSNDKETVVGRINETHIFNG	1041	2519
P25085-2;A0A0A6YVU4	Interleukin-1 receptor antagonist protein	Il1rn	12;12	NaN	NaN	NaN	NaN	0	110.44	110.44	ASEAACRPSGK(1)RPCK	____MASEAACRPSGKRPCKMQAFRIWDTNQ	1042	2522
P25085-2;P25085;A0A0A6YVU4	Interleukin-1 receptor antagonist protein	Il1rn	16;35;16	NaN	NaN	NaN	NaN	0	80.455	80.455	RPCK(1)MQAFR	MASEAACRPSGKRPCKMQAFRIWDTNQKTFY	1043	2522
P25444;D3YVC1;D3YWJ3;D3Z536	40S ribosomal protein S2	Rps2;Gm8225	114;114;114;114	0.757008	0.955073	1.32866	-0.0193215	0.0259151	60.019	47.198	IMPVQK(1)QTR	GASLKDEVLKIMPVQKQTRAGQRTRFKAFVA	1044	2526
P25799;P25799-3;P25799-2;P25799-4	Nuclear factor NF-kappa-B p105 subunit;Nuclear factor NF-kappa-B p50 subunit	Nfkb1	249;249;249;249	0.942664	NaN	NaN	-0.085184	0	85.377	85.377	APNASNLK(1)IVR	SDAIYDSKAPNASNLKIVRMDRTAGCVTGGE	1045	2528
P26039	Talin-1	Tln1	1947	NaN	1.0256	0.99245	0.0127677	0.164038	93.345	93.345	AGALQCSPSDVYTK(1)K	TKAGALQCSPSDVYTKKELIECARRVSEKVS	1046	2532
P26039	Talin-1	Tln1	2099	NaN	1.3346	NaN	0.416409	0	45.879	45.879	ALGDLISATK(1)AAAGK	VKDVAKALGDLISATKAAAGKVGDDPAVWQL	1047	2532
P26039	Talin-1	Tln1	685	NaN	1.29285	1.11316	0.262607	0.60506	117.67	112.13	AVASAAAALVLK(1)AK	QLAKAVASAAAALVLKAKSVAQRTEDSGLQT	1048	2532
P26039	Talin-1	Tln1	1314	NaN	0.888577	NaN	-0.170432	0	100.72	100.72	GISMSSSK(1)LLLAAK	AQVVSNLKGISMSSSKLLLAAKALSTDPASP	1049	2532
P26039	Talin-1	Tln1	861	0.815606	NaN	1.10794	-0.0730869	0.0987353	86.313	86.313	LLSAAK(1)ILADATAK	GESDLENSRKLLSAAKILADATAKMVEAAKG	1050	2532
P26039	Talin-1	Tln1	910	0.776335	0.94355	1.43222	0.0230604	0.0280069	84.213	56.563	MATNAAAQNAIK(1)K	EGLRMATNAAAQNAIKKKLVQRLEHAAKQAA	1051	2532
P26039;A2AIM2	Talin-1	Tln1	89;89	NaN	NaN	1.10715	0.146856	0	105.12	105.12	QRPLK(1)IR	RNGDTMEYRKKQRPLKIRMLDGTVKTIMVDD	1052	2532
P26039	Talin-1	Tln1	2024	1.01077	1.18529	1.02121	0.0969921	0.492855	117.02	104.22	TAK(1)VLVEDTK	AETFADHREGILKTAKVLVEDTKVLVQNAAG	1053	2532
P26040	Ezrin	Ezr	337	NaN	1.03759	0.95287	-0.00820462	0.0383449	110.63	110.63	EK(1)EQMLR	QLETEKKRRETVEREKEQMLREKEELMLRLQ	1054	2533
P26040;P26041;P26043;Q7TSG6	Ezrin;Moesin;Radixin	Ezr;Msn;Rdx	262;262;262;262	1.09153	0.982577	1.20815	0.124599	0.545615	146.69	111.17	FVIKPIDK(1)K	NISFNDKKFVIKPIDKKAPDFVFYAPRLRIN	1055	2533;2534;2535
P26040	Ezrin	Ezr	60	NaN	1.28824	1.03928	0.210493	0.393738	64.297	64.297	GFPTWLK(1)LDK	FGLQYVDNKGFPTWLKLDKKVSAQEVRKENP	1056	2533
P26040;P26041;P26043;Q7TSG6	Ezrin;Moesin;Radixin	Ezr;Msn;Rdx	254;254;254;254	0.982604	1.12204	0.978815	0.0366385	0.201636	174.02	174.02	K(1)FVIKPIDK	GFPWSEIRNISFNDKKFVIKPIDKKAPDFVF	1057	2533;2534;2535
P26040;P26041;P26043;Q7TSG6	Ezrin;Moesin;Radixin	Ezr;Msn;Rdx	253;253;253;253	0.948927	1.02562	1.05548	0.0129226	0.0944235	121.62	121.62	NISFNDK(1)K	IGFPWSEIRNISFNDKKFVIKPIDKKAPDFV	1058	2533;2534;2535
P26041	Moesin	Msn	83	NaN	NaN	1.60361	0.681323	0	59.512	59.512	AK(1)FYPEDVSEELIQDITQR	QDVRKESPLLFKFRAKFYPEDVSEELIQDIT	1059	2534
P26041	Moesin	Msn	327	1.79368	NaN	19.857	2.57725	0.423555	87.754	87.754	ALLENEK(1)K	EKHQKQMERALLENEKKKRELAEKEKEKIER	1060	2534
P26041	Moesin	Msn	388	0.83341	0.877099	1.14019	-0.0876044	0.225095	96.331	75.378	AQSEAEK(1)LAK	LELEQERKRAQSEAEKLAKERQEAEEAKEAL	1061	2534
P26041	Moesin	Msn	151	NaN	1.14103	NaN	0.190333	0	85.958	85.958	SGYLAGDK(1)LLPQR	DFNKEVHKSGYLAGDKLLPQRVLEQHKLNKD	1062	2534
P26041	Moesin	Msn	162	1.0335	1.07761	0.98321	0.0436453	0.429615	154.49	154.49	VLEQHK(1)LNK	LAGDKLLPQRVLEQHKLNKDQWEERIQVWHE	1063	2534
P26443	Glutamate dehydrogenase 1, mitochondrial	Glud1	187	0.938748	1.2149	1.22951	0.162576	0.482992	72.138	65.676	AGVK(1)INPK	CAVVDVPFGGAKAGVKINPKNYTDNELEKIT	1064	2540
P26443	Glutamate dehydrogenase 1, mitochondrial	Glud1	480	NaN	0.944981	0.809587	-0.193193	0.477087	104.84	58.997	FGK(1)HGGTIPVVPTAEFQDR	HLLMSVQESLERKFGKHGGTIPVVPTAEFQD	1065	2540
P26443	Glutamate dehydrogenase 1, mitochondrial	Glud1	84	0.814098	1.13123	1.02194	-0.0291767	0.0682767	151.98	151.98	GASIVEDK(1)LVEDLK	MVEGFFDRGASIVEDKLVEDLKTRESEEQKR	1066	2540
P26443	Glutamate dehydrogenase 1, mitochondrial	Glud1	90	1.02894	0.931716	0.873631	-0.0852596	0.468261	155	155	LVEDLK(1)TR	DRGASIVEDKLVEDLKTRESEEQKRNRVRGI	1067	2540
P26443;F7CFA5	Glutamate dehydrogenase 1, mitochondrial	Glud1	415;117	NaN	0.805472	0.898249	-0.233453	0.684346	95.419	95.419	IIAEGANGPTTPEADK(1)IFLER	IIAEGANGPTTPEADKIFLERNIMVIPDLYL	1068	2540
P26443	Glutamate dehydrogenase 1, mitochondrial	Glud1	503	1.17776	0.877144	0.652497	-0.189676	0.28296	224.64	59.512	ISGASEK(1)DIVHSGLAYTMER	VPTAEFQDRISGASEKDIVHSGLAYTMERSA	1069	2540
P26443	Glutamate dehydrogenase 1, mitochondrial	Glud1	477	NaN	NaN	0.465672	-1.10261	0	51.029	51.029	K(0.528)FGK(0.472)HGGTIPVVPTAEFQDR	SNYHLLMSVQESLERKFGKHGGTIPVVPTAE	1070	2540
P26443	Glutamate dehydrogenase 1, mitochondrial	Glud1	457	1.13584	0.867242	0.938322	-0.0378584	0.111072	101.64	87.323	LTFK(1)YER	WLKNLNHVSYGRLTFKYERDSNYHLLMSVQE	1071	2540
P26443;F7CFA5	Glutamate dehydrogenase 1, mitochondrial	Glud1	390;92	NaN	0.938992	1.10517	0.0267298	0.0666887	78.113	60.019	QLTK(1)SNAPR	DCDILIPAASEKQLTKSNAPRVKAKIIAEGA	1072	2540
P26443	Glutamate dehydrogenase 1, mitochondrial	Glud1	545	0.882309	0.935032	1.01606	-0.0848549	0.54133	112.13	112.13	TAAYVNAIEK(1)VFK	LGLDLRTAAYVNAIEKVFKVYNEAGVTFT__	1073	2540
P26443	Glutamate dehydrogenase 1, mitochondrial	Glud1	527	1.16011	0.874874	0.961844	-0.0115703	0.0306947	126.71	122.69	TAMK(1)YNLGLDLR	YTMERSARQIMRTAMKYNLGLDLRTAAYVNA	1074	2540
P26883;F6X9I3	Peptidyl-prolyl cis-trans isomerase FKBP1A;Peptidyl-prolyl cis-trans isomerase	Fkbp1a	53;106	NaN	NaN	0.906552	-0.141539	0	80.755	80.755	FTLGK(1)QEVIR	DSSRDRNKPFKFTLGKQEVIRGWEEGVAQMS	1075	2545
P26883;F6X9I3	Peptidyl-prolyl cis-trans isomerase FKBP1A;Peptidyl-prolyl cis-trans isomerase	Fkbp1a	48;101	0.942172	1.03457	1.0484	0.0104273	0.0707358	72.922	65.157	NKPFK(1)FTLGK	DGKKFDSSRDRNKPFKFTLGKQEVIRGWEEG	1076	2545
P27005	Protein S100-A8	S100a8	31	1.15895	0.936442	1.18733	0.121931	0.421441	160.47	82.849	ALSNLIDVYHNYSNIQGNHHALYK(1)NDFK	YHNYSNIQGNHHALYKNDFKKMVTTECPQFV	1077	2548
P27005	Protein S100-A8	S100a8	35	2.7089	NaN	NaN	1.43771	0	92.632	92.632	ALSNLIDVYHNYSNIQGNHHALYK(0.386)NDFK(0.614)K	SNIQGNHHALYKNDFKKMVTTECPQFVQNIN	1078	2548
P27005	Protein S100-A8	S100a8	7	0.895092	1.06396	1.01485	-0.01639	0.0725853	340.57	75.71	PSELEK(1)ALSNLIDVYHNYSNIQGNHHALYK	_________MPSELEKALSNLIDVYHNYSNI	1079	2548
P27005	Protein S100-A8	S100a8	88	NaN	NaN	0.981521	-0.0269091	0	69.01	69.01	VGVASHK(0.303)DSHK(0.697)E	AMVIKVGVASHKDSHKE______________	1080	2548
P27612;F7D1R5	Phospholipase A-2-activating protein	Plaa	554;161	0.848539	1.10149	NaN	-0.0487462	0.0764171	181.98	181.98	EALTFDQANPTQILGK(1)LK	EALTFDQANPTQILGKLKELNGTAPEEKKLT	1081	2554
P27661	Histone H2AX	H2afx	134	0.808693	1.05581	0.971979	-0.0896627	0.289944	89.703	89.703	APAVGK(1)K	KKSSATVGPKAPAVGKKASQASQEY______	1082	2556
P27773	Protein disulfide-isomerase A3	Pdia3	494	NaN	NaN	1.16744	0.223347	0	49.5	49.5	EATNPPIIQEEK(1)PK	YLQREATNPPIIQEEKPKKKKKAQEDL____	1083	2557
P27773	Protein disulfide-isomerase A3	Pdia3	152	NaN	NaN	1.1457	0.196233	0	115.18	115.18	FISDK(1)DASVVGFFR	VPLRTEEEFKKFISDKDASVVGFFRDLFSDG	1084	2557
P27773	Protein disulfide-isomerase A3	Pdia3	129	0.850205	1.12454	1.17028	0.0540227	0.127678	120.45	120.45	TADGIVSHLK(1)K	AYDGPRTADGIVSHLKKQAGPASVPLRTEEE	1085	2557
P28033-2;P28033-3;P28033	CCAAT/enhancer-binding protein beta	Cebpb	60;190;211	1.00293	1.20009	1.12432	0.145472	0.711142	146.16	50.653	AAPAACFAGPPAAPAK(1)AK	AAPAACFAGPPAAPAKAKAKKTVDKLSDEYK	1086	2562;2563
P28033-2;P28033-3;P28033	CCAAT/enhancer-binding protein beta	Cebpb	69;199;220	1.03072	1.56462	NaN	0.344737	0.340057	98.044	66.435	TVDK(1)LSDEYK	PPAAPAKAKAKKTVDKLSDEYKMRRERNNIA	1087	2562;2563
P28352;F6QA74;D3Z6R9;D3Z124	DNA-(apurinic or apyrimidinic site) lyase;DNA-(apurinic or apyrimidinic site) lyase, mitochondrial	Apex1	31;26;31;31	NaN	0.689587	1.32388	-0.0657124	0.0401696	63.706	63.706	K(0.769)TEK(0.231)EAAGEGPVLYEDPPDQK	PKSEPETKKSKGAAKKTEKEAAGEGPVLYED	1088	2567
P28352;F6QA74;D3Z6R9;D3Z124	DNA-(apurinic or apyrimidinic site) lyase;DNA-(apurinic or apyrimidinic site) lyase, mitochondrial	Apex1	34;29;34;34	NaN	NaN	1.32388	0.404771	0	63.225	63.225	K(0.5)TEK(0.5)EAAGEGPVLYEDPPDQK	EPETKKSKGAAKKTEKEAAGEGPVLYEDPPD	1089	2567
P28574;P28574-2;A0A1W2P7P4	Protein max	Max	66;57;30	NaN	1.7474	1.06811	0.450133	0.371417	158.31	106.01	AQILDK(1)ATEYIQYMR	PSLQGEKASRAQILDKATEYIQYMRRKNHTH	1090	2569
P28650;J3QN31;P28650-2	Adenylosuccinate synthetase isozyme 1	Adssl1	18;18;18	1.18452	0.801191	NaN	-0.0377399	0.0384284	91.076	80.979	ASNDRPPGTGGVK(1)R	GTRASNDRPPGTGGVKRGRLQQEAAATGSRV	1091	2570
P28650;J3QN31;P28650-2	Adenylosuccinate synthetase isozyme 1	Adssl1	115;115;115	1.17868	NaN	NaN	0.23717	0	41.904	41.904	AVSFIGNGVVIHLPGLFEEAEK(1)NEK	NGVVIHLPGLFEEAEKNEKKGLKDWEKRLII	1092	2570
P28650;J3QN31;P28650-2	Adenylosuccinate synthetase isozyme 1	Adssl1	448;471;471	NaN	0.619584	NaN	-0.690628	0	64.207	64.207	WVGVGK(1)SR	VENHMGVAVKWVGVGKSRESMIQLF______	1093	2570
Q3TF41;Q8BSH9;P28656	Nucleosome assembly protein 1-like 1	Nap1l1	194;194;194	0.926359	1.09435	1.10855	0.0561298	0.243857	151.48	151.48	NVDLLSDMVQEHDEPILK(1)HLK	DLLSDMVQEHDEPILKHLKDIKVKFSDAGQP	1094	2571
P28667	MARCKS-related protein	Marcksl1	106	NaN	1.03666	0.900494	-0.0496348	0.148349	135.77	135.77	LSGLSFK(1)R	KFSFKKPFKLSGLSFKRNRKEGGGDSSASSP	1095	2574
P28867;P28867-2;Q1MX43;Q1MX41	Protein kinase C delta type;Protein kinase C delta type regulatory subunit;Protein kinase C delta type catalytic subunit;Protein kinase C	Prkcd	611;637;496;496	NaN	0.900656	NaN	-0.150952	0	58.699	58.699	TINWSLLEK(1)R	RIHPFFKTINWSLLEKRKVEPPFKPKVKSPS	1096	2578;2579;3350
P29351;P29351-2;P29351-3	Tyrosine-protein phosphatase non-receptor type 6	Ptpn6	195;197;156	1.07458	NaN	1.2141	0.191828	0.562299	106.73	106.73	YTVGGSETFDSLTDLVEHFK(1)K	GSETFDSLTDLVEHFKKTGIEEASGAFVYLR	1097	2582
P29595	NEDD8	Nedd8	48	0.94594	1.35854	NaN	0.18094	0.211672	96.015	67.726	LIYSGK(1)QMNDEK	KEGIPPQQQRLIYSGKQMNDEKTAADYKILG	1098	2587
P30681;A0A1B0GQX9	High mobility group protein B2	Hmgb2	85;85	NaN	1.08968	NaN	0.123905	0	95.358	95.358	NYVPPK(0.029)GDK(0.971)K	RYDREMKNYVPPKGDKKGKKKDPNAPKRPPS	1099	2600
P30681;A0A1B0GQX9	High mobility group protein B2	Hmgb2	59;59	1.16226	1.00825	0.868668	0.00855373	0.022191	109.11	109.11	SK(1)FEDLAK	KCSERWKTMSAKEKSKFEDLAKSDKARYDRE	1100	2600
P31266-2	Recombining binding protein suppressor of hairless	Rbpj	8	1.27568	0.733372	0.928564	-0.06768	0.0982922	150.68	98.105	APVVTGK(1)FGERPPPK	________MAPVVTGKFGERPPPKRLTREAM	1101	2603
P31725	Protein S100-A9	S100a9	4	0.902953	0.903218	0.996298	-0.099827	0.772302	66.621	66.621	ANK(1)APSQMER	____________MANKAPSQMERSITTIIDT	1102	2606
P31725	Protein S100-A9	S100a9	35	1.0677	0.937541	1.05136	0.024573	0.143759	123.35	80.688	EGHPDTLSK(1)K	FHQYSRKEGHPDTLSKKEFRQMVEAQLATFM	1103	2606
P31725	Protein S100-A9	S100a9	94	1.06193	0.952659	0.960651	-0.0137299	0.0911924	309.66	289.45	LIFACHEK(1)LHENNPR	ECMMLMAKLIFACHEKLHENNPRGHGHSHGK	1104	2606
P31725	Protein S100-A9	S100a9	51	0.917124	0.991657	1.09986	0.000142911	0.00057846	267.85	177.44	QMVEAQLATFMK(1)K	KEFRQMVEAQLATFMKKEKRNEALINDIMED	1105	2606
P31786;Q4VWZ5;D3Z563	Acyl-CoA-binding protein	Dbi	55;103;31	0.963574	1.03509	1.10703	0.0476385	0.304039	136.16	133.12	AK(1)WDSWNK	VNTDRPGLLDLKGKAKWDSWNKLKGTSKESA	1106	2608
P31786;Q4VWZ5;D3Z563	Acyl-CoA-binding protein	Dbi	51;99;27	1.18837	0.880818	0.944817	-0.00533081	0.0127267	392.74	201.24	QATVGDVNTDRPGLLDLK(1)GK	TVGDVNTDRPGLLDLKGKAKWDSWNKLKGTS	1107	2608
P31786;M0QWU8	Acyl-CoA-binding protein	Dbi	8;8	NaN	1.0013	0.787852	-0.171068	0.298039	180.18	174.9	SQAEFDK(1)AAEEVKR	________MSQAEFDKAAEEVKRLKTQPTDE	1108	2608
P31786;M0QWU8	Acyl-CoA-binding protein	Dbi	14;14	NaN	NaN	0.895718	-0.158883	0	47.545	47.545	SQAEFDK(0.001)AAEEVK(0.999)R	__MSQAEFDKAAEEVKRLKTQPTDEEMLFIY	1109	2608
P31786;Q4VWZ5;D3Z563	Acyl-CoA-binding protein	Dbi	77;125;53	NaN	NaN	1.07194	0.100218	0	74.173	74.173	TYVEK(1)VDELK	LKGTSKESAMKTYVEKVDELKKKYGI_____	1110	2608
P32020;P32020-2	Non-specific lipid-transfer protein	Scp2	491;87	NaN	0.944383	0.919553	-0.101776	0.92509	81.163	58.433	GSVLPNSDK(1)K	VDVKNGKGSVLPNSDKKADCTITMADSDLLA	1111	2611
P32020;P32020-2	Non-specific lipid-transfer protein	Scp2	453;49	1.27504	0.907091	NaN	0.104932	0.129033	87.298	87.298	KLEEEGEQFVK(1)K	KEIEKKLEEEGEQFVKKIGGIFAFKVKDGPG	1112	2611
P32020;P32020-2	Non-specific lipid-transfer protein	Scp2	522;118	NaN	0.851973	NaN	-0.23112	0	81.865	81.865	MNPQSAFFQGK(1)LK	LMTGKMNPQSAFFQGKLKIAGNMGLAMKLQN	1113	2611
P32067;F6SXM5	Lupus La protein homolog	Ssb	340;155	0.728525	0.896486	NaN	-0.307299	0.539842	52.579	52.579	FK(1)GSHVFTAAR	LNKWKSKGGHAGGRFKGSHVFTAARRFKGKG	1114	2613
P32067;F6SXM5	Lupus La protein homolog	Ssb	311;127	NaN	1.00196	0.815548	-0.145664	0.295744	53.448	53.448	VLEGHAEK(0.956)EALK(0.044)K	RNKKVTWKVLEGHAEKEALKKITDDQQESLN	1115	2613
P32921-2;P32921	Tryptophan--tRNA ligase, cytoplasmic;T1-TrpRS;T2-TrpRS	Wars	378;378	0.842559	NaN	0.569846	-0.529253	0.506178	73.985	73.985	VNK(1)HAFSGGR	IFLTDTAKQIKSKVNKHAFSGGRDTVEEHRQ	1116	2618
P33609	DNA polymerase alpha catalytic subunit	Pola1	230	NaN	0.882158	1.01236	-0.0815838	0.250126	108.7	108.7	NEPLLTPIPLK(1)R	SPVLRNEPLLTPIPLKRAELAGELAQPECPE	1117	2621
P34884	Macrophage migration inhibitory factor	Mif	78	1.01262	0.991454	0.901008	-0.0482253	0.346414	190.53	167.11	NYSK(1)LLCGLLSDR	HSIGKIGGAQNRNYSKLLCGLLSDRLHISPD	1118	2627
P35175;A0A384DV91;Q497J0	Stefin-1	Stfa1;BC100530	76;107;76	1.06393	1.05184	1.15566	0.123677	0.992472	190.71	190.71	VFNGPTGK(1)DNYELHGYQTDK	HGCFIHIKVFNGPTGKDNYELHGYQTDKTKD;HGCFIHIKVFNGPTGKDNYELHGYQTDKTMD	1119	2633;3682
P35235;P35235-2	Tyrosine-protein phosphatase non-receptor type 11	Ptpn11	131;131	NaN	NaN	0.969543	-0.0446225	0	47.187	47.187	GK(1)HGSFLVR	HLSGKEAEKLLTEKGKHGSFLVRESQSHPGD	1120	2634
P35293	Ras-related protein Rab-18	Rab18	138	NaN	0.685768	NaN	-0.544208	0	52.693	52.693	EVDRNEGLK(1)FAR	KIDKENREVDRNEGLKFARKHSMLFIEASAK	1121	2641
P35486	Pyruvate dehydrogenase E1 component subunit alpha, somatic form, mitochondrial	Pdha1	244	0.992586	1.02139	0.853541	-0.0695564	0.320669	110.38	93.551	AAASTDYYK(1)R	MGTSVERAAASTDYYKRGDFIPGLRVDGMDI	1122	2646
P35486;P35487	Pyruvate dehydrogenase E1 component subunit alpha, somatic form, mitochondrial;Pyruvate dehydrogenase E1 component subunit alpha, testis-specific form, mitochondrial	Pdha1;Pdha2	83;84	1.00571	1.03127	1.20118	0.105699	0.498103	136.27	121.31	ADQLYK(1)QK	MQTVRRMELKADQLYKQKIIRGFCHLCDGQE	1123	2646
P35486	Pyruvate dehydrogenase E1 component subunit alpha, somatic form, mitochondrial	Pdha1	63	NaN	0.996509	0.936696	-0.0496963	0.331627	79.469	63.21	EDGLK(1)YYR	EGPPVTTVLTREDGLKYYRMMQTVRRMELKA	1124	2646
P35486	Pyruvate dehydrogenase E1 component subunit alpha, somatic form, mitochondrial	Pdha1	385	0.953845	1.12179	0.344227	-0.480314	0.334497	150.17	66.429	GANQWIK(1)FK	SSDPPFEVRGANQWIKFKSVS__________	1125	2646
P35486;P35487	Pyruvate dehydrogenase E1 component subunit alpha, somatic form, mitochondrial;Pyruvate dehydrogenase E1 component subunit alpha, testis-specific form, mitochondrial	Pdha1;Pdha2	77;78	1.03899	0.899493	0.89561	-0.085563	0.458167	121.83	121.83	RMELK(1)ADQLYK	LKYYRMMQTVRRMELKADQLYKQKIIRGFCH	1126	2646
P35486	Pyruvate dehydrogenase E1 component subunit alpha, somatic form, mitochondrial	Pdha1	336	0.995365	0.470737	0.857662	-0.438409	0.500981	161.8	161.8	MVNSNLASVEELK(1)EIDVEVRK	KDRMVNSNLASVEELKEIDVEVRKEIEDAAQ	1127	2646
P35486	Pyruvate dehydrogenase E1 component subunit alpha, somatic form, mitochondrial	Pdha1	321	1.17189	1.13449	0.918289	0.0959684	0.32238	117.3	75.652	SDPIMLLK(1)DR	EIQEVRSKSDPIMLLKDRMVNSNLASVEELK	1128	2646
P35550	rRNA 2'-O-methyltransferase fibrillarin	Fbl	211	NaN	0.951185	1.15912	0.0704113	0.149943	91.041	60.76	DLINLAK(1)K	VEFSHRSGRDLINLAKKRTNIIPVIEDARHP	1129	2648
P35550;A0A140LIR6	rRNA 2'-O-methyltransferase fibrillarin	Fbl	127;71	NaN	NaN	1.07125	0.0992985	0	56.094	56.094	NLVPGESVYGEK(1)R	LVTKNLVPGESVYGEKRVSISEGDDKIEYRA	1130	2648
P35564	Calnexin	Canx	284	NaN	NaN	1.44585	0.531914	0	60.317	60.317	EIEDPEDRK(1)PEDWDERPK	PPVNPSREIEDPEDRKPEDWDERPKIADPDA	1131	2649
P35700;B1AXW5;B1AXW6;B1AXW4	Peroxiredoxin-1	Prdx1	27;27;27;27	NaN	1.0027	NaN	0.00389016	0	161.76	64.2	ATAVMPDGQFK(1)DISLSEYK	APNFKATAVMPDGQFKDISLSEYKGKYVVFF	1132	2651
P35700;B1AXW5;B1AXW6;B1AXW4	Peroxiredoxin-1	Prdx1	35;35;35;35	1.01915	NaN	NaN	0.0273686	0	107.57	107.57	DISLSEYK(1)GK	VMPDGQFKDISLSEYKGKYVVFFFYPLDFTF	1133	2651
P35700;B1AXW5;B1AXW6	Peroxiredoxin-1	Prdx1	136;136;136	1.00085	1.0446	0.840778	-0.0620087	0.233795	99.815	98.249	GLFIIDDK(1)GILR	ADEGISFRGLFIIDDKGILRQITINDLPVGR	1134	2651
P35700	Peroxiredoxin-1	Prdx1	168	1.00515	0.993394	1.05706	0.0259717	0.352183	171.07	171.07	LVQAFQFTDK(1)HGEVCPAGWKPGSDTIKPDVNK	VDEIIRLVQAFQFTDKHGEVCPAGWKPGSDT	1135	2651
P35700	Peroxiredoxin-1	Prdx1	197	NaN	0.958924	NaN	-0.0605119	0	85.731	85.731	SKEYFSK(1)QK	DTIKPDVNKSKEYFSKQK_____________	1136	2651
P35700;B1AXW5;B1AXW6;B1AXW4	Peroxiredoxin-1	Prdx1	7;7;7;7	0.477694	NaN	NaN	-1.06584	0	51.841	51.841	SSGNAK(1)IGYPAPNFK	_________MSSGNAKIGYPAPNFKATAVMP	1137	2651
P36423	Thromboxane-A synthase	Tbxas1	517	NaN	1.54015	1.57133	0.637531	1.84067	84.166	84.166	FEASPETQVPLQLESK(1)SALGPK	FEASPETQVPLQLESKSALGPKNGVYIKIVS	1138	2661
P38060	Hydroxymethylglutaryl-CoA lyase, mitochondrial	Hmgcl	48	1.109	0.991245	0.953135	0.0224431	0.116647	297.18	90.498	DGLQNEK(1)SIVPTPVK	VKIVEVGPRDGLQNEKSIVPTPVKIRLIDML	1139	2666
P38647	Stress-70 protein, mitochondrial	Hspa9	360	1.27652	1.43935	0.825887	0.200549	0.303927	116.84	64.104	AQFEGIVTDLIK(1)R	KLTRAQFEGIVTDLIKRTIAPCQKAMQDAEV	1140	2668
P38647	Stress-70 protein, mitochondrial	Hspa9	288	0.92042	1.01648	1.03095	-0.0173579	0.114603	120.46	120.46	HIVK(1)EFK	LGGEDFDQALLRHIVKEFKRETGVDLTKDNM	1141	2668
P38647	Stress-70 protein, mitochondrial	Hspa9	345	1.06004	NaN	0.876181	-0.0532891	0.116633	142.79	96.367	HLNMK(1)LTR	PYLTMDASGPKHLNMKLTRAQFEGIVTDLIK	1142	2668
P38647	Stress-70 protein, mitochondrial	Hspa9	612	0.836456	1.01241	0.997194	-0.0812996	0.342175	241.13	178.41	MEEFKDQLPADECNK(0.014)LK(0.986)EEISK	EEFKDQLPADECNKLKEEISKMRALLAGKDS	1143	2668
P38647	Stress-70 protein, mitochondrial	Hspa9	617	NaN	0.663101	0.852677	-0.411314	0.57772	122.52	122.52	LKEEISK(1)MR	QLPADECNKLKEEISKMRALLAGKDSETGEN	1144	2668
P38647	Stress-70 protein, mitochondrial	Hspa9	600	0.876378	0.90084	0.556023	-0.395938	0.654639	187.44	144.57	MEEFK(1)DQLPADECNK	AEGIIHDTETKMEEFKDQLPADECNKLKEEI	1145	2668
P38647	Stress-70 protein, mitochondrial	Hspa9	187	NaN	0.879559	0.813988	-0.241035	0.838498	64.733	64.733	MK(0.008)ETAENYLGHTAK(0.992)NAVITVPAYFNDSQR	MKMKETAENYLGHTAKNAVITVPAYFNDSQR	1146	2668
P38647	Stress-70 protein, mitochondrial	Hspa9	143	1.10946	0.987651	0.923382	0.00564364	0.0229701	68.915	57.281	NVPFK(1)IVR	YDDPEVQKDTKNVPFKIVRASNGDAWVEAHG	1147	2668
P38647	Stress-70 protein, mitochondrial	Hspa9	646	1.10166	NaN	1.08069	0.125817	1.15588	73.809	73.809	QAASSLQQASLK(1)LFEMAYK	ENIRQAASSLQQASLKLFEMAYKKMASEREG	1148	2668
P38647	Stress-70 protein, mitochondrial	Hspa9	135	1.19827	0.900711	0.884542	-0.0223031	0.0508609	231.83	62.823	YDDPEVQK(1)DTK	TKRLIGRRYDDPEVQKDTKNVPFKIVRASNG	1149	2668
P38647	Stress-70 protein, mitochondrial	Hspa9	595	NaN	0.843606	0.330132	-0.922121	0.394627	84.641	62.377	VEAVNMAEGIIHDTETK(0.5)MEEFK(0.5)DQLPADECNK	EAVNMAEGIIHDTETKMEEFKDQLPADECNK	1150	2668
P40124;B1ARS0	Adenylyl cyclase-associated protein 1;Adenylyl cyclase-associated protein	Cap1	70;70	0.944001	1.22789	1.13047	0.129988	0.437035	99.891	99.891	EIGGDVQK(1)HAEMVHTGLK	AEYLKMSKEIGGDVQKHAEMVHTGLKLERAL	1151	2676
P40124;B1ARS0	Adenylyl cyclase-associated protein 1;Adenylyl cyclase-associated protein	Cap1	80;80	1.13712	0.882442	0.91211	-0.0425871	0.127086	201.48	59.294	HAEMVHTGLK(1)LER	GGDVQKHAEMVHTGLKLERALLATASQCQQP	1152	2676
P40124	Adenylyl cyclase-associated protein 1	Cap1	375	0.951317	1.16846	1.30365	0.178388	0.505139	110.14	81.338	INSITVDNCK(1)K	LQIKGKINSITVDNCKKLGLVFDDVVGIVEI	1153	2676
P40124	Adenylyl cyclase-associated protein 1	Cap1	326	1.00647	0.921237	1.01394	-0.0296896	0.241954	134.75	134.75	KEPALLELEGK(1)K	KPATKKEPALLELEGKKWRVENQENVSNLVI	1154	2676
P40142	Transketolase	Tkt	232	0.932308	1.00408	1.10835	0.0177194	0.0813433	229.56	169.89	AFGQAK(1)HQPTAIIAK	DGHSVEELCKAFGQAKHQPTAIIAKTFKGRG	1155	2677
P40142	Transketolase	Tkt	241	0.818385	NaN	1.22685	0.00290413	0.00275794	59.898	59.898	HQPTAIIAK(1)TFK	KAFGQAKHQPTAIIAKTFKGRGITGIEDKEA	1156	2677
P40142	Transketolase	Tkt	260	1.18803	0.818545	0.908858	-0.0593896	0.127159	98.582	98.582	EAWHGK(1)PLPK	GRGITGIEDKEAWHGKPLPKNMAEQIIQEIY	1157	2677
P40142	Transketolase	Tkt	254	NaN	0.994513	1.95387	0.4792	0.296511	133.45	133.45	GITGIEDK(1)EAWHGKPLPK	IAKTFKGRGITGIEDKEAWHGKPLPKNMAEQ	1158	2677
P40142;E0CY51	Transketolase	Tkt	16;16	1.04643	0.905365	0.950721	-0.0502883	0.302278	122.28	82.749	LQALK(1)DTANR	MEGYHKPDQQKLQALKDTANRLRISSIQATT	1159	2677
P40142;E0CY51	Transketolase	Tkt	6;6	0.806251	NaN	NaN	-0.3107	0	70.1	70.1	MEGYHK(1)PDQQK	__________MEGYHKPDQQKLQALKDTANR	1160	2677
P40142;E0CY51	Transketolase	Tkt	11;11	1.14564	0.935881	1.17372	0.110545	0.400583	188.47	188.47	MEGYHKPDQQK(1)LQALK	_____MEGYHKPDQQKLQALKDTANRLRISS	1161	2677
P40142;A0A286YE28	Transketolase	Tkt	609;488	1.45985	1.00683	1.09406	0.228446	0.530441	125.22	107.24	MFGIDK(1)DAIVQAVK	RSGKPAELLKMFGIDKDAIVQAVKGLVTKG_	1162	2677
P40142;A0A286YE28	Transketolase	Tkt	310;189	1.07952	1.03474	1.08599	0.0928913	1.28749	129.7	112.15	MPTPPSYK(1)VGDK	SVDIANIRMPTPPSYKVGDKIATRKAYGLAL	1163	2677
P40142;A0A286YE28	Transketolase	Tkt	314;193	0.978127	0.902445	0.938314	-0.0906176	0.942869	144.9	79.059	VGDK(1)IATR	ANIRMPTPPSYKVGDKIATRKAYGLALAKLG	1164	2677
P40142	Transketolase	Tkt	281	0.820887	1.3323	NaN	0.0645847	0.053737	116.29	53.453	NMAEQIIQEIYSQVQSK(1)K	MAEQIIQEIYSQVQSKKKILATPPQEDAPSV	1165	2677
P40142	Transketolase	Tkt	282	0.946152	NaN	NaN	-0.0798562	0	45.704	45.704	NMAEQIIQEIYSQVQSK(0.5)K(0.5)K	AEQIIQEIYSQVQSKKKILATPPQEDAPSVD	1166	2677
P40142;A0A286YE28	Transketolase	Tkt	352;231	NaN	1.35591	NaN	0.439267	0	102.62	102.62	NSTFSELFK(1)K	ALDGDTKNSTFSELFKKEHPDRFIECYIAEQ	1167	2677
P40142;A0A286YE28	Transketolase	Tkt	523;402	0.963234	0.863269	1.09422	-0.0454201	0.160568	119.85	119.85	SKDDQVTVIGAGVTLHEALAAAESLK(1)K	AGVTLHEALAAAESLKKDKISIRVLDPFTIK	1168	2677
P41105;F6Z0X0	60S ribosomal protein L28	Rpl28	127;75	NaN	1.0972	NaN	0.133825	0	41.117	41.117	SQKPVVVK(1)R	RRASAILRSQKPVVVKRKRTRPTKSS_____	1169	2683
P42125	Enoyl-CoA delta isomerase 1, mitochondrial	Eci1	255	0.859747	0.87686	0.852151	-0.212806	2.48636	96.668	88.37	ATADNLIK(1)QR	LTKNMMRKATADNLIKQREADIQNFTSFISK	1170	2690
P42125	Enoyl-CoA delta isomerase 1, mitochondrial	Eci1	76	1.18875	1.03453	0.900714	0.0491882	0.147652	121.62	119.29	LENDK(1)SIR	CLTEFTISLEKLENDKSIRGVILTSECPGIF	1171	2690
P42125	Enoyl-CoA delta isomerase 1, mitochondrial	Eci1	229	NaN	0.766709	0.861746	-0.298957	0.75707	74.789	74.789	SVMTK(1)WLAIPDHSR	VPEDQVHSKARSVMTKWLAIPDHSRQLTKNM	1172	2690
P42125	Enoyl-CoA delta isomerase 1, mitochondrial	Eci1	222	NaN	NaN	0.789744	-0.340544	0	41.86	41.86	VGVVDEVVPEDQVHSK(1)AR	VGVVDEVVPEDQVHSKARSVMTKWLAIPDHS	1173	2690
P42669	Transcriptional activator protein Pur-alpha	Pura	272	NaN	0.799575	NaN	-0.322694	0	49.149	49.149	FGHTFCK(0.999)YSEEMK(0.001)K	TVPYKVWAKFGHTFCKYSEEMKKIQEKQREK	1174	2698
P43274;P43277	Histone H1.4;Histone H1.3	Hist1h1e;Hist1h1d	168;169	1.11763	1.01129	0.985118	0.0516717	0.346843	76.827	76.827	KPAAAAGAK(1)K	KTPKKAKKPAAAAGAKKAKSPKKAKATKAKK;KTPKKAKKPAAAAGAKKVSKSPKKVKAAKPK	1175	2703;2706
P43274;P43276;P43277	Histone H1.4;Histone H1.5;Histone H1.3	Hist1h1e;Hist1h1b;Hist1h1d	90;90;91	1.11561	1.08614	1.115	0.144698	2.11536	158.79	158.79	SLVSK(1)GTLVQTK	KNNSRIKLGLKSLVSKGTLVQTKGTGASGSF	1176	2703;2705;2706
P43274	Histone H1.4	Hist1h1e	17	0.534271	1.12998	1.18274	-0.161975	0.151496	191.19	75.608	SETAPAAPAAPAPAEK(1)TPVK	SETAPAAPAAPAPAEKTPVKKKARKAAGGAK	1177	2703
P43274	Histone H1.4	Hist1h1e	21	0.951366	NaN	1.04701	-0.00282972	0.0114661	180.78	180.78	SETAPAAPAAPAPAEK(0.227)TPVK(0.773)K	PAAPAAPAPAEKTPVKKKARKAAGGAKRKTS	1178	2703
P43274	Histone H1.4	Hist1h1e	46	0.776258	1.2721	1.48073	0.18271	0.234645	225.21	89.669	TSGPPVSELITK(1)AVAASK	AKRKTSGPPVSELITKAVAASKERSGVSLAA	1179	2703
P43275	Histone H1.1	Hist1h1a	121	1.01897	0.986639	0.962835	-0.0156429	0.239032	95.815	78.192	AITTK(1)VSVK	SFKLNKKAESKAITTKVSVKAKASGAAKKPK	1180	2704
P43275	Histone H1.1	Hist1h1a	87	0.855899	1.05397	0.983013	-0.0577914	0.236693	167.23	161.86	LGLK(1)SLVNK	GYDVEKNNSRIKLGLKSLVNKGTLVQTKGTG	1181	2704
P43275	Histone H1.1	Hist1h1a	17	0.274562	0.762426	1.11627	-0.699149	0.435741	136.81	57.989	SETAPVAQAASTATEK(1)PAAAK	SETAPVAQAASTATEKPAAAKKTKKPAKAAA	1182	2704
P43276	Histone H1.5	Hist1h1b	165	0.978907	0.987764	0.975264	-0.0282176	1.4512	106.93	106.93	KPAAAGVK(1)K	KKTPKKAKKPAAAGVKKVAKSPKKAKAAAKP	1183	2705
P43276	Histone H1.5	Hist1h1b	75	NaN	NaN	0.971517	-0.0416891	0	76.655	76.655	ALAAGGYDVEK(1)NNSR	PALKKALAAGGYDVEKNNSRIKLGLKSLVSK	1184	2705
P43276	Histone H1.5	Hist1h1b	46	0.996918	1.0024	0.99483	-0.0028243	0.320888	242.43	123.29	ATGPPVSELITK(1)AVSASK	AKRKATGPPVSELITKAVSASKERGGVSLPA	1185	2705
P43276	Histone H1.5	Hist1h1b	63	0.937908	1.03298	1.09441	0.0281625	0.150682	69.423	58.23	GGVSLPALK(1)K	VSASKERGGVSLPALKKALAAGGYDVEKNNS	1186	2705
P43276	Histone H1.5	Hist1h1b	17	1.0894	1.84196	0.919081	0.294348	0.364156	100.45	100.45	SETAPAETAAPAPVEK(1)SPAK	SETAPAETAAPAPVEKSPAKKKTTKKAGAAK	1187	2705
P43277	Histone H1.3	Hist1h1d	17	0.758404	0.851181	0.987223	-0.216659	0.725959	160.78	67.275	SETAPAAPAAPAPVEK(1)TPVK	SETAPAAPAAPAPVEKTPVKKKAKKTGAAAG	1188	2706
P45952	Medium-chain specific acyl-CoA dehydrogenase, mitochondrial	Acadm	79	1.34603	0.409073	0.984557	-0.294436	0.204272	119.21	119.21	SGEYPFPLIK(1)R	APEYDKSGEYPFPLIKRAWELGLINAHIPES	1189	2714
P46061	Ran GTPase-activating protein 1	Rangap1	526	NaN	0.83109	1.24707	0.0258073	0.0250188	77.912	58.487	LLIHMGLLK(1)SEDK	SNTFLTRLLIHMGLLKSEDKIKAIPSLHGPL	1190	2715
P47738;A0A0G2JF60;A0A0G2JFQ0	Aldehyde dehydrogenase, mitochondrial	Aldh2	513;190;223	0.98523	1.0439	1.04134	0.0329852	0.456323	71.877	60.59	TVTVK(1)VPQK	EYGLQAYTEVKTVTVKVPQKNS_________	1191	2728
P47754;D6RCW7;A0A0N4SVM0	F-actin-capping protein subunit alpha-2	Capza2	19;19;19	NaN	1.0435	1.06883	0.0787274	0.860976	80.303	78.975	IAAK(1)FIIHAPPGEFNEVFNDVR	LEEQLSDEEKVRIAAKFIIHAPPGEFNEVFN	1192	2729
P47754;D6RCW7;A0A0N4SVM0	F-actin-capping protein subunit alpha-2	Capza2	97;97;97	1.03334	0.976668	1.30934	0.134031	0.387668	84.213	72.643	ICFK(1)FDHLR	LGNGKFLDPKNRICFKFDHLRKEATDPRPYE	1193	2729
P47754;Q9CR52;Q5RKN9;P47753	F-actin-capping protein subunit alpha-2;F-actin-capping protein subunit alpha-1	Capza2;4933400A11Rik;Capza1	273;273;273;273	NaN	0.835128	0.750289	-0.337206	0.843406	131.37	74.162	IDWNK(1)ILSYK	LRRQLPVTRTKIDWNKILSYKIGKEMQNA__	1194	2729;3762
P47754;Q9CR52;Q5RKN9;P47753	F-actin-capping protein subunit alpha-2;F-actin-capping protein subunit alpha-1	Capza2;4933400A11Rik;Capza1	278;278;278;278	NaN	0.864606	NaN	-0.209885	0	63.48	63.48	ILSYK(1)IGK	PVTRTKIDWNKILSYKIGKEMQNA_______	1195	2729;3762
P47754;D6RCW7;A0A0N4SVM0	F-actin-capping protein subunit alpha-2	Capza2	86;86;86	0.911646	1.09681	0.967336	-0.0160179	0.0667929	137.32	137.32	IEGYEDQVLITEHGDLGNGK(1)FLDPK	EDQVLITEHGDLGNGKFLDPKNRICFKFDHL	1196	2729
P47757;P47757-2;A2AMW0;P47757-4	F-actin-capping protein subunit beta	Capzb	223;223;211;252	1.0498	0.850741	0.873838	-0.119217	0.471673	141.48	138.1	LVEDMENK(1)IR	PHIANIGRLVEDMENKIRSTLNEIYFGKTKD	1197	2730;2731
P47757;F7CAZ6;P47757-2;A2AMW0;P47757-4	F-actin-capping protein subunit beta	Capzb	199;187;199;187;228	0.758674	1.03213	0.694279	-0.29308	0.632769	95.814	87.486	QMEK(1)DETVSDCSPHIANIGR	SGTMNLGGSLTRQMEKDETVSDCSPHIANIG	1198	2730;2731
P47791-2;P47791	Glutathione reductase, mitochondrial	Gsr	49;75	0.77172	1.68177	1.66614	0.370879	0.372419	66.325	66.325	AAVVESHK(1)LGGTCVNVGCVPK	RAAELGARAAVVESHKLGGTCVNVGCVPKKV	1199	2733
P47791-2;P47791	Glutathione reductase, mitochondrial	Gsr	353;379	NaN	0.540844	NaN	-0.886716	0	79.906	79.906	LFECK(1)QDSK	AIAAGRKLAHRLFECKQDSKLDYDNIPTVVF	1200	2733
P47791-2;P47791	Glutathione reductase, mitochondrial	Gsr	306;332	NaN	1.43626	NaN	0.52232	0	78.413	78.413	VGIQTDEK(1)GHILVDEFQNTNVK	SKGLNLNKVGIQTDEKGHILVDEFQNTNVKG	1201	2733
P47809;B1ATL6	Dual specificity mitogen-activated protein kinase kinase 4	Map2k4	84;95	NaN	1.01216	NaN	0.0174395	0	54.539	54.539	THSIESSGK(1)LK	PHIERLRTHSIESSGKLKISPEQHWDFTAED	1202	2734
P47962	60S ribosomal protein L5	Rpl5	41	1.2253	0.793281	1.08191	0.0242079	0.0416268	86.794	86.794	LVIQDK(1)NK	GKTDYYARKRLVIQDKNKYNTPKYRMIVRVT	1203	2744
P47962	60S ribosomal protein L5	Rpl5	276	1.11595	0.99703	0.95148	0.0274089	0.138527	88.029	83.614	MSLAQK(1)K	VKKKRWNRPKMSLAQKKDRVAQKKASFLRAQ	1204	2744
P47963	60S ribosomal protein L13	Rpl13	123	1.05432	NaN	1.04084	0.0670291	1.05726	74.127	70.919	SK(1)LILFPR	ESLQANVQRLKEYRSKLILFPRKPSAPKKGD	1205	2745
P48036	Annexin A5	Anxa5	68	0.942431	1.08528	1.10297	0.0579694	0.296181	206.97	183	DLVDDLK(1)SELTGK	QEFKTLFGRDLVDDLKSELTGKFEKLIVAMM	1206	2749
P48036	Annexin A5	Anxa5	74	0.939082	0.916014	0.78857	-0.186642	0.850349	102.66	63.076	SELTGK(1)FEK	FGRDLVDDLKSELTGKFEKLIVAMMKPSRLY	1207	2749
P48036	Annexin A5	Anxa5	77	NaN	0.969824	NaN	-0.0442048	0	59.003	59.003	SELTGK(0.5)FEK(0.5)LIVAMMKPSR	DLVDDLKSELTGKFEKLIVAMMKPSRLYDAY	1208	2749
P48036	Annexin A5	Anxa5	95	NaN	NaN	0.989357	-0.0154373	0	86.624	86.624	LYDAYELK(1)HALK	VAMMKPSRLYDAYELKHALKGAGTDEKVLTE	1209	2749
P48678;P48678-2;P48678-3	Prelamin-A/C;Lamin-A/C	Lmna	270;270;158	0.541576	NaN	NaN	-0.884765	0	55.549	55.549	TYSAK(1)LDNAR	QVEQYKKELEKTYSAKLDNARQSAERNSNLV	1210	2753
P48771	Cytochrome c oxidase subunit 7A2, mitochondrial	Cox7a2	33	1.07089	1.07499	1.00124	0.0683109	0.752852	100.72	57.136	QK(1)LFQEDNGMPVHLK	TTSRRHFENKVPEKQKLFQEDNGMPVHLKGG	1211	2757
P48962	ADP/ATP translocase 1	Slc25a4	23	NaN	1.30505	NaN	0.384102	0	90.972	88.507	DFLAGGIAAAVSK(1)TAVAPIER	FLKDFLAGGIAAAVSKTAVAPIERVKLLLQV	1212	2758
P48962	ADP/ATP translocase 1	Slc25a4	163	1.24751	0.909292	0.853223	-0.0157117	0.0293819	117.23	117.23	EFNGLGDCLTK(1)IFK	GSSQREFNGLGDCLTKIFKSDGLKGLYQGFS	1213	2758
P48962	ADP/ATP translocase 1	Slc25a4	33	0.979911	1.0227	1.07055	0.0338173	0.341354	190.86	190.86	VK(1)LLLQVQHASK	AAAVSKTAVAPIERVKLLLQVQHASKQISAE	1214	2758
P48962;Q3V132;P51881	ADP/ATP translocase 1;ADP/ATP translocase 4;ADP/ATP translocase 4, N-terminally processed;ADP/ATP translocase 2;ADP/ATP translocase 2, N-terminally processed	Slc25a4;Slc25a31;Slc25a5	92;105;92	1.00339	1.05577	0.987751	0.0217981	0.275238	181.31	80.534	YFPTQALNFAFK(1)DK	NVIRYFPTQALNFAFKDKYKQIFLGGVDKRT;NVIRYFPTQALNFAFKDKYKQIFLGGVDRHK	1215	2758;2812
P49312;Q5EBP8;P49312-2	Heterogeneous nuclear ribonucleoprotein A1;Heterogeneous nuclear ribonucleoprotein A1, N-terminally processed	Hnrnpa1	105;105;105	1.17065	0.803903	1.06742	0.00217607	0.00411556	141.65	107.18	EDSQRPGAHLTVK(1)K	VSREDSQRPGAHLTVKKIFVGGIKEDTEEHH	1216	2766
P49312;Q5EBP8;P49312-2;V9GXF8	Heterogeneous nuclear ribonucleoprotein A1;Heterogeneous nuclear ribonucleoprotein A1, N-terminally processed	Hnrnpa1;Gm5269	166;166;166;30	NaN	1.18795	NaN	0.24848	0	66.673	66.673	IVIQK(1)YHTVNGHNCEVR	VTFDDHDSVDKIVIQKYHTVNGHNCEVRKAL	1217	2766
P49312;Q5EBP8;P49312-2	Heterogeneous nuclear ribonucleoprotein A1;Heterogeneous nuclear ribonucleoprotein A1, N-terminally processed	Hnrnpa1	3;3;3	1.34955	0.71388	0.864721	-0.0878219	0.109291	167.3	167.3	SK(1)SESPKEPEQLR	_____________MSKSESPKEPEQLRKLFI	1218	2766
P49312;Q5EBP8	Heterogeneous nuclear ribonucleoprotein A1;Heterogeneous nuclear ribonucleoprotein A1, N-terminally processed	Hnrnpa1	298;351	1.10726	0.98638	0.959998	0.0227719	0.123292	143.24	68.283	SSGPYGGGGQYFAK(1)PR	GRSSGPYGGGGQYFAKPRNQGGYGGSSSSSS	1219	2766
P49586;D3Z3T5	Choline-phosphate cytidylyltransferase A	Pcyt1a	33;33	0.952228	0.595219	NaN	-0.409565	0.356436	90.444	90.444	EAPGPNGATEEDGIPSK(1)VQR	APGPNGATEEDGIPSKVQRCAVGLRQPAPFS	1220	2771
P49615;A0A0G2JDL3	Cyclin-dependent-like kinase 5	Cdk5	56;56	0.876706	1.22805	0.85919	-0.037472	0.073957	66.27	66.27	EICLLK(1)ELK	DEGVPSSALREICLLKELKHKNIVRLHDVLH	1221	2772
P49710	Hematopoietic lineage cell-specific protein	Hcls1	241	1.26131	NaN	0.998307	0.166237	0.297012	102.06	102.06	AK(1)FESLAEEK	TPIEAASSGARGLKAKFESLAEEKRKREEEE	1222	2773
P49710;E9Q4E5	Hematopoietic lineage cell-specific protein	Hcls1	123;123	0.993489	0.903116	1.01166	-0.0465701	0.341067	113.66	113.66	GFGGK(1)YGVER	EKHSSQTDAARGFGGKYGVERDRADKSAVGF	1223	2773
P49717	DNA replication licensing factor MCM4	Mcm4	857	NaN	0.849031	0.950876	-0.154391	0.508754	131.13	52.522	ALADDDFLTVTGK(1)TVR	ALRALADDDFLTVTGKTVRLL__________	1224	2774
P50396;B7FAU8	Rab GDP dissociation inhibitor alpha	Gdi1	422;124	NaN	0.21096	NaN	-2.24496	0	41.412	41.412	DIYK(0.866)RMAGSAFDFENMK(0.134)R	TTHFETTCNDIKDIYKRMAGSAFDFENMKRK	1225	2785
P50516;P50516-2;D3Z1B9;D3YWH3	V-type proton ATPase catalytic subunit A	Atp6v1a	139;139;139;139	1.31421	0.784298	NaN	0.0218321	0.0165016	75.378	75.378	WEFIPSK(1)NLR	VSALSRDIKWEFIPSKNLRVGSHITGGDIYG	1226	2789
P50543	Protein S100-A11	S100a11	31	NaN	1.31292	1.29263	0.381547	1.72732	124.81	124.81	DGNNTQLSK(1)TEFLSFMNTELAAFTK	FQKYSGKDGNNTQLSKTEFLSFMNTELAAFT	1227	2791
P50543	Protein S100-A11	S100a11	50	1.40591	0.733895	0.725158	-0.139495	0.153888	102.06	102.06	NQK(1)DPGVLDR	LSFMNTELAAFTKNQKDPGVLDRMMKKLDLN	1228	2791
P50544;B1AR28	Very long-chain specific acyl-CoA dehydrogenase, mitochondrial	Acadvl	279;257	1.16305	0.970595	0.768795	-0.0681581	0.13582	101.66	101.66	EK(1)ITAFVVER	AKTPIKDAATGAVKEKITAFVVERSFGGVTH	1229	2792
P50544;B1AR28	Very long-chain specific acyl-CoA dehydrogenase, mitochondrial	Acadvl	332;310	NaN	3.62011	5.9706	2.21695	0.988257	57.147	57.147	VPSENVLGEVGDGFK(1)VAVNILNNGR	KVPSENVLGEVGDGFKVAVNILNNGRFGMAA	1230	2792
P51125-2;P51125;Q8CE80;P51125-3;P51125-6;Q8C281;P51125-7;Q921U7;A0A338P6J9;Q8CE04	Calpastatin	Cast	154;173;139;154;158;71;90;71;154;90	1.01331	0.849376	0.977581	-0.083055	0.401259	131.37	131.37	SNEQMVSEK(1)PSESK	KEKALSRSNEQMVSEKPSESKTKFQDVPSAG	1231	2794;5042
P51150;A0A0N4SVG9;A0A0N4SVR6	Ras-related protein Rab-7a	Rab7a	32;32;32	0.937031	1.20143	1.07225	0.0905224	0.323738	120.52	120.52	K(1)FSNQYK	SGVGKTSLMNQYVNKKFSNQYKATIGADFLT	1232	2795
P51150;A0A0N4SVG9;A0A0N4SVR6	Ras-related protein Rab-7a	Rab7a	31;31;31	0.909324	0.985026	1.10609	-0.00447724	0.0170788	170.22	170.22	TSLMNQYVNK(1)K	DSGVGKTSLMNQYVNKKFSNQYKATIGADFL	1233	2795
Q3TPL3;P51163;E9Q8N3;E9Q9B5;E9PYC9;A0A1B0GR97	Uroporphyrinogen-III synthase	Uros	7;7;7;7;7;7	0.935701	NaN	NaN	-0.0958806	0	70.919	70.919	VLLLK(1)DAK	_________MKVLLLKDAKEDDSGLDPYIQE	1234	2796
P51660	Peroxisomal multifunctional enzyme type 2;(3R)-hydroxyacyl-CoA dehydrogenase;Enoyl-CoA hydratase 2	Hsd17b4	139	NaN	1.06798	NaN	0.0948791	0	72.485	72.485	AAWDHMK(1)K	LRGSFQVTRAAWDHMKKQNYGRILMTSSASG	1235	2802
P51660	Peroxisomal multifunctional enzyme type 2;(3R)-hydroxyacyl-CoA dehydrogenase;Enoyl-CoA hydratase 2	Hsd17b4	57	NaN	0.738261	1.20434	-0.0847748	0.0705999	107.85	99.215	GSSAADK(1)VVAEIR	GGDFKGIGKGSSAADKVVAEIRRKGGKAVAN	1236	2802
P51881	ADP/ATP translocase 2;ADP/ATP translocase 2, N-terminally processed	Slc25a5	272	NaN	1.11634	0.979762	0.0646417	0.209761	110.38	110.38	AFFK(1)GAWSNVLR	CWRKIARDEGSKAFFKGAWSNVLRGMGGAFV	1237	2812
P51881	ADP/ATP translocase 2;ADP/ATP translocase 2, N-terminally processed	Slc25a5	23	0.770358	1.21874	1.16714	0.0439869	0.0684701	249.6	175.45	DFLAGGVAAAISK(1)TAVAPIER	FAKDFLAGGVAAAISKTAVAPIERVKLLLQV	1238	2812
P51881	ADP/ATP translocase 2;ADP/ATP translocase 2, N-terminally processed	Slc25a5	163	0.97182	0.89362	0.963764	-0.0855843	0.806171	126.82	68.224	GLGDCLVK(1)IYK	AGAEREFKGLGDCLVKIYKSDGIKGLYQGFN	1239	2812
P51881	ADP/ATP translocase 2;ADP/ATP translocase 2, N-terminally processed	Slc25a5	166	1.03267	0.89648	0.972863	-0.0503246	0.314778	93.195	91.064	IYK(1)SDGIK	EREFKGLGDCLVKIYKSDGIKGLYQGFNVSV	1240	2812
P51881	ADP/ATP translocase 2;ADP/ATP translocase 2, N-terminally processed	Slc25a5	147	0.903624	0.964476	0.987794	-0.0720349	0.695804	120.09	120.09	LAADVGK(1)AGAER	YPLDFARTRLAADVGKAGAEREFKGLGDCLV	1241	2812
P51881	ADP/ATP translocase 2;ADP/ATP translocase 2, N-terminally processed	Slc25a5	105	1.12885	0.8143	0.943636	-0.0684045	0.176891	205.83	179.51	QIFLGGVDK(1)R	AFKDKYKQIFLGGVDKRTQFWRYFAGNLASG	1242	2812
P51881	ADP/ATP translocase 2;ADP/ATP translocase 2, N-terminally processed	Slc25a5	33	0.993839	1.03511	1.05573	0.0397044	0.581918	190.86	190.86	VK(1)LLLQVQHASK	AAAISKTAVAPIERVKLLLQVQHASKQITAD	1243	2812
P52480;P52480-2	Pyruvate kinase PKM	Pkm	367;367	NaN	NaN	1.01539	0.0220291	0	55.366	55.366	AEGSDVANAVLDGADCIMLSGETAK(1)GDYPLEAVR	VLDGADCIMLSGETAKGDYPLEAVRMQHLIA	1244	2821;2822
P52480	Pyruvate kinase PKM	Pkm	433	NaN	1.00594	NaN	0.00854335	0	93.011	93.011	CCSGAIIVLTK(1)SGR	EASFKCCSGAIIVLTKSGRSAHQVARYRPRA	1245	2821
P52480;A0A1L1SU37;A0A1L1SQV8;A0A1L1SSN6;A0A1L1STV8;A0A1L1SUV0;P52480-2	Pyruvate kinase PKM	Pkm	115;115;115;115;115;115;115	1.49063	1.07303	NaN	0.338804	0.410341	74.748	71.503	EATESFASDPILYRPVAVALDTK(1)GPEIR	SDPILYRPVAVALDTKGPEIRTGLIKGSGTA	1246	2821;2822
P52480;A0A1L1SU37;P52480-2	Pyruvate kinase PKM	Pkm	188;188;188	1.00243	0.907121	NaN	-0.0685634	0.287461	226.65	226.65	EK(1)GADFLVTEVENGGSLGSK	KIYVDDGLISLQVKEKGADFLVTEVENGGSL	1247	2821;2822
P52480;A0A1L1SU37;P52480-2	Pyruvate kinase PKM	Pkm	206;206;206	NaN	1.13165	NaN	0.178432	0	148.91	148.91	GADFLVTEVENGGSLGSK(1)K	DFLVTEVENGGSLGSKKGVNLPGAAVDLPAV	1248	2821;2822
P52480;A0A1L1SU37;A0A1L1SQV8;A0A1L1SSN6;A0A1L1STV8;A0A1L1SUV0;A0A1L1ST52;P52480-2	Pyruvate kinase PKM	Pkm	66;66;66;66;66;66;66;66	1.69576	0.900601	0.876767	0.140386	0.157452	162.97	162.97	EMIK(1)SGMNVAR	IGPASRSVEMLKEMIKSGMNVARLNFSHGTH	1249	2821;2822
P52480;E9Q509;G3X925;P53657;P52480-2	Pyruvate kinase PKM;Pyruvate kinase;Pyruvate kinase PKLR	Pkm;Pklr	305;317;348;348;305	NaN	1.18136	0.948593	0.0821575	0.157875	83.137	65.179	GDLGIEIPAEK(1)VFLAQK	IMVARGDLGIEIPAEKVFLAQKMMIGRCNRA	1250	2821;2822
P52480;E9Q509;G3X925;P53657;P52480-2	Pyruvate kinase PKM;Pyruvate kinase;Pyruvate kinase PKLR	Pkm;Pklr	311;323;354;354;311	NaN	0.691731	0.87124	-0.365288	0.565172	103.56	95.099	VFLAQK(1)MMIGR	DLGIEIPAEKVFLAQKMMIGRCNRAGKPVIC	1251	2821;2822
P52480;P52480-2	Pyruvate kinase PKM	Pkm	270;270	0.916523	1.13275	1.14485	0.0830767	0.292419	82.362	74.611	IISK(1)IENHEGVR	RKVLGEKGKNIKIISKIENHEGVRRFDEILE	1252	2821;2822
P52480;A0A1L1SU37;P52480-2	Pyruvate kinase PKM	Pkm	224;224;224	0.805598	1.01091	0.911175	-0.143474	0.570502	94.449	94.449	KGVNLPGAAVDLPAVSEK(1)DIQDLK	VNLPGAAVDLPAVSEKDIQDLKFGVEQDVDM	1253	2821;2822
P52825	Carnitine O-palmitoyltransferase 2, mitochondrial	Cpt2	424	NaN	NaN	1.42717	0.51316	0	54.471	54.471	LSSALK(1)AGVTAAK	SVSVQKLSFKLSSALKAGVTAAKEKFDATMK	1254	2827
P53395	Lipoamide acyltransferase component of branched-chain alpha-keto acid dehydrogenase complex, mitochondrial	Dbt	243	NaN	1.14214	0.861547	-0.0116328	0.0160923	66.262	66.262	TFPTPIAK(1)PPVFTGK	PPPQPKDRTFPTPIAKPPVFTGKDRTEPVTG	1255	2830
P53395	Lipoamide acyltransferase component of branched-chain alpha-keto acid dehydrogenase complex, mitochondrial	Dbt	440	0.973603	1.23145	1.82385	0.376249	0.53704	93.269	49.865	GDVYK(1)AQIMNVSWSADHR	AIKALPRFDQKGDVYKAQIMNVSWSADHRVI	1256	2830
P53810;J3QQ30;J3QPW1	Phosphatidylinositol transfer protein alpha isoform	Pitpna	163;163;164	NaN	1.54167	NaN	0.624495	0	67.726	67.726	DYKAEEDPAK(1)FK	SQVLSKDYKAEEDPAKFKSVKTGRGPLGPNW	1257	2837
P53810;J3QQ30;J3QPW1	Phosphatidylinositol transfer protein alpha isoform	Pitpna	202;202;203	NaN	0.675718	NaN	-0.565507	0	70.69	70.69	FK(1)WWGLQNK	DCPYMCAYKLVTVKFKWWGLQNKVENFIHKQ	1258	2837
P53810;J3QQ30;J3QPW1;F8WGG5	Phosphatidylinositol transfer protein alpha isoform	Pitpna	87;87;87;87	NaN	1.04129	1.00351	0.0317174	0.351656	123.19	123.19	MLAPEGALNIHEK(1)AWNAYPYCR	FVRMLAPEGALNIHEKAWNAYPYCRTVITNE	1259	2837
P54071;D6RIL6;A0A0U1RP68	Isocitrate dehydrogenase [NADP], mitochondrial	Idh2	193;193;115	NaN	1.01406	0.937617	-0.0363965	0.196647	93.111	84.17	AGTFK(1)LVFTPK	QYKATDFVVDRAGTFKLVFTPKDGSSAKEWE	1260	2843
P54071;D6RIL6;A0A0U1RP68	Isocitrate dehydrogenase [NADP], mitochondrial	Idh2	106;106;28	0.982248	1.01388	1.10152	0.0445119	0.335536	188.44	75.275	YFDLGLPNRDQTNDQVTIDSALATQK(1)YSVAVK	QTNDQVTIDSALATQKYSVAVKCATITPDEA	1261	2843
P54071;D6RIL6	Isocitrate dehydrogenase [NADP], mitochondrial	Idh2	69;69	1.10021	0.876316	NaN	-0.0263512	0.0464084	49.973	49.973	EK(0.5)LILPHVDVQLK(0.5)YFDLGLPNR	DGDEMTRIIWQFIKEKLILPHVDVQLKYFDL	1262	2843
P54071;D6RIL6	Isocitrate dehydrogenase [NADP], mitochondrial	Idh2	80;80	1.00411	0.854087	0.647412	-0.282957	0.575906	80.975	44.107	LILPHVDVQLK(1)YFDLGLPNRDQTNDQVTIDSALATQK	FIKEKLILPHVDVQLKYFDLGLPNRDQTNDQ	1263	2843
P54071;D6RIL6;A0A0U1RP68	Isocitrate dehydrogenase [NADP], mitochondrial	Idh2	155;155;77	1.10321	0.856113	0.893752	-0.0814922	0.262966	119.41	117.67	NILGGTVFREPIICK(1)NIPR	RNILGGTVFREPIICKNIPRLVPGWTKPITI	1264	2843
P54071	Isocitrate dehydrogenase [NADP], mitochondrial	Idh2	272	NaN	0.65052	1.10218	-0.239987	0.192694	94.339	94.339	FKDIFQEIFDK(1)HYK	AYDGRFKDIFQEIFDKHYKTDFDKNKIWYEH	1265	2843
P54071	Isocitrate dehydrogenase [NADP], mitochondrial	Idh2	384	1.27612	NaN	0.803297	0.017887	0.0150557	174.41	154.56	GK(1)LDGNQDLIR	IASIFAWTRGLEHRGKLDGNQDLIRFAQTLE	1266	2843
P54071;D6RIL6;A0A0U1RP68	Isocitrate dehydrogenase [NADP], mitochondrial	Idh2	180;180;102	1.16545	0.809681	0.874322	-0.0924828	0.206562	133.23	81.428	HAHGDQYK(1)ATDFVVDR	TKPITIGRHAHGDQYKATDFVVDRAGTFKLV	1267	2843
P54071;D6RIL6;A0A0U1RPR1	Isocitrate dehydrogenase [NADP], mitochondrial	Idh2	48;48;48	1.12328	0.870304	0.868378	-0.0787631	0.230472	150.16	150.16	IKVEK(1)PVVEMDGDEMTR	EQPRRHYAEKRIKVEKPVVEMDGDEMTRIIW	1268	2843
P54071	Isocitrate dehydrogenase [NADP], mitochondrial	Idh2	442	1.03834	0.938715	0.994604	-0.0149214	0.120776	93.572	87.156	LNEHFLNTTDFLDTIK(1)SNLDR	LNEHFLNTTDFLDTIKSNLDRALGKQ_____	1269	2843
P54071	Isocitrate dehydrogenase [NADP], mitochondrial	Idh2	256	NaN	NaN	2.15451	1.10736	0	128.27	99.815	NTILK(1)AYDGR	QKKWPLYLSTKNTILKAYDGRFKDIFQEIFD	1270	2843
P54227;D3Z5N2	Stathmin	Stmn1	119;119	1.06979	1.11992	0.917843	0.0456835	0.186268	116.3	82.749	EAQMAAK(1)LER	KMEANKENREAQMAAKLERLREKDKHVEEVR	1271	2846
P54728;Q8CAP3;P54726;Q3TN85	UV excision repair protein RAD23 homolog B;UV excision repair protein RAD23 homolog A	Rad23b;Rad23a	45;47;47;47	NaN	1.06485	1.28681	0.227223	0.462759	83.397	64.439	DAFPVAGQK(1)LIYAGK	IEAEKGRDAFPVAGQKLIYAGKILSDDVPIK;IESEKGKDAFPVAGQKLIYAGKILSDDTALK	1272	2849;5010
P54822;E9Q242;E9Q3T7;A0A140LHU1	Adenylosuccinate lyase	Adsl	295;280;295;115	1.084	0.978831	0.857114	-0.0456497	0.162797	150.35	125.57	QQIGSSAMPYK(1)R	EPFEKQQIGSSAMPYKRNPMRSERCCSLARH	1273	2854
P54869;Q8JZK9	Hydroxymethylglutaryl-CoA synthase, mitochondrial;Hydroxymethylglutaryl-CoA synthase, cytoplasmic	Hmgcs2;Hmgcs1	137;100	NaN	1.02423	0.901732	-0.0573459	0.19058	97.214	91.03	LEVGTETIIDK(1)SK	DAVGRLEVGTETIIDKSKAVKTVLMELFQDS;DCIGRLEVGTETIIDKSKSVKSNLMQLFEES	1274	2857;5136
P56135	ATP synthase subunit f, mitochondrial	Atp5j2	16	1.53365	0.942182	NaN	0.265522	0.230554	138.94	50.305	LMEVK(1)LGELPSWIMMR	MASLVPLKEKKLMEVKLGELPSWIMMRDFTP	1275	2867
P56212;E9Q827;P56212-2;E9Q4B9;E9PXD7	cAMP-regulated phosphoprotein 19	Arpp19	109;142;93;68;43	NaN	NaN	1.13307	0.180242	0	71.451	71.451	KPSLVASK(1)LAG	TPQDLPQRKPSLVASKLAG____________	1276	2869
P56212;E9Q827;P56212-2	cAMP-regulated phosphoprotein 19	Arpp19	42;75;26	NaN	1.01727	1.62726	0.363572	0.320912	123.8	123.8	YPHLGQK(1)PGGSDFLR	AEEAKLKARYPHLGQKPGGSDFLRKRLQKGQ	1277	2869
P56382	ATP synthase subunit epsilon, mitochondrial	Atp5e	37	NaN	1.03258	NaN	0.0462584	0	88.24	88.24	ANAEK(1)TSGSSIK	AVRDALKTEFKANAEKTSGSSIKIVKVSKKE	1278	2875
P56382	ATP synthase subunit epsilon, mitochondrial	Atp5e	44	0.871019	1.0769	1.05542	-0.00484018	0.0155007	108.98	108.98	TSGSSIK(1)IVK	TEFKANAEKTSGSSIKIVKVSKKE_______	1279	2875
P56382	ATP synthase subunit epsilon, mitochondrial	Atp5e	21	0.9136	0.939943	0.970714	-0.087534	1.12965	114.89	61.691	FSQICAK(1)AVR	RQAGLSYIRFSQICAKAVRDALKTEFKANAE	1280	2875
P56394	Cytochrome c oxidase copper chaperone	Cox17	30	NaN	1.11187	1.12642	0.162364	1.43485	57.136	57.136	KPLKPCCACPETK(1)K	QEKKPLKPCCACPETKKARDACIIEKGEEHC	1281	2879
P56477;F6Z6C6	Interferon regulatory factor 5	Irf5	308;308	NaN	0.93461	NaN	-0.0975637	0	81.865	81.865	FPSPEDIPSDK(1)QR	LEQVRFPSPEDIPSDKQRFYTNQLLDVLDRG	1282	2881
P56480	ATP synthase subunit beta, mitochondrial	Atp5b	522	0.798134	NaN	1.64061	0.194466	0.112339	101.72	101.72	ADK(1)LAEEHGS	FYMVGPIEEAVAKADKLAEEHGS________	1283	2882
P56480	ATP synthase subunit beta, mitochondrial	Atp5b	259	1.07468	0.817319	1.00628	-0.059365	0.175612	150.17	90.468	TREGNDLYHEMIESGVINLK(1)DATSK	NDLYHEMIESGVINLKDATSKVALVYGQMNE	1284	2882
P56480	ATP synthase subunit beta, mitochondrial	Atp5b	480	0.987028	1.13065	1.02689	0.065529	0.423539	87.156	68.369	FLSQPFQVAEVFTGHMGK(1)LVPLK	SQPFQVAEVFTGHMGKLVPLKETIKGFQQIL	1285	2882
P56480	ATP synthase subunit beta, mitochondrial	Atp5b	485	0.950873	1.04286	NaN	-0.00606643	0.0258664	56.729	56.729	LVPLK(1)ETIK	VAEVFTGHMGKLVPLKETIKGFQQILAGEYD	1286	2882
P56480	ATP synthase subunit beta, mitochondrial	Atp5b	124	1.3563	0.75017	0.871034	-0.0580796	0.0747276	107.74	73.499	GQK(1)VLDSGAPIK	RTIAMDGTEGLVRGQKVLDSGAPIKIPVGPE	1287	2882
P56480	ATP synthase subunit beta, mitochondrial	Atp5b	133	1.12282	0.858925	0.962736	-0.0356856	0.107801	149.32	145.81	VLDSGAPIK(1)IPVGPETLGR	GLVRGQKVLDSGAPIKIPVGPETLGRIMNVI	1288	2882
P56480	ATP synthase subunit beta, mitochondrial	Atp5b	426	0.903392	1.24604	0.884746	-0.00196141	0.00378337	128.36	55.461	GVQK(1)ILQDYK	NIVGNEHYDVARGVQKILQDYKSLQDIIAIL	1289	2882
P56480	ATP synthase subunit beta, mitochondrial	Atp5b	159	NaN	NaN	1.04167	0.0589032	0	46.159	46.159	IMNVIGEPIDERGPIK(1)TK	IMNVIGEPIDERGPIKTKQFAPIHAEAPEFI	1290	2882
P56480	ATP synthase subunit beta, mitochondrial	Atp5b	198	NaN	0.97705	0.858913	-0.126456	0.394093	84.17	73.067	VVDLLAPYAK(1)GGK	LVTGIKVVDLLAPYAKGGKIGLFGGAGVGKT	1291	2882
P56546;E9Q0T4;E9Q0V8;E9PZG2;E9PX05	C-terminal-binding protein 2	Ctbp2	6;6;6;6;6	NaN	NaN	NaN	NaN	0	72.138	72.138	ALVDK(1)HK	__________MALVDKHKVKRQRLDRICEGI	1292	2884
Q8CFQ9;P56959;G3UXT7	RNA-binding protein FUS	Fus	324;325;23	1.06045	0.965478	0.929382	-0.0238891	0.146424	257.35	83.891	TGQPMINLYTDRETGK(1)LK	TGQPMINLYTDRETGKLKGEATVSFDDPPSA	1293	2888
Q8CFQ9;P56959;G3UXT7	RNA-binding protein FUS	Fus	326;327;25	NaN	NaN	1.10171	0.139749	0	59.306	59.306	ETGK(0.437)LK(0.563)GEATVSFDDPPSAK	QPMINLYTDRETGKLKGEATVSFDDPPSAKA	1294	2888
Q8CFQ9;P56959;G3UZD2;Q91VQ2	RNA-binding protein FUS	Fus	501;502;100;264	0.575296	NaN	NaN	-0.797623	0	49.35	49.35	GGFGPGK(1)MDSR	RGGRGGGDRGGFGPGKMDSRGEHRQDRRERP	1295	2888
P57780;A0A1L1SV25;E9Q2W9;Q7TPR4;A1BN54	Alpha-actinin-4;Alpha-actinin-1	Actn4;Actn1	418;418;418;398;398	0.772949	0.767977	1.11869	-0.196871	0.412445	115.71	94.692	LDHLAEK(1)FR	LNEIRRLERLDHLAEKFRQKASIHEAWTDGK	1296	2896;4381
P58252	Elongation factor 2	Eef2	571	NaN	1.23879	1.11654	0.233982	0.704768	150.94	150.94	DLEEDHACIPIK(1)K	ICLKDLEEDHACIPIKKSDPVVSYRETVSEE	1297	2909
P58252	Elongation factor 2	Eef2	445	1.05667	0.999231	0.835822	-0.0601036	0.210837	166.55	140.09	EDLYLK(1)PIQR	MGPNYTPGKKEDLYLKPIQRTILMMGRYVEP	1298	2909
P58252	Elongation factor 2	Eef2	314	1.22443	0.827312	NaN	0.00930879	0.00919392	76.228	50.805	EETAK(1)LIEK	KVFDAIMNFRKEETAKLIEKLDIKLDSEDKD	1299	2909
P58252	Elongation factor 2	Eef2	318	NaN	0.941521	1.16498	0.0666833	0.131192	72.23	52.716	LIEK(1)LDIK	AIMNFRKEETAKLIEKLDIKLDSEDKDKEGK	1300	2909
P58252	Elongation factor 2	Eef2	594	NaN	1.06471	NaN	0.0904575	0	42.789	42.789	ETVSEESNVLCLSK(1)SPNK	YRETVSEESNVLCLSKSPNKHNRLYMKARPF	1301	2909
P58252	Elongation factor 2	Eef2	330	NaN	1.02706	0.978609	0.00365996	0.0299344	63.037	63.037	LDSEDK(0.021)DK(0.961)EGK(0.018)PLLK	LIEKLDIKLDSEDKDKEGKPLLKAVMRRWLP	1302	2909
P58252	Elongation factor 2	Eef2	42	0.926782	1.13287	0.971935	0.00973788	0.0355254	129.04	116.84	STLTDSLVCK(1)AGIIASAR	HVDHGKSTLTDSLVCKAGIIASARAGETRFT	1303	2909
P58252	Elongation factor 2	Eef2	426	NaN	1.34131	0.881623	0.12094	0.120319	92.866	92.866	VFSGVVSTGLK(1)VR	YAFGRVFSGVVSTGLKVRIMGPNYTPGKKED	1304	2909
P58252	Elongation factor 2	Eef2	272	1.40411	1.04993	0.946792	0.160357	0.351122	156.83	109.42	YFDPANGK(1)FSK	MKKLWGDRYFDPANGKFSKSANSPDGKKLPR	1305	2909
P58389	Serine/threonine-protein phosphatase 2A activator	Ppp2r4	103	NaN	0.975381	NaN	-0.0359616	0	92.692	92.692	FGNK(1)AYR	IDETPPVDQPSRFGNKAYRTWYAKLDQEAEN	1306	2911
P58389;A2AWE9;A2AWF0;B7ZDE0	Serine/threonine-protein phosphatase 2A activator	Ppp2r4	296;254;77;34	NaN	1.09066	NaN	0.125206	0	76.1	76.1	MYK(1)AECLEK	VPSWSKVNQGLIRMYKAECLEKFPVIQHFKF	1307	2911
P58389;A2AWE9;A2AWF0;B7ZDE0;F6Z6I0	Serine/threonine-protein phosphatase 2A activator	Ppp2r4	286;244;67;24;100	1.09949	0.950178	0.913035	-0.0227174	0.0933474	63.085	59.661	TGPFAEHSNQLWNISAVPSWSK(1)VNQGLIR	HSNQLWNISAVPSWSKVNQGLIRMYKAECLE	1308	2911
P59708	Splicing factor 3B subunit 6	Sf3b6	7	NaN	0.746883	0.912118	-0.276877	0.514818	71.949	71.949	AMQAAK(1)R	_________MAMQAAKRANIRLPPEVNRILY	1309	2935
P59708;A0A1W2P7L7	Splicing factor 3B subunit 6	Sf3b6	29;19	1.18826	0.782929	0.922296	-0.0736333	0.145724	83.617	83.617	NLPYK(1)ITAEEMYDIFGK	PPEVNRILYIRNLPYKITAEEMYDIFGKYGP	1310	2935
P59999;E9PWA7	Actin-related protein 2/3 complex subunit 4	Arpc4	89;12	1.32282	NaN	NaN	0.403622	0	94.407	51.346	ILCHK(1)FMR	IAVKQADEIEKILCHKFMRFMMMRAENFFIL	1311	2938
P60122;D3YW60	RuvB-like 1	Ruvbl1	171;111	1.15728	1.31544	NaN	0.303141	0.725018	57.836	48.741	QLK(1)LDPSIFESLQK	HVIIGLKTAKGTKQLKLDPSIFESLQKERVE	1312	2941
P60605;G3UYT0	Ubiquitin-conjugating enzyme E2 G2	Ube2g2	7;7	NaN	NaN	1.29174	0.369311	0	50.127	50.127	AGTALK(1)R	_________MAGTALKRLMAEYKQLTLNPPE	1313	2946
P60710;E9Q1F2;F8WGM8;P63260	Actin, cytoplasmic 1;Actin, cytoplasmic 1, N-terminally processed;Actin, cytoplasmic 2;Actin, cytoplasmic 2, N-terminally processed	Actb;Actg1	284;204;39;284	NaN	1.05111	NaN	0.0719114	0	63.776	63.776	CPEALFQPSFLGMESCGIHETTFNSIMK(1)CDVDIRK	MESCGIHETTFNSIMKCDVDIRKDLYANTVL	1314	2948;3085
P60710;E9Q1F2;F8WGM8;P63268;P62737;P63260;B1ATY1;P68033;P68134	Actin, cytoplasmic 1;Actin, cytoplasmic 1, N-terminally processed;Actin, gamma-enteric smooth muscle;Actin, aortic smooth muscle;Actin, cytoplasmic 2;Actin, cytoplasmic 2, N-terminally processed;Actin, alpha cardiac muscle 1;Actin, alpha skeletal muscle	Actb;Actg1;Actg2;Acta2;Actc1;Acta1	326;246;81;327;328;326;104;328;328	0.938758	1.04319	1.23857	0.0928338	0.293146	167.12	72.705	EITALAPSTMK(1)IK	DRMQKEITALAPSTMKIKIIAPPERKYSVWI	1315	2948;3033;3085;3096
P60710;E9Q1F2;F8WGM8;P63268;P62737;P63260;B1ATY1;P68033;P68134	Actin, cytoplasmic 1;Actin, cytoplasmic 1, N-terminally processed;Actin, gamma-enteric smooth muscle;Actin, aortic smooth muscle;Actin, cytoplasmic 2;Actin, cytoplasmic 2, N-terminally processed;Actin, alpha cardiac muscle 1;Actin, alpha skeletal muscle	Actb;Actg1;Actg2;Acta2;Actc1;Acta1	328;248;83;329;330;328;106;330;330	NaN	1.05699	NaN	0.0799652	0	53.756	53.756	IK(1)IIAPPER	MQKEITALAPSTMKIKIIAPPERKYSVWIGG	1316	2948;3033;3085;3096
P60762-2;P60762;A0A087WQ34	Mortality factor 4-like protein 1	Morf4l1	88;127;126	1.076	1.18866	1.09621	0.162517	1.17796	111.06	87.298	ANQEQYAEGK(1)MR	QRELQKANQEQYAEGKMRGAAPGKKTSGLQQ	1317	2949
P60766	Cell division control protein 42 homolog	Cdc42	153	NaN	1.02645	NaN	0.0376596	0	120.06	120.06	AVK(1)YVECSALTQK	TPETAEKLARDLKAVKYVECSALTQKGLKNV	1318	2950
P60766	Cell division control protein 42 homolog	Cdc42	163	NaN	1.02928	NaN	0.0416339	0	94.801	94.801	YVECSALTQK(1)GLK	DLKAVKYVECSALTQKGLKNVFDEAILAALE	1319	2950
P60766;P60766-1	Cell division control protein 42 homolog	Cdc42	128;128	NaN	1.07768	NaN	0.107935	0	51.092	51.092	DDPSTIEK(1)LAK	VGTQIDLRDDPSTIEKLAKNKQKPITPETAE	1320	2950;2951
P60766;P60766-1	Cell division control protein 42 homolog	Cdc42	144;144	NaN	NaN	1.05675	0.0796321	0	59.607	59.607	QKPITPETAEK(1)LAR	LAKNKQKPITPETAEKLARDLKAVKYVECSA	1321	2950;2951
P60843	Eukaryotic initiation factor 4A-I	Eif4a1	381	NaN	0.665632	NaN	-0.587203	0	83	83	GVAINMVTEEDK(1)R	FGRKGVAINMVTEEDKRTLRDIETFYNTSIE	1322	2954
P60843	Eukaryotic initiation factor 4A-I	Eif4a1	174	0.93868	0.972914	1.0847	-0.00453708	0.0227732	126.28	110.81	YLSPK(1)YIK	PGRVFDMLNRRYLSPKYIKMFVLDEADEMLS	1323	2954
P60867	40S ribosomal protein S20	Rps20	8	1.05577	0.775455	0.823843	-0.189383	0.524501	118.19	85.288	DTGK(1)TPVEPEVAIHR	________MAFKDTGKTPVEPEVAIHRIRIT	1324	2955
P61082	NEDD8-conjugating enzyme Ubc12	Ube2m	8	0.736611	1.01937	1.07424	-0.103342	0.217829	148.33	148.33	LFSLK(1)QQK	________MIKLFSLKQQKKEEESAGGTKGS	1325	2963
P61089	Ubiquitin-conjugating enzyme E2 N	Ube2n	94	NaN	8.65434	NaN	3.11342	0	114.89	114.89	DK(1)WSPALQIR	NVDKLGRICLDILKDKWSPALQIRTVLLSIQ	1326	2965
P61089	Ubiquitin-conjugating enzyme E2 N	Ube2n	92	NaN	1.24897	0.828775	0.0248966	0.0238557	120.29	103.5	ICLDILK(0.993)DK(0.007)WSPALQIR	HPNVDKLGRICLDILKDKWSPALQIRTVLLS	1327	2965
P61089	Ubiquitin-conjugating enzyme E2 N	Ube2n	82	1.13627	0.982451	1.05712	0.0796343	0.495964	117.14	62.823	IYHPNVDK(1)LGR	PKVRFMTKIYHPNVDKLGRICLDILKDKWSP	1328	2965
P61161	Actin-related protein 2	Actr2	336	1.09648	1.11	0.881525	0.0338395	0.105853	123.79	52.937	GDVEK(1)LSK	LKQLYLERVLKGDVEKLSKFKIRIEDPPRRK	1329	2966
P61161	Actin-related protein 2	Actr2	299	1.05244	0.898984	0.959619	-0.0464557	0.256344	138.82	49.902	SEFYK(1)HIVLSGGSTMYPGLPSR	NTIQAADIDTRSEFYKHIVLSGGSTMYPGLP	1330	2966
P61255;B1ARA5	60S ribosomal protein L26	Rpl26	134;132	NaN	NaN	0.901498	-0.149604	0	74.92	74.92	GK(1)YKEETIEK	LERKAKSRQVGKEKGKYKEETIEKMQE____	1331	2973
P61255;B1ARA5;B1ARA3	60S ribosomal protein L26	Rpl26	76;74;76	NaN	1.0177	0.894887	-0.0674526	0.222016	68.557	68.557	K(0.5)K(0.5)YVIYIER	HYKGQQIGKVVQVYRKKYVIYIERVQREKAN	1332	2973
P61255;B1ARA5;B1ARA3	60S ribosomal protein L26	Rpl26	77;75;77	1.3095	0.867964	0.961279	0.0425835	0.0790764	166.09	78.334	K(0.114)K(0.886)YVIYIER	YKGQQIGKVVQVYRKKYVIYIERVQREKANG	1333	2973
P61255;B1ARA5;B1ARA3	60S ribosomal protein L26	Rpl26	2;2;2	NaN	0.835298	NaN	-0.259637	0	62.303	62.303	MK(1)FNPFVTSDR	______________MKFNPFVTSDRSKNRKR	1334	2973
P61358	60S ribosomal protein L27	Rpl27	3	1.04265	1.24563	0.96831	0.110223	0.382818	88.942	88.942	GK(1)FMKPGK	_____________MGKFMKPGKVVLVLAGRY	1335	2977
P61358	60S ribosomal protein L27	Rpl27	59	1.03928	1.02628	0.954412	0.00856228	0.0737308	93.162	93.162	KVTAAMGK(1)K	AGIDRYPRKVTAAMGKKKIAKRSKIKSFVKV	1336	2977
P61358;A2A4Q0	60S ribosomal protein L27	Rpl27	128;79	NaN	0.882871	NaN	-0.179725	0	130.05	130.05	NK(1)WFFQK	EAKVKFEERYKTGKNKWFFQKLRF_______	1337	2977
P61358;A2A4Q0	60S ribosomal protein L27	Rpl27	93;44	NaN	1.02338	0.956968	-0.0150556	0.0925812	91.313	91.313	YSVDIPLDK(1)TVVNK	NHLMPTRYSVDIPLDKTVVNKDVFRDPALKR	1338	2977
P61965	WD repeat-containing protein 5	Wdr5	6	1.15352	1.3068	0.965171	0.180313	0.535946	110.39	72.006	ATEEK(0.903)K(0.097)PETEAAR	__________MATEEKKPETEAARAQPTPSS	1339	2988
P61965	WD repeat-containing protein 5	Wdr5	7	1.20334	0.89158	1.02378	0.0451273	0.123396	85.958	58.676	ATEEK(0.108)K(0.892)PETEAAR	_________MATEEKKPETEAARAQPTPSSS	1340	2988
P61982	14-3-3 protein gamma;14-3-3 protein gamma, N-terminally processed	Ywhag	152	NaN	1.03153	NaN	0.0447845	0	46.461	46.461	ATVVESSEK(1)AYSEAHEISK	VATGEKRATVVESSEKAYSEAHEISKEHMQP	1341	2992
P61982	14-3-3 protein gamma;14-3-3 protein gamma, N-terminally processed	Ywhag	10	1.16877	NaN	NaN	0.22499	0	73.616	73.616	EQLVQK(1)AR	______MVDREQLVQKARLAEQAERYDDMAA	1342	2992
P61982;P63101;A0A2I3BQ03;D3YXN6;P68510;Q9CQV8;A2A5N1;Q9CQV8-2	14-3-3 protein gamma;14-3-3 protein gamma, N-terminally processed;14-3-3 protein zeta/delta;14-3-3 protein eta;14-3-3 protein beta/alpha;14-3-3 protein beta/alpha, N-terminally processed	Ywhag;Ywhaz;Ywhah;Ywhab	50;49;49;49;50;51;51;49	1.023	NaN	0.991866	0.0105097	0.142942	141.93	40.552	NLLSVAYK(1)NVVGAR	AELSNEERNLLSVAYKNVVGARRSSWRVVSS;EPLSNEDRNLLSVAYKNVVGARRSSWRVISS;EPLSNEERNLLSVAYKNVVGARRSSWRVISS;HELSNEERNLLSVAYKNVVGARRSSWRVISS	1343	2992;3080;3106;6153;6154
P61982	14-3-3 protein gamma;14-3-3 protein gamma, N-terminally processed	Ywhag	69	NaN	1.02611	1.09223	0.0822324	0.496206	138.94	98.353	VISSIEQK(1)TSADGNEK	GARRSSWRVISSIEQKTSADGNEKKIEMVRA	1344	2992
P62082;F6SVV1	40S ribosomal protein S7	Rps7;Gm9493	74;72	NaN	NaN	1.1446	0.194844	0	81.191	81.191	SFQK(1)IQVR	AIIIFVPVPQLKSFQKIQVRLVRELEKKFSG	1345	2997
P62137	Serine/threonine-protein phosphatase PP1-alpha catalytic subunit	Ppp1ca	305	NaN	0.965686	NaN	-0.0503734	0	53.779	53.779	GK(1)YGQFSGLNPGGRPITPPR	MCSFQILKPADKNKGKYGQFSGLNPGGRPIT	1346	2998
P62137;P62141;P63087-2;P63087;A0A0G2JGC1	Serine/threonine-protein phosphatase PP1-alpha catalytic subunit;Serine/threonine-protein phosphatase PP1-beta catalytic subunit;Serine/threonine-protein phosphatase PP1-gamma catalytic subunit	Ppp1ca;Ppp1cb;Ppp1cc	141;140;141;141;141	NaN	NaN	0.630819	-0.664701	0	65.305	65.305	IYGFYDECK(1)R	ECASINRIYGFYDECKRRFNIKLWKTFTDCF;ECASINRIYGFYDECKRRYNIKLWKTFTDCF	1347	2998;2999;3078
P62242	40S ribosomal protein S8	Rps8	128	0.876409	0.937312	1.0305	-0.0801274	0.445341	133.07	69.108	GAK(1)LTPEEEEILNK	YESHYALPLGRKKGAKLTPEEEEILNKKRSK	1348	3002
P62242	40S ribosomal protein S8	Rps8	125	NaN	NaN	0.905661	-0.142957	0	77.746	77.746	K(0.5)GAK(0.5)LTPEEEEILNK	RQWYESHYALPLGRKKGAKLTPEEEEILNKK	1349	3002
P62242	40S ribosomal protein S8	Rps8	124	NaN	NaN	NaN	NaN	0	62.646	43.791	K(0.346)K(0.346)GAK(0.309)LTPEEEEILNK	YRQWYESHYALPLGRKKGAKLTPEEEEILNK	1350	3002
P62242	40S ribosomal protein S8	Rps8	37	2.0342	0.890423	0.54144	-0.00936806	0.00519658	83.692	57.288	YELGRPAANTK(1)IGPR	HKKRKYELGRPAANTKIGPRRIHTVRVRGGN	1351	3002
P62257	Ubiquitin-conjugating enzyme E2 H	Ube2h	64	0.973147	1.10638	0.832588	-0.0525823	0.154381	77.39	65.022	VDLPDK(0.002)YPFK(0.998)SPSIGFMNK	GVWKVRVDLPDKYPFKSPSIGFMNKIFHPNI	1352	3005
P62259;D6REF3;F6WA09	14-3-3 protein epsilon	Ywhae	50;50;62	0.902236	NaN	NaN	-0.148423	0	81.865	81.865	NLLSVAYK(1)NVIGAR	VELTVEERNLLSVAYKNVIGARRASWRIISS	1353	3006
P62264;D3Z7I1	40S ribosomal protein S14	Rps14	125;125	1.13713	0.900179	0.876782	-0.0520098	0.151685	99.139	94.262	SGMK(1)IGR	PGAQSALRALARSGMKIGRIEDVTPIPSDST	1354	3007
P62267	40S ribosomal protein S23	Rps23	135	NaN	0.979543	1.11409	0.0630205	0.207368	83.397	70.977	VANVSLLALYK(1)GK	FKVVKVANVSLLALYKGKKERPRS_______	1355	3008
P62281;A0A1B0GRR3	40S ribosomal protein S11	Rps11	20;20	0.907848	NaN	1.61384	0.275509	0.20281	72.789	72.789	QPTIFQNK(1)K	QTERAYQKQPTIFQNKKRVLLGETGKEKLPR	1356	3010
P62281;A0A1B0GRR3;A0A1B0GSE8	40S ribosomal protein S11	Rps11	58;58;46	NaN	1.07879	0.978555	0.0390665	0.169248	125.48	125.48	EAIEGTYIDK(1)K	GFKTPKEAIEGTYIDKKCPFTGNVSIRGRIL	1357	3010
P62281;A0A1B0GRR3;A0A1B0GSE8	40S ribosomal protein S11	Rps11	45;45;33	0.974727	1.01244	0.982948	-0.0146376	0.32693	128.6	118.41	NIGLGFK(1)TPK	KEKLPRYYKNIGLGFKTPKEAIEGTYIDKKC	1358	3010
P62281;A0A1B0GRR3;A0A1B0GSE8	40S ribosomal protein S11	Rps11	30;30;18	NaN	NaN	1.03089	0.0438939	0	66.621	66.621	VLLGETGK(1)EK	TIFQNKKRVLLGETGKEKLPRYYKNIGLGFK	1359	3010
P62301;Q921R2;A0A0U1RQ71	40S ribosomal protein S13	Rps13	39;39;39	0.969947	NaN	1.08681	0.0380395	0.140462	67.032	56.547	EQIYK(1)LAK	TWLKLTSDDVKEQIYKLAKKGLTPSQIGVIL	1360	3011
P62301;Q921R2;A0A0U1RQ71	40S ribosomal protein S13	Rps13	27;27;27	NaN	1.2165	NaN	0.282739	0	62.765	61.038	SVPTWLK(1)LTSDDVK	SQSALPYRRSVPTWLKLTSDDVKEQIYKLAK	1361	3011
P62334	26S protease regulatory subunit 10B	Psmc6	206	1.19217	0.972658	0.952366	0.0477277	0.161489	151.78	121.04	VVSSSIVDK(1)YIGESAR	LDCNFLKVVSSSIVDKYIGESARLIREMFNY	1362	3023
P62717;A0A1D5RLW5	60S ribosomal protein L18a	Rpl18a	170;141	0.892278	0.934247	1.16461	-0.0142355	0.0383749	122.44	122.44	FTTK(1)RPNTFF	PHRVLRRQHKPRFTTKRPNTFF_________	1363	3032
P62717;A0A1D5RLW5;A0A1D5RM85;A0A1D5RME4	60S ribosomal protein L18a	Rpl18a	136;107;136;92	1.20656	0.846525	1.37258	0.162469	0.286232	167.33	57.96	VEEIAAGK(1)CR	AHSIQIMKVEEIAAGKCRRPAVKQFHDSKIK	1364	3032
P63268;P62737;D3YZY0;D3Z2K3;P68033;P68134;A0A1D5RM20	Actin, gamma-enteric smooth muscle;Actin, aortic smooth muscle;Actin, alpha cardiac muscle 1;Actin, alpha skeletal muscle	Actg2;Acta2;Actc1;Acta1	69;70;69;69;70;70;70	0.903915	1.01297	0.887384	-0.0998407	0.626209	153.21	68.552	RGILTLK(1)YPIEHGIITNWDDMEK	YVGDEAQSKRGILTLKYPIEHGIITNWDDME	1365	3033;3096
P62751	60S ribosomal protein L23a	Rpl23a	70	NaN	1.30394	NaN	0.382883	0	76.943	76.943	NK(1)LDHYAIIK	RRQPKYPRKSAPRRNKLDHYAIIKFPLTTES	1366	3036
P62751	60S ribosomal protein L23a	Rpl23a	134	NaN	NaN	1.15961	0.213633	0	47.189	47.189	VNTLIRPDGEK(1)K	IDVAKVNTLIRPDGEKKAYVRLAPDYDALDV	1367	3036
P62754	40S ribosomal protein S6	Rps6	79	1.28635	NaN	0.902564	0.107694	0.127184	116.01	116.01	LLLSK(1)GHSCYRPR	KQGVLTHGRVRLLLSKGHSCYRPRRTGERKR	1368	3037
P62754	40S ribosomal protein S6	Rps6	14	NaN	0.903133	NaN	-0.146989	0	56.149	56.149	LNISFPATGCQK(1)LIEVDDER	__MKLNISFPATGCQKLIEVDDERKLRTFYE	1369	3037
P62774;A0A0J9YV46	Myotrophin	Mtpn	4;4	0.925219	1.11407	1.16813	0.0893034	0.322416	110.14	73.985	CDK(1)EFMWALK	____________MCDKEFMWALKNGDLDEVK	1370	3038
P62806	Histone H4	Hist1h4a	78	1.01523	0.957155	0.849092	-0.0924596	0.459526	136.57	58.172	DAVTYTEHAK(1)R	LENVIRDAVTYTEHAKRKTVTAMDVVYALKR	1371	3039
P62806	Histone H4	Hist1h4a	9	1.05258	0.942769	0.909423	-0.0493573	0.285678	176.6	87.298	GK(1)GGK(1)GLGK(1)GGAK	_______MSGRGKGGKGLGKGGAKRHRKVLR	1372	3039
P62806	Histone H4	Hist1h4a	13	0.914706	1.09895	1.11582	0.0552018	0.21475	183.26	125.5	GLGK(1)GGAK(1)R	___MSGRGKGGKGLGKGGAKRHRKVLRDNIQ	1373	3039
P62806	Histone H4	Hist1h4a	17	0.913564	1.10232	1.11921	0.0575303	0.21932	183.26	125.5	GLGK(1)GGAK(1)R	SGRGKGGKGLGKGGAKRHRKVLRDNIQGITK	1374	3039
P62806	Histone H4	Hist1h4a	6	1.03114	0.963652	1.00331	-0.00146841	0.0161859	154.66	87.298	GK(1)GGK(1)GLGK(1)GGAK	__________MSGRGKGGKGLGKGGAKRHRK	1375	3039
P62806	Histone H4	Hist1h4a	92	1.11718	0.832926	0.992917	-0.038044	0.104324	145.34	47.808	TVTAMDVVYALK(1)RQGRTLYGFGG	AKRKTVTAMDVVYALKRQGRTLYGFGG____	1376	3039
P62814	V-type proton ATPase subunit B, brain isoform	Atp6v1b2	48	1.01177	1.20689	1.16667	0.170192	0.794089	57.989	46.027	LTYK(1)TVSGVNGPLVILDHVK	LAVSRNYLSQPRLTYKTVSGVNGPLVILDHV	1377	3040
P62821;Q5SW88;Q9D1G1	Ras-related protein Rab-1A;Ras-related protein Rab-1B	Rab1A;Rab1;Rab1b	61;58;58	1.02631	0.968194	1.0468	0.0189394	0.199503	281.99	117.08	TIK(1)LQIWDTAGQER	VDFKIRTIELDGKTIKLQIWDTAGQERFRTI	1378	3041;3799;6439
P62827	GTP-binding nuclear protein Ran	Ran	99	0.804648	NaN	NaN	-0.313569	0	47.288	47.288	VTYK(1)NVPNWHR	QCAIIMFDVTSRVTYKNVPNWHRDLVRVCEN	1379	3042
P62830;A2A6F8	60S ribosomal protein L23	Rpl23	13;21	NaN	0.918327	NaN	-0.12292	0	73.248	73.248	GGSSGAK(1)FR	___MSKRGRGGSSGAKFRISLGLPVGAVINC	1380	3043
P62830;A2A6F8	60S ribosomal protein L23	Rpl23	43;51	NaN	1.26698	1.41784	0.422543	0.917949	87.913	75.294	NLYIISVK(1)GIK	CADNTGAKNLYIISVKGIKGRLNRLPAAGVG	1381	3043
P62858	40S ribosomal protein S28	Rps28	10	0.954883	0.988543	0.933143	-0.0610196	0.893963	79.116	66.799	VQPIK(1)LAR	______MDTSRVQPIKLARVTKVLGRTGSQG	1382	3048
Q642K5;P62862	40S ribosomal protein S30	Fau	125;51	0.945075	1.10049	1.01583	0.0264347	0.144276	187.42	46.88	RFVNVVPTFGK(1)K	MQYNRRFVNVVPTFGKKKGPNANS_______	1383	3049
P62897	Cytochrome c, somatic	Cycs	100	0.798451	1.07422	NaN	-0.110721	0.157362	60.59	49.418	ADLIAYLK(1)K	GIKKKGERADLIAYLKKATNE__________	1384	3057
P62900;A0A0A6YX26;A0A0A6YXL3	60S ribosomal protein L31	Rpl31	31;31;31	NaN	NaN	1.37556	0.460016	0	47.187	47.187	EYTINIHK(1)R	AINEVVTREYTINIHKRIHGVGFKKRAPRAL	1385	3058
P62900;A0A0A6YX26;A0A0A6YXL3	60S ribosomal protein L31	Rpl31	39;39;39	0.907431	1.27145	0.965332	0.0518105	0.117995	97.473	78.616	IHGVGFK(1)K	EYTINIHKRIHGVGFKKRAPRALKEIRKFAM	1386	3058
P62908;D3YV43;A0A140LI77	40S ribosomal protein S3	Rps3	75;75;75	1.08733	0.936252	1.0673	0.0399094	0.210225	85.064	70.525	ELTAVVQK(1)R	GEKGRRIRELTAVVQKRFGFPEGSVELYAEK	1387	3059
P62962	Profilin-1	Pfn1	126	0.947655	1.05277	0.99442	-0.00381859	0.0275422	209.86	209.86	EGVHGGLINK(1)K	VLLMGKEGVHGGLINKKCYEMASHLRRSQY_	1388	3064
P62962;Q5SX49	Profilin-1;Profilin	Pfn1	54;54	NaN	NaN	1.18569	0.245725	0	75.479	75.479	TFVSITPAEVGVLVGK(1)DR	TFVSITPAEVGVLVGKDRSSFFVNGLTLGGQ	1389	3064
P62983	Ubiquitin-40S ribosomal protein S27a;Ubiquitin;40S ribosomal protein S27a	Rps27a	152	NaN	1.14972	NaN	0.201282	0	133.89	133.89	CCLTYCFNK(1)PEDK	DRHYCGKCCLTYCFNKPEDK___________	1390	3065
P62983	Ubiquitin-40S ribosomal protein S27a;Ubiquitin;40S ribosomal protein S27a	Rps27a	107	1.20338	1.09158	NaN	0.196751	0.660407	80.219	61.679	YYK(1)VDENGK	KHKRKKVKLAVLKYYKVDENGKISRLRRECP	1391	3065
Q3TLP8;P63001	Ras-related C3 botulinum toxin substrate 1	Rac1	172;153	NaN	1.3698	0.800453	0.0664261	0.0496691	101.6	63.727	EIGAVK(1)YLECSALTQR	TYPQGLAMAKEIGAVKYLECSALTQRGLKTV	1392	3066
Q3TLP8;P63001;Q05144;A0A2R8VHH0	Ras-related C3 botulinum toxin substrate 1;Ras-related C3 botulinum toxin substrate 2	Rac1;Rac2	142;123;123;11	1.11535	0.961189	0.876283	-0.0300493	0.0997127	135.99	124.42	LDLRDDK(1)DTIEK	TPIILVGTKLDLRDDKDTIEKLKEKKLAPIT;TPIILVGTKLDLRDDKDTIEKLKEKKLTPIT	1393	3066;3291
P63005;P63005-2;Q5SW16	Platelet-activating factor acetylhydrolase IB subunit alpha	Pafah1b1	54;54;54	NaN	1.2406	NaN	0.311037	0	89.142	89.142	K(1)WTSVIR	MNEELDKKYAGLLEKKWTSVIRLQKKVMELE	1394	3068
P63005;P63005-2;Q5SW16	Platelet-activating factor acetylhydrolase IB subunit alpha	Pafah1b1	53;53;53	1.07231	0.947137	0.988315	0.00180216	0.0106606	71.501	62.546	YAGLLEK(1)K	DMNEELDKKYAGLLEKKWTSVIRLQKKVMEL	1395	3068
P63017;Q504P4;D3Z5E2	Heat shock cognate 71 kDa protein	Hspa8	88;88;88	1.52983	0.330991	0.560594	-0.605578	0.348187	106.11	106.11	RFDDAVVQSDMK(1)HWPFMVVNDAGRPK	LIGRRFDDAVVQSDMKHWPFMVVNDAGRPKV	1396	3070
P63017;Q504P4	Heat shock cognate 71 kDa protein	Hspa8	319;300	NaN	NaN	1.65124	0.723548	0	96.665	96.665	GTLDPVEK(1)ALR	ELNADLFRGTLDPVEKALRDAKLDKSQIHDI	1397	3070
P63017;Q504P4	Heat shock cognate 71 kDa protein	Hspa8	328;309	NaN	1.24354	NaN	0.314448	0	51.524	51.524	LDK(1)SQIHDIVLVGGSTR	TLDPVEKALRDAKLDKSQIHDIVLVGGSTRI	1398	3070
P63017;Q504P4	Heat shock cognate 71 kDa protein	Hspa8	246;227	1.03659	0.976534	1.01105	0.0111467	0.155563	230.06	175.93	MVNHFIAEFK(1)R	EDFDNRMVNHFIAEFKRKHKKDISENKRAVR	1399	3070
P63017;Q504P4	Heat shock cognate 71 kDa protein	Hspa8	524;505	1.13236	1.01668	0.768537	-0.0588711	0.120546	151.9	107.66	MVQEAEK(1)YK	RLSKEDIERMVQEAEKYKAEDEKQRDKVSSK	1400	3070
P63017;Q504P4;D3Z5E2	Heat shock cognate 71 kDa protein	Hspa8	108;108;108	1.0502	1.01772	1.0617	0.0607948	1.09757	140.75	121.73	VQVEYK(1)GETK	MVVNDAGRPKVQVEYKGETKSFYPEEVSSMV	1401	3070
P63028;D3YU75	Translationally-controlled tumor protein	Tpt1	102;68	1.1108	0.708017	1.98222	0.213523	0.174822	166.16	166.16	GK(1)LEEQKPER	AYKKYIKDYMKSLKGKLEEQKPERVKPFMTG	1402	3072
P63028;D3YU75	Translationally-controlled tumor protein	Tpt1	97;63	0.902267	1.11835	1.51201	0.203155	0.350391	71.451	71.451	YIKDYMK(1)SLK	SFTKEAYKKYIKDYMKSLKGKLEEQKPERVK	1403	3072
P63038;P63038-2	60 kDa heat shock protein, mitochondrial	Hspd1	473;158	0.908019	0.996149	0.951322	-0.0722554	0.694764	103.26	78.939	ALK(1)IPAMTIAK	NEDQKIGIEIIKRALKIPAMTIAKNAGVEGS	1404	3075
P63038	60 kDa heat shock protein, mitochondrial	Hspd1	249	0.891749	1.00777	NaN	-0.0770657	0.265268	138.94	138.94	CEFQDAYVLLSEK(1)K	GQKCEFQDAYVLLSEKKISSVQSIVPALEIA	1405	3075
P63038;P63038-2	60 kDa heat shock protein, mitochondrial	Hspd1	359;44	0.693153	0.908754	1.06184	-0.193411	0.403915	207.66	72.485	DDAMLLK(1)GK	KVGEVIVTKDDAMLLKGKGDKAHIEKRIQEI	1406	3075
P63038;D3Z2F2;D3Z7J9	60 kDa heat shock protein, mitochondrial	Hspd1	82;82;82	NaN	0.992519	NaN	-0.0108331	0	94.616	94.616	DGVTVAK(1)SIDLK	SWGSPKVTKDGVTVAKSIDLKDKYKNIGAKL	1407	3075
P63038;D3Z2F2;D3Z7J9	60 kDa heat shock protein, mitochondrial	Hspd1	130;130;130	1.03368	1.14227	1.05022	0.103463	0.833445	78.334	78.334	EGFEK(1)ISK	TATVLARSIAKEGFEKISKGANPVEIRRGVM	1408	3075
P63038;P63038-2	60 kDa heat shock protein, mitochondrial	Hspd1	364;49	1.06171	0.84599	1.0054	-0.0490431	0.174764	77.379	67.93	GKGDK(1)AHIEK	IVTKDDAMLLKGKGDKAHIEKRIQEITEQLD	1409	3075
P63038	60 kDa heat shock protein, mitochondrial	Hspd1	202	0.588517	1.21257	1.20211	-0.0737347	0.0701656	133.91	82.426	GVITVK(1)DGK	SDAMKKVGRKGVITVKDGKTLNDELEIIEGM	1410	3075
P63038;D3Z2F2	60 kDa heat shock protein, mitochondrial	Hspd1	156;156	1.01976	0.784459	NaN	-0.160998	0.25868	97.214	58.676	GVMLAVDAVIAELK(1)K	RRGVMLAVDAVIAELKKQSKPVTTPEEIAQV	1411	3075
P63038	60 kDa heat shock protein, mitochondrial	Hspd1	233	0.586467	1.18051	NaN	-0.265235	0.159936	183	183	GYISPYFINTSK(1)GQK	KFDRGYISPYFINTSKGQKCEFQDAYVLLSE	1412	3075
P63038;P63038-2	60 kDa heat shock protein, mitochondrial	Hspd1	469;154	1.02507	0.986728	1.02457	0.0171559	0.350934	98.523	93.195	IGIEIIK(1)R	LKPANEDQKIGIEIIKRALKIPAMTIAKNAG	1413	3075
P63038;P63038-2	60 kDa heat shock protein, mitochondrial	Hspd1	389;74	1.01608	0.867772	0.863486	-0.131116	0.636203	210.36	175.1	IQEITEQLDITTSEYEK(0.006)EK(0.994)LNER	ITEQLDITTSEYEKEKLNERLAKLSDGVAVL	1414	3075
P63038;P63038-2	60 kDa heat shock protein, mitochondrial	Hspd1	396;81	0.993362	0.947756	1.15931	0.0420838	0.168117	100.48	70.942	LAK(1)LSDGVAVLK	TTSEYEKEKLNERLAKLSDGVAVLKVGGTSD	1415	3075
P63038;D3Z2F2	60 kDa heat shock protein, mitochondrial	Hspd1	191;191	0.707103	NaN	NaN	-0.500007	0	55.033	55.033	QSKPVTTPEEIAQVATISANGDKDIGNIISDAMK(1)K	ANGDKDIGNIISDAMKKVGRKGVITVKDGKT	1416	3075
P63038;P63038-2	60 kDa heat shock protein, mitochondrial	Hspd1	417;102	NaN	NaN	1.0671	0.0937011	0	52.79	52.79	VGGTSDVEVNEK(1)K	AVLKVGGTSDVEVNEKKDRVTDALNATRAAV	1417	3075
P63038	60 kDa heat shock protein, mitochondrial	Hspd1	301	1.10349	1.05588	0.901454	0.0236152	0.0889858	165.8	165.8	VGLQVVAVK(1)APGFGDNRK	LVLNRLKVGLQVVAVKAPGFGDNRKNQLKDM	1418	3075
P63073;A0A0G2JGT5;A0A0G2JH04;A0A0G2JFB4	Eukaryotic translation initiation factor 4E	Eif4e	159;159;127;74	NaN	1.02252	NaN	0.0321226	0	47.754	47.754	AK(0.532)GDK(0.468)IAIWTTECENR	DYSDDVCGAVVNVRAKGDKIAIWTTECENRD	1419	3076
P63101;A0A2I3BQ03;D3YXN6;D3YXF4;D3YW45	14-3-3 protein zeta/delta	Ywhaz	11;11;11;11;11	NaN	1.0013	0.924652	-0.0555727	0.291963	128.38	107.57	AK(1)LAEQAER	_____MDKNELVQKAKLAEQAERYDDMAACM	1420	3080
P63101;A0A2I3BQ03	14-3-3 protein zeta/delta	Ywhaz	85;85	NaN	0.917889	0.91252	-0.127841	1.6764	88.948	67.993	EK(1)IETELR	EGAEKKQQMAREYREKIETELRDICNDVLSL	1421	3080
P63101;A0A2I3BQ03	14-3-3 protein zeta/delta	Ywhaz	157;157	NaN	1.10473	NaN	0.1437	0	63.302	63.302	GIVDQSQQAYQEAFEISK(1)K	VDQSQQAYQEAFEISKKEMQPTHPIRLGLAL	1422	3080
P63101;A0A2I3BQ03;D3YXN6;D3YXF4;D3YW45	14-3-3 protein zeta/delta	Ywhaz	3;3;3;3;3	0.896535	NaN	1.23326	0.0724533	0.0938065	62.823	62.823	MDK(1)NELVQK(1)AK	_____________MDKNELVQKAKLAEQAER	1423	3080
P63101;A0A2I3BQ03;D3YXN6;D3YXF4;D3YW45	14-3-3 protein zeta/delta	Ywhaz	9;9;9;9;9	1.02213	0.901576	0.958623	-0.0596236	0.429243	282.13	190.57	MDKNELVQK(1)AK	_______MDKNELVQKAKLAEQAERYDDMAA	1424	3080
P63101;A0A2I3BQ03;D3YXN6	14-3-3 protein zeta/delta	Ywhaz	68;68;68	NaN	0.835752	NaN	-0.258853	0	112.13	112.13	VVSSIEQK(1)TEGAEK	GARRSSWRVVSSIEQKTEGAEKKQQMAREYR	1425	3080
P63101;A0A2I3BQ03	14-3-3 protein zeta/delta	Ywhaz	138;138	NaN	0.756273	0.888816	-0.286532	0.60938	131.28	97.456	YLAEVAAGDDK(1)K	GDYYRYLAEVAAGDDKKGIVDQSQQAYQEAF	1426	3080
P63154	Crooked neck-like protein 1	Crnkl1	9	NaN	0.963859	NaN	-0.053106	0	76.221	76.221	AASTAAGK(1)QR	_______MAASTAAGKQRIPKVAKVKNKAPA	1427	3081
P63154	Crooked neck-like protein 1	Crnkl1	662	NaN	1.1039	NaN	0.142612	0	53.166	53.166	LLAMAK(1)LWK	EDAANQPNLKLLAMAKLWKKQQQEREAAEQD	1428	3081
P63166;A0A087WRQ4	Small ubiquitin-related modifier 1	Sumo1	16;16	NaN	0.819521	1.46661	0.132668	0.0941279	133.84	133.84	SDQEAKPSTEDLGDK(0.828)K(0.172)EGEYIK	MSDQEAKPSTEDLGDKKEGEYIKLKVIGQDS	1429	3082
P63276	40S ribosomal protein S17	Rps17	72	NaN	0.855831	NaN	-0.224602	0	86.624	86.624	GISIK(1)LQEEER	LMKRIQRGPVRGISIKLQEEERERRDNYVPE	1430	3087
P63276	40S ribosomal protein S17	Rps17	32	NaN	NaN	1.11921	0.162481	0	46.158	46.158	LGNDFHTNK(1)R	IEKYYTRLGNDFHTNKRVCEEIAIIPSKKLR	1431	3087
P63276	40S ribosomal protein S17	Rps17	44	NaN	0.578338	NaN	-0.790015	0	58.699	58.699	VCEEIAIIPSK(1)K	HTNKRVCEEIAIIPSKKLRNKIAGYVTHLMK	1432	3087
P63276	40S ribosomal protein S17	Rps17	19	1.1262	0.84728	0.840558	-0.106071	0.280161	86.67	66.692	VIIEK(1)YYTR	VRTKTVKKAARVIIEKYYTRLGNDFHTNKRV	1433	3087
P67778;Q5SQG5	Prohibitin	Phb	202;202	0.923165	1.08348	1.45465	0.180336	0.349712	124.08	107.47	FVVEK(1)AEQQK	QVAQQEAERARFVVEKAEQQKKAAIISAEGD	1434	3093
P68033;P68134;A0A1D5RM20	Actin, alpha cardiac muscle 1;Actin, alpha skeletal muscle	Actc1;Acta1	86;86;86	NaN	0.478665	0.332084	-1.32665	0.903333	79.558	79.558	YPIEHGIITNWDDMEK(1)IWHHTFYNELR	YPIEHGIITNWDDMEKIWHHTFYNELRVAPE	1435	3096
P68037;A0A338P786;A0A338P7E5	Ubiquitin-conjugating enzyme E2 L3	Ube2l3	131;131;99	NaN	0.890557	NaN	-0.167221	0	61.65	61.65	ADLAEEYSK(1)DR	QPEHPLRADLAEEYSKDRKKFCKNAEEFTKK	1436	3097
P68037;A0A338P786;A0A338P702;A0A338P6L1	Ubiquitin-conjugating enzyme E2 L3	Ube2l3	20;20;20;11	0.721795	0.818494	1.00738	-0.249564	0.663376	102.98	84.359	CGMK(1)NFR	RRLMKELEEIRKCGMKNFRNIQVDEANLLTW	1437	3097
P68037;A0A338P786;A0A338P7E5;A0A338P702	Ubiquitin-conjugating enzyme E2 L3	Ube2l3	64;64;32;64	0.650433	NaN	NaN	-0.620528	0	45.257	45.257	IEINFPAEYPFK(1)PPK	GAFRIEINFPAEYPFKPPKITFKTKIYHPNI	1438	3097
P68037;A0A338P786;A0A338P7E5;A0A338P702	Ubiquitin-conjugating enzyme E2 L3	Ube2l3	82;82;50;82	1.13117	0.944114	1.09355	0.0746228	0.347158	128.49	128.49	IYHPNIDEK(1)GQVCLPVISAENWKPATK	KITFKTKIYHPNIDEKGQVCLPVISAENWKP	1439	3097
P68037;A0A338P7E5	Ubiquitin-conjugating enzyme E2 L3	Ube2l3	145;113	0.945385	1.62673	0.973369	0.194002	0.279678	103.56	103.56	NAEEFTK(1)K	SKDRKKFCKNAEEFTKKYGEKRPVD______	1440	3097
P68037;A0A338P786;A0A338P702	Ubiquitin-conjugating enzyme E2 L3	Ube2l3	9;9;9	NaN	NaN	0.937721	-0.0927688	0	99.5	99.5	RLMK(1)ELEEIRK	_______MAASRRLMKELEEIRKCGMKNFRN	1441	3097
P68040	Guanine nucleotide-binding protein subunit beta-2-like 1;Guanine nucleotide-binding protein subunit beta-2-like 1, N-terminally processed	Gnb2l1	271	NaN	0.834362	NaN	-0.261254	0	111.39	111.39	IIVDELK(1)QEVISTSSK	IKIWDLEGKIIVDELKQEVISTSSKAEPPQC	1442	3098
P68040	Guanine nucleotide-binding protein subunit beta-2-like 1;Guanine nucleotide-binding protein subunit beta-2-like 1, N-terminally processed	Gnb2l1	183	0.90909	1.0184	1.00224	-0.0359941	0.255864	112.94	112.94	VWNLANCK(1)LK	CGWDKLVKVWNLANCKLKTNHIGHTGYLNTV	1443	3098
P68372	Tubulin beta-4B chain	Tubb4b	58	NaN	0.722167	NaN	-0.469595	0	130.01	130.01	INVYYNEATGGK(1)YVPR	QLERINVYYNEATGGKYVPRAVLVDLEPGTM	1444	3102
P68372;Q9D6F9;P99024;Q7TMM9	Tubulin beta-4B chain;Tubulin beta-4A chain;Tubulin beta-5 chain;Tubulin beta-2A chain	Tubb4b;Tubb4a;Tubb5;Tubb2a	216;216;216;216	NaN	0.612288	0.924456	-0.410521	0.399115	63.697	46.307	TLK(1)LTTPTYGDLNHLVSATMSGVTTCLR	CIDNEALYDICFRTLKLTTPTYGDLNHLVSA;SIDNEALYDICFRTLKLTTPTYGDLNHLVSA	1445	3102;3248;4364
P70168	Importin subunit beta-1	Kpnb1	183	NaN	1.0994	NaN	0.13671	0	94.446	94.446	K(0.652)EEPSNNVK(0.348)LAATNALLNSLEFTK	DKSNEILTAIIQGMRKEEPSNNVKLAATNAL	1446	3110
P70195	Proteasome subunit beta type-7	Psmb7	249	NaN	1.12276	1.15912	0.190041	1.11554	128.01	128.01	CEK(1)GTTAVLTEK	VPNKKGTRLGRYRCEKGTTAVLTEKVTPLEI	1447	3113
P70195	Proteasome subunit beta type-7	Psmb7	237	NaN	1.2916	0.882472	0.0943902	0.102733	57.136	57.136	LDFLRPFSVPNK(1)K	SKSKLDFLRPFSVPNKKGTRLGRYRCEKGTT	1448	3113
P70315	Wiskott-Aldrich syndrome protein homolog	Was	146	0.900468	1.10396	1.24523	0.102616	0.275258	190.52	121.99	ALVQEK(1)IQK	ADESEAQAFRALVQEKIQKRNQRQSGERRQL	1449	3131
P70335;P70335-2	Rho-associated protein kinase 1	Rock1	718;717	1.28736	NaN	1.1273	0.268643	0.661535	82.749	51.276	SVAMCEMEK(1)K	QSIEEAKSVAMCEMEKKLKEEREAREKAENR	1450	3134
P70349;B0R1E3	Histidine triad nucleotide-binding protein 1	Hint1	21;21	NaN	1.03328	NaN	0.0472299	0	147.24	147.24	AQVAQPGGDTIFGK(1)IIR	AKAQVAQPGGDTIFGKIIRKEIPAKIIFEDD	1451	3135
Q4FE56;P70398;F8VPU6	Ubiquitin carboxyl-terminal hydrolase;Probable ubiquitin carboxyl-terminal hydrolase FAF-X	Usp9x;Usp9y	1722;1722;1724	NaN	1.11011	1.19669	0.204877	0.783652	100.23	61.097	VLGGSFADQK(1)ICQGCPHR	PAMLSKVLGGSFADQKICQGCPHRYECEESF	1452	3142
P70670;Q60817	Nascent polypeptide-associated complex subunit alpha, muscle-specific form;Nascent polypeptide-associated complex subunit alpha	Naca	2114;142	NaN	NaN	1.01956	0.0279519	0	69.148	69.148	IEDLSQQAQLAAAEK(1)FK	KIEDLSQQAQLAAAEKFKVQGEAVSNIQENT	1453	3154
P70670	Nascent polypeptide-associated complex subunit alpha, muscle-specific form	Naca	917	6.08491	0.123594	NaN	-0.205541	0.020666	65.563	65.563	TPKSVSLKGAPAMTSK(1)K	TPKSVSLKGAPAMTSKKATEIAASKDVSPSQ	1454	3154
P80313;A0A0N4SV00	T-complex protein 1 subunit eta	Cct7	67;67	NaN	1.45601	NaN	0.542017	0	44.105	44.105	ATISNDGATILK(1)LLDVVHPAAK	GRGKATISNDGATILKLLDVVHPAAKTLVDI	1455	3161
P80313	T-complex protein 1 subunit eta	Cct7	135	NaN	1.25138	NaN	0.32352	0	76.827	76.827	TATQLAVNK(1)IK	IIIRAFRTATQLAVNKIKEIAVTVKKQDKVE	1456	3161
P80313;A0A0N4SV00;A0A0N4SUI8	T-complex protein 1 subunit eta	Cct7	320;278;75	NaN	1.16057	NaN	0.214837	0	67.169	67.169	VPEEDLK(1)R	DRDMFCAGRVPEEDLKRTMMACGGSIQTSVN	1457	3161
P80314	T-complex protein 1 subunit beta	Cct2	272	0.933077	1.6269	1.35021	0.345124	0.551781	84.17	56.563	VAEIEHAEK(1)EK	RVDSTAKVAEIEHAEKEKMKEKVERILKHGI	1458	3162
P80315;G5E839	T-complex protein 1 subunit delta	Cct4	288;258	NaN	0.822602	0.928366	-0.194484	0.571108	116.37	116.37	AYILNLVK(1)QIK	DRVLREERAYILNLVKQIKKTGCNVLLIQKS	1459	3163
P80315;G5E839	T-complex protein 1 subunit delta	Cct4	319;289	0.820776	1.11378	1.09558	0.00074243	0.00159723	285.13	210.91	DALSDLALHFLNK(1)MK	ILRDALSDLALHFLNKMKIMVVKDVEREDIE	1460	3163
P80315;G5E839	T-complex protein 1 subunit delta	Cct4	395;365	NaN	0.583413	NaN	-0.77741	0	61.344	61.344	GSNK(1)LVIEEAER	TSPGKTVTIVVRGSNKLVIEEAERSIHDALC	1461	3163
P80315;G5E839	T-complex protein 1 subunit delta	Cct4	375;345	NaN	1.38591	NaN	0.470834	0	50.284	50.284	LFK(1)ITGCTSPGK	ELAEEVSLNGSGKLFKITGCTSPGKTVTIVV	1462	3163
P80316;E0CZA1	T-complex protein 1 subunit epsilon	Cct5	223;185	1.48437	NaN	NaN	0.569854	0	69.423	69.423	LEDTK(1)LIK	LIKVEGKVGGRLEDTKLIKGVIVDKDFSHPQ	1463	3164
P80316;E0CZA1	T-complex protein 1 subunit epsilon	Cct5	170;132	NaN	0.869707	1.82363	0.332709	0.190215	80.303	40.381	VLVDINNPEPLIQTAK(1)TTLGSK	VLVDINNPEPLIQTAKTTLGSKVINSCHRQM	1464	3164
P80317	T-complex protein 1 subunit zeta	Cct6a	5	0.96808	1.15859	1.06316	0.084639	0.425458	131.06	117.04	AAVK(1)TLNPK	___________MAAVKTLNPKAEVARAQAAL	1465	3165
P80317	T-complex protein 1 subunit zeta	Cct6a	129	0.774356	1.11999	NaN	-0.10272	0.11602	107.24	107.24	EK(1)ALQFLEQVK	LHPRIITEGFEAAKEKALQFLEQVKVSKEMD	1466	3165
P80317	T-complex protein 1 subunit zeta	Cct6a	377	0.992853	0.975144	1.04188	0.00417654	0.047225	119.07	119.07	SVTLLVK(1)GPNK	FIEKCNNPRSVTLLVKGPNKHTLTQIKDAIR	1467	3165
P80317	T-complex protein 1 subunit zeta	Cct6a	287	NaN	1.23041	NaN	0.299143	0	99.522	99.522	VCGDSDK(1)GFVVINQK	KKIIELKKKVCGDSDKGFVVINQKGIDPFSL	1468	3165
P80318;E9Q133;Q3U0I3	T-complex protein 1 subunit gamma	Cct3	248;210;248	1.54085	1.0197	NaN	0.325937	0.326712	107.24	107.24	IVLLDSSLEYK(1)K	IKNPRIVLLDSSLEYKKGESQTDIEITREED	1469	3166
P83870	PHD finger-like domain-containing protein 5A	Phf5a	3	1.16431	0.924273	0.896599	-0.0171984	0.0465557	154.15	123.79	AK(1)HHPDLIFCR	_____________MAKHHPDLIFCRKQAGVA	1470	3174
P83882;A0A0A6YW33	60S ribosomal protein L36a	Rpl36a;Gm6525	38;38	0.892202	NaN	NaN	-0.164557	0	75.854	75.854	DSLYAQGK(1)R	VTQYKKGKDSLYAQGKRRYDRKQSGYGGQTK	1471	3176
P84104;P84104-2;A2A4X6	Serine/arginine-rich splicing factor 3	Srsf3;Gm12355	85;85;84	NaN	0.909979	NaN	-0.136094	0	78.334	78.334	VELSNGEK(1)R	TLCGCRVRVELSNGEKRSRNRGPPPSWGRRP	1472	3184
P84244;F8WI35;E0CZ27;P02301;E0CYN1;E0CYR7	Histone H3.3;Histone H3;Histone H3.3C	H3f3a;H3f3c	28;28;28;28;28;28	NaN	0.70347	0.480612	-0.782247	0.667411	94.551	94.551	K(1)SAPSTGGVK(0.89)K(0.11)PHR	GGKAPRKQLATKAARKSAPSTGGVKKPHRYR	1473	3185
P84244;F8WI35;E0CZ27;P02301;E0CYN1;E0CYR7	Histone H3.3;Histone H3;Histone H3.3C	H3f3a;H3f3c	37;37;37;37;37;37	NaN	0.70347	0.695879	-0.515265	2.01461	94.551	94.551	K(1)SAPSTGGVK(0.89)K(0.11)PHR	ATKAARKSAPSTGGVKKPHRYRPGTVALREI	1474	3185
P84244;F8WI35;E0CZ27;P02301;E0CYN1;E0CYR7	Histone H3.3;Histone H3;Histone H3.3C	H3f3a;H3f3c	38;38;38;38;38;38	NaN	NaN	0.67667	-0.563475	0	63.283	63.283	SAPSTGGVK(0.5)K(0.5)PHR	TKAARKSAPSTGGVKKPHRYRPGTVALREIR	1475	3185
P85094	Isochorismatase domain-containing protein 2A, mitochondrial	Isoc2a	178	1.02529	1.11755	NaN	0.0981904	0.444586	117.25	117.25	DASHPQFK(1)EIQK	SLILQLVRDASHPQFKEIQKIIKEPVPDSGL	1476	3186
P97302	Transcription regulator protein BACH1	Bach1	238	0.917023	0.966019	NaN	-0.087423	0.587952	86.953	86.794	AFGTDK(1)IR	LCPKYRKFQKAFGTDKIRTLESGVRDVHTAS	1477	3190
P97302	Transcription regulator protein BACH1	Bach1	350	NaN	0.70296	NaN	-0.508486	0	64.295	64.295	TEK(1)PLSRPDAQDEKPSENQDLYLK	DVAFAGVQSKTVKTEKPLSRPDAQDEKPSEN	1478	3190
P97313	DNA-dependent protein kinase catalytic subunit	Prkdc	2971	NaN	NaN	NaN	NaN	0	83.314	83.314	SDYCQAAK(1)LYDEALNK	NALLAEARSDYCQAAKLYDEALNKLEWVDGE	1479	3194
P97315	Cysteine and glycine-rich protein 1	Csrp1	131	2.41267	0.609545	0.723577	0.0298848	0.014942	102.62	48.053	CSQAVYAAEK(1)VIGAGK	SERCPRCSQAVYAAEKVIGAGKSWHKSCFRC	1480	3195
P97315	Cysteine and glycine-rich protein 1	Csrp1	112	NaN	NaN	1.05438	0.0763904	0	56.729	56.729	FAQK(1)IGGSER	GHRPTTNPNASKFAQKIGGSERCPRCSQAVY	1481	3195
P97315	Cysteine and glycine-rich protein 1	Csrp1	8	0.888677	1.21311	NaN	0.0542177	0.0710238	71.296	71.296	PNWGGGK(1)K	________MPNWGGGKKCGVCQKTVYFAEEV	1482	3195
P97351	40S ribosomal protein S3a	Rps3a	109	NaN	1.18499	1.14969	0.223059	1.20715	76.478	69.825	DK(1)MCSMVK	KNCLTNFHGMDLTRDKMCSMVKKWQTMIEAH	1483	3199
P97351	40S ribosomal protein S3a	Rps3a	115	NaN	0.930796	NaN	-0.103462	0	81.297	81.297	MCSMVK(1)K	FHGMDLTRDKMCSMVKKWQTMIEAHVDVKTT	1484	3199
P97351	40S ribosomal protein S3a	Rps3a	46	1.19767	0.888287	1.06427	0.0597325	0.167029	100.84	54.722	NIGK(1)TLVTR	YDVKAPAMFNIRNIGKTLVTRTQGTKIASDG	1485	3199
P97360	Transcription factor ETV6	Etv6	11	2.84589	NaN	0.78555	0.580327	0.190849	89.548	89.548	SETPAQSSIK(1)QER	_____MSETPAQSSIKQERISYTPPESPVAS	1486	3201
P97369	Neutrophil cytosol factor 4	Ncf4	323	NaN	0.748218	NaN	-0.41847	0	42.475	42.475	LFPWK(1)LHVTQK	KQARGLPSQKRLFPWKLHVTQKDNYSVYNTV	1487	3204
P97429;A0A0N4SW89;D3Z0S1;A0A0N4SV57;F7ANV6;S4R1F2	Annexin A4;Annexin	Anxa4	57;57;57;57;48;57	NaN	1.10559	0.934632	0.023646	0.0568457	98.933	98.933	SAYK(1)STIGR	AYRNTAQRQEIRSAYKSTIGRDLIEDLKSEL	1488	3214
P97429;F7ANV6	Annexin A4;Annexin	Anxa4	300;196	NaN	0.848539	0.540705	-0.562017	0.47647	82.007	82.007	SLYSFIK(1)GDTSGDYRK	ASFKRLYGKSLYSFIKGDTSGDYRKVLLVLC	1489	3214
P97450;E9QAD6	ATP synthase-coupling factor 6, mitochondrial	Atp5j	41;41	0.751706	1.01806	NaN	-0.192966	0.267702	93.258	57.348	ELDPVQK(1)LFVDK	GVTAVAFNKELDPVQKLFVDKIREYKSKRQA	1490	3217
P97450;E9QAD6	ATP synthase-coupling factor 6, mitochondrial	Atp5j	46;46	1.06197	0.95942	0.868508	-0.0588032	0.255446	132.96	132.96	LFVDK(1)IR	AFNKELDPVQKLFVDKIREYKSKRQASGGPV	1491	3217
P97450	ATP synthase-coupling factor 6, mitochondrial	Atp5j	99	0.813674	1.25926	1.31457	0.143231	0.233952	128.68	118.76	FDDPK(1)FEVIDKPQS	KGEMDTFPTFKFDDPKFEVIDKPQS______	1492	3217
P97450	ATP synthase-coupling factor 6, mitochondrial	Atp5j	105	1.0788	0.944647	0.882584	-0.0509755	0.214834	113.38	101.93	FDDPKFEVIDK(1)PQS	FPTFKFDDPKFEVIDKPQS____________	1493	3217
P97450	ATP synthase-coupling factor 6, mitochondrial	Atp5j	94	0.901633	0.991129	NaN	-0.0811216	0.351298	95.123	95.123	GEMDTFPTFK(1)FDDPKFEVIDKPQS	KQMYGKGEMDTFPTFKFDDPKFEVIDKPQS_	1494	3217
P97452	Ribosome biogenesis protein BOP1	Bop1	18	1.03381	0.843386	0.886227	-0.124003	0.52885	137.44	137.44	AGACGKPHMSPASLPGK(1)R	GACGKPHMSPASLPGKRRLEPDQELQIQEPP	1495	3218
P97465	Docking protein 1	Dok1	63	1.31998	0.887748	0.859374	0.0033661	0.00522449	100.07	70.912	LDCK(1)MIR	SSSRGGRGGSRRLDCKMIRLAECVSVVPVTV	1496	3219
P97471	Mothers against decapentaplegic homolog 4	Smad4	45	1.08422	1.01712	0.874052	-0.0176884	0.0627081	66.073	65.038	AIESLVK(1)K	GESETFAKRAIESLVKKLKEKKDELDSLITA	1497	3222
Q3UNN4;P97496-2;P97496;Q3UZD0	SWI/SNF complex subunit SMARCC1	Smarcc1	353;353;353;353	1.23594	0.929605	0.993731	0.0637407	0.181387	131.11	78.77	GQASLYGK(1)R	SRKKSGKKGQASLYGKRRSQKEEDEQEDLTK	1498	3228
P97499	Telomerase protein component 1	Tep1	560	NaN	NaN	1.18992	0.250867	0	52.79	52.79	LQHEK(1)SVVHSR	SARHHELVLQRLQHEKSVVHSRQFPFRFLNA	1499	3229
P97770-2;P97770	THUMP domain-containing protein 3	Thumpd3	449;450	NaN	0.928104	0.815878	-0.200608	0.55867	116.73	116.73	AVLLTQDK(1)K	VCRPGTGRAVLLTQDKKCFTKALSGMGHVWR	1500	3234
P97807;P97807-2	Fumarate hydratase, mitochondrial	Fh	119;79	0.927762	1.18593	0.985626	0.0389845	0.125226	163.99	90.754	IASAIMK(1)AADEVAEGK	NQEYGLDPKIASAIMKAADEVAEGKLNDHFP	1501	3236
P97807;P97807-2;H3BKG7	Fumarate hydratase, mitochondrial	Fh;Fh1	289;249;17	1.00877	1.01348	1.00982	0.0153387	1.76509	104.2	104.2	IGFAEK(1)VAAK	TAVGTGLNTRIGFAEKVAAKVAALTGLPFVT	1502	3236
P97807;P97807-2;H3BKG7	Fumarate hydratase, mitochondrial	Fh;Fh1	464;424;124	NaN	1.03353	0.993964	0.0194254	0.21072	121.26	81.665	LMNESLMLVTALNPHIGYDK(1)AAK	SLMLVTALNPHIGYDKAAKIAKTAHKNGSTL	1503	3236
P97807;P97807-2	Fumarate hydratase, mitochondrial	Fh	77;37	1.0652	1.03522	0.918842	0.0063132	0.0306774	202.68	54.776	STMNFK(1)IGGATER	DKYYGAQTVRSTMNFKIGGATERMPIPVIQA	1504	3236
P97807;P97807-2	Fumarate hydratase, mitochondrial	Fh	58;18	1.07353	0.97034	0.793179	-0.0917846	0.260635	141.38	80.522	VEFDTFGELK(1)VPTDK	SQNSFRVEFDTFGELKVPTDKYYGAQTVRST	1505	3236
P97807;P97807-2	Fumarate hydratase, mitochondrial	Fh	63;23	1.07399	0.864086	0.871324	-0.102164	0.372221	129.34	110.08	VPTDK(1)YYGAQTVR	RVEFDTFGELKVPTDKYYGAQTVRSTMNFKI	1506	3236
P97823;D3Z111	Acyl-protein thioesterase 1	Lypla1	224;190	NaN	1.08748	NaN	0.120989	0	49.418	49.418	HFIDK(1)LLPPID	SSCQQEMMDVKHFIDKLLPPID_________	1507	3239
P97872	Dimethylaniline monooxygenase [N-oxide-forming] 5	Fmo5	253	NaN	0.878154	1.05579	-0.0545687	0.123816	113.63	101.93	ICGPSLK(1)NNYMEK	SRIMYYLSRICGPSLKNNYMEKQMNQRFDHE	1508	3243
P99024	Tubulin beta-5 chain	Tubb5	58	NaN	NaN	1.16506	0.220401	0	164.04	164.04	ISVYYNEATGGK(1)YVPR	QLDRISVYYNEATGGKYVPRAILVDLEPGTM	1509	3248
P99027	60S acidic ribosomal protein P2	Rplp2	21	0.761868	1.27154	1.20445	0.0741895	0.107027	187.16	157.23	YVASYLLAALGGNSSPSAK(1)DIK	SYLLAALGGNSSPSAKDIKKILDSVGIEADD	1510	3250
P99027	60S acidic ribosomal protein P2	Rplp2	24	1.04727	NaN	NaN	0.0666302	0	58.627	58.627	YVASYLLAALGGNSSPSAK(0.442)DIK(0.558)K	LAALGGNSSPSAKDIKKILDSVGIEADDDRL	1511	3250
P99028;Q9D2Q7	Cytochrome b-c1 complex subunit 6, mitochondrial	Uqcrh	83;48	0.893761	1.04927	1.09402	0.0123319	0.0446081	193.38	51.762	DHCVAHK(1)LFK	ELFDFLHARDHCVAHKLFKNLK_________	1512	3251
P99028	Cytochrome b-c1 complex subunit 6, mitochondrial	Uqcrh	40	0.707228	0.92207	0.917805	-0.246848	0.72076	161.76	74.92	EHCEQLEK(1)CVK	VDPLTTVREHCEQLEKCVKARERLELCDNRV	1513	3251
P99029-2;P99029;G3UZJ4;H3BJQ7	Peroxiredoxin-5, mitochondrial	Prdx5	31;79;79;82	0.987655	0.858147	0.927034	-0.115977	0.729249	176.65	102.06	VNLAELFK(1)GK	FEGEPGKKVNLAELFKGKKGVLFGVPGAFTP	1514	3252
P99029-2;P99029;G3UZJ4;H3BJQ7	Peroxiredoxin-5, mitochondrial	Prdx5	33;81;81;84	NaN	NaN	1.33955	0.421751	0	57.836	57.836	VNLAELFK(0.408)GK(0.592)K	GEPGKKVNLAELFKGKKGVLFGVPGAFTPGC	1515	3252
P99029-2;P99029;H3BJQ7	Peroxiredoxin-5, mitochondrial	Prdx5	64;112;115	0.807651	0.943197	1.03734	-0.113227	0.403966	137.95	137.95	THLPGFVEQAGALK(1)AK	SKTHLPGFVEQAGALKAKGAQVVACLSVNDV	1516	3252
P99029-2;P99029;G3UZJ4;H3BJQ7	Peroxiredoxin-5, mitochondrial	Prdx5	22;70;70;73	1.05379	0.931928	1.05771	0.0182759	0.102655	121.28	107.65	VGDAIPSVEVFEGEPGK(1)K	GDAIPSVEVFEGEPGKKVNLAELFKGKKGVL	1517	3252
Q00612	Glucose-6-phosphate 1-dehydrogenase X	G6pdx	497	1.18416	0.750502	0.762509	-0.187125	0.321544	196.88	196.88	GPTEADELMK(1)R	YVYGSRGPTEADELMKRVGFQYEGTYKWVNP	1518	3258
Q00612	Glucose-6-phosphate 1-dehydrogenase X	G6pdx	432	1.0988	0.897418	0.923891	-0.0448081	0.172791	145.72	81.594	NVK(1)LPDAYER	ESELDLTYGNRYKNVKLPDAYERLILDVFCG	1519	3258
Q00612	Glucose-6-phosphate 1-dehydrogenase X	G6pdx	403	NaN	1.08617	1.04676	0.0925866	0.748402	93.959	76.522	VQPNEAVYTK(1)MMTK	NELVIRVQPNEAVYTKMMTKKPGMFFNPEES	1520	3258
Q00899	Transcriptional repressor protein YY1	Yy1	351	0.98183	0.914434	1.14153	0.0118215	0.0401278	123.19	123.19	HQLVHTGEK(1)PFQCTFEGCGK	ESSKLKRHQLVHTGEKPFQCTFEGCGKRFSL	1521	3261
Q00899	Transcriptional repressor protein YY1	Yy1	409	NaN	NaN	0.879455	-0.185318	0	56.258	56.258	SHILTHAK(1)AK	FAQSTNLKSHILTHAKAKNNQ__________	1522	3261
Q01320	DNA topoisomerase 2-alpha	Top2a	1450	1.06174	1.04575	1.19765	0.137056	0.803461	103.87	47.599	VSEK(1)PAPAK	KGTKSDSALSARVSEKPAPAKAKNSRKRKPS	1523	3267
Q01853	Transitional endoplasmic reticulum ATPase	Vcp	696	1.07802	1.05547	1.01501	0.0692572	0.948105	132.72	77.984	ACK(1)LAIR	GFSGADLTEICQRACKLAIRESIESEIRRER	1524	3272
Q01853	Transitional endoplasmic reticulum ATPase	Vcp	502	NaN	1.015	NaN	0.021475	0	43.454	43.454	ELQELVQYPVEHPDK(1)FLK	RELQELVQYPVEHPDKFLKFGMTPSKGVLFY	1525	3272
Q01853	Transitional endoplasmic reticulum ATPase	Vcp	60	NaN	1.21117	NaN	0.276406	0	52.716	52.716	GDTVLLK(1)GK	KMDELQLFRGDTVLLKGKKRREAVCIVLSDD	1526	3272
Q01853	Transitional endoplasmic reticulum ATPase	Vcp	658	NaN	1.03125	NaN	0.044397	0	80.229	80.229	VAILK(1)ANLR	IYIPLPDEKSRVAILKANLRKSPVAKDVDLE	1527	3272
Q02053	Ubiquitin-like modifier-activating enzyme 1	Uba1	671	NaN	1.06707	NaN	0.0936577	0	152.37	152.37	QPAENVNQYLTDSK(1)FVER	FKQPAENVNQYLTDSKFVERTLRLAGTQPLE	1528	3273
Q02053	Ubiquitin-like modifier-activating enzyme 1	Uba1	635	NaN	0.747806	NaN	-0.419263	0	61.703	61.703	SIPICTLK(1)NFPNAIEHTLQWAR	SSQDPPEKSIPICTLKNFPNAIEHTLQWARD	1529	3273
Q02614	SAP30-binding protein	Sap30bp	304	0.978381	0.934719	1.8848	0.261829	0.294879	67.08	67.08	TTVISAVGTIVK(1)K	SGSKTTVISAVGTIVKKAKQ___________	1530	3277
Q03265;D3Z6F5	ATP synthase subunit alpha, mitochondrial;ATP synthase subunit alpha	Atp5a1	427;377	0.9173	1.09338	1.09125	0.0434138	0.182652	147.2	105.1	AMK(1)QVAGTMK	LSVSRVGSAAQTRAMKQVAGTMKLELAQYRE	1531	3279
Q03265;D3Z6F5	ATP synthase subunit alpha, mitochondrial;ATP synthase subunit alpha	Atp5a1	434;384	NaN	0.992517	NaN	-0.0108359	0	116.87	116.87	QVAGTMK(1)LELAQYR	SAAQTRAMKQVAGTMKLELAQYREVAAFAQF	1532	3279
Q03265;D3Z6F5	ATP synthase subunit alpha, mitochondrial;ATP synthase subunit alpha	Atp5a1	239;189	1.11001	0.867792	1.00713	-0.0145837	0.0454484	133.13	133.13	FNDGTDEK(0.905)K(0.095)K	DTIINQKRFNDGTDEKKKLYCIYVAIGQKRS	1533	3279
Q03265;D3Z6F5	ATP synthase subunit alpha, mitochondrial;ATP synthase subunit alpha	Atp5a1	240;190	1.28855	NaN	1.07242	0.233308	0.483217	63.216	63.216	FNDGTDEK(0.133)K(0.867)K	TIINQKRFNDGTDEKKKLYCIYVAIGQKRST	1534	3279
Q03265;D3Z6F5	ATP synthase subunit alpha, mitochondrial;ATP synthase subunit alpha	Atp5a1	539;489	0.915459	1.00313	1.04681	-0.0189773	0.112906	179.8	179.8	ISEQSDAK(1)LK	GNIRSDGKISEQSDAKLKEIVTNFLAGFEP_	1535	3279
Q03265;D3Z6F5	ATP synthase subunit alpha, mitochondrial;ATP synthase subunit alpha	Atp5a1	261;211	NaN	NaN	0.988326	-0.0169412	0	168.45	168.45	STVAQLVK(1)R	YVAIGQKRSTVAQLVKRLTDADAMKYTIVVS	1536	3279
Q04207;Q04207-2	Transcription factor p65	Rela	122;122	0.982022	1.0817	1.08525	0.0683851	0.544965	346.14	346.14	SIHSFQNLGIQCVK(1)K	DRSIHSFQNLGIQCVKKRDLEQAISQRIQTN	1537	3281
Q04207;Q04207-2	Transcription factor p65	Rela	310;300	0.681758	NaN	NaN	-0.552668	0	65.347	65.347	TYETFK(1)SIMK	RHRIEEKRKRTYETFKSIMKKSPFNGPTEPR	1538	3281
Q04447	Creatine kinase B-type	Ckb	313	1.33944	0.826745	0.820798	-0.0459175	0.0642693	168.38	151.51	FSEVLK(1)R	KLPHLGKHEKFSEVLKRLRLQKRGTGGVDTA	1539	3282
Q04447	Creatine kinase B-type	Ckb	307	0.860928	NaN	NaN	-0.216036	0	109.71	109.71	HEK(1)FSEVLK	RAGVHIKLPHLGKHEKFSEVLKRLRLQKRGT	1540	3282
Q04447	Creatine kinase B-type	Ckb	304	NaN	1.09964	0.962725	0.0411117	0.129472	43.297	41.704	LPHLGK(1)HEK	TGLRAGVHIKLPHLGKHEKFSEVLKRLRLQK	1541	3282
Q04750	DNA topoisomerase 1	Top1	150	NaN	NaN	0.528074	-0.921187	0	53.448	53.448	LRDEDDADYK(1)PK	IKPLKRLRDEDDADYKPKKIKTEDIKKEKKR	1542	3286
Q05CL8	La-related protein 7	Larp7	400	3.6122	NaN	NaN	1.85288	0	41.412	41.412	K(1)TISQIK(1)LESEMETDCK	KEYLALQKASMASLKKTISQIKLESEMETDC	1543	3298
Q05CL8	La-related protein 7	Larp7	406	3.6122	NaN	NaN	1.85288	0	41.412	41.412	K(1)TISQIK(1)LESEMETDCK	QKASMASLKKTISQIKLESEMETDCKAPTAG	1544	3298
Q07417	Short-chain specific acyl-CoA dehydrogenase, mitochondrial	Acads	262	1.37688	NaN	0.972484	0.210573	0.255394	69.922	44.415	ENLLGEPGMGFK(1)IAMQTLDMGR	RIPKENLLGEPGMGFKIAMQTLDMGRIGIAS	1545	3305
Q07417	Short-chain specific acyl-CoA dehydrogenase, mitochondrial	Acads	292	1.32609	1.00135	NaN	0.204562	0.303683	75.23	72.227	IGIASQALGIAQASLDCAVK(1)YAENR	SQALGIAQASLDCAVKYAENRNAFGAPLTKL	1546	3305
Q07417	Short-chain specific acyl-CoA dehydrogenase, mitochondrial	Acads	306	1.57653	0.422749	0.823524	-0.288496	0.186267	154.15	80.706	NAFGAPLTK(1)LQNIQFK	VKYAENRNAFGAPLTKLQNIQFKLADMALAL	1547	3305
Q07832	Serine/threonine-protein kinase PLK1	Plk1	474	NaN	1.01368	1.1941	0.137766	0.345515	70.783	70.783	DGTESYLTVSSHPNSLMK(1)K	TESYLTVSSHPNSLMKKITLLNYFRNYMSEH	1548	3307
Q08024-2	Core-binding factor subunit beta	Cbfb	177	0.887396	1.1311	1.08186	0.0396335	0.126125	145.46	42.464	VSQLLAVTGK(1)K	EEMEVRVSQLLAVTGKKTARP__________	1549	3309
Q08122-2;Q08122-4;Q08122;E0CY14;F8WIE2;E0CXS2;J3KMT7;E0CXS9;Q3TY99;Q08122-1;E0CXU1;F6TS96;E0CY76	Transducin-like enhancer protein 3	Tle3	232;242;232;225;232;232;243;232;175;231;176;179;231	NaN	NaN	0.791526	-0.337292	0	65.347	65.347	KAEEK(1)DSLSR	SADYSMEAKKRKAEEKDSLSRYDSDGDKSDD	1550	3311
Q08122-2;E0CY14;F8WIE2;Q3TY99	Transducin-like enhancer protein 3	Tle3	343;336;343;286	NaN	0.778264	0.97195	-0.201357	0.368497	97.86	69.716	SMPGK(1)PPGMDPIASALR	TPGTSTTPGLRSMPGKPPGMDPIASALRTPI	1551	3311
Q08874;Q08874-2;Q08874-3	Microphthalmia-associated transcription factor	Mitf	45;45;45	1.21758	0.818345	1.05163	0.0224746	0.0431244	95.195	95.195	SSSSAEHSGASK(1)PPLSSSTMTSR	QPLKSSSSAEHSGASKPPLSSSTMTSRILLR	1552	3318
Q08874;E9PZ28;Q08874-2;Q08874-4;Q08874-7;Q08874-8;Q08874-9;A0A0N4SV79;D6RCW2	Microphthalmia-associated transcription factor	Mitf	128;103;128;112;112;21;21;21;21	1.12978	0.860182	0.903298	-0.0626571	0.182863	148.56	138.08	VQTHLENPTK(1)YHIQQAQR	PMEVLKVQTHLENPTKYHIQQAQRHQVKQYL	1553	3318
Q08943-2;Q08943	FACT complex subunit SSRP1	Ssrp1	666;661	0.926038	NaN	1.12067	0.0267547	0.0566281	61.65	61.65	QLSDSFK(1)SK	GSSSKSSSRQLSDSFKSKEFVSSDESSSGEN	1554	3319
Q08943-2;Q08943;A2AW05	FACT complex subunit SSRP1	Ssrp1	233;233;233	1.10854	2.25314	NaN	0.660303	0.377092	104.82	104.82	TFDYK(1)IPYTTVLR	IYPTFLHLHGKTFDYKIPYTTVLRLFLLPHK	1555	3319
Q08943-2;Q08943;A2AW05	FACT complex subunit SSRP1	Ssrp1	319;319;319	1.23029	0.875926	0.801368	-0.0705283	0.128335	73.616	71.134	VMK(1)ALVNR	KNMSGSLYEMVSRVMKALVNRKITVPGNFQG	1556	3319
Q09XV5;Q09XV5-2	Chromodomain-helicase-DNA-binding protein 8	Chd8	544;544	NaN	1.00136	1.351	0.217996	0.30354	80.688	55.567	LNTITPVVGK(1)K	TKGKSKLNTITPVVGKKRKRNTSSDNSDVEV	1557	3326
Q11011;F6QYF8	Puromycin-sensitive aminopeptidase	Npepps	864;820	0.80084	0.911071	1.01967	-0.142227	0.532696	89.959	71.607	LSVEGFAVDK(1)MAGEVK	ISRLIKLSVEGFAVDKMAGEVKAFFESHPAP	1558	3336
Q149F3;Q8R050-2;Q8R050	Eukaryotic peptide chain release factor GTP-binding subunit ERF3B;Eukaryotic peptide chain release factor GTP-binding subunit ERF3A	Gspt2;Gspt1	341;344;345	0.834944	NaN	1.41106	0.118264	0.0930138	83	83	EHAMLAK(1)TAGVK	GFEKGGQTREHAMLAKTAGVKHLIVLINKMD;GFEKGGQTREHAMLAKTAGVKYLIVLINKMD	1559	3339;5301
Q14AX6;Q14AX6-3;Q14AX6-2;Q69ZA1;Q69ZA1-2;A0A1Y7VLM0	Cyclin-dependent kinase 12;Cyclin-dependent kinase 13	Cdk12;Cdk13	969;969;969;951;951;337	NaN	1.2011	NaN	0.264357	0	73.985	73.985	LPYFNTMK(1)PK	AVWPDVIKLPYFNTMKPKKQYRRKLREEFVF;AVWPDVIKLPYFNTMKPKKQYRRRLREEFSF	1560	3342;4091
Q1HFZ0;H3BKN0;Q1HFZ0-2	tRNA (cytosine(34)-C(5))-methyltransferase	Nsun2	585;550;519	NaN	NaN	1.0104	0.0149336	0	147.51	147.51	VINTGIK(1)VWCR	LLNNSEKMKVINTGIKVWCRNNSGEEFDCAF	1561	3349
V9GX42;Q2VPQ9;Q2VPQ9-2;V9GXH6;B1ASC8	Chromatin modification-related protein MEAF6	Meaf6	151;151;151;107;123	NaN	0.887241	1.14807	0.0133021	0.0202126	141.49	141.49	REPGSGTESDTSPDFHNQENEPAQEDPEDLDGSVQGVK(1)PQK	AQEDPEDLDGSVQGVKPQKAASSTSSGSHHS	1562	3357
V9GX42;Q2VPQ9;Q2VPQ9-2;V9GXH6;B1ASC8	Chromatin modification-related protein MEAF6	Meaf6	69;69;69;25;41	0.959192	0.944786	1.00489	-0.0450023	0.629264	226.73	138.87	YLTNQK(1)NSNSK(1)NDRR	YGNIIRGWDRYLTNQKNSNSKNDRRNRKFKE	1563	3357
V9GX42;Q2VPQ9;Q2VPQ9-2;V9GXH6;B1ASC8	Chromatin modification-related protein MEAF6	Meaf6	74;74;74;30;46	1.05065	0.932631	1.05004	0.0137022	0.0794153	226.73	138.87	YLTNQK(1)NSNSK(1)NDRR	RGWDRYLTNQKNSNSKNDRRNRKFKEAERLF	1564	3357
Q31125	Zinc transporter SLC39A7	Slc39a7	281	NaN	0.562308	NaN	-0.830568	0	43.297	43.297	EK(0.999)PSTEEEK(0.001)EVGGLR	DSHTHGDRHECSSKEKPSTEEEKEVGGLRKR	1565	3362
Q3LS21	Potassium channel subfamily K member 9	Kcnk9	144	NaN	NaN	NaN	NaN	0	54.205	54.205	RIK(0.5)K(0.5)CCGMR	GERMNTFVRYLLKRIKKCCGMRNTEVSMENM	1566	3366
Q3LS21	Potassium channel subfamily K member 9	Kcnk9	145	NaN	NaN	NaN	NaN	0	54.205	54.205	RIK(0.5)K(0.5)CCGMR	ERMNTFVRYLLKRIKKCCGMRNTEVSMENMV	1567	3366
Q3UDT3;Q8CI98;Q3T9Y0;B0QZL5;Q3TBW3;O35904	Phosphatidylinositol 4,5-bisphosphate 3-kinase catalytic subunit delta isoform	Pik3cd	1018;1019;1021;1014;1020;1017	NaN	0.697365	0.758105	-0.459772	1.08123	115.49	95.909	VK(1)FNEALR	ALGKTEEEALKHFRVKFNEALRESWKTKVNW	1568	3372
Q3TBV5		Il1rn	19	1.56886	0.787319	0.804859	-0.00281752	0.00265895	80.455	80.455	RPCK(1)MQAFR	AQAEAACRPSGKRPCKMQAFRIWDTNQKTFY	1569	3384
Q3TBV5		Il1rn	15	NaN	0.627535	0.933272	-0.385932	0.391122	69.594	69.594	TAAQAEAACRPSGK(1)RPCK	_MTAAQAEAACRPSGKRPCKMQAFRIWDTNQ	1570	3384
Q3TCD4;Q9WUR2-2;Q9WUR2;E9PYC6;E9Q858;E9PUY9;E9PYA9;E9PVM6;E9Q7A8	Enoyl-CoA delta isomerase 2, mitochondrial	Eci2	77;57;90;57;57;57;57;57;57	0.889373	1.14916	1.09234	0.0529532	0.163961	140.01	131.69	AK(1)WDAWNALGSLPK	CNMPKPGMLDFVNKAKWDAWNALGSLPKETA	1571	3388
Q3TCD4;Q9WUR2-2;Q9WUR2;E9PYC6;E9Q858;E9PUY9;E9PYA9;E9PVM6;E9Q7A8	Enoyl-CoA delta isomerase 2, mitochondrial	Eci2	47;27;60;27;27;27;27;27;27	1.07234	0.884377	0.716593	-0.185761	0.415792	99.815	99.815	KDPGNEVK(1)LR	LNQVKLLKKDPGNEVKLRLYALYKQATEGPC	1572	3388
Q3TCX3;A0A0G2JEG2;Q3TCX3-3;Q3TCX3-2	UPF0469 protein KIAA0907	Kiaa0907	93;93;93;93	NaN	1.2725	0.94738	0.134842	0.193498	75.509	69.01	LQAPGK(1)SLTSNK	LKPSQNAAEKLQAPGKSLTSNKSKDDLVVAE	1573	3396
Q3TCX3	UPF0469 protein KIAA0907	Kiaa0907	551	NaN	1.15956	NaN	0.213582	0	60.474	60.474	NGSGALAGSHDYPAK(1)K	RNGSGALAGSHDYPAKKMKTAEKGFGLVAYA	1574	3396
Q3TCX3	UPF0469 protein KIAA0907	Kiaa0907	558	NaN	0.978904	0.873782	-0.112708	0.397701	132.35	90.633	TAEK(1)GFGLVAYAADSSDEEEEHGGHK	AGSHDYPAKKMKTAEKGFGLVAYAADSSDEE	1575	3396
Z4YKB8;Q3TEA8;Q3TEA8-2;A2AM70;A2AM69	Heterochromatin protein 1-binding protein 3	Hp1bp3	29;29;29;29;29	NaN	1.39233	0.924578	0.182184	0.188357	74.364	74.364	ALPLIVGAQLIHADK(1)LGEK	KALPLIVGAQLIHADKLGEKAEDTTMPIRRA	1576	3404
Z4YKB8;Q3TEA8;Q3TEA8-2;Z4YKA3;Q3TEA8-3	Heterochromatin protein 1-binding protein 3	Hp1bp3	491;491;478;453;453	1.10305	0.951428	0.82732	-0.0679391	0.202154	178.6	137.18	GK(1)VRPLPK	RGSKPARKVPAAQRGKVRPLPKKAPPKAKTP	1577	3404
Q3THK3	General transcription factor IIF subunit 1	Gtf2f1	407	1.00553	1.21161	1.13311	0.155053	0.727009	173.32	157.91	AAASK(1)LEQGK	AEAASTSSTLRAAASKLEQGKRTSETPAAKR	1578	3416
Q3THK3	General transcription factor IIF subunit 1	Gtf2f1	421	1.00718	1.11073	1.33395	0.192515	0.608045	91.853	70.919	TSETPAAK(1)R	SKLEQGKRTSETPAAKRLRMDTGPQSLSGKS	1579	3416
Q3TKY6	Peptidyl-prolyl cis-trans isomerase CWC27 homolog	Cwc27	330	1.00301	1.00982	1.15389	0.0749782	0.428593	91.041	91.041	ELLAAK(1)QK	LRKEARQLKRELLAAKQKKETAIKVEEGREE	1580	3428
S4R2J9;Q3TLH4-5;A0A0A0MQ79;Q3TLH4;S4R294;S4R209;S4R2L9	Protein PRRC2C	Prrc2c	1683;1685;1683;1685;1685;401;259	1.13643	1.05912	NaN	0.133685	0.6359	104.45	104.45	K(1)NIGEKGR	ERRKKEEQVVQVWSKKNIGEKGRSQTSKLPP	1581	3431
Q3TPE9-2;Q3TPE9	Ankyrin repeat and MYND domain-containing protein 2	Ankmy2	58;58	23.4207	NaN	NaN	4.54971	0	45.137	45.137	GK(1)LEMCK(1)LLLR	DENGMTPLMHAAYKGKLEMCKLLLRHGADAS	1582	3444
Q3TPE9-2;Q3TPE9	Ankyrin repeat and MYND domain-containing protein 2	Ankmy2	63;63	23.4207	NaN	NaN	4.54971	0	45.137	45.137	GK(1)LEMCK(1)LLLR	TPLMHAAYKGKLEMCKLLLRHGADASCHQHE	1583	3444
Q3TQI7	Uncharacterized protein C9orf78 homolog		6	NaN	0.916155	0.916402	-0.126142	3.00827	132.09	132.09	ITGK(1)TFR	__________MRITGKTFRRRRADSESEEDE	1584	3448
Q3TRM8;E9Q8S8;E9Q3Z4	Hexokinase-3;Hexokinase	Hk3	790;745;735	1.2736	NaN	0.835249	0.0445966	0.0422178	128.46	128.46	TK(1)FLSEIESDSLALR	GQKTQCLQARDIFKTKFLSEIESDSLALRQV	1585	3450
Q3TUE1;A0A0G2JGW9;A0A0G2JFY5;Q3UUU2;Q91WJ8;Q91WJ8-2;A0A0G2JG00;A0A0G2JFK2;A0A0G2JGV9	Far upstream element-binding protein 1	Fubp1	40;40;40;40;40;40;40;40;40	NaN	1.45668	NaN	0.542682	0	204.5	204.5	QIAAK(1)IGGDAGTSLNSNDYGYGGQK	DAFKDALQRARQIAAKIGGDAGTSLNSNDYG	1586	3457
Q3TUQ7;Q5EG47;Q8BRK8	5'-AMP-activated protein kinase catalytic subunit alpha-1;5'-AMP-activated protein kinase catalytic subunit alpha-2	Prkaa1;Prkaa2	71;80;69	1.17674	0.854653	1.2062	0.0928909	0.207344	91.065	76.899	EIQNLK(1)LFR	SLDVVGKIRREIQNLKLFRHPHIIKLYQVIS	1587	3458
Q3TWW8	Serine/arginine-rich splicing factor 6	Srsf6	165	NaN	1.05237	NaN	0.07364	0	83.397	83.397	ALDK(1)LDGTEINGR	VIEFRSYSDMKRALDKLDGTEINGRNIRLIE	1588	3465
Q3TXS7	26S proteasome non-ATPase regulatory subunit 1	Psmd1	310	0.941204	0.941083	1.10571	-0.0100178	0.041449	184.03	41.348	TASAVAGK(1)TPDASPEPK	DPMETEEKTASAVAGKTPDASPEPKDQTLKM	1589	3466
Q3TXS7	26S proteasome non-ATPase regulatory subunit 1	Psmd1	720	NaN	1.10796	1.28524	0.254972	0.596734	102.52	88.681	VINDK(1)HDDVMAK	KVNQFRQLYSKVINDKHDDVMAKFGAILAQG	1590	3466
Q3U125;Q9CYH2;D3YYG8;D3Z398;D3Z252	Redox-regulatory protein FAM213A	Fam213a	139;128;128;128;128	0.7247	NaN	NaN	-0.464545	0	41.429	41.429	K(0.016)K(0.984)FYGPER	FQPYFKGEIFLDEKKKFYGPERRKMMFMGLI	1591	3491
Q3U186	Probable arginine--tRNA ligase, mitochondrial	Rars2	557	1.18343	0.788931	1.07517	0.00183745	0.00320843	74.415	54.157	LHLFK(1)AVR	KDSPPDVAGARLHLFKAVRSVLANGMKLLGI	1592	3493
Q3U186	Probable arginine--tRNA ligase, mitochondrial	Rars2	568	NaN	0.934104	NaN	-0.0983456	0	109.22	50.787	SVLANGMK(1)LLGITPVCR	LHLFKAVRSVLANGMKLLGITPVCRM_____	1593	3493
Q3U1Q3;Q64131;Q64131-2	Runt-related transcription factor 3	Runx3	43;29;43	NaN	0.927654	NaN	-0.108341	0	50.942	50.942	RFTPPSTAFPCGGGGGGK(1)MGENSGALSAQATAGPGGR	TPPSTAFPCGGGGGGKMGENSGALSAQATAG	1594	3497
Q3U2G2;Q61316	Heat shock 70 kDa protein 4	Hspa4	681;680	0.666785	1.09059	NaN	-0.229798	0.197777	51.268	51.268	LAELK(1)SLGQPIK	EDQPKQVYVDKLAELKSLGQPIKTRFQESEE	1595	3503
Q3U2G2;Q61316	Heat shock 70 kDa protein 4	Hspa4	272;272	0.73142	1.03281	1.24273	-0.0303811	0.0435575	128.69	90.709	LSQECEK(1)LK	KSKIRALLRLSQECEKLKKLMSANASDLPLS	1596	3503
Q3U2G2;Q61316	Heat shock 70 kDa protein 4	Hspa4	53;53	1.22839	NaN	1.08279	0.205765	0.576582	137.16	125.28	SIGAAAK(1)SQVISNAK	CVSFGPKNRSIGAAAKSQVISNAKNTVQGFK	1597	3503
Q3U2G2;Q61316	Heat shock 70 kDa protein 4	Hspa4	329;329	1.10588	1.02706	NaN	0.091858	0.475047	69.598	66.692	SVLEQSK(1)LK	LARVEPPLRSVLEQSKLKKEDIYAVEIVGGA	1598	3503
Q3U2G2;Q61316	Heat shock 70 kDa protein 4	Hspa4	477;477	1.05108	1.03973	1.1541	0.111615	0.839819	98.898	63.212	VTPQSDGSSSK(1)VK	FSVQKVTPQSDGSSSKVKVKVRVNVHGIFSV	1599	3503
Q3U2S8	Voltage-gated hydrogen channel 1	Hvcn1	248	0.826416	NaN	NaN	-0.27506	0	41.202	41.202	IQHLEFSCSEK(1)EQEIER	QLATKIQHLEFSCSEKEQEIERLNKLLKQNG	1600	3506
Q3U319;A0A0X1KG60;A0A0U1RPJ4	E3 ubiquitin-protein ligase BRE1B	Rnf40	20;20;20	0.943589	1.03464	1.08369	0.0271027	0.161388	96.015	70.977	AAGDGGSGPPEK(1)K	SNKRAAGDGGSGPPEKKMNREEKTTTTLIEP	1601	3508
Q3U432;B1ATI9;Q60780;Q60780-2	Growth arrest-specific protein 7	Gas7	242;238;247;166	NaN	0.650386	0.545564	-0.747406	0.97076	96.604	80.69	LHSEVEK(1)PLMNFR	EVHLKFSAKLHSEVEKPLMNFRENFKKDMKK	1602	3514
Q3U4X8;P37913;V9GWZ4;E9PV36;D3YUW4	DNA ligase;DNA ligase 1	Lig1	160;144;160;160;159	NaN	NaN	0.957839	-0.0621444	0	105.17	105.17	TIQDTLEEQNEDK(1)TK	PKRTIQDTLEEQNEDKTKTAKKRKKEEETPK	1603	3523
Q3U8K7-5;Q3U8K7-3;Q3U8K7	Histone-lysine N-methyltransferase SUV420H1	Suv420h1	751;751;774	NaN	NaN	NaN	NaN	0	134.68	134.68	LSNGVSAGPGSSSTK(1)LK	KLSNGVSAGPGSSSTKLKIQLKRDEESRGPC	1604	3538
Q3U8K7-5;Q3U8K7-3;Q3U8K7;H3BLE5;Q3U8K7-2;H3BJ94;H3BJI9;H3BKZ5;Q3U8K7-4	Histone-lysine N-methyltransferase SUV420H1	Suv420h1	20;20;20;20;20;20;20;20;20	NaN	NaN	NaN	NaN	0	112.15	69.01	NGGK(1)LSNDHQQNQSK	GDSKNMVVNGRRNGGKLSNDHQQNQSKLQQH	1605	3538
Q3U9G9	Lamin-B receptor	Lbr	612	1.28573	NaN	NaN	0.362586	0	145.92	122.13	YGLAWEK(1)YCQR	RDEHQCRRKYGLAWEKYCQRVPYRIFPYIY_	1606	3541
Q3UB74	Transforming growth factor beta regulator 1	Tbrg1	321	NaN	NaN	NaN	NaN	0	124.89	124.89	FDACK(1)PR	AQNCVNYQWVKFDACKPRKGQLSQELPENDA	1607	3545
Q3UB74;A0A1L1STM2	Transforming growth factor beta regulator 1	Tbrg1	18;18	NaN	NaN	NaN	NaN	0	119.17	84.568	TPLSSK(1)AR	VLSGLASEPRTPLSSKARMKRLPRKSQNEKY	1608	3545
Q3UE92;Q6P1B1;S4R1I3	Xaa-Pro aminopeptidase 1	Xpnpep1	330;287;330	1.05136	1.04519	1.20802	0.136224	0.735002	144.09	78.516	EK(1)VWVSDK	LSELKALCADLSPREKVWVSDKASYAVSEAI	1609	3556
Q3UE92;Q6P1B1;S4R1I3	Xaa-Pro aminopeptidase 1	Xpnpep1	173;130;173	1.18767	0.881331	1.03787	0.0398374	0.10835	150.06	98.105	VGVDPLIIPTDYWK(1)K	SRVGVDPLIIPTDYWKKMAKVLRSAGHHLVP	1610	3556
Q3UGB5;Q9JII5-2;D3Z4J1	DAZ-associated protein 1	Dazap1	102;102;94	0.98258	NaN	NaN	-0.0253536	0	75.311	75.311	EGWK(1)GPR	PRGMQPERTRPKEGWKGPRSDSSKSNKIFVG	1611	3568
Q3UGR5;Q3UGR5-2;D3YZI3;D3YUN7	Haloacid dehalogenase-like hydrolase domain-containing protein 2	Hdhd2	50;50;50;50	1.10772	1.04241	1.05093	0.0930626	1.11235	125.56	122.13	FVTNTTK(1)ESK	LRATSVMVRFVTNTTKESKKDLLERLKKLEF	1612	3571
Q5SV64;Q3UH59;Q61879;Q8VDD5	Myosin-10;Myosin-9	Myh10;Myh9	720;726;689;682	1.15724	0.761819	0.917574	-0.101965	0.208957	113.65	73.848	AGK(1)LDPHLVLDQLR	NFVRCIIPNHEKKAGKLDPHLVLDQLRCNGV;NFVRCIIPNHEKRAGKLDPHLVLDQLRCNGV	1613	3576;5479
Q3UH70;Q9ESU6;A0A2R8VHW4	Bromodomain-containing protein 4	Brd4	1214;1213;123	1.17548	0.714161	NaN	-0.126213	0.105111	64.83	58.073	PVIRPPEQSAPPPGAPDK(1)DK	IRPPEQSAPPPGAPDKDKQKQEPKTPVAPKK	1614	3578
Q3UH70;Q9ESU6;B0V2V8;Q9ESU6-2	Bromodomain-containing protein 4	Brd4	682;681;681;681	NaN	NaN	0.960052	-0.0588153	0	42.813	42.813	RK(0.554)PQAEK(0.446)VDVIAGSSK	RELERYVTSCLRKKRKPQAEKVDVIAGSSKM	1615	3578
Q3UH70;Q9ESU6;B0V2V8;Q9ESU6-2	Bromodomain-containing protein 4	Brd4	687;686;686;686	0.768947	0.893031	1.10109	-0.134445	0.332332	86.488	86.488	RK(0.002)PQAEK(0.998)VDVIAGSSK	YVTSCLRKKRKPQAEKVDVIAGSSKMKGFSS	1616	3578
Q3UH70;Q9ESU6;B0V2V8;Q9ESU6-2	Bromodomain-containing protein 4	Brd4	696;695;695;695	0.857981	1.31132	1.10916	0.106502	0.214456	117.7	117.7	VDVIAGSSK(1)MK	RKPQAEKVDVIAGSSKMKGFSSSESESTSES	1617	3578
Q3UH70;Q9ESU6;B0V2V8;Q9ESU6-2;B0V2V6	Bromodomain-containing protein 4	Brd4	319;318;318;318;318	1.03961	0.96558	0.943546	-0.026107	0.222491	149.4	143.37	TAK(1)LGPR	PIHEPPSLAPEPKTAKLGPRRESSRPVKPPK	1618	3578
Q3UHX2	28 kDa heat- and acid-stable phosphoprotein	Pdap1	172	1.12763	0.983428	0.880488	-0.0114776	0.0354474	155.75	90.657	DDATLSGK(1)R	KEEERKAKDDATLSGKRMQSLSLNK______	1619	3592
Q3UI84;Q99J62;D6RGM1;D3Z7I8	Replication factor C subunit 4	Rfc4	13;13;13;13	0.866681	1.088	1.1825	0.052362	0.134539	75.229	75.229	GTSVSAK(1)AQLTK	___MQAFLKGTSVSAKAQLTKDRGTPATAGS	1620	3595
Q3UID0;Q6PDG5-2;Q6PDG5	SWI/SNF complex subunit SMARCC2	Smarcc2	599;568;568	NaN	0.921125	NaN	-0.118531	0	96.89	96.89	EK(1)PADMQNFGLR	SASQQMLNFPEKGKEKPADMQNFGLRTDMYT	1621	3597
Q3UID0		Smarcc2	595	1.25408	1.08166	1.13045	0.20559	1.0808	56.529	56.529	GKPELQSSASQQMLNFPEK(1)GK	ELQSSASQQMLNFPEKGKEKPADMQNFGLRT	1622	3597
Q3UID0;Q6PDG5-2;Q6PDG5	SWI/SNF complex subunit SMARCC2	Smarcc2	275;275;275	NaN	0.754854	0.976197	-0.220242	0.351055	102.36	60.317	ISAK(1)TLTDEVNSPDSDRR	SDDKSPVSRRKKISAKTLTDEVNSPDSDRRD	1623	3597
Q3UJB0		Sf3b2	258	NaN	1.0031	NaN	0.00445863	0	110.39	110.39	IPQALEK(1)ILQLK	MDDPSVGPKIPQALEKILQLKESRQEEMNSQ	1624	3601
Q3UMR5;Q3UMR5-2	Calcium uniporter protein, mitochondrial	Mcu	331;182	NaN	1.77912	1.57683	0.744099	1.12986	103.34	81.865	DAIAQAEMDLK(1)R	YNQLKDAIAQAEMDLKRLRDPLQVHLPLRQI	1625	3617
Q3UMU9-4;Q3UMU9-2;Q3UMU9;Q3UMU9-3	Hepatoma-derived growth factor-related protein 2	Hdgfrp2	231;283;284;293	0.963033	0.768791	0.652005	-0.350241	0.782982	88.338	86.114	KPAEK(1)PPPKPR	DVSVKKPPRGRKPAEKPPPKPRGRRPKPERP	1626	3619
Q3UPV6;P62482;E0CXZ9	Voltage-gated potassium channel subunit beta-2	Kcnab2	262;276;291	1.18941	0.73935	0.887205	-0.119362	0.214064	116.52	78.334	DK(1)ILSEEGRR	PYSRASLKGYQWLKDKILSEEGRRQQAKLKE	1627	3629
Q3UQ84;E9Q7H6;Q922A3	Threonine--tRNA ligase, mitochondrial	Tars2	384;303;384	0.929564	NaN	NaN	-0.105374	0	56.298	56.298	ADMFSLK(1)PPGTDGVDNSQSGHPAR	QSGHWEHYRADMFSLKPPGTDGVDNSQSGHP	1628	3631
Q3URS9-2;Q3URS9	Coiled-coil domain-containing protein 51	Ccdc51	95;126	1.30957	NaN	NaN	0.389093	0	89.047	89.047	EGLEAQQTK(1)LK	GLVREAREGLEAQQTKLKEVRDRLDRVSRED	1629	3636
Q3URS9-2;Q3URS9	Coiled-coil domain-containing protein 51	Ccdc51	128;159	NaN	1.25809	1.18597	0.288651	1.03034	120.65	120.65	MLQEEK(1)R	YLELATLEHRMLQEEKRLRIAYLRAEDSERE	1630	3636
Q3USH5	Splicing factor, suppressor of white-apricot homolog	Sfswap	315	NaN	1.45019	1.2207	0.411976	0.729326	105.57	105.14	LEELMK(1)PLK	SLFASKKSSRLEELMKPLKVVDPDHPLAALV	1631	3637
Q3UUG6-2;Q3UUG6;Q8BRB6;A0A0J9YV32	TBC1 domain family member 24	Tbc1d24	319;319;319;319	1.1999	0.806885	NaN	-0.0233251	0.0230829	137.44	94.163	GITVK(1)QK	QMANEKALRQKGITVKQKRQFVHLAVHAENF	1632	3643
Q3UW53;E9PYV4	Protein Niban	Fam129a	474;474	NaN	0.958015	1.06144	0.012073	0.0472183	75.043	57.931	IPVAIEK(1)VK	PYLQGEASRIPVAIEKVKLRVLKQYDYDSST	1633	3649
Q3V117;Q91V92	ATP-citrate synthase	Acly	962;952	NaN	1.759	0.696042	0.145999	0.0639071	89.805	83.182	AFDSGIIPMEFVNK(1)MK	SKAFDSGIIPMEFVNKMKKEGKLIMGIGHRV	1634	3665
Q3V117;Q91V92;Q3TS02	ATP-citrate synthase	Acly	151;151;151	0.761073	1.58109	NaN	0.133513	0.0746076	80.763	80.763	AQK(1)LLVGVDEK	HEGGVDVGDVDAKAQKLLVGVDEKLNTEDIK	1635	3665
Q3V117;Q91V92	ATP-citrate synthase	Acly	968;958	0.187236	2.96058	2.1569	0.0859238	0.0214653	94.465	62.166	EGK(1)LIMGIGHR	GIIPMEFVNKMKKEGKLIMGIGHRVKSINNP	1636	3665
Q3V117;Q91V92	ATP-citrate synthase	Acly	554;544	0.948684	1.20764	1.03194	0.080518	0.290092	128.85	76.655	EILIPVFK(1)NMADAMK	QKFYWGHKEILIPVFKNMADAMKKHPEVDVL	1637	3665
Q3V117;Q91V92;Q3TS02	ATP-citrate synthase	Acly	97;97;97	0.783282	1.14349	NaN	-0.0794756	0.0863965	62.823	56.359	LGHEATVGK(1)AK	KSWLKPRLGHEATVGKAKGFLKNFLIEPFVP	1638	3665
Q3V117;Q91V92;Q3TS02	ATP-citrate synthase	Acly	166;166;166	1.13761	0.801911	NaN	-0.0662364	0.0775213	95.531	95.531	LNTEDIK(1)R	KLLVGVDEKLNTEDIKRHLLVHAPEDKKEVL	1639	3665
Q3V117;Q91V92	ATP-citrate synthase	Acly	540;530	NaN	0.917383	NaN	-0.124404	0	65.038	65.038	QK(1)FYWGHK	SVAAMVYPFTGDHKQKFYWGHKEILIPVFKN	1640	3665
Q3V117;Q91V92	ATP-citrate synthase	Acly	1077;1067	NaN	1.04979	NaN	0.0700962	0	52.891	52.891	SMGFIGHYLDQK(1)R	VLGRSMGFIGHYLDQKRLKQGLYRHPWDDIS	1641	3665
Q3V3R1	Monofunctional C1-tetrahydrofolate synthase, mitochondrial	Mthfd1l	188	1.08796	0.832396	0.799787	-0.155113	0.418435	217.83	128.28	DVDGVTDINLGK(1)LVR	KPEKDVDGVTDINLGKLVRGDAPECFVSPLA	1642	3675
Q3V3R1	Monofunctional C1-tetrahydrofolate synthase, mitochondrial	Mthfd1l	515	1.11873	0.864718	1.02008	-0.00638482	0.0184097	237.87	101.62	ILHESTQTDK(1)ALYNR	AAIDTRILHESTQTDKALYNRLVPLVNGVRE	1643	3675
Q3V3R1	Monofunctional C1-tetrahydrofolate synthase, mitochondrial	Mthfd1l	595	NaN	0.833809	1.37168	0.096869	0.079745	96.103	82.171	ITIGQGSTEK(1)GYSR	DRFLRKITIGQGSTEKGYSRQAQFDIAVASE	1644	3675
Q3V3R1	Monofunctional C1-tetrahydrofolate synthase, mitochondrial	Mthfd1l	351	NaN	0.624872	NaN	-0.678368	0	58.997	58.997	LHCLK(1)LQPLSPVPSDIEISR	WLREQQHRRWRLHCLKLQPLSPVPSDIEISR	1645	3675
Q3V3R1	Monofunctional C1-tetrahydrofolate synthase, mitochondrial	Mthfd1l	762	0.642557	NaN	0.976161	-0.336456	0.332261	51.03	51.03	MHGGGPSVTAGVPLK(1)K	KMHGGGPSVTAGVPLKKEYTEENIQLVADGC	1646	3675
Q3V3R1	Monofunctional C1-tetrahydrofolate synthase, mitochondrial	Mthfd1l	111	0.965941	1.01999	0.822833	-0.100924	0.407539	110.31	107.9	NPAFKPVLVVIQAGDDNLMK(1)DMNQNLAK	KPVLVVIQAGDDNLMKDMNQNLAKEAGLDIT	1647	3675
Q497J0;D6REU3;L7N257		BC100530;BC117090	18;18;17	0.920362	1.05433	0.922874	-0.0530651	0.302468	100.48	83	ATPEIQK(1)IADK	LGGVSEASRATPEIQKIADKVRPQLEAKTNK	1648	3682
Q497J0;D6REU3;L7N257		BC100530;BC117090	22;22;21	0.993794	0.839331	0.928771	-0.122758	0.647548	140.24	94.767	IADK(1)VRPQLEAK	SEASRATPEIQKIADKVRPQLEAKTNKKYEK	1649	3682
Q4G0F8-2;Q4G0F8;Q4G0F8-3	Ubinuclein-1	Ubn1	596;596;596	NaN	NaN	0.925782	-0.111255	0	98.523	75.213	VIAPSK(1)IK	HLTSLLAKKKVIAPSKIKMKESSVKLDKKVS	1650	3689
Z4YKQ9;Q4QY64;Q4QY64-2	ATPase family AAA domain-containing protein 5	Atad5	75;75;75	NaN	NaN	NaN	NaN	0	109.42	73.067	TSLTTEK(1)PQSTK	SNILHYFRKTSLTTEKPQSTKAYKIKPSPPL	1651	3695
Q564G0;E9Q7K1;Q64520	Guanylate kinase	Guk1	168;156;147	NaN	1.06936	NaN	0.0967409	0	77.662	77.662	NTETEESLAK(1)R	QRLRLRNTETEESLAKRLAAARTDMESSKEP	1652	3720;4062
Q569Z5;F8WHR6;Q569Z5-2;A0A2R8VHK2	Probable ATP-dependent RNA helicase DDX46	Ddx46	776;772;771;43	1.28826	0.865066	1.06621	0.082933	0.176024	104.01	93.178	SSGFSGK(1)GFK	KAEGKIIKKSSGFSGKGFKFDETEQALANER	1653	3721
Q569Z5;F8WHR6;Q569Z5-2	Probable ATP-dependent RNA helicase DDX46	Ddx46	271;271;271	0.844744	1.21255	NaN	0.0173141	0.0187314	112.84	99.802	VVTVVTTK(1)K	KSGPTVTKVVTVVTTKKAVVDADKKKGELME	1654	3721
Q569Z6;Q8BZN7	Thyroid hormone receptor-associated protein 3	Thrap3	346;346	NaN	1.03509	NaN	0.0497563	0	78.653	78.653	EESAASGGAAYSK(1)R	SQKEESAASGGAAYSKRYLEEQKTENGKDKE	1655	3722
Q569Z6;Q8BZN7	Thyroid hormone receptor-associated protein 3	Thrap3	516;516	1.04166	1.06856	0.847648	-0.0279668	0.0881827	91.318	83.265	GFVPEK(1)NFR	GSKRSESGHRGFVPEKNFRVTAYKAVQEKSS	1656	3722
Q569Z6;Q8BZN7	Thyroid hormone receptor-associated protein 3	Thrap3	468;468	0.941904	1.1188	1.10098	0.071463	0.335292	132.78	120.77	SGK(1)WESLHTGK	VIAGASKNQEEEKSGKWESLHTGKEKQRKAE	1657	3722
Q569Z6;Q8BZN7	Thyroid hormone receptor-associated protein 3	Thrap3	252;252	NaN	0.947411	NaN	-0.0779378	0	79.741	79.741	SPALK(1)SPLQSVVVR	ASVSDLSPRERSPALKSPLQSVVVRRRSPRP	1658	3722
Q569Z6;Q8BZN7	Thyroid hormone receptor-associated protein 3	Thrap3	524;524	NaN	1.16621	0.960868	0.0821184	0.179333	121.73	111.61	VTAYK(1)AVQEK	HRGFVPEKNFRVTAYKAVQEKSSSPPPRKTS	1659	3722
Q56A08	G patch domain and KOW motifs-containing protein	Gpkow	192	1.40819	0.932715	0.785889	0.0152477	0.0191509	73.067	73.067	GIGNTFSQVVK(1)PR	WKPGKGIGNTFSQVVKPRVNSIRPKGLGLGA	1660	3723
Q5DTM8;Q5DTM8-2;A2AIR2;A2AIR0;A2AIR1	E3 ubiquitin-protein ligase BRE1A	Rnf20	7;7;7;7;7	NaN	NaN	1.03363	0.0477169	0	104.11	71.949	SGIGNK(1)R	_________MSGIGNKRAAGEPGTSMPPEKK	1661	3731
Q8CEG8;Q5DU02	Ubiquitin carboxyl-terminal hydrolase 27;Ubiquitin carboxyl-terminal hydrolase 22	Usp27;Usp22	281;380	NaN	NaN	NaN	NaN	0	115.14	61.444	FTRPEHLGSSAK(1)IK	CLRRFTRPEHLGSSAKIKCGSCQSYQESTKQ	1662	3732
Q5RKN9;P47753;A0A0G2JE27	F-actin-capping protein subunit alpha-1	Capza1	19;19;19	0.759593	1.03347	1.08039	-0.0792158	0.174419	134.86	110.44	IAAK(1)FITHAPPGEFNEVFNDVR	FEDRVSDEEKVRIAAKFITHAPPGEFNEVFN	1663	3762
Q5RKZ7;Q5RKZ7-3	Molybdenum cofactor biosynthesis protein 1;Cyclic pyranopterin monophosphate synthase;Cyclic pyranopterin monophosphate synthase accessory protein	Mocs1	528;141	NaN	0.88395	0.908473	-0.158224	1.1023	120.62	83.364	LVQQNQLK(1)K	LLGPVAFKLVQQNQLKKGDALVVAQLAGVQA	1664	3763
Q5SQ20;Q9EQ61	Pescadillo homolog	Pes1	152;152	1.30274	0.905942	0.907645	0.0330806	0.0620097	179.5	81.625	TGK(1)CHVQTIQLCR	ALSMCFLFSTFPRTGKCHVQTIQLCRRLTVE	1665	3770
Q5SQX6;Q7TMB8;Q7TMB8-2;A0A0R4J119;A0A0U1RQ05;G3UZI5	Cytoplasmic FMR1-interacting protein 2;Cytoplasmic FMR1-interacting protein 1	Cyfip2;Cyfip1	182;182;182;182;152;148	0.909681	1.03184	1.06604	0.000304687	0.00134315	127.4	127.4	CSVK(1)NDHSAYK	MFAVLDELKNMKCSVKNDHSAYKRAAQFLRK	1666	3771;4359
Q5SUA5	Unconventional myosin-Ig	Myo1g	319	NaN	NaN	0.828031	-0.272244	0	80.156	80.156	GGLEVADEALVGYVAK(1)LTATPR	GGLEVADEALVGYVAKLTATPRDLVLRTLLA	1667	3783
Q5SUA5	Unconventional myosin-Ig	Myo1g	146	NaN	NaN	0.87481	-0.192958	0	44.005	44.005	NVLLK(1)STCVLEAFGNAR	PSQRAEVERVKNVLLKSTCVLEAFGNARTNR	1668	3783
Q5SUQ9-2;Q5SUQ9;E0CXE7;Q5SUQ9-3	CST complex subunit CTC1	Ctc1	920;921;674;675	NaN	0.932672	NaN	-0.100559	0	68.44	68.44	MKPGNAGAIK(1)TGVK	PLALRRMKPGNAGAIKTGVKLTVALEMDDCE	1669	3788
Q5SUT0;Q5SUS9;Q61545	RNA-binding protein EWS	Ewsr1	401;444;438	1.16965	1.01576	1.08565	0.122399	0.762539	244.44	87.754	DFQGSK(1)LK	KAAVEWFDGKDFQGSKLKVSLARKKPPMNSM	1670	3790
Q5SUT0;Q5SUS9;Q61545	RNA-binding protein EWS	Ewsr1	606;649;643	NaN	NaN	0.981908	-0.0263405	0	44.616	44.616	GGPGK(0.429)MDK(0.571)GEHR	MGGRRGGRGGPGKMDKGEHRQERRDRPY___	1671	3790
Q5SVQ0-4;Q5SVQ0-2;Q5SVQ0-3;Q5SVQ0;Q5SVQ0-5	Histone acetyltransferase KAT7	Kat7	247;249;277;279;188	0.988307	1.32858	1.18141	0.211143	0.636458	162.97	116.73	NSGLSK(1)EQK	EKVAELRKKRNSGLSKEQKEKYMEHRQTYGN	1672	3793
Q5XJV5;Q9JL19	Nuclear receptor coactivator 6	Ncoa6	1827;1825	NaN	1.15878	1.35077	0.323195	0.678023	142.57	142.57	GKVDK(1)IGQILLTK	RRSPVSSSKGKGKVDKIGQILLTKACKKVTG	1673	3818
Q5XJY5	Coatomer subunit delta	Arcn1	335	1.09875	1.18004	1.09656	0.169228	1.39999	107.06	91.937	GVQLQTHPNVDK(1)K	EDKKGVQLQTHPNVDKKLFTAESLIGLKNPE	1674	3819
Q5XJY5	Coatomer subunit delta	Arcn1	347	NaN	1.40131	NaN	0.486774	0	80.979	80.979	LFTAESLIGLK(1)NPEK	NVDKKLFTAESLIGLKNPEKSFPVNSDVGVL	1675	3819
Q60520;Q60520-1	Paired amphipathic helix protein Sin3a	Sin3a	876;876	1.163	0.997909	1.19772	0.158373	0.716992	230.24	136.57	LLFSNTAAQK(1)LR	SPPKSKLLFSNTAAQKLRGMDEVYNLFYVNN	1676	3822
Q60597;Q60597-3;Q60597-2;Q60597-4;B2RXT3;E9Q7L0;Z4YJV4	2-oxoglutarate dehydrogenase, mitochondrial	Ogdh;Ogdhl	276;291;266;287;263;282;272	1.08001	0.93875	0.870878	-0.0598657	0.237925	116.88	116.88	KWSSEK(1)R	STRFEEFLQRKWSSEKRFGLEGCEVLIPALK	1677	3826;7443
Q60605-2;A0A1W2P6F6;A0A1W2P7Q9;Q60605;A0A1W2P6G5	Myosin light polypeptide 6	Myl6	63;63;63;63;51	0.911923	NaN	1.19519	0.0621097	0.0948436	89.365	51.503	SDEMNVK(1)VLDFEHFLPMLQTVAK	VLKVLGNPKSDEMNVKVLDFEHFLPMLQTVA	1678	3829
Q60605-2;A0A1W2P6F6;A0A1W2P7Q9;Q60605;A0A1W2P6G5	Myosin light polypeptide 6	Myl6	79;79;79;79;67	0.851325	0.873922	1.52927	0.062067	0.0743074	136.39	60.317	VLDFEHFLPMLQTVAK(1)NK	VLDFEHFLPMLQTVAKNKDQGTYEDYVEGLR	1679	3829
Q60605-2;A0A1W2P6F6;A0A1W2P7Q9;Q60605	Myosin light polypeptide 6	Myl6	26;26;26;26	0.970032	0.922505	0.681437	-0.237872	0.562956	178.32	134.99	TGDGK(1)ILYSQCGDVMR	EFKEAFQLFDRTGDGKILYSQCGDVMRALGQ	1680	3829
Q60605-2;A0A1W2P6F6;A0A1W2P7Q9;Q60605;A0A1W2P6G5	Myosin light polypeptide 6	Myl6	81;81;81;81;69	0.814768	NaN	NaN	-0.295538	0	48.088	48.088	VLDFEHFLPMLQTVAK(0.5)NK(0.5)DQGTYEDYVEGLR	DFEHFLPMLQTVAKNKDQGTYEDYVEGLRVF	1681	3829
Q60631;B1AT92;Q60631-2;B1AT95	Growth factor receptor-bound protein 2	Grb2	6;6;6;6	0.991828	1.7788	1.96887	0.59881	0.717762	79.148	45.997	MEAIAK(1)YDFK	__________MEAIAKYDFKATADDELSFKR	1682	3830
Q60668-3;F6ZV59;G5E8G0;Q60668-4;F6SHF3	Heterogeneous nuclear ribonucleoprotein D0	Hnrnpd	292;202;273;273;136	1.21814	0.953656	NaN	0.108108	0.186925	103.34	90.685	GGDQQSGYGK(1)VSR	GRARGRGGDQQSGYGKVSRRGGHQNSYKPY_	1683	3833
Q60668-3;Q60668;F6ZV59;G5E8G0;Q60668-4;G3X9W0;Q60668-2;F6SHF3;E9Q5B6	Heterogeneous nuclear ribonucleoprotein D0	Hnrnpd	197;197;107;178;178;178;178;41;99	NaN	NaN	0.84831	-0.237336	0	75.045	75.045	IFVGGLSPDTPEEK(1)IR	KKIFVGGLSPDTPEEKIREYFGGFGEVESIE	1684	3833
Q60710	Deoxynucleoside triphosphate triphosphohydrolase SAMHD1	Samhd1	651	0.975778	1.07514	0.973426	0.0100965	0.0703176	132.78	132.78	TSSCLQEVSK(1)VK	LKWNNKTSSCLQEVSKVKTCLKF________	1685	3837
Q60749;Q9WU01;Q9WU01-2	KH domain-containing, RNA-binding, signal transduction-associated protein 1;KH domain-containing, RNA-binding, signal transduction-associated protein 2	Khdrbs1;Khdrbs2	175;79;79	0.82336	1.17536	1.75673	0.255197	0.297679	90.731	64.65	FNFVGK(1)ILGPQGNTIK	VLIPVKQYPKFNFVGKILGPQGNTIKRLQEE	1686	3842
Q60749	KH domain-containing, RNA-binding, signal transduction-associated protein 1	Khdrbs1	194	NaN	0.931152	NaN	-0.102911	0	122.7	122.7	LQEETGAK(1)ISVLGK	PQGNTIKRLQEETGAKISVLGKGSMRDKAKE	1687	3842
Q60749;Q9WU01;Q9WU01-2;A0A087WSL3;A0A087WR32	KH domain-containing, RNA-binding, signal transduction-associated protein 1;KH domain-containing, RNA-binding, signal transduction-associated protein 2	Khdrbs1;Khdrbs2	169;73;73;73;73	NaN	NaN	0.528713	-0.919444	0	60.118	60.118	QYPK(1)FNFVGK	MKLKERVLIPVKQYPKFNFVGKILGPQGNTI	1688	3842
Q60749;Q9WU01;Q9WU01-2;A0A087WSL3;A0A087WR32	KH domain-containing, RNA-binding, signal transduction-associated protein 1;KH domain-containing, RNA-binding, signal transduction-associated protein 2	Khdrbs1;Khdrbs2	165;69;69;69;69	NaN	1.08969	NaN	0.123915	0	72.547	72.547	VLIPVK(1)QYPK	SHKNMKLKERVLIPVKQYPKFNFVGKILGPQ	1689	3842
Q60864	Stress-induced-phosphoprotein 1	Stip1	344	NaN	1.18569	0.779183	-0.0571181	0.0548636	81.296	59.245	CQQAEK(1)ILK	EHRTPDVLKKCQQAEKILKEQERLAYINPDL	1690	3858
Q60864	Stress-induced-phosphoprotein 1	Stip1	325	1.19714	0.743699	0.720905	-0.213246	0.334572	74.769	46.318	DAIHFYNK(1)SLAEHR	YFKEEKYKDAIHFYNKSLAEHRTPDVLKKCQ	1691	3858
Q60864	Stress-induced-phosphoprotein 1	Stip1	395	0.828646	1.24868	NaN	0.0246136	0.0235831	140.09	140.09	DAK(1)LYSNR	MKHYTEAIKRNPRDAKLYSNRAACYTKLLEF	1692	3858
Q60864	Stress-induced-phosphoprotein 1	Stip1	312	0.928999	0.995275	1.24788	0.0687984	0.189671	116.3	91.584	IGNSYFK(1)EEK	RQIAKAYARIGNSYFKEEKYKDAIHFYNKSL	1693	3858
Q60864	Stress-induced-phosphoprotein 1	Stip1	364	0.917678	0.862255	1.7969	0.169253	0.175739	71.148	55.588	LAYINPDLALEEK(0.965)NK(0.035)GNECFQK	QERLAYINPDLALEEKNKGNECFQKGDYPQA	1694	3858
Q60864	Stress-induced-phosphoprotein 1	Stip1	530	0.816577	1.19239	NaN	-0.0192395	0.0198944	85.161	85.161	NPVIAQK(1)IQK	PQALSEHLKNPVIAQKIQKLMDVGLIAIR__	1695	3858
Q60929-2;Q60929;Q60929-3	Myocyte-specific enhancer factor 2A	Mef2a	247;247;249	1.06437	1.05768	1.70166	0.312614	0.519098	156.5	156.5	ASPNLIGNTGANSLGK(1)VMPTK	ASPNLIGNTGANSLGKVMPTKSPPPPGGGSL	1696	3864;3865
Q60931;J3QMG3	Voltage-dependent anion-selective channel protein 3	Vdac3	61;62	0.725263	1.15339	1.0828	-0.047594	0.0749736	74.464	56.729	ASGNLETK(1)YK	HAYTDTGKASGNLETKYKVCNYGLTFTQKWN	1697	3867
Q60931;J3QMG3	Voltage-dependent anion-selective channel protein 3	Vdac3	63;64	NaN	0.898059	NaN	-0.155118	0	86.014	86.014	YK(1)VCNYGLTFTQK	YTDTGKASGNLETKYKVCNYGLTFTQKWNTD	1698	3867
Q60931;J3QMG3	Voltage-dependent anion-selective channel protein 3	Vdac3	12;12	0.555877	1.5321	1.60709	0.150932	0.101807	120.77	110.66	CNTPTYCDLGK(1)AAK	____MCNTPTYCDLGKAAKDVFNKGYGFGMV	1699	3867
Q60931;J3QMG3	Voltage-dependent anion-selective channel protein 3	Vdac3	174;175	0.997298	NaN	NaN	-0.00390361	0	40.545	40.545	LSQNNFALGYK(1)AADFQLHTHVNDGTEFGGSIYQK	TAKSKLSQNNFALGYKAADFQLHTHVNDGTE	1700	3867
Q60932-2;Q60932	Voltage-dependent anion-selective channel protein 1	Vdac1	224;237	0.998931	1.03593	1.06684	0.0475778	0.647574	191.06	54.288	FGIAAK(1)YQVDPDACFSAK	AWTAGNSNTRFGIAAKYQVDPDACFSAKVNN	1701	3868
Q60932-2;Q60932;F2Z471	Voltage-dependent anion-selective channel protein 1	Vdac1	28;41;28	0.849958	1.14693	0.976829	-0.0235261	0.0614899	93.058	68.893	GYGFGLIK(1)LDLK	SARDVFTKGYGFGLIKLDLKTKSENGLEFTS	1702	3868
Q60932-2;Q60932;F2Z471	Voltage-dependent anion-selective channel protein 1	Vdac1	61;74;61	1.24769	1.12721	NaN	0.246008	0.734618	71.349	71.349	VNGSLETK(1)YR	SANTETTKVNGSLETKYRWTEYGLTFTEKWN	1703	3868
Q60972	Histone-binding protein RBBP4	Rbbp4	4	1.08158	0.884121	1.03433	-0.00528611	0.0187928	180.24	136.27	ADK(1)EAAFDDAVEER	____________MADKEAAFDDAVEERVINE	1704	3875
Q60973;A2AFI9;A2AFJ1	Histone-binding protein RBBP7	Rbbp7	4;4;4	NaN	NaN	1.95205	0.964992	0	93.623	93.623	ASK(1)EMFEDTVEER	____________MASKEMFEDTVEERVINEE	1705	3876
Q60973;A2AFI9;A2AFJ1;F6ZLC6	Histone-binding protein RBBP7	Rbbp7	119;119;110;147	0.990345	0.976419	1.006	-0.0132659	0.40039	252.99	227.91	IECEIK(1)INHEGEVNR	FGGFGSVTGKIECEIKINHEGEVNRARYMPQ	1706	3876
Q60973;A2AFI9;F6ZLC6	Histone-binding protein RBBP7	Rbbp7	101;101;129	NaN	1.01431	NaN	0.0205007	0	43.291	43.291	VHIPNDDAQFDASHCDSDK(1)GEFGGFGSVTGK	PNDDAQFDASHCDSDKGEFGGFGSVTGKIEC	1707	3876
Q61029;Q61029-2;Q61029-4;Q61033-2;Q61029-3	Lamina-associated polypeptide 2, isoforms beta/delta/epsilon/gamma;Lamina-associated polypeptide 2, isoforms alpha/zeta	Tmpo	206;206;206;206;206	NaN	1.48041	NaN	0.565997	0	61.962	61.962	AK(1)TPVTLK	IELKLEKREPLKGRAKTPVTLKQRRTEHNQS;IELKLEKREPLKGRAKTPVTLKQRRTEHNQV	1708	3883;3884
Q61033	Lamina-associated polypeptide 2, isoforms alpha/zeta	Tmpo	433	1.25901	0.891324	0.837399	-0.0299024	0.0529636	111.28	100.74	LSEK(1)PAR	SESLSPPRKVPRLSEKPARGGDSGSCVAFQN	1709	3885
Q61033	Lamina-associated polypeptide 2, isoforms alpha/zeta	Tmpo	673	0.935823	1.06638	1.08286	0.0372939	0.198733	127.32	108.49	LTVAPFK(1)GGTLFGGEVHK	KISPASKNKLTVAPFKGGTLFGGEVHKVIKK	1710	3885
Q61033	Lamina-associated polypeptide 2, isoforms alpha/zeta	Tmpo	240	0.965983	NaN	NaN	-0.0499307	0	77.058	77.058	TELQAAK(1)K	ISTRPPLGRTELQAAKKVQTTKRDPPRETCT	1711	3885
Q61074;A0A0J9YVG0	Protein phosphatase 1G	Ppm1g	516;409	1.04465	1.02443	1.0455	0.0540093	1.52064	169.37	156.48	NTVELQAESGK(1)R	CFKPRNTVELQAESGKRKLEEALSTEGAEDT	1712	3889
Q61081;A0A1L1STC0	Hsp90 co-chaperone Cdc37;Hsp90 co-chaperone Cdc37, N-terminally processed	Cdc37	254;303	1.04979	NaN	NaN	0.070107	0	45.704	45.704	TADHQYMEGFK(1)YELEAFK	FTKIKTADHQYMEGFKYELEAFKERVRGRAK	1713	3890
Q61102;Q9DC29	ATP-binding cassette sub-family B member 7, mitochondrial;ATP-binding cassette sub-family B member 6, mitochondrial	Abcb7;Abcb6	608;726	0.807601	1.01528	1.06341	-0.065905	0.190451	111.95	100.02	GLK(1)LSGGEK	RMPHGYDTQVGERGLKLSGGEKQRVAIARAI;SFPEGYETQVGERGLKLSGGEKQRVAIARTI	1714	3895;6707
Q61102	ATP-binding cassette sub-family B member 7, mitochondrial	Abcb7	350	NaN	1.08272	NaN	0.114666	0	193.82	193.82	YFNNEK(1)YEAQR	DSLLNYETVKYFNNEKYEAQRYDGFLKTYET	1715	3895
Q61107;Q91Z40	Guanylate-binding protein 4	Gbp4;Gbp7	323;329	NaN	0.810306	NaN	-0.303461	0	61.102	61.102	ENSIAVQK(1)AADHYSEQMAQR	AVTTLAQRENSIAVQKAADHYSEQMAQRMRL	1716	3896;5712
Q61127;Q3TYF1	NGFI-A-binding protein 2	Nab2	376;376	1.47839	NaN	NaN	0.564023	0	68.657	68.657	LHSEELGGPPLK(1)K	KGSRLHSEELGGPPLKKLKQEVGEQSHNEIQ	1717	3899
Q61136	Serine/threonine-protein kinase PRP4 homolog	Prpf4b	171	NaN	1.12814	NaN	0.173946	0	113.26	113.26	GK(1)LEITDNK	RNGNRSSTRSSSTRGKLEITDNKNSAKKRSK	1718	3900
Q61142	Spindlin-1	Spin1	28	1.01741	1.28256	NaN	0.191967	0.341126	112.5	88.441	ADAGHAGVSANMMK(1)K	SRADAGHAGVSANMMKKRTSHKKHRTSVGPS	1719	3902
Q61142	Spindlin-1	Spin1	7	1.04283	0.944949	NaN	-0.0105967	0.0429654	111.46	111.46	TPFGK(1)TPGQR	_________MKTPFGKTPGQRSRADAGHAGV	1720	3902
Q61166	Microtubule-associated protein RP/EB family member 1	Mapre1	83	0.988183	0.866576	0.947666	-0.100433	0.669416	135.35	135.35	ILQAGFK(1)R	EHEYIQNFKILQAGFKRMGVDKIIPVDKLVK	1721	3909
Q61176	Arginase-1	Arg1	26	NaN	0.938726	NaN	-0.0912241	0	101.64	90.657	GGVEK(1)GPAALR	IGAPFSKGQPRGGVEKGPAALRKAGLLEKLK	1722	3911
Q61183;E9QAN2;Q61183-4;Q61183-3;E9PZR3;E9PWC8;F6VTN8;F7CXD5;F7AB38	Poly(A) polymerase alpha	Papola	644;644;562;586;644;644;333;315;53	1.14405	0.872089	1.0371	0.0164169	0.0461841	84.743	67.993	VPNPIVGVK(1)R	SGNTATKVPNPIVGVKRTSSPNKEESPKKTK	1723	3912
Q61191;B1AUX2	Host cell factor 1;HCF N-terminal chain 1;HCF N-terminal chain 2;HCF N-terminal chain 3;HCF N-terminal chain 4;HCF N-terminal chain 5;HCF N-terminal chain 6;HCF C-terminal chain 1;HCF C-terminal chain 2;HCF C-terminal chain 3;HCF C-terminal chain 4;HCF C-terminal chain 5;HCF C-terminal chain 6	Hcfc1	836;836	1.23669	1.03911	0.834496	0.0336047	0.0671381	100.93	98.491	IATGHGQQGVTQVVLK(1)GAPGQPGTILR	IATGHGQQGVTQVVLKGAPGQPGTILRTVPM	1724	3914
Q61191;B1AUX2	Host cell factor 1;HCF N-terminal chain 1;HCF N-terminal chain 2;HCF N-terminal chain 3;HCF N-terminal chain 4;HCF N-terminal chain 5;HCF N-terminal chain 6;HCF C-terminal chain 1;HCF C-terminal chain 2;HCF C-terminal chain 3;HCF C-terminal chain 4;HCF C-terminal chain 5;HCF C-terminal chain 6	Hcfc1	288;288	1.05749	0.98126	0.966207	0.00125154	0.00966161	147.4	67.881	VATHEK(1)EWK	WVPLVMDDVKVATHEKEWKCTNTLACLNLDT	1725	3914
Q61191;B1AUX2	Host cell factor 1;HCF N-terminal chain 1;HCF N-terminal chain 2;HCF N-terminal chain 3;HCF N-terminal chain 4;HCF N-terminal chain 5;HCF N-terminal chain 6;HCF C-terminal chain 1;HCF C-terminal chain 2;HCF C-terminal chain 3;HCF C-terminal chain 4;HCF C-terminal chain 5;HCF C-terminal chain 6	Hcfc1	813;813	0.920928	1.45387	0.961726	0.121587	0.206895	69.352	59.898	VMTSGTGAPAK(1)IITAVPK	IITTKVMTSGTGAPAKIITAVPKIATGHGQQ	1726	3914
Q61233	Plastin-2	Lcp1	361	0.71843	1.20034	1.28132	0.0479999	0.0592551	194.17	194.17	GNPK(1)LNLAFIANLFNK	CRQFVTATDVVRGNPKLNLAFIANLFNKYPA	1727	3921
Q61233	Plastin-2	Lcp1	294	1.02878	1.05968	1.00994	0.0462821	0.826674	189.58	99.522	ITNFSTDIK(1)DSK	ENAGCTKITNFSTDIKDSKAYYHLLEQVAPK	1728	3921
Q61233	Plastin-2	Lcp1	297	1.53498	NaN	NaN	0.618222	0	95.153	95.153	ITNFSTDIK(0.056)DSK(0.944)AYYHLLEQVAPK	GCTKITNFSTDIKDSKAYYHLLEQVAPKGDE	1729	3921
Q61233	Plastin-2	Lcp1	472	0.703032	NaN	1.0092	-0.247559	0.286887	127.59	55.314	NQAK(1)FSLVGIAGQDLNEGNR	LENCNYAVDLGKNQAKFSLVGIAGQDLNEGN	1730	3921
Q61233	Plastin-2	Lcp1	542	0.92297	1.04552	1.05787	0.00991266	0.050918	117.7	98.943	SSSIASFK(1)DPK	TTLKEAQKSSSIASFKDPKISTSLPVLDLID	1731	3921
Q61233	Plastin-2	Lcp1	579	NaN	1.36454	NaN	0.448419	0	66.289	66.289	TENLDDEEK(1)LNNAK	INYDLLKTENLDDEEKLNNAKYAISMARKIG	1732	3921
Q61233	Plastin-2	Lcp1	584	1.28189	0.624297	1.02078	-0.0972517	0.107387	114.72	106.73	TENLDDEEKLNNAK(1)YAISMAR	LKTENLDDEEKLNNAKYAISMARKIGARVYA	1733	3921
Q61233	Plastin-2	Lcp1	530	NaN	0.986496	NaN	-0.0196142	0	67.115	67.115	VNDDIIVNWVNTTLK(1)EAQK	KVNDDIIVNWVNTTLKEAQKSSSIASFKDPK	1734	3921
Q61233	Plastin-2	Lcp1	449	NaN	1.03624	0.958808	-0.00466262	0.0235866	119.21	119.21	VNKPPYPK(1)LGGNMK	KVPVDWNRVNKPPYPKLGGNMKKLENCNYAV	1735	3921
Q61335	B-cell receptor-associated protein 31	Bcap31	203	NaN	1.07824	NaN	0.108673	0	67.136	67.136	K(0.18)LEK(0.82)AENEALAMQK	RKLKDELASTKKKLEKAENEALAMQKQSEGL	1736	3928
Q61425	Hydroxyacyl-coenzyme A dehydrogenase, mitochondrial	Hadh	75	NaN	0.788903	1.1288	-0.0836484	0.0965215	142.64	89.55	GIEESLK(1)R	EDILAKSKKGIEESLKRMAKKKFTENPKAGD	1737	3931
Q61425	Hydroxyacyl-coenzyme A dehydrogenase, mitochondrial	Hadh	81	0.94197	1.02862	0.9633	-0.0331584	0.322532	186.76	98.523	K(1)FTENPK	SKKGIEESLKRMAKKKFTENPKAGDEFVEKT	1738	3931
Q61425	Hydroxyacyl-coenzyme A dehydrogenase, mitochondrial	Hadh	80	0.845779	1.06661	1.21746	0.0450868	0.0986743	91.069	63.419	K(0.5)K(0.5)FTENPK	KSKKGIEESLKRMAKKKFTENPKAGDEFVEK	1739	3931
Q61598;A0A1Y7VL99;Q61598-2	Rab GDP dissociation inhibitor beta	Gdi2	293;283;257	1.16725	1.06334	1.21406	0.197185	1.13267	96.015	83.313	VEK(1)VGQVIR	KQLICDPSYVKDRVEKVGQVIRVICILSHPI	1740	3946;3947
Q61598;A0A1Y7VL99;Q61598-2	Rab GDP dissociation inhibitor beta	Gdi2	164;154;128	0.875252	1.01781	0.946033	-0.082268	0.49384	110.87	110.87	TFEGVDPK(1)K	NFDEKDPRTFEGVDPKKTSMRDVYKKFDLGQ	1741	3946;3947
Q61599;A0A0N4SVH4	Rho GDP-dissociation inhibitor 2	Arhgdib	123;40	NaN	0.953871	1.16126	0.0737788	0.158149	241.92	241.92	DIVSGLK(1)YVQHTYR	VKINFKVNKDIVSGLKYVQHTYRTGMRVDKA	1742	3948
Q61599;D3YWL7	Rho GDP-dissociation inhibitor 2	Arhgdib	39;39	NaN	0.79671	NaN	-0.327873	0	148.18	148.18	ELQEMDK(1)DDESLTK	KPPPQKSLKELQEMDKDDESLTKYKKTLLGD	1743	3948
Q61599;D3YWL7	Rho GDP-dissociation inhibitor 2	Arhgdib	24;24	1.00182	0.897231	0.995277	-0.0535537	0.389608	105.14	105.14	LNYK(1)PPPQK	QLEEADDDLDSKLNYKPPPQKSLKELQEMDK	1744	3948
Q61599;D3YWL7	Rho GDP-dissociation inhibitor 2	Arhgdib	29;29	1.18559	0.988232	1.01861	0.0850431	0.392363	74.987	74.987	LNYKPPPQK(1)SLK	DDDLDSKLNYKPPPQKSLKELQEMDKDDESL	1745	3948
Q61599;A0A0N4SVH4	Rho GDP-dissociation inhibitor 2	Arhgdib	137;54	1.03083	1.08613	NaN	0.0815081	0.559457	78.65	78.65	VDK(1)ATFMVGSYGPRPEEYEFLTPVEEAPK	LKYVQHTYRTGMRVDKATFMVGSYGPRPEEY	1746	3948
Q8BTS0;Q61656	Probable ATP-dependent RNA helicase DDX5	Ddx5	470;470	NaN	0.981895	NaN	-0.0263593	0	95.264	95.264	EANQAINPK(1)LLQLVEDR	DLISVLREANQAINPKLLQLVEDRGSGRSRG	1747	3955
Q8BTS0;Q61656;S4R1I6;B1ARB9;B1ARC0;S4R1E3	Probable ATP-dependent RNA helicase DDX5	Ddx5	40;40;40;40;40;40	0.972409	1.05657	1.09107	0.054924	0.417218	178.32	146.88	FGNPGEK(1)LVK	RTGPLSGKKFGNPGEKLVKKKWNLDELPKFE	1748	3955
Q8BTS0;Q61656;S4R1I6;B1ARB9;B1ARC0;S4R1E3	Probable ATP-dependent RNA helicase DDX5	Ddx5	33;33;33;33;33;33	1.35542	1.04552	0.90788	0.121175	0.260853	148.99	81.642	K(1)FGNPGEK	APRFGGSRTGPLSGKKFGNPGEKLVKKKWNL	1749	3955
Q8BTS0;Q61656;S4R1I6;B1ARB9;B1ARC0;S4R1E3	Probable ATP-dependent RNA helicase DDX5	Ddx5	32;32;32;32;32;32	1.05794	1.03225	1.06745	0.0737411	1.43927	98.458	98.458	TGPLSGK(1)K	GAPRFGGSRTGPLSGKKFGNPGEKLVKKKWN	1750	3955
Q61666;Q61666-2;Q61666-3	Protein HIRA	Hira	114;114;70	NaN	0.876879	NaN	-0.189551	0	45.395	45.395	ATYIGPSTVFGSSGK(1)LANVEQWR	RATYIGPSTVFGSSGKLANVEQWRCVSILRS	1751	3956
Q61687	Transcriptional regulator ATRX	Atrx	2474	0.970285	NaN	1.12167	0.0610653	0.178122	118.28	118.28	SKNPGPSPGK(1)SM	PPPTVRSKNPGPSPGKSM_____________	1752	3959
Q61792;A2A6H0;A2A6G9;A2A6G7;A2A6G8;A2A6G6;A2A6G5;E9Q0N6;A2A6G4;A2A6G2;A2A6G3	LIM and SH3 domain protein 1	Lasp1	42;6;6;6;6;6;6;6;6;6;6	NaN	7.84247	1.43164	1.74449	0.408726	130.27	124.08	MTLNMK(1)NYK	KACFHCETCKMTLNMKNYKGYEKKPYCNAHY	1753	3969
Q61818-2;Q61818	Retinoic acid-induced protein 1	Rai1	1076;1076	1.18158	0.980092	0.984121	0.0628696	0.257359	106.36	106.36	AAFK(1)SGK(1)R	PTPPDKLGGKQRAAFKSGKRVGKPSPKAASS	1754	3971
Q61818-2;Q61818	Retinoic acid-induced protein 1	Rai1	1079;1079	1.18158	0.980092	0.984121	0.0628696	0.257359	106.36	106.36	AAFK(1)SGK(1)R	PDKLGGKQRAAFKSGKRVGKPSPKAASSPSN	1755	3971
Q61818-2;Q61818	Retinoic acid-induced protein 1	Rai1	1379;1379	0.9785	1.27194	1.24674	0.21128	0.648897	111.04	65.252	GK(1)LLNSK	ADPLCRNPASRSLKGKLLNSKKLSSAADCPK	1756	3971
Q61818-2;Q61818	Retinoic acid-induced protein 1	Rai1	446;446	1.1759	NaN	NaN	0.233764	0	43.442	43.442	K(0.5)GVK(0.5)NLVSR	TVQQLLLSKATMPQKKGVKNLVSRTPEQHKS	1757	3971
Q61818-2;Q61818	Retinoic acid-induced protein 1	Rai1	449;449	1.1759	NaN	NaN	0.233764	0	43.442	43.442	K(0.5)GVK(0.5)NLVSR	QLLLSKATMPQKKGVKNLVSRTPEQHKSQHC	1758	3971
Q61878	Bone marrow proteoglycan;Eosinophil granule major basic protein	Prg2	215	2.05002	0.52934	0.316298	-0.514246	0.230663	117.16	48.561	LSHCVK(1)R	TLCTQGGHWRLSHCVKRRPFICSY_______	1759	3975
Q61937;Q5SQB0;Q9DAY9;Q5SQB5	Nucleophosmin	Npm1	27;27;27;27	NaN	0.974345	1.07171	0.0312109	0.137541	70.816	59.597	ADK(1)DYHFK	LRPQNYLFGCELKADKDYHFKVDNDENEHQL	1760	3977
Q61937;Q5SQB0;Q9DAY9;Q5SQB5	Nucleophosmin	Npm1	32;32;32;32	NaN	0.940937	0.97106	-0.0650989	0.669862	100.19	100.19	ADK(0.008)DYHFK(0.992)VDNDENEHQLSLR	YLFGCELKADKDYHFKVDNDENEHQLSLRTV	1761	3977
Q61937;Q5SQB0;Q9DAY9;Q5SQB5	Nucleophosmin	Npm1	248;220;248;248	NaN	1.04804	1.17522	0.150315	0.494944	117.89	57.59	AK(1)MQASIEK	PKTPKGPSSVEDIKAKMQASIEKGGSLPKVE	1762	3977
Q61937;Q5SQB0;Q9DAY9;Q5SQB5	Nucleophosmin	Npm1	255;227;255;255	0.726467	1.22143	1.00038	-0.0573049	0.0875065	134.75	134.75	MQASIEK(1)GGSLPK	SSVEDIKAKMQASIEKGGSLPKVEAKFINYV	1763	3977
Q61937;Q9DAY9;Q5SQB5	Nucleophosmin	Npm1	214;214;214	1.26922	0.88549	1.01986	0.0656197	0.150934	67.169	64.265	DLK(1)PSTPR	PAKNAQKSNQNGKDLKPSTPRSKGQESFKKQ	1764	3977
Q61937;Q5SQB0;Q9DAY9;Q5SQB5	Nucleophosmin	Npm1	227;199;227;227	0.990069	1.06807	0.974259	0.0143298	0.119476	94.114	70.912	GQESFK(1)K	DLKPSTPRSKGQESFKKQEKTPKTPKGPSSV	1765	3977
Q61937;Q5SQB0;Q9DAY9;Q5SQB5	Nucleophosmin	Npm1	141;141;141;141	1.08268	0.929632	1.01943	0.0123638	0.063224	202.2	45.68	LLGMSGK(1)R	EDEDEEDVKLLGMSGKRSAPGGGNKVPQKKV	1766	3977
Q61937;Q5SQB0;Q9DAY9;Q5SQB5	Nucleophosmin	Npm1	154;154;154;154	1.00818	1.06464	1.00107	0.0345556	0.464283	213.25	213.25	SAPGGGNKVPQK(1)K	SGKRSAPGGGNKVPQKKVKLDEDDEDDDEDD	1767	3977
Q61937;Q5SQB0	Nucleophosmin	Npm1	265;237	0.960024	0.994843	1.06388	0.00767393	0.0574649	149.72	149.72	VEAK(1)FINYVK	QASIEKGGSLPKVEAKFINYVKNCFRMTDQE	1768	3977
Q61941;Q8C9V5;Q8BGK0;E9Q8F4	NAD(P) transhydrogenase, mitochondrial	Nnt	70;70;70;70	1.07809	0.926527	0.906001	-0.0480105	0.218723	124.83	124.83	EIFQNEK(1)R	KQLTVGVPKEIFQNEKRVALSPAGVQALVKQ	1769	3978
Q62093	Serine/arginine-rich splicing factor 2	Srsf2	36	NaN	NaN	0.910415	-0.135404	0	81.635	81.635	VFEK(1)YGR	LTYRTSPDTLRRVFEKYGRVGDVYIPRDRYT	1770	3989
Q62187	Transcription termination factor 1	Ttf1	27	NaN	NaN	NaN	NaN	0	72.643	72.643	WSSVSEK(1)RPQK	TETLYKKKKWSSVSEKRPQKCPSQCLESKQP	1771	3999
Q62318;Q62318-2	Transcription intermediary factor 1-beta	Trim28	378;378	1.06556	1.20884	1.09235	0.164224	1.00761	113.77	113.77	ALK(1)MIVDPVEPHGEMK	LLSKKLIYFQLHRALKMIVDPVEPHGEMKFQ	1772	4010
Q62318;Q62318-2	Transcription intermediary factor 1-beta	Trim28	267;267	NaN	1.01412	1.16238	0.118652	0.355694	153.12	153.12	LGDK(1)HATLQK	NQRKLLASLVKRLGDKHATLQKNTKEVRSSI	1773	4010
Q62318;Q62318-2	Transcription intermediary factor 1-beta	Trim28	262;262	NaN	0.921517	NaN	-0.117917	0	89.142	89.142	LLASLVK(1)R	EDAVRNQRKLLASLVKRLGDKHATLQKNTKE	1774	4010
Q62376;A0A1B0GRR8;Q62376-2;A0A1B0GR44	U1 small nuclear ribonucleoprotein 70 kDa	Snrnp70	118;118;118;68	NaN	0.802251	NaN	-0.317874	0	72.006	72.006	VNYDTTESK(1)LR	KTLFVARVNYDTTESKLRREFEVYGPIKRIH	1775	4013
Q62383	Transcription elongation factor SPT6	Supt6h	1676	NaN	1.18266	1.15573	0.225421	1.32928	98.132	57.142	SNSHAAIDWGK(1)MAEQWLQEK	QQQPKSNSHAAIDWGKMAEQWLQEKEAERRK	1776	4014
Q62384;F8WHU9	Zinc finger protein ZPR1	Zpr1	398;325	1.23319	0.786016	NaN	-0.0224866	0.0195391	102.07	102.07	LGQIIEGK(1)MK	KLQEFSQKLGQIIEGKMKAHFIMNDPAGNSY	1777	4015
Q62418-3;Q62418-2;Q62418	Drebrin-like protein	Dbnl	284;285;288	0.927057	0.942318	1.08996	-0.0235679	0.107369	167.2	64.878	AMSTTSVTSSQPGK(1)LR	ERAMSTTSVTSSQPGKLRSPFLQKQLTQPET	1778	4016
Q62422	Osteoclast-stimulating factor 1	Ostf1	3	1.2666	1.01005	0.926539	0.081769	0.218222	96.015	96.015	SK(1)PPPKPVKPGQVK	_____________MSKPPPKPVKPGQVKVFR	1779	4018
Q62426	Cystatin-B	Cstb	34	0.80173	NaN	0.871779	-0.258389	0.834926	74.92	74.92	ENQK(1)FDVFK	VADQVKSQLESKENQKFDVFKAISFKRQIVA	1780	4019
Q62426	Cystatin-B	Cstb	63	NaN	1.16189	1.05507	0.146904	0.550412	76.465	76.465	VDVGGDK(1)CVHLR	VAGTNLFIKVDVGGDKCVHLRVFQPLPHENK	1781	4019
Q62426	Cystatin-B	Cstb	78	NaN	2.15069	NaN	1.1048	0	60.278	60.278	VFQPLPHENK(1)PLTLSSYQTNK	KCVHLRVFQPLPHENKPLTLSSYQTNKERHD	1782	4019
Q62432-2;Q62432;E9Q3M0;E9Q5P9;E9PXA8	Mothers against decapentaplegic homolog 2;Mothers against decapentaplegic homolog	Smad2	13;13;13;13;13	NaN	NaN	0.863439	-0.211833	0	58.978	58.978	SSILPFTPPVVK(1)R	___MSSILPFTPPVVKRLLGWKKSAGGSGGA	1783	4021
Q62446;A0A1Y7VLK0;A0A1Y7VJ86	Peptidyl-prolyl cis-trans isomerase FKBP3	Fkbp3	170;134;45	NaN	0.692196	0.937952	-0.31158	0.408654	68.915	68.915	VGVGK(1)VIR	KKKNAKPLSFKVGVGKVIRGWDEALLTMSKG	1784	4023
Q62523;Q7TQE2;A0A0N4SVP4;A0A0N4SVD2;A0A0N4SUX7	Zyxin	Zyx	24;24;24;24;24	NaN	0.486408	NaN	-1.03976	0	69.133	69.133	AAPRPPPAISVSVSAPAFYAPQK(1)K	AISVSVSAPAFYAPQKKFAPVVAPKPKVNPF	1785	4027
Q62523;Q7TQE2	Zyxin	Zyx	314;283	0.917888	1.36017	1.22476	0.204223	0.453725	74.127	74.127	EK(1)PLVQEK	GSPQPPSFTYAQQKEKPLVQEKQHPQPPPAQ	1786	4027
Q64012-2;A2AU61;A2AU62;Q64012;A2AU60	RNA-binding protein Raly	Raly	130;130;146;146;130	NaN	0.784746	0.815891	-0.321627	1.25624	90.986	87.323	AVPVK(1)RPR	RGRLSPVPVPRAVPVKRPRVTVPLVRRVKTT	1787	4035
Q64012-2;A2AU61;A2AU62;Q64012	RNA-binding protein Raly	Raly	163;163;179;179	NaN	1.02503	NaN	0.0356687	0	78.655	78.655	STAVTTGSAK(1)IK	VKLFARSTAVTTGSAKIKLKSSELQTIKTEL	1788	4035
Q64012-2;A2AU61;A2AU62;Q64012	RNA-binding protein Raly	Raly	149;149;165;165	0.888094	1.02976	NaN	-0.0644548	0.18428	73.665	73.665	TTIPVK(1)LFAR	VTVPLVRRVKTTIPVKLFARSTAVTTGSAKI	1789	4035
Q641P0	Actin-related protein 3B	Actr3b	69	NaN	NaN	NaN	NaN	0	126.48	66.533	GVDDLDFFIGDEAIDK(1)PTYATK	GVDDLDFFIGDEAIDKPTYATKWPIRHGIVE	1790	4040
Q64287;Q64287-2;A0A1Y7VIT1	Interferon regulatory factor 4	Irf4	23;23;23	1.18436	0.942268	0.852294	-0.0240865	0.0557023	282.94	156.69	GSEFGMSAVSCGNGK(1)LR	RGSEFGMSAVSCGNGKLRQWLIDQIDSGKYP	1791	4044
Q64433	10 kDa heat shock protein, mitochondrial	Hspe1	8	1.18041	0.818844	0.802086	-0.122408	0.245128	186.13	162.5	K(1)FLPLFDR	________MAGQAFRKFLPLFDRVLVERSAA	1792	4054
Q64433	10 kDa heat shock protein, mitochondrial	Hspe1	66	0.903336	1.02849	1.01376	-0.0288053	0.170805	110.08	103.91	SGEIEPVSVK(1)VGDK	SGGKGKSGEIEPVSVKVGDKVLLPEYGGTKV	1793	4054
Q64433	10 kDa heat shock protein, mitochondrial	Hspe1	70	0.876289	1.08456	1.17382	0.0526003	0.144619	99.732	93.772	VGDK(1)VLLPEYGGTK	GKSGEIEPVSVKVGDKVLLPEYGGTKVVLDD	1794	4054
Q64433	10 kDa heat shock protein, mitochondrial	Hspe1	86	0.871738	0.798228	0.870078	-0.241315	1.53958	99.015	99.015	VVLDDK(1)DYFLFR	VLLPEYGGTKVVLDDKDYFLFRDSDILGKYV	1795	4054
Q64475	Histone H2B type 1-B	Hist1h2bb	21	NaN	NaN	NaN	NaN	0	257.96	255.07	K(1)AISK(1)AQK(1)K	KSAPAPKKGSKKAISKAQKKDGKKRKRSRKE	1796	4057
Q64475	Histone H2B type 1-B	Hist1h2bb	24	NaN	NaN	NaN	NaN	0	255.07	255.07	K(1)AISK(1)AQK(1)K	PAPKKGSKKAISKAQKKDGKKRKRSRKESYS	1797	4057
Q64475	Histone H2B type 1-B	Hist1h2bb	16	NaN	NaN	NaN	NaN	0	226.29	81.565	SAPAPK(1)K(1)GSK(1)K	MPEPSKSAPAPKKGSKKAISKAQKKDGKKRK	1798	4057
Q64475	Histone H2B type 1-B	Hist1h2bb	17	NaN	NaN	NaN	NaN	0	257.96	182.28	K(1)GSK(1)K(1)AISK	PEPSKSAPAPKKGSKKAISKAQKKDGKKRKR	1799	4057
Q64475	Histone H2B type 1-B	Hist1h2bb	13	NaN	NaN	NaN	NaN	0	202.56	81.565	SAPAPK(1)K(1)GSK(1)K	___MPEPSKSAPAPKKGSKKAISKAQKKDGK	1800	4057
Q64475	Histone H2B type 1-B	Hist1h2bb	6	NaN	NaN	NaN	NaN	0	125.53	90.926	PEPSK(1)SAPAPK(1)K(1)GSK	__________MPEPSKSAPAPKKGSKKAISK	1801	4057
Q64475	Histone H2B type 1-B	Hist1h2bb	12	NaN	NaN	NaN	NaN	0	132.25	81.565	SAPAPK(1)K(1)GSK(1)K	____MPEPSKSAPAPKKGSKKAISKAQKKDG	1802	4057
Q64511	DNA topoisomerase 2-beta	Top2b	1477	0.977731	1.12333	1.36125	0.193408	0.527018	75.043	75.043	LPSK(1)TVAAK	FAPSFGLKQTDKLPSKTVAAKKGKPPSDTAP	1803	4058
Q64514;A0A087WRC0;Q05DJ9;Q64514-2	Tripeptidyl-peptidase 2	Tpp2	401;401;401;401	NaN	1.13485	NaN	0.1825	0	135.66	135.66	EK(1)LPANQYTWSSR	YVSPDMMVAEYSLREKLPANQYTWSSRGPSA	1804	4059;4060
Q64514;A0A087WQR6;Q64514-2	Tripeptidyl-peptidase 2	Tpp2	1217;270;1204	0.928032	1.13974	0.936641	-0.00449458	0.0145093	100.88	84.17	FATK(1)LVEEKPTK	ALVNKMYGRGLKFATKLVEEKPTKENWKNCI	1805	4059;4060
Q64514;Q64514-2	Tripeptidyl-peptidase 2	Tpp2	883;883	NaN	1.14951	1.14443	0.197822	1.98775	194.9	168.27	LEK(1)GDYTIR	GSGDAYPHQYSLKLEKGDYTIRLQIRHEQIS	1806	4059;4060
Q64523;Q6GSS7	Histone H2A type 2-C;Histone H2A type 2-A	Hist2h2ac;Hist2h2aa1	96;96	NaN	NaN	NaN	NaN	0	101.97	101.97	NDEELNK(1)LLGK	PRHLQLAIRNDEELNKLLGKVTIAQGGVLPN	1807	4065
Q64525	Histone H2B type 2-B	Hist2h2bb	21	NaN	NaN	NaN	NaN	0	205.36	75.378	K(1)AVTK(1)VQK(1)K	KSAPAPKKGSKKAVTKVQKKDGKKRKRSRKE	1808	4066
Q64525	Histone H2B type 2-B	Hist2h2bb	24	NaN	NaN	NaN	NaN	0	189.18	75.378	K(1)AVTK(1)VQK(1)K	PAPKKGSKKAVTKVQKKDGKKRKRSRKESYS	1809	4066
Q64525	Histone H2B type 2-B	Hist2h2bb	16	NaN	NaN	NaN	NaN	0	215.87	81.565	SAPAPK(1)K(1)GSK(1)K	MPDPAKSAPAPKKGSKKAVTKVQKKDGKKRK	1810	4066
Q64525	Histone H2B type 2-B	Hist2h2bb	17	NaN	NaN	NaN	NaN	0	215.87	115.57	K(1)GSK(1)K(1)AVTK	PDPAKSAPAPKKGSKKAVTKVQKKDGKKRKR	1811	4066
Q64525	Histone H2B type 2-B	Hist2h2bb	13	NaN	NaN	NaN	NaN	0	215.87	81.565	SAPAPK(1)K(1)GSK(1)K	___MPDPAKSAPAPKKGSKKAVTKVQKKDGK	1812	4066
Q64525	Histone H2B type 2-B	Hist2h2bb	6	NaN	NaN	NaN	NaN	0	149.23	53.252	PDPAK(1)SAPAPK(1)K(1)GSK	__________MPDPAKSAPAPKKGSKKAVTK	1813	4066
Q64525	Histone H2B type 2-B	Hist2h2bb	12	NaN	NaN	NaN	NaN	0	132.25	81.565	SAPAPK(1)K(1)GSK(1)K	____MPDPAKSAPAPKKGSKKAVTKVQKKDG	1814	4066
Q64669	NAD(P)H dehydrogenase [quinone] 1	Nqo1	61	NaN	1.03422	0.705816	-0.227047	0.250811	94.297	94.297	NDITGELK(1)DSK	NFNPIISRNDITGELKDSKNFQYPSESSLAY	1815	4067
Q64727	Vinculin	Vcl	699	NaN	0.786346	0.594608	-0.548377	0.649188	87.319	43.523	NPGNQAAYEHFETMK(1)NQWIDNVEK	RNPGNQAAYEHFETMKNQWIDNVEKMTGLVD	1816	4072
Q66LM6-2;Q66LM6	Protein FAM170A	Fam170a	69;117	NaN	NaN	NaN	NaN	0	81.865	81.865	TCVSSLCMNK(1)EER	SCPSYKTCVSSLCMNKEERGMKIYYMQVQMK	1817	4077
Q67FY2-2;Q67FY2	B-cell CLL/lymphoma 9-like protein	Bcl9l	71;108	NaN	NaN	NaN	NaN	0	59.227	59.227	NPQAGVSPFSSLK(1)GK(1)VK	SLKNPQAGVSPFSSLKGKVKRERSVSVDSGE	1818	4079
Q67FY2-2;Q67FY2	B-cell CLL/lymphoma 9-like protein	Bcl9l	73;110	NaN	NaN	NaN	NaN	0	59.227	59.227	NPQAGVSPFSSLK(1)GK(1)VK	KNPQAGVSPFSSLKGKVKRERSVSVDSGEQR	1819	4079
Q68FD5;Q5SXR6	Clathrin heavy chain 1;Clathrin heavy chain	Cltc	619;623	NaN	1.06005	NaN	0.0841359	0	65.092	65.092	AHIAQLCEK(1)AGLLQR	MFTHYDRAHIAQLCEKAGLLQRALEHFTDLY	1820	4081
Q68FD5;Q5SXR6	Clathrin heavy chain 1;Clathrin heavy chain	Cltc	1441;1445	1.37606	0.880639	0.940576	0.0629263	0.105938	79.906	79.906	AVNYFSK(1)VK	LSPRLDHTRAVNYFSKVKQLPLVKPYLRSVQ	1821	4081
Q68FD5	Clathrin heavy chain 1	Cltc	83	NaN	NaN	1.06491	0.0907343	0	60.788	60.788	VIALK(1)AGK	ADSAIMNPASKVIALKAGKTLQIFNIEMKSK	1822	4081
Q68FD5;Q5SXR6	Clathrin heavy chain 1;Clathrin heavy chain	Cltc	907;911	NaN	1.08368	NaN	0.115945	0	71.379	71.379	VVGK(1)YCEK	RFLRENPYYDSRVVGKYCEKRDPHLACVAYE	1823	4081
Q68FG2		Sptbn2	1262	NaN	NaN	NaN	NaN	0	56.916	54.608	K(1)NQEAVQQLLGR	EKIQEKADSIEKRHRKNQEAVQQLLGRLRDN	1824	4084
Q68FG3	Protein SPT2 homolog	Spty2d1	531	NaN	0.63186	NaN	-0.662322	0	64.297	54.608	AVSNPGLPTK(1)PR	SLGPGRAVSNPGLPTKPRCTVVSETISSKNI	1825	4085
Q69Z99;A0A0J9YTU9;A0A0J9YU29	Zinc finger protein 512	Znf512	97;97;20	1.1833	0.854099	NaN	0.00764692	0.00908126	111.12	111.12	IKPAATSQVEGAGEK(1)EK	RIKPAATSQVEGAGEKEKERAKGKRNVKQEE	1826	4090
Q69Z99;A0A0J9YTU9;A0A0J9YU29	Zinc finger protein 512	Znf512	99;99;22	NaN	NaN	0.804803	-0.313292	0	72.819	72.819	IKPAATSQVEGAGEK(0.428)EK(0.572)ER	KPAATSQVEGAGEKEKERAKGKRNVKQEEDE	1827	4090
Q69ZN7;A0A286YDF5;E9Q390;Q69ZN7-4;A0A286YCZ3;Q69ZN7-2	Myoferlin	Myof	871;884;871;871;355;884	0.680009	NaN	NaN	-0.556375	0	70.552	70.552	HK(1)FSDVTGK	LVFGKWGTSGLVGRHKFSDVTGKIKLKREFF	1828	4098
Q69ZN7;A0A286YDF5;E9Q390;Q69ZN7-4;A0A286YCZ3;Q69ZN7-2	Myoferlin	Myof	811;824;811;811;295;824	NaN	NaN	1.39706	0.482394	0	57.96	57.96	YPQEK(1)TNGPK	YCGKTQTILLKYPQEKTNGPKVPVELRVNIW	1829	4098
Q69ZQ2;A0A0N4SUM8	Pre-mRNA-splicing factor ISY1 homolog	Isy1	121;113	NaN	1.26673	1.13777	0.263661	0.740196	63.565	63.565	GYK(1)YFGAAK	MLDHEGKEVPGNRGYKYFGAAKDLPGVRELF	1830	4100
Q6A028	Switch-associated protein 70	Swap70	291	NaN	1.39226	NaN	0.477424	0	59.908	59.908	TFEISASDK(1)K	LIKCFDKTFEISASDKKKKQEWIQAIYSTIH	1831	4103
Q6DFW4;A0A0A0MQ76;A0A087WP00	Nucleolar protein 58	Nop58	411;411;123	0.890299	1.03784	1.14112	0.0254672	0.0809745	115.71	115.71	ISGTGK(1)ALAK	RILEDRGIRKISGTGKALAKAEKYEHKSEVK	1832	4113
Q6GT24;O08709;D3Z0Y2;Q8BG37	Peroxiredoxin-6	Prdx6;Prdx6b	56;56;32;56	0.756118	1.25058	NaN	-0.0403604	0.0317515	63.076	63.076	AAK(1)LAPEFAK	RDFTPVCTTELGRAAKLAPEFAKRNVKLIAL	1833	4124
Q6GT24;O08709;D3Z0Y2;Q8BG37	Peroxiredoxin-6	Prdx6;Prdx6b	63;63;39;63	1.45872	1.07607	0.954916	0.194637	0.401475	95.352	95.352	LAPEFAK(1)R	TTELGRAAKLAPEFAKRNVKLIALSIDSVED	1834	4124
Q6GT24;O08709;D3Z0Y2	Peroxiredoxin-6	Prdx6	106;106;82	NaN	1.17528	NaN	0.233005	0	110.14	110.14	LPFPIIDDK(1)GR	GETPTEKLPFPIIDDKGRDLAILLGMLDPVE	1835	4124
Q6KCD5;Q6KCD5-2	Nipped-B-like protein	Nipbl	1023;1023	1.17958	NaN	1.25076	0.280536	1.02138	77.923	77.923	SSLK(1)SIK	QKLIKDREEKSRSSLKSIKNKPSKSNKGSID	1836	4131
Q6KCD5;Q6KCD5-2	Nipped-B-like protein	Nipbl	1076;1076	1.05625	0.996544	1.00854	0.0287417	0.422348	63.565	63.48	STVNEK(1)PK	ERVKMNKRKRSTVNEKPKYAEISSDEDNDSD	1837	4131
Q6NSQ5		Sp140	505	NaN	0.755068	1.03259	-0.179525	0.242327	75.764	72.417	ITFK(0.001)DPK(0.999)FGEMGFR	MRLIFRNHKITFKDPKFGEMGFRLESKFEKS	1838	4134
Q6NV83-2;Q6NV83;A0A087WRG2;A0A087WR93;A0A087WQT2;Q6NV83-3	U2 snRNP-associated SURP motif-containing protein	U2surp	88;88;88;106;28;44	0.778937	1.17239	1.21696	0.050773	0.081731	79.16	79.16	AFSIGK(1)MSTAK	AHPLLENKLKAFSIGKMSTAKRTLSKKEQEE;SRPLLENKLKAFSIGKMSTAKRTLSKKEQEE	1839	4141;4142
Q6NV83-2;Q6NV83;Q6NV83-3	U2 snRNP-associated SURP motif-containing protein	U2surp	759;760;716	NaN	1.5944	NaN	0.673015	0	73.389	73.389	VAPSK(1)WEAVDESELEAQAVTTSK	EDSKKNEPIFKVAPSKWEAVDESELEAQAVT	1840	4141;4142
Q6NZD2;Q9WV80;D3YWH1	Sorting nexin-1	Snx1	236;237;188	NaN	0.717667	NaN	-0.478614	0	51.03	51.03	VGKEDSSSAEFLEK(1)R	VKVGKEDSSSAEFLEKRRAALERYLQRIVNH	1841	4158
Q6NZF1	Zinc finger CCCH domain-containing protein 11A	Zc3h11a	666	NaN	0.805676	1.16858	-0.0434852	0.0468751	120.27	115.63	AVEMHSAVIAAVK(1)PLSSSSVLQESPTK	KRKAVEMHSAVIAAVKPLSSSSVLQESPTKK	1842	4159
Q6NZF1	Zinc finger CCCH domain-containing protein 11A	Zc3h11a	577	NaN	0.929389	NaN	-0.105645	0	69.01	69.01	VAGK(1)PVLTAVSGVTR	SVRGDEASSYTRVAGKPVLTAVSGVTRHLAK	1843	4159
Q6NZF1	Zinc finger CCCH domain-containing protein 11A	Zc3h11a	636	NaN	1.2371	NaN	0.306965	0	79.059	79.059	VNVK(1)PSVVK	QTLEKRSKVKPKVNVKPSVVKVVSAPKLAPK	1844	4159
Q6NZQ4	PAX-interacting protein 1	Paxip1	834	1.09842	1.05591	NaN	0.106959	0.780908	103.75	103.75	LKPNEVANIQPSSK(1)R	PKLKPNEVANIQPSSKRARIEDLPPPTKKLT	1845	4163
Q6P1E1-2;Q6P1E1	Zinc finger MIZ domain-containing protein 1	Zmiz1	844;850	1.40397	0.804395	NaN	0.0877418	0.06393	65.716	65.716	SDLHIKDDPDGIPSK(1)R	KSDLHIKDDPDGIPSKRFKTMSPSQMIMPNV	1846	4166
Q6P4T2	U5 small nuclear ribonucleoprotein 200 kDa helicase	Snrnp200	426	1.16014	0.859436	NaN	-0.00211852	0.00271483	65.951	49.089	QVLDLEDLVFTQGSHFMANK(1)R	LEDLVFTQGSHFMANKRCQLPDGSFRRQRKG	1847	4178
Q6P5B0	RRP12-like protein	Rrp12	14	NaN	0.98012	1.14739	0.0846935	0.227439	91.265	68.893	LPSGVSAK(1)LK	__MGRSGKLPSGVSAKLKRWKKGHSSDSNPA	1848	4182
Q6P5D8	Structural maintenance of chromosomes flexible hinge domain-containing protein 1	Smchd1	1988	1.07516	1.16004	1.03613	0.123308	0.907115	185.29	185.29	IEVTECPIPTK(1)R	CHSPKIEVTECPIPTKRMRRESTRQNRRPKG	1849	4186
Q6P5D8	Structural maintenance of chromosomes flexible hinge domain-containing protein 1	Smchd1	1049	1.00172	1.09455	1.03713	0.0618058	0.622566	176.57	146.06	LLPSSHAACLQIFSVEEQK(1)AIQIK	SSHAACLQIFSVEEQKAIQIKHQDEVTWVAG	1850	4186
Q6P5D8;A0A3B2W494	Structural maintenance of chromosomes flexible hinge domain-containing protein 1	Smchd1	1799;56	1.11557	1.01131	0.981853	0.0491948	0.327817	139.7	139.7	NGK(1)LHFKPFGNPVFAR	TLPDWKRPLPHFRNGKLHFKPFGNPVFARDL	1851	4186
Q6P5D8	Structural maintenance of chromosomes flexible hinge domain-containing protein 1	Smchd1	676	NaN	0.907566	NaN	-0.139925	0	92.653	92.653	TVAEK(1)TIR	IKTVPIAKLDRTVAEKTIRKYVEDEMARLPD	1852	4186
Q6P5F9;F6YA11	Exportin-1	Xpo1	693;155	0.895904	1.0358	1.13663	0.0256439	0.0854348	102.52	91.095	QLGSILK(1)TNVR	ILKDPETVKQLGSILKTNVRACKAVGHPFVI	1853	4190
Q6P5F9;F6YA11	Exportin-1	Xpo1	568;75	1.10207	0.853629	1.04925	-0.0062482	0.0173228	122.78	50.055	TVVNK(1)LFEFMHETHDGVQDMACDTFIK	RFLRAHWKFLKTVVNKLFEFMHETHDGVQDM	1854	4190
Q6P5G3-2;Q6P5G3;Q5NC76;Q5NC75;A2ABG6	MBT domain-containing protein 1	Mbtd1	137;115;115;115;115	NaN	NaN	1.13608	0.184064	0	124.08	95.414	QPLVAK(1)LAAYAQYQATLQNQAK	PTKKAKVLQKQPLVAKLAAYAQYQATLQNQA	1855	4191
Q6P8I4;Q3TM89	PEST proteolytic signal-containing nuclear protein	Pcnp	29;29	1.18084	0.568476	0.776872	-0.313087	0.3838	95.018	86.814	AGAAGGPEEEAEK(1)PVK	PQRAGAAGGPEEEAEKPVKTKTVSSSNGGES	1856	4201
Q6P8I4;Q3TM89;D6RGL8;D6RDQ3	PEST proteolytic signal-containing nuclear protein	Pcnp	13;13;13;13	NaN	0.838008	0.909691	-0.195758	0.728219	81.338	81.338	AGEEK(0.002)PEK(0.998)PQR	___MADGKAGEEKPEKPQRAGAAGGPEEEAE	1857	4201
Q6P8I4;Q3TM89;F8WI88	PEST proteolytic signal-containing nuclear protein	Pcnp	64;64;75	NaN	0.976943	0.88067	-0.10849	0.415194	186.58	186.58	SAEDEAADLPTK(1)PTK	AEKRSAEDEAADLPTKPTKMSKFGFAIGSQT	1858	4201
Q6P8X1;A0A1W2P701	Sorting nexin-6;Sorting nexin-6, N-terminally processed	Snx6	386;270	NaN	NaN	1.04777	0.0673214	0	47.532	47.532	NLVELAELELK(1)HAK	AAFRKNLVELAELELKHAKGNLQLLQNCLAV	1859	4203
Q6PB44;Q6PB44-2	Tyrosine-protein phosphatase non-receptor type 23	Ptpn23	378;378	39.6031	NaN	NaN	5.30754	0	72.2	72.2	AK(1)LLREMLAKIEDK	MAAHEASSLYSEEKAKLLREMLAKIEDKNEV	1860	4218
Q6PB66	Leucine-rich PPR motif-containing protein, mitochondrial	Lrpprc	186	0.868985	NaN	0.653545	-0.408119	0.527259	50.787	50.787	FSPTDFLAK(1)MEGANIQPNR	YLQNEYKFSPTDFLAKMEGANIQPNRVTYQR	1861	4220
Q6PB66	Leucine-rich PPR motif-containing protein, mitochondrial	Lrpprc	223	NaN	0.996334	0.984537	-0.0138902	0.452655	81.548	81.548	ILGFMK(1)TK	NVGDIEGASKILGFMKTKDLPITEAVFSALV	1862	4220
Q6PB66;F6V2A3	Leucine-rich PPR motif-containing protein, mitochondrial	Lrpprc	749;27	NaN	NaN	NaN	NaN	0	73.848	73.848	LDASAILDTAK(1)YVALVK	QEVDRLDASAILDTAKYVALVKVLGKHSRLQ	1863	4220
Q6PB66	Leucine-rich PPR motif-containing protein, mitochondrial	Lrpprc	867	NaN	1.20709	NaN	0.27153	0	104.52	104.52	LVEK(1)GETDLIQK	KVLPRIHDVLCKLVEKGETDLIQKAMDFVSQ	1864	4220
Q6PB66	Leucine-rich PPR motif-containing protein, mitochondrial	Lrpprc	462	0.908499	1.10377	1.27717	0.118984	0.308781	92.866	92.866	NVQGIIDILK(1)IMNK	GHQKTKNVQGIIDILKIMNKVGVDPDQETYI	1865	4220
Q6PB66	Leucine-rich PPR motif-containing protein, mitochondrial	Lrpprc	291	0.737534	1.08211	NaN	-0.162685	0.179495	87.308	87.308	QILEK(1)VEK	HAERGDIGQVRQILEKVEKSDHYFMDRDFLQ	1866	4220
Q6PB66	Leucine-rich PPR motif-containing protein, mitochondrial	Lrpprc	1043	NaN	1.19664	NaN	0.258995	0	69.628	69.628	TLLSNCK(1)LK	SAGEDVTEKTLLSNCKLKKSKDAYNIFLKAE	1867	4220
Q6PD03;A0A0A6YVV9	Serine/threonine-protein phosphatase 2A 56 kDa regulatory subunit alpha isoform	Ppp2r5a	181;50	NaN	0.841838	NaN	-0.248385	0	76.533	76.533	FLESPDFQPSIAK(1)R	FLRFLESPDFQPSIAKRYIDQKFVQQLLELF	1868	4227
Q6PDI5-2;Q6PDI5;A2ALV7	Proteasome-associated protein ECM29 homolog	Ecm29;AI314180	1433;1433;1433	1.03562	0.986092	1.1666	0.0841977	0.440348	80.239	76.827	DSSTEK(1)LLQK	AMGHLVRTSRDSSTEKLLQKLNGWYMEKDEP	1869	4232
Q6PDI5-2;Q6PDI5;A2ALV7	Proteasome-associated protein ECM29 homolog	Ecm29;AI314180	1437;1437;1437	NaN	0.938005	NaN	-0.092333	0	76.151	76.151	LLQK(1)LNGWYMEKDEPVYK	LVRTSRDSSTEKLLQKLNGWYMEKDEPVYKT	1870	4232
Q6PDI5-2;Q6PDI5;A2ALV7	Proteasome-associated protein ECM29 homolog	Ecm29;AI314180	1228;1228;1228	NaN	1.21343	NaN	0.279085	0	60.972	60.972	TLSK(1)VCVK	ESVRKAAELALKTLSKVCVKMCDPAKGAAGQ	1871	4232
Q6PE01	U5 small nuclear ribonucleoprotein 40 kDa protein	Snrnp40	18	1.52234	0.803825	NaN	0.145624	0.0941585	63.727	63.727	GPELPLVPVK(1)RPR	EQQKRKGPELPLVPVKRPRHELLLGAAGAGP	1872	4237
Q6PGB6-2;Q6PGB6;Q6PGB6-4;Q6PGB6-3;Q6PGB6-5	N-alpha-acetyltransferase 50	Naa50	36;37;43;37;36	1.03941	0.866414	0.868281	-0.11829	0.512756	143.67	54.658	LNQVIFPVSYNDK(1)FYK(1)DVLEVGELAK	LNQVIFPVSYNDKFYKDVLEVGELAKLAYFN	1873	4243
Q6PGB6-2;Q6PGB6;Q6PGB6-4;Q6PGB6-3;Q6PGB6-5	N-alpha-acetyltransferase 50	Naa50	33;34;40;34;33	0.985365	1.01333	0.953257	-0.0237417	0.346922	207.55	128.74	RLNQVIFPVSYNDK(1)FYK	LKRLNQVIFPVSYNDKFYKDVLEVGELAKLA	1874	4243
Q6PGB8-2;Q6PGB8;Q91ZW3	Probable global transcription activator SNF2L1;SWI/SNF-related matrix-associated actin-dependent regulator of chromatin subfamily A member 5	Smarca1;Smarca5	806;806;798	NaN	1.00188	0.722142	-0.233465	0.297846	76.774	65.252	TIGYK(1)VPR	LLEKEILYYRKTIGYKVPRNPEIPNPAIAQR;LLEKEILYYRKTIGYKVPRSPDLPNAAQAQK	1875	4244;5730
Q6PGF5		Bms1	620	0.67807	1.03774	0.839723	-0.253019	0.538254	120.49	64.265	GK(1)LAHPLR	LSAEEEDSDHREVRGKLAHPLRDSGQKPASE	1876	4246
Q6PGH1;Q6PGH1-2	Protein BUD31 homolog	Bud31	125;84	0.989549	0.947213	0.925411	-0.0684098	0.862788	125.25	117.18	SK(1)LEVGR	DTNFGTNCICRVPKSKLEVGRIIECTHCGCR	1877	4250
Q6PIJ4	Nuclear factor related to kappa-B-binding protein	Nfrkb	670	1.20765	1.17595	1.37604	0.322182	1.35493	110.87	42.083	IHQAQAAAAK(1)AR	EEEFERIHQAQAAAAKARKALQQKPKPPSKV	1878	4258
Q6PIJ4	Nuclear factor related to kappa-B-binding protein	Nfrkb	1234	NaN	NaN	0.949343	-0.0749984	0	64.733	64.733	LIAGNK(1)PVSFLTAQQLQQLQQQGQATQVR	ILTTMPAGTKLIAGNKPVSFLTAQQLQQLQQ	1879	4258
Q6Q899;Q6Q899-2	Probable ATP-dependent RNA helicase DDX58	Ddx58	859;405	NaN	1.26232	NaN	0.336079	0	82.426	82.426	IYDNFEK(1)K	VCKPHPKPKIYDNFEKKAKIFCAKQNCSHDW	1880	4263
Z4YJC9;Q6T3U4	Niemann-Pick C1-like protein 1	Npc1l1	313;313	NaN	NaN	NaN	NaN	0	52.254	52.254	NK(1)NK(1)TAGSQEAPNLPR	LSVVLVYLRVASNRNKNKTAGSQEAPNLPRK	1881	4274
Z4YJC9;Q6T3U4	Niemann-Pick C1-like protein 1	Npc1l1	315;315	NaN	NaN	NaN	NaN	0	52.254	52.254	NK(1)NK(1)TAGSQEAPNLPR	VVLVYLRVASNRNKNKTAGSQEAPNLPRKRR	1882	4274
Q6XZL8;F6SJX8	Histone-lysine N-methyltransferase, H3 lysine-79 specific	Dot1l	1241;120	NaN	NaN	NaN	NaN	0	62.924	62.924	SAPSSEPINSSK(1)WK	VGRKSAPSSEPINSSKWKSTFSPISDLGLAK	1883	4283
Q6ZPZ3-2;Q6ZPZ3;A0A1B0GRU3;E9Q8K8	Zinc finger CCCH domain-containing protein 4	Zc3h4	985;1068;944;1019	NaN	0.947131	0.985009	-0.0500775	0.485002	108.59	48.659	TVNVNTPGQSEK(1)PSDPR	RILKTVNVNTPGQSEKPSDPRVRKTPTDPRL	1884	4298
Z4YJT3;Q6ZQ58	La-related protein 1	Larp1	869;869	NaN	1.11651	NaN	0.159	0	41.644	41.644	ENGFTQHVYHK(1)YR	HELLKENGFTQHVYHKYRRRCLNERKRLGIG	1885	4303
Q6ZWN5;F7CJS8;D3YWH9;Q9CXW7	40S ribosomal protein S9	Rps9	93;89;93;93	NaN	1.06784	NaN	0.094695	0	56.563	56.563	MK(1)LDYILGLK	LRRLVRIGVLDEGKMKLDYILGLKIEDFLER	1886	4312
Q6ZWV7;G3UWD7	60S ribosomal protein L35	Rpl35;Gm10269	43;43	1.05728	0.978898	1.0291	0.0303247	0.346871	128.44	103.18	VTGGAASK(1)LSK	LSQLRVAKVTGGAASKLSKIRVVRKSIARVL	1887	4316
Q6ZWY8;A0A0N4SVF0	Thymosin beta-10	Tmsb10	4;4	0.638207	1.01091	1.44483	-0.0337829	0.031444	81.647	77.644	ADK(1)PDMGEIASFDK	____________MADKPDMGEIASFDKAKLK	1888	4319
Q6ZWY8;A0A0N4SVF0	Thymosin beta-10	Tmsb10	15;15	1.05142	0.926599	0.909616	-0.0581028	0.328217	212.24	212.24	ADKPDMGEIASFDK(1)AK	_MADKPDMGEIASFDKAKLKKTETQEKNTLP	1889	4319
Q6ZWY8;A0A0N4SVF0;CON__P21752	Thymosin beta-10	Tmsb10	26;26;26	0.91038	1.17787	0.991166	0.0293065	0.0894975	109.42	66.595	TETQEK(1)NTLPTK	ASFDKAKLKKTETQEKNTLPTKETIEQEKRS	1890	4319
Q6ZWZ4;P47964	60S ribosomal protein L36	Rpl36	62;62	NaN	1.12109	0.870572	-0.0175288	0.0273253	65.305	54.982	AMELLK(1)VSK	VCGFAPYERRAMELLKVSKDKRALKFIKKRV	1891	4322
Q6ZWZ7;Q9CPR4	60S ribosomal protein L17	Rpl17	27;27	NaN	0.865628	0.819597	-0.247597	0.997811	113.7	113.7	VHFK(1)NTR	TKSCKSRGSNLRVHFKNTRETAQAIKGMHIR	1892	4323
Q71RI9-2;Q71RI9;A0A0G2JGE1	Kynurenine--oxoglutarate transaminase 3	Ccbl2	82;117;82	NaN	NaN	1.16953	0.22593	0	61.398	61.398	ALSCLYGK(1)IYQR	FGHPALVKALSCLYGKIYQRQIDPNEEILVA	1893	4326
Q76LL6-3;Q76LL6-2;Q76LL6-4;Q76LL6	FH1/FH2 domain-containing protein 3	Fhod3	992;1006;1125;1157	NaN	NaN	NaN	NaN	0	46.592	46.592	EGIEK(1)ILTMIPTEEEK	ILNFDEYALNKEGIEKILTMIPTEEEKQKIQ	1894	4328
Q78PY7;Q3TJ56	Staphylococcal nuclease domain-containing protein 1	Snd1	513;513	NaN	2.45725	NaN	1.29704	0	104.22	104.22	VADISGDTQK(1)AK	EVPIHRVADISGDTQKAKQFLPFLQRAGRSE	1895	4341
Q7JJ13;Q7JJ13-2;I7HPW1;S4R1Z1	Bromodomain-containing protein 2	Brd2	344;298;344;8	0.905247	1.03303	0.898665	-0.0836274	0.482941	135.72	72.485	GK(1)LSEQLK	DLPDSQQQHQSSKKGKLSEQLKHCNGILKEL	1896	4353
Q7JJ13;Q7JJ13-2;I7HPW1;S4R1Z1	Bromodomain-containing protein 2	Brd2	342;296;342;6	NaN	NaN	1.1459	0.196485	0	136.99	136.99	K(0.674)GK(0.326)LSEQLK	RKDLPDSQQQHQSSKKGKLSEQLKHCNGILK	1897	4353
Q7JJ13;I7HPW1;Q3TH63	Bromodomain-containing protein 2	Brd2	30;30;30	1.12427	0.967916	0.833083	-0.0471764	0.129688	196.22	82.102	LPGEGNAGLLGLGPEAAAPGK(1)R	NAGLLGLGPEAAAPGKRIRKPSLLYEGFESP	1898	4353
Q7M6U3-2;Q7M6U3	Inactive serine/threonine-protein kinase TEX14	Tex14	519;737	NaN	NaN	NaN	NaN	0	42.209	42.209	CVLNLK(1)ISQVMMQQSAEWLR	WSKTDEYVSKCVLNLKISQVMMQQSAEWLRK	1899	4354
Q7TMQ7;S4R1X1	WD repeat-containing protein 91	Wdr91	462;462	NaN	NaN	0.78468	-0.349824	0	51.092	51.092	SPLLSLEWATK(1)R	SSISKSPLLSLEWATKRDRLLLLGSGVGTVR	1900	4365
Q7TNE3	Sperm-associated antigen 7	Spag7	197	0.952236	1.2289	1.11089	0.126157	0.444159	99.136	92.062	TYGCVPVANK(1)R	MLQANKTYGCVPVANKRDTRSIEEAMNEIRA	1901	4374
Q7TNV0;E9Q8Y1;D3YVJ6	Protein DEK	Dek	61;61;61	NaN	0.922941	0.999991	-0.0578512	0.301092	124.83	124.83	SLIVEGK(1)R	EDEEEEKEKSLIVEGKREKKKVERLTMQVSS	1902	4378
Q7TPR4;A1BN54	Alpha-actinin-1	Actn1	563;563	NaN	1.02948	0.757769	-0.179125	0.24684	56.432	52.579	ATLPDADK(1)ER	TTAHEQFKATLPDADKERLAILGIHNEVSKI	1903	4381
Q7TPR4;A1BN54	Alpha-actinin-1	Actn1	195;195	1.31612	0.960196	0.942538	0.0841037	0.190878	62.891	62.891	HRPELIDYGK(1)LR	CALIHRHRPELIDYGKLRKDDPLTNLNTAFD	1904	4381
Q7TPR4;A1BN54	Alpha-actinin-1	Actn1	89;89	0.84295	1.0091	1.19186	0.00660183	0.0142759	89.886	76.064	VHK(1)ISNVNK	GERLAKPERGKMRVHKISNVNKALDFIASKG	1905	4381
Q7TPV4	Myb-binding protein 1A	Mybbp1a	1259	NaN	1.09713	0.759605	-0.13147	0.150571	196.18	177.88	SPAPSNPTLSPSTPAK(1)TPK	SPAPSNPTLSPSTPAKTPKLQKKKEKLSQVN	1906	4382
Q7TSG2	RNA polymerase II subunit A C-terminal domain phosphatase	Ctdp1	770	1.0687	0.898835	1.03159	-0.00438022	0.0180109	218.48	57.348	IYDSNTGK(1)LIR	AHPGPEVRIYDSNTGKLIRMGPQGSAPAPSS	1907	4390
Q7TT28	RNA exonuclease 1 homolog	Rexo1	479	NaN	NaN	NaN	NaN	0	73.233	73.233	MSSGK(1)LVER	PLAWKAGSAKKMSSGKLVERKARSLDEGAPQ	1908	4400
Q80TF6	StAR-related lipid transfer protein 9	Stard9	549	NaN	0.0613018	3.20404	-1.17402	0.124045	105.46	105.4	LTQGAVITLGK(1)AQK	TASCRLTQGAVITLGKAQKFRFNHPAEAAVL	1909	4419
Q80UG5-3;A2A6U3;Q80UG5;Q80UG5-2;A2A6U5	Septin-9	2024-09-09	343;332;350;101;120	NaN	0.729251	NaN	-0.455513	0	51.927	51.927	SITHDIEEK(1)GVR	PKTIEIKSITHDIEEKGVRMKLTVIDTPGFG	1910	4436
Q80VI7;Q8JZU0	Nucleoside diphosphate-linked moiety X motif 13	Nudt13	309;339	NaN	NaN	NaN	NaN	0	49.16	49.16	LAIAHHLIK(1)K	PLLLPPKLAIAHHLIKKWVETRSCSSLAA__	1911	4456
Q80W47;D3YWK1	WD repeat domain phosphoinositide-interacting protein 2	Wipi2	205;205	NaN	1.13447	NaN	0.182019	0	96.89	96.89	LATASEK(1)GTVIR	LAFDASGTKLATASEKGTVIRVFSIPEGQKL	1912	4466
Q80WR5;A0A0A0MQL2;E9PUH0	UPF0688 protein C1orf174 homolog	A430005L14Rik	63;25;25	0.923876	1.12256	1.09164	0.0596882	0.246811	75.378	75.378	YDK(1)GHLVK	HKATDRRTSKKFKYDKGHLVKAELQKLDPKS	1913	4474
Q80X32	UPF0461 protein C5orf24 homolog		49	1.35945	NaN	1.04948	0.256347	0.397181	107.83	41.644	YSHTVSHK(1)PMVCQR	LYSSQQNKYSHTVSHKPMVCQRQDPLNETHL	1914	4478
Q80X41;Q80X41-5;Q80X41-3;A0A1Y7VMH3;Q80X41-2	Serine/threonine-protein kinase VRK1	Vrk1	293;291;293;293;293	NaN	1.10348	1.16735	0.182647	0.856346	116.77	57.679	CFPEK(0.991)NK(0.009)PGEIAK	YRDNVAALMEKCFPEKNKPGEIAKYMESVKL	1915	4479
Q80X41;Q80X41-5;Q80X41-3;A0A1Y7VMH3;Q80X41-2	Serine/threonine-protein kinase VRK1	Vrk1	211;209;211;211;211	NaN	1.01402	NaN	0.0200837	0	54.416	54.416	YCPDGVHK(1)EYK	VDYGLAYRYCPDGVHKEYKEDPKRCHDGTLE	1916	4479
Q80X85	28S ribosomal protein S7, mitochondrial	Mrps7	125	NaN	1.5618	NaN	0.643209	0	107.43	107.43	KQFEK(1)YR	LMAQTLEAVKRKQFEKYRAASAEEQATIERN	1917	4485
Q80X98		Dhx38	522	1.34611	1.23604	1.07966	0.281698	1.03023	85.731	73.985	SEASSEFAK(1)K	ADHMKEKSEASSEFAKKKSILEQRQYLPIFA	1918	4488
Q80XI4	Phosphatidylinositol 5-phosphate 4-kinase type-2 beta	Pip4k2b	150	NaN	0.970568	NaN	-0.0430992	0	77.39	77.39	FVIK(1)TVSSEDVAEMHNILK	CGTRFLTTYDRRFVIKTVSSEDVAEMHNILK	1919	4491
Q80Y83-14;Q80Y83-13;Q80Y83-12;Q80Y83-10;Q80Y83-11;Q80Y83-9;Q80Y83-8;Q80Y83-6;Q80Y83-4;Q80Y83-2;Q80Y83-7;Q80Y83-5;Q80Y83-3;Q80Y83;Q80Y83-15	Dixin	Dixdc1	77;77;160;163;160;163;370;371;396;397;370;371;396;397;125	NaN	NaN	NaN	NaN	0	53.327	53.327	NLQGIK(1)DALQQR	ELLKCKQEARNLQGIKDALQQRLTQQDTSVL	1920	4500
Q80YQ8;F6V8A7	Protein RMD5 homolog A	Rmnd5a	371;198	NaN	0.990298	NaN	-0.0140651	0	67.169	67.169	MFNGSK(1)LK	HIISRDALNKMFNGSKLKCPYCPMEQSPGDA	1921	4507
Q80YR5;F6XJ79;F6Z0Y5;F6WIZ2	Scaffold attachment factor B2	Safb2	658;22;23;146	NaN	NaN	1.27561	0.351192	0	55.549	55.549	DILSFDK(1)IK	RKSEGREKRDILSFDKIKEQRERERQRQRER	1922	4510
Q80ZS3	28S ribosomal protein S26, mitochondrial	Mrps26	159	0.765586	1.1991	NaN	-0.0617057	0.0554843	138.25	138.25	EQEVLK(1)LQEEAK	QEEQAWVQLKEQEVLKLQEEAKNFITRENLE	1923	4520
Q80ZV0	Ribonuclease H2 subunit B	Rnaseh2b	281	0.860097	1.24139	NaN	0.0472627	0.0518259	125.31	125.31	MTAAQK(1)ALAK	DLKTGKKNSKMTAAQKALAKVDKSGMKSIDA	1924	4522
Q810A7	ATP-dependent RNA helicase DDX42	Ddx42	25	1.00883	NaN	NaN	0.0126871	0	79.82	79.82	GFGFGGFAISAGK(1)K	TKRGFGFGGFAISAGKKEEAKLPQQSHSAFG	1925	4525
Q8BFR5;Q8BFR5-2;A0A0U1RNQ6	Elongation factor Tu, mitochondrial	Tufm	256;256;92	1.56587	0.982606	1.20908	0.298521	0.57754	107.14	68.567	DLDK(1)PFLLPVESVYSIPGR	DAVDTYIPVPTRDLDKPFLLPVESVYSIPGR	1926	4542
Q8BFR5;Q8BFR5-2;A0A0U1RPC4	Elongation factor Tu, mitochondrial	Tufm	342;342;61	NaN	1.04708	1.11134	0.109335	0.622706	56.482	51.643	GLVMVK(1)PGSIQPHQK	RGLKREDLRRGLVMVKPGSIQPHQKVEAQVY	1927	4542
Q8BFR5;Q8BFR5-2	Elongation factor Tu, mitochondrial	Tufm	79;79	NaN	0.971383	NaN	-0.0418882	0	50.563	50.563	TTLTAAITK(1)ILAEGGGAK	GHVDHGKTTLTAAITKILAEGGGAKFKKYEE	1928	4542
Q8BFV2	PCI domain-containing protein 2	Pcid2	133	NaN	0.905882	NaN	-0.142605	0	86.882	86.882	SK(1)VGDMLEK	FANNADQQLVKKGKSKVGDMLEKAAELLMSC	1929	4547
Q8BFZ3	Beta-actin-like protein 2	Actbl2	329	NaN	1.03892	NaN	0.055078	0	53.756	53.756	IK(1)IIAPPER	MQKEIVTLAPSTMKIKIIAPPERKYSVWIGG	1930	4552
Q8BG32;G3UWW7;G3UXL5;G3UZ28	26S proteasome non-ATPase regulatory subunit 11	Psmd11	304;52;42;40	NaN	0.748925	NaN	-0.417106	0	67.776	67.776	SLADFEK(1)ALTDYR	CVAQASKNRSLADFEKALTDYRAELRDDPII	1931	4559
Q8BGC4	Zinc-binding alcohol dehydrogenase domain-containing protein 2	Zadh2	35	1.23147	0.955882	1.07011	0.111015	0.393816	109.29	76.827	TMQK(1)LVVTR	HFLDFQGSAIPRTMQKLVVTRLSPNFHEAVT	1932	4573
Q8BGT7	Survival of motor neuron-related-splicing factor 30	Smndc1	219	0.406213	1.5928	2.67116	0.263113	0.109983	97.797	73.448	VGVGTCGIADK(1)PMTQYQDTSK	SVTGKVGVGTCGIADKPMTQYQDTSKYNVRH	1933	4594
Q8BH57-2;Q8BH57	WD repeat-containing protein 48	Wdr48	564;578	NaN	NaN	1.31275	0.392594	0	45.608	45.608	IPFYLQPHASSGAK(1)TLK	NKIPFYLQPHASSGAKTLKKDRLSASDMLQV	1934	4610
Q8BH59;Q9QXX4	Calcium-binding mitochondrial carrier protein Aralar1;Calcium-binding mitochondrial carrier protein Aralar2	Slc25a12;Slc25a13	406;409	0.740568	1.12675	0.850216	-0.165075	0.344893	130.66	117.53	AIK(1)LTVNDFVR	GLIPQLIGVAPEKAIKLTVNDFVRDKFTKRD;GLLPQLLGVAPEKAIKLTVNDFVRDKFMHKD	1935	4612;7046
Q8BH59	Calcium-binding mitochondrial carrier protein Aralar1	Slc25a12	543	NaN	1.19924	NaN	0.262118	0	41.432	41.432	VGGINLLTAGALAGVPAASLVTPADVIK(1)TR	AGVPAASLVTPADVIKTRLQVAARAGQTTYS	1936	4612
Q8BH69	Selenide, water dikinase 1	Sephs1	27	1.12069	NaN	NaN	0.164392	0	118.18	116.3	FTELK(1)GTGCK	YELDKSFRLTRFTELKGTGCKVPQDVLQKLL	1937	4615
Q8BH95	Enoyl-CoA hydratase, mitochondrial	Echs1	101	1.09627	0.8468	0.918606	-0.0765966	0.253278	257.88	70.438	AFAAGADIK(1)EMQNR	VLTGGDKAFAAGADIKEMQNRTFQDCYSSKF	1938	4622
Q8BH95	Enoyl-CoA hydratase, mitochondrial	Echs1	217	NaN	0.948998	NaN	-0.0755232	0	79.466	79.466	IFPVEK(1)LVEEAIQCAEK	DAKQAGLVSKIFPVEKLVEEAIQCAEKIASN	1939	4622
Q8BHJ5;A0A0J9YV90;A0A0J9YUE3	F-box-like/WD repeat-containing protein TBL1XR1	Tbl1xr1	102;102;102	0.884437	1.18649	0.957685	0.00238664	0.00582887	106.45	106.45	DK(1)LAQQHAAAAAAAAAATNQQGSAK	VMPDVVQTRQQAYRDKLAQQHAAAAAAAAAA	1940	4636
Q8BHS3	Pre-mRNA-splicing factor RBM22	Rbm22	416	NaN	1.12117	NaN	0.165003	0	53.968	53.968	MGAHAGK(1)HSSP	HYPSQDPQRMGAHAGKHSSP___________	1941	4647
Q8BHS3	Pre-mRNA-splicing factor RBM22	Rbm22	212	0.820704	1.18323	NaN	-0.0211686	0.0227144	134.2	134.2	YYGINDPVADK(1)LLK	NIKDRYYGINDPVADKLLKRASTMPRLDPPE	1942	4647
Q8BIJ6	Isoleucine--tRNA ligase, mitochondrial	Iars2	725	1.02494	0.928573	0.946322	-0.0503251	0.434019	94.262	75.972	DDISK(1)LR	TIGPSVLSAARDDISKLRNTLRFLLGNLTGF	1943	4660
Q8BIJ6;E9PWN2;E9PWN3	Isoleucine--tRNA ligase, mitochondrial	Iars2	74;74;74	0.786651	0.812182	0.807974	-0.317983	2.69694	105.17	51.348	YRDTVLLPQTSFPMK(1)LLGR	RYRDTVLLPQTSFPMKLLGRQQSDMELEIQQ	1944	4660
Q8BIJ6	Isoleucine--tRNA ligase, mitochondrial	Iars2	775	NaN	0.988399	1.19919	0.122613	0.266931	133.81	110.39	ITDSYK(1)QYDFGK	LHLIQDFATKITDSYKQYDFGKVVRLLKAFY	1945	4660
Q8BK67	Protein RCC2	Rcc2	291	NaN	0.828612	0.367389	-0.857926	0.418109	153.24	106.55	GNLYSFGCPEYGQLGHNSDGK(1)FIAR	FGCPEYGQLGHNSDGKFIARAQRIEYDCELV	1946	4691
Q8BL66	Early endosome antigen 1	Eea1	700	1.03849	NaN	0.894947	-0.0528212	0.149483	53.168	45.438	FQEK(1)QEHCIQLESHLK	KVSVQLDQLTAKFQEKQEHCIQLESHLKDHK	1947	4706
Q8BLH7	HIRA-interacting protein 3	Hirip3	195	1.07184	1.01061	0.967319	0.0224583	0.18527	89.55	86.953	QVPLK(1)ADRK	QVRKQAGAKDKQVPLKADRKQVREESGSSEE	1948	4710
Q8BMA5	Protein NPAT	Npat	430	NaN	NaN	NaN	NaN	0	92.538	92.538	TFK(1)TAIPAEQK	ENFSQISSNIQKKTFKTAIPAEQKCALDITL	1949	4723
Q8BMD8	Calcium-binding mitochondrial carrier protein SCaMC-1	Slc25a24	334	0.934405	1.08968	1.00936	0.0131525	0.0674027	166.14	164.9	ILK(1)HEGFGAFYK	TGQYSGIYGCAKKILKHEGFGAFYKGYIPNL	1950	4727
Q8BMD8	Calcium-binding mitochondrial carrier protein SCaMC-1	Slc25a24	435	NaN	NaN	0.846813	-0.239884	0	60.518	60.518	IVSK(1)EGVSGLYR	APQLSMVGLFQRIVSKEGVSGLYRGITPNFM	1951	4727
Q8BMD8	Calcium-binding mitochondrial carrier protein SCaMC-1	Slc25a24	318	1.11802	NaN	1.31339	0.277119	0.597374	128.67	128.67	LAVAK(1)TGQYSGIYGCAK	FIYPMEVLKTRLAVAKTGQYSGIYGCAKKIL	1952	4727
Q8BMD8	Calcium-binding mitochondrial carrier protein SCaMC-1	Slc25a24	330	1.22455	0.820245	NaN	0.00318918	0.00306099	104.52	104.52	TGQYSGIYGCAK(1)K	AVAKTGQYSGIYGCAKKILKHEGFGAFYKGY	1953	4727
Q8BMF4	Dihydrolipoyllysine-residue acetyltransferase component of pyruvate dehydrogenase complex, mitochondrial	Dlat	547	NaN	1.07366	1.22273	0.196326	0.547129	62.611	62.611	EGK(1)LQPHEFQGGTFTISNLGMFGIK	IASDVVSLASKAREGKLQPHEFQGGTFTISN	1954	4728
Q8BMF4	Dihydrolipoyllysine-residue acetyltransferase component of pyruvate dehydrogenase complex, mitochondrial	Dlat	468	1.34061	0.824686	0.889863	-0.00784586	0.0112081	79.974	79.974	GK(1)ISVNDFIIK	LLVRKELNKMLEGKGKISVNDFIIKASALAC	1955	4728
Q8BMF4	Dihydrolipoyllysine-residue acetyltransferase component of pyruvate dehydrogenase complex, mitochondrial	Dlat	542	0.931975	0.891513	0.917023	-0.130759	1.70187	146.5	71.548	GLETIASDVVSLASK(1)AR	KGLETIASDVVSLASKAREGKLQPHEFQGGT	1956	4728
Q8BMF4	Dihydrolipoyllysine-residue acetyltransferase component of pyruvate dehydrogenase complex, mitochondrial	Dlat	363	0.930879	1.32357	1.18313	0.181234	0.456147	96.015	70.977	LAAEK(1)GIDLTQVK	GRVFVSPLAKKLAAEKGIDLTQVKGTGPEGR	1957	4728
Q8BMS1	Trifunctional enzyme subunit alpha, mitochondrial;Long-chain enoyl-CoA hydratase;Long chain 3-hydroxyacyl-CoA dehydrogenase	Hadha	326	NaN	1.17687	NaN	0.234956	0	47.018	47.018	AGLEQGSDAGYLAESQK(1)FGELALTK	GLEQGSDAGYLAESQKFGELALTKESKALMG	1958	4738
Q8BMS1	Trifunctional enzyme subunit alpha, mitochondrial;Long-chain enoyl-CoA hydratase;Long chain 3-hydroxyacyl-CoA dehydrogenase	Hadha	350	0.778335	1.32145	1.30243	0.140595	0.199332	166.33	163.77	ALMGLYNGQVLCK(1)K	ESKALMGLYNGQVLCKKNKFGAPQKNVQQLA	1959	4738
Q8BMS1	Trifunctional enzyme subunit alpha, mitochondrial;Long-chain enoyl-CoA hydratase;Long chain 3-hydroxyacyl-CoA dehydrogenase	Hadha	436	0.85276	0.91281	1.08331	-0.0819847	0.293755	127.76	77.912	DSIFSNLIGQLDYK(1)GFEK	ERDSIFSNLIGQLDYKGFEKADMVIEAVFED	1960	4738
Q8BMS1	Trifunctional enzyme subunit alpha, mitochondrial;Long-chain enoyl-CoA hydratase;Long chain 3-hydroxyacyl-CoA dehydrogenase	Hadha	644	1.50626	1.12725	NaN	0.381889	0.496353	107.21	102.06	GFYIYQEGSK(1)NK	GRKSGKGFYIYQEGSKNKSLNSEMDNILANL	1961	4738
Q8BMS1	Trifunctional enzyme subunit alpha, mitochondrial;Long-chain enoyl-CoA hydratase;Long chain 3-hydroxyacyl-CoA dehydrogenase	Hadha	411	0.953014	1.11885	1.03014	0.0451391	0.244897	133.47	97.602	GLNDK(1)VK	GLGRGQQQVFKGLNDKVKKKALTSFERDSIF	1962	4738
Q8BMS1	Trifunctional enzyme subunit alpha, mitochondrial;Long-chain enoyl-CoA hydratase;Long chain 3-hydroxyacyl-CoA dehydrogenase	Hadha	303	NaN	1.31422	0.918868	0.13607	0.160413	55.452	45.257	GLYPAPLK(1)IIDAVK	EKVKKQTKGLYPAPLKIIDAVKAGLEQGSDA	1963	4738
Q8BMS1	Trifunctional enzyme subunit alpha, mitochondrial;Long-chain enoyl-CoA hydratase;Long chain 3-hydroxyacyl-CoA dehydrogenase	Hadha	406	0.932386	1.03821	1.04688	0.00639541	0.0379845	255.39	239.93	GQQQVFK(1)GLNDK	DTTVTGLGRGQQQVFKGLNDKVKKKALTSFE	1964	4738
Q8BMS1	Trifunctional enzyme subunit alpha, mitochondrial;Long-chain enoyl-CoA hydratase;Long chain 3-hydroxyacyl-CoA dehydrogenase	Hadha	60	0.953044	1.11142	1.02485	0.0394775	0.221488	226.4	133.07	INSPNSK(1)VNTLNK	VKGDVAVIRINSPNSKVNTLNKEVQSEFIEV	1965	4738
Q8BMS1	Trifunctional enzyme subunit alpha, mitochondrial;Long-chain enoyl-CoA hydratase;Long chain 3-hydroxyacyl-CoA dehydrogenase	Hadha	353	0.995684	1.09092	0.85415	-0.0360428	0.119319	130.04	130.04	NK(1)FGAPQK	ALMGLYNGQVLCKKNKFGAPQKNVQQLAILG	1966	4738
Q8BMS1	Trifunctional enzyme subunit alpha, mitochondrial;Long-chain enoyl-CoA hydratase;Long chain 3-hydroxyacyl-CoA dehydrogenase	Hadha	383	0.847499	NaN	NaN	-0.238716	0	46.66	46.66	NVQQLAILGAGLMGAGIAQVSVDK(1)GLK	GAGLMGAGIAQVSVDKGLKTLLKDTTVTGLG	1967	4738
Q8BMS1	Trifunctional enzyme subunit alpha, mitochondrial;Long-chain enoyl-CoA hydratase;Long chain 3-hydroxyacyl-CoA dehydrogenase	Hadha	493	0.209251	3.68431	2.22091	0.258617	0.0664888	83.418	57.499	RPEK(1)VIGMHYFSPVDK	ALPINQIAAVSKRPEKVIGMHYFSPVDKMQL	1968	4738
Q8BMS1	Trifunctional enzyme subunit alpha, mitochondrial;Long-chain enoyl-CoA hydratase;Long chain 3-hydroxyacyl-CoA dehydrogenase	Hadha	505	1.12722	1.0866	NaN	0.146298	0.943267	85.248	85.248	VIGMHYFSPVDK(1)MQLLEIITTDK	RPEKVIGMHYFSPVDKMQLLEIITTDKTSKD	1969	4738
Q8BMS1	Trifunctional enzyme subunit alpha, mitochondrial;Long-chain enoyl-CoA hydratase;Long chain 3-hydroxyacyl-CoA dehydrogenase	Hadha	289	1.0013	1.02325	1.00397	0.0135812	0.520172	84.498	69.998	TVEEK(1)VK	TVPFVRQQVYKTVEEKVKKQTKGLYPAPLKI	1970	4738
Q8BNU0	Armadillo repeat-containing protein 6	Armc6	462	1.11836	1.06011	1.56001	0.295717	0.634609	86.866	83.614	ELWTGK(1)K	RDLGCRVELRELWTGKKGDLAL_________	1971	4745
Q8BP27;Q8BP27-2	Swi5-dependent recombination DNA repair protein 1 homolog	Sfr1	149;133	1.06334	1.09968	1.00867	0.0793802	0.795586	235.01	201.33	SSSHSFCSVVK(1)R	LKKARSSSHSFCSVVKRMKVENDENNETLSE	1972	4746
Q8BP67	60S ribosomal protein L24	Rpl24	27	1.49822	0.734879	1.74562	0.31419	0.301194	102.55	102.55	TDGK(1)VFQFLNAK	KIYPGHGRRYARTDGKVFQFLNAKCESAFLS	1973	4751
Q8BPU7;Q8BPU7-3	Engulfment and cell motility protein 1	Elmo1	100;100	NaN	1.08751	NaN	0.121029	0	74.364	74.364	IQSSSMDAK(1)LEALKDLASLSR	AQQLHERIQSSSMDAKLEALKDLASLSRDVT	1974	4755
Q8BPU7;Q8BPU7-3	Engulfment and cell motility protein 1	Elmo1	105;105	NaN	NaN	0.674689	-0.567706	0	89.548	89.548	LEALK(1)DLASLSR	ERIQSSSMDAKLEALKDLASLSRDVTFAQEF	1975	4755
Q8BRB7;Q8BRB7-2	Histone acetyltransferase KAT6B	Kat6b	856;747	NaN	NaN	NaN	NaN	0	129.16	85.377	QSSAK(1)VQSK(1)NK	QEILSSRVSSRQSSAKVQSKNKYLHSPERRP	1976	4765
Q8BRB7;Q8BRB7-2	Histone acetyltransferase KAT6B	Kat6b	860;751	NaN	NaN	NaN	NaN	0	129.16	85.377	QSSAK(1)VQSK(1)NK	SSRVSSRQSSAKVQSKNKYLHSPERRPVAGE	1977	4765
Q8BTI8;Q8BTI8-2	Serine/arginine repetitive matrix protein 2	Srrm2	2556;2460	1.23959	0.860977	0.891656	-0.0238422	0.04583	97.456	79.693	EGRPQEPTPAK(1)R	KEAIREGRPQEPTPAKRKRRSSSSSSSSSSS	1978	4784
Q8BTS3		Gbp9	496	1.28199	0.893787	NaN	0.0981939	0.113359	109.66	109.66	EVAEK(1)EQELLR	EKAIAEERAQKEVAEKEQELLRQKQKEQQEY	1979	4789
Q8BU04	Putative E3 ubiquitin-protein ligase UBR7	Ubr7	312	NaN	1.51978	NaN	0.603864	0	47.938	47.938	SK(1)LCTCQDCMK	VKKDAATYWPLNWRSKLCTCQDCMKMYGELD	1980	4800
Q8BU11	TOX high mobility group box family member 4	Tox4	207	0.916386	1.22813	1.06195	0.0857373	0.255836	109.71	103.56	TVVVETGK(1)K	RRQLPAQKTVVVETGKKQKAPKKRKKKDPNE	1981	4801
Q8BVE8;Q8BVE8-2;Q8BVE8-3;Q8BVE8-4	Histone-lysine N-methyltransferase NSD2	Whsc1	1272;1273;754;611	NaN	0.811923	0.553985	-0.576333	0.54653	89.541	89.541	AYHLSCLGLGK(1)RPFGK	KFCTKAYHLSCLGLGKRPFGKWECPWHHCDV	1982	4823
Q8BVE8;Q8BVE8-2;D3Z3E4;D3Z3E0;F6Y765;D3Z229	Histone-lysine N-methyltransferase NSD2	Whsc1	198;198;198;198;180;198	NaN	NaN	0.820317	-0.285747	0	65.246	65.246	ISSPADK(1)K	LVEAALVSKISSPADKKIPVKKESCPNTGRD	1983	4823
Q8BVF9;H3BKS3	Archaemetzincin-1	Amz1	475;175	NaN	NaN	0.930097	-0.104547	0	84.213	63.076	VLGDK(1)FSSLR	PCGKDNVGLRRVLGDKFSSLRRRLSSRRFAK	1984	4826
Q8BVI4;D3YWR7;A0A0G2JGJ1;D3Z1A1;D3Z099	Dihydropteridine reductase	Qdpr	99;47;99;99;116	NaN	1.21489	NaN	0.280828	0	46.462	46.462	SLFK(1)NCDMMWK	AGGWAGGNAKSKSLFKNCDMMWKQSMWTSTI	1985	4828
Q8BVK9	Sp110 nuclear body protein	Sp110	350	0.80311	1.13497	1.4288	0.127042	0.186149	80.165	80.165	TTQVPEK(1)TK	RKRPSTARRTTQVPEKTKNDAVDFSPTLPVT	1986	4829
Q8BVK9	Sp110 nuclear body protein	Sp110	352	NaN	1.13497	1.4288	0.348729	0.548296	71.656	55.881	TTQVPEK(0.5)TK(0.5)NDAVDFSPTLPVTCGK	RPSTARRTTQVPEKTKNDAVDFSPTLPVTCG	1987	4829
Q8BVY0	Ribosomal L1 domain-containing protein 1	Rsl1d1	375	1.15631	1.02043	0.987409	0.0734774	0.397225	125.97	75.294	MQENITGK(1)TPK	TPDKENVKMQENITGKTPKSKSDPSTPKGKK	1988	4835
Q8BWT1	3-ketoacyl-CoA thiolase, mitochondrial	Acaa2	137	0.929087	NaN	1.01172	-0.04465	0.221816	147.4	147.4	FGTK(1)FGLDLK	MSQSPYCVRNVRFGTKFGLDLKLEDTLWAGL	1989	4849
Q8BWT1	3-ketoacyl-CoA thiolase, mitochondrial	Acaa2	13	1.01314	0.860343	1.11957	-0.0117499	0.0337704	164.89	117.93	GVFIVAAK(1)R	___MALLRGVFIVAAKRTPFGAYGGLLKDFS	1990	4849
Q8BWT1	3-ketoacyl-CoA thiolase, mitochondrial	Acaa2	158	1.0217	0.889766	1.21083	0.0461555	0.122685	131.04	45.957	LEDTLWAGLTDQHVK(1)LPMGMTAENLAAK	KLEDTLWAGLTDQHVKLPMGMTAENLAAKYN	1991	4849
Q8BWT1	3-ketoacyl-CoA thiolase, mitochondrial	Acaa2	171	1.34269	1.06801	1.14996	0.240548	0.87954	251.63	251.63	LPMGMTAENLAAK(1)YNISR	HVKLPMGMTAENLAAKYNISREDCDRYALQS	1992	4849
Q8BWT1	3-ketoacyl-CoA thiolase, mitochondrial	Acaa2	234	0.852391	0.885486	1.0519	-0.11096	0.447914	79.445	62.605	QTMQVDEHARPQTTLEQLQK(1)LPSVFK	VDEHARPQTTLEQLQKLPSVFKKDGTVTAGN	1993	4849
Q8BWT1	3-ketoacyl-CoA thiolase, mitochondrial	Acaa2	25	0.681211	0.974486	1.27501	-0.0802014	0.103254	113.73	88.836	TPFGAYGGLLK(1)DFSATDLTEFAAR	VAAKRTPFGAYGGLLKDFSATDLTEFAARAA	1994	4849
Q8BWW3;Q9CYR6	Phosphoacetylglucosamine mutase	Pgm3	350;350	0.897312	0.821329	1.04096	-0.127459	0.482075	102.06	98.249	VPVYCTK(1)TGVK	TRYLEEVMKVPVYCTKTGVKHLHHKAQEFDI	1995	4850
Q8BX10-2	Serine/threonine-protein phosphatase PGAM5, mitochondrial	Pgam5	190	1.05533	0.904966	0.858967	-0.0952323	0.40091	82.342	82.342	EGAPIEPDPPVSHWK(1)PEAVYYEDGAR	REGAPIEPDPPVSHWKPEAVYYEDGARIEAA	1996	4856
Q8BX80;E9Q017;E9PY27;Q8BX80-2	Cytosolic endo-beta-N-acetylglucosaminidase	Engase	22;22;22;22	0.969947	0.7943	0.884494	-0.184447	0.803603	166.09	118.71	SPAAPEK(1)QAR	LTRGAARQRSPAAPEKQARDQTERRPGRRRQ	1997	4859
Q8BXJ2;Q8BXJ2-4;Q8BXJ2-2	Transcriptional-regulating factor 1	Trerf1	1060;1071;1080	NaN	1.0414	0.856363	-0.0825889	0.178547	114.72	114.72	GAIPSGK(0.881)QK(0.119)PGGTQSGYCSVK	GTNQVAKTRGAIPSGKQKPGGTQSGYCSVKS	1998	4863
Q8BXJ2;Q8BXJ2-4;Q8BXJ2-2	Transcriptional-regulating factor 1	Trerf1	1062;1073;1082	0.866684	NaN	NaN	-0.206423	0	55.127	55.127	GAIPSGK(0.448)QK(0.552)PGGTQSGYCSVK	NQVAKTRGAIPSGKQKPGGTQSGYCSVKSSP	1999	4863
Q8BXJ2;Q8BXJ2-4;Q8BXJ2-2	Transcriptional-regulating factor 1	Trerf1	639;638;659	NaN	1.07468	1.07424	0.103611	2.74479	67.726	67.136	K(1)HPPIAAK(1)VEEPLK	SSMSDDEMPVLEIPRKHPPIAAKVEEPLKNL	2000	4863
Q8BXJ2;Q8BXJ2-4;Q8BXJ2-2	Transcriptional-regulating factor 1	Trerf1	646;645;666	0.943278	0.950622	0.86354	-0.122989	0.960231	116.58	67.136	K(1)HPPIAAK(1)VEEPLK	MPVLEIPRKHPPIAAKVEEPLKNLPEKKKFR	2001	4863
Q8BXJ2;Q8BXJ2-4;Q8BXJ2-2	Transcriptional-regulating factor 1	Trerf1	1160;1171;1180	NaN	1.02916	1.15419	0.124173	0.427066	63.869	55.127	TTGPVGAPELLPLDQLSLMK(1)PVK	VGAPELLPLDQLSLMKPVKDVDILDDDVVQQ	2002	4863
Q8BY71;A2ATU9	Histone acetyltransferase type B catalytic subunit	Hat1	6;6	0.825348	0.904251	1.13938	-0.0779621	0.200646	123.88	123.88	AALEK(1)FLVEYK	__________MAALEKFLVEYKSAVEKKLAE	2003	4874
Q8BYC6;Q3V3K3	Serine/threonine-protein kinase TAO3	Taok3	830;370	1.0022	0.961673	0.978783	-0.0280524	0.610108	199.07	170.73	ELQK(1)LEQR	KIKMQTEAQHERELQKLEQRVSLRRAHLEQK	2004	4879
Q8BYC6;Q3V3K3	Serine/threonine-protein kinase TAO3	Taok3	815;355	NaN	1.17739	NaN	0.235595	0	54.288	54.288	LQLQQEMELLNAYQSK(1)IK	LQLQQEMELLNAYQSKIKMQTEAQHERELQK	2005	4879
Q8BYW1;Q8BYW1-2;Q8BYW1-3	Rho GTPase-activating protein 25	Arhgap25	637;548;611	4.90933	NaN	0.217915	0.0486797	0.00603092	64.103	48.998	EFVK(1)SMEK(1)PK(1)TK	EKRNRVLEEEVKEFVKSMEKPKTKTDP____	2006	4889;4890
Q8BYW1;Q8BYW1-2;Q8BYW1-3	Rho GTPase-activating protein 25	Arhgap25	641;552;615	4.90933	NaN	0.217915	0.0486797	0.00603092	64.103	48.998	EFVK(1)SMEK(1)PK(1)TK	RVLEEEVKEFVKSMEKPKTKTDP________	2007	4889;4890
Q8BYW1;Q8BYW1-2;Q8BYW1-3	Rho GTPase-activating protein 25	Arhgap25	643;554;617	4.90933	NaN	0.217915	0.0486797	0.00603092	64.103	48.998	EFVK(1)SMEK(1)PK(1)TK	LEEEVKEFVKSMEKPKTKTDP__________	2008	4889;4890
Q8BZ52	Fibronectin type III and SPRY domain-containing protein 2	Fsd2	247	NaN	NaN	NaN	NaN	0	82.241	82.241	IQALGEK(0.5)K(0.5)R	TLAQKYEEKIQALGEKKREKLEALYGQLVSC	2009	4899
Q8BZ52	Fibronectin type III and SPRY domain-containing protein 2	Fsd2	248	NaN	NaN	NaN	NaN	0	82.241	82.241	IQALGEK(0.5)K(0.5)R	LAQKYEEKIQALGEKKREKLEALYGQLVSCG	2010	4899
Q8C0D7-2;Q8C0D7-4;Q8C0D7-3;Q8C0D7	Inhibitor of growth protein 4	Ing4	127;127;127;127	NaN	NaN	0.948082	-0.0769167	0	263.74	118.33	QIESSDYDSSSSK(1)GK(1)K(1)SR	KEKQIESSDYDSSSSKGKKSRTQKEKKAARA	2011	4911
Q8C0D7-2;Q8C0D7-4;Q8C0D7-3;Q8C0D7	Inhibitor of growth protein 4	Ing4	129;129;129;129	NaN	NaN	0.949876	-0.0741893	0	263.74	118.33	QIESSDYDSSSSK(1)GK(1)K(1)SR	KQIESSDYDSSSSKGKKSRTQKEKKAARARS	2012	4911
Q8C0D7-2;Q8C0D7-4;Q8C0D7-3;Q8C0D7	Inhibitor of growth protein 4	Ing4	130;130;130;130	NaN	NaN	0.873364	-0.195345	0	176.75	118.33	QIESSDYDSSSSK(1)GK(1)K(1)SR	QIESSDYDSSSSKGKKSRTQKEKKAARARSK	2013	4911
Q8C0D7-2;Q8C0D7-4;Q8C0D7-3;Q8C0D7;Q8C0D7-5	Inhibitor of growth protein 4	Ing4	112;112;112;112;112	NaN	NaN	0.943332	-0.0841631	0	80.438	80.438	FEADLK(1)EK	IRRLDTDLARFEADLKEKQIESSDYDSSSSK	2014	4911;4912
Q8C0D7-2;Q8C0D7;Q9D8Y8;Q9D8Y8-2;Q9D8Y8-3	Inhibitor of growth protein 4;Inhibitor of growth protein 5	Ing4;Ing5	235;236;226;199;140	NaN	0.907354	NaN	-0.140263	0	126.24	126.24	GK(1)WFCPR	WFHFACVDLTTKPKGKWFCPRCVQEKRKKK_;WFHFACVGLTTKPRGKWFCPRCSQERKKK__	2015	4911;6611
Q8C0D7-5	Inhibitor of growth protein 4	Ing4	127	NaN	NaN	NaN	NaN	0	165.7	123.84	QIESSDYDSSSSK(1)GR	KEKQIESSDYDSSSSKGRTQKEKKAARARSK	2016	4912
Q8C147	Dedicator of cytokinesis protein 8	Dock8	1930	NaN	0.940106	0.821643	-0.186261	0.514166	102.78	102.78	NTVLTTMHAFPYIK(1)TR	RRNTVLTTMHAFPYIKTRIRVSQKEEFVLTP	2017	4930
Q8C156	Condensin complex subunit 2	Ncaph	38	1.06444	0.977922	0.979517	0.0093446	0.0764839	159.4	68.44	VPPASRPGK(1)APLGTPK	LSSPLERVPPASRPGKAPLGTPKTPVLEDFP	2018	4931
Q8C166;B7ZCP4;E9Q806;A3KGK7;B7ZCP6;B7ZCP5;B7ZCP7	Copine-1	Cpne1	170;170;170;146;170;146;170	1.03303	0.933777	0.941701	-0.0462101	0.37006	223.32	80.239	QGDGK(1)WQLAYR	GKSDPFLEFFRQGDGKWQLAYRTEVVKNNLN	2019	4933
Q8C208-3;Q8C208-2;Q8C208;Q8C208-4	Zinc finger protein Eos	Ikzf4	280;282;335;335	NaN	NaN	NaN	NaN	0	95.352	77.282	FVGEK(1)QMR	LTKRKRSTPQKFVGEKQMRFSLSDLPYDVNA	2020	4940
Q8C2Q3;E9QL13;Q8C2Q3-2	RNA-binding protein 14	Rbm14	135;135;135	0.880066	0.981016	0.996849	-0.0721734	0.482171	162.64	162.64	AAIAQLNGK(1)EVK	EKEADAKAAIAQLNGKEVKGKRINVELSTKG	2021	4943
Q8C2Q3;E9QL13;Q8C2Q3-2	RNA-binding protein 14	Rbm14	164;164;164	1.02952	0.86869	0.957487	-0.0745963	0.394041	223.22	223.22	KGPALAIQSGDK(1)TK	KGQKKGPALAIQSGDKTKKPGAGDTAFPGTG	2022	4943
Q8C2Q3;E9QL13;Q8C2Q3-2	RNA-binding protein 14	Rbm14	149;149;149	0.869939	1.03543	1.07728	-0.0144618	0.0493099	208.25	155.42	INVELSTK(1)GQK	GKEVKGKRINVELSTKGQKKGPALAIQSGDK	2023	4943
Q8C2Q8;Q91VR2;A2AKU9;A2AKV1;A2AKV2;A2AKV3;A2AKV0	ATP synthase subunit gamma;ATP synthase subunit gamma, mitochondrial	Atp5c1	31;55;55;31;31;31;31	NaN	0.925659	1.02474	-0.0380984	0.158	58.917	58.917	MVAAAK(1)YAR	NIQKITKSMKMVAAAKYARAERELKPARVYG	2024	4944
Q8C2Q8;Q91VR2;A2AKU9;A2AKV1;A2AKV2;A2AKV3;A2AKV0	ATP synthase subunit gamma;ATP synthase subunit gamma, mitochondrial	Atp5c1	19;43;43;19;19;19;19	0.918436	NaN	1.04595	-0.0289678	0.0919035	77.046	77.046	NIQK(1)ITK	LKDITRRLKSIKNIQKITKSMKMVAAAKYAR	2025	4944
Q8C2Q8;Q91VR2;A2AKU9;A2AKV1;A2AKV2;A2AKV3;A2AKV0	ATP synthase subunit gamma;ATP synthase subunit gamma, mitochondrial	Atp5c1	15;39;39;15;15;15;15	0.767087	NaN	NaN	-0.382537	0	82.305	82.305	SIK(1)NIQK	_MATLKDITRRLKSIKNIQKITKSMKMVAAA	2026	4944
Q8C2Q8;Q91VR2;A2AKU9;A2AKV1;A2AKV2;A2AKV3;A2AKV0	ATP synthase subunit gamma;ATP synthase subunit gamma, mitochondrial	Atp5c1	25;49;49;25;25;25;25	0.826266	0.922017	1.12344	-0.0748451	0.206093	91.069	91.069	SMK(1)MVAAAK	RLKSIKNIQKITKSMKMVAAAKYARAERELK	2027	4944
Q8C3J5;Q5SRI3;D6RGU3	Dedicator of cytokinesis protein 2	Dock2	304;304;304	0.967775	1.03899	1.0938	0.0457571	0.331815	98.457	73.26	IGK(1)MDLK	NRDKIFLICQIVRIGKMDLKDINAKKCTQGL	2028	4947
Q8C845;Q9D8Y0	EF-hand domain-containing protein D2	Efhd2	233;233	NaN	NaN	NaN	NaN	0	101.66	101.66	AAFK(1)ELQSTFK	RKKQAEEVKQRKAAFKELQSTFK________	2029	4998
Q8C845;Q9D8Y0	EF-hand domain-containing protein D2	Efhd2	134;134	NaN	0.695847	0.699818	-0.519053	2.29809	89.511	60.765	LGAPQTHLGLK(1)SMIQEVDEDFDSK	LMMEKLGAPQTHLGLKSMIQEVDEDFDSKLS	2030	4998
Q8C845;Q9D8Y0	EF-hand domain-containing protein D2	Efhd2	87;87	NaN	NaN	1.147	0.197868	0	72.652	72.652	VFNPYTEFK(1)EFSR	PQSPSRRVFNPYTEFKEFSRKQIKDMEKMFK	2031	4998
Q8C9X6-2;Q8C9X6	Enhancer of polycomb homolog 1	Epc1	728;778	NaN	NaN	NaN	NaN	0	79.237	79.237	LAAAANCQVSK(1)VPSSSSVDSVPR	PSALKLAAAANCQVSKVPSSSSVDSVPRENH	2032	5005
Q8CAK1	Putative transferase CAF17 homolog, mitochondrial	Iba57	222	NaN	1.06859	NaN	0.095703	0	72.937	72.937	GQLGDLQDYHK(1)YR	ALVPRGQLGDLQDYHKYRYQQGIPEGVCDLP	2033	5009
Q8CAP3;P54726;Q3TN85	UV excision repair protein RAD23 homolog A	Rad23a	78;78;78	0.876682	NaN	NaN	-0.189875	0	85.377	85.377	NFVVVMVTK(1)AK	EYHIDEKNFVVVMVTKAKAGQGIPAPPEASP	2034	5010
Q8CAY6;G3XA25;A0A3B2WAL8	Acetyl-CoA acetyltransferase, cytosolic	Acat2	233;201;185	2.03337	0.564061	NaN	0.098899	0.0304957	127.2	98.987	HGSNLEAMGK(0.962)LK(0.038)PYFLTDGTGTVTPANASGMNDGAAAVVLMK	IDEFPRHGSNLEAMGKLKPYFLTDGTGTVTP	2035	5014
Q8CB77	Transcription elongation factor B polypeptide 3	Tceb3	692	NaN	1.02409	NaN	0.0343377	0	56.359	56.359	FGTGGAAVPEK(1)VR	RRQEKFGTGGAAVPEKVRIKPAPYTTGSSHV	2036	5015
Q8CB77	Transcription elongation factor B polypeptide 3	Tceb3	670	NaN	NaN	14.5549	3.86343	0	145.17	145.17	MAFVNSVAK(1)PPR	PKGRQAKMAFVNSVAKPPRDVRRRQEKFGTG	2037	5015
Q8CB77	Transcription elongation factor B polypeptide 3	Tceb3	449	NaN	1.08436	1.03926	0.0862017	0.662613	66.621	66.621	NLNSAQK(1)LPK	KKDSKSTSKNLNSAQKLPKVNENKSEKLQPA	2038	5015
Q8CB77	Transcription elongation factor B polypeptide 3	Tceb3	430	1.0802	1.11165	1.04621	0.10972	1.30803	85.958	70.977	TSSTALGEK(1)GLK	KKKKVVKTSSTALGEKGLKKKDSKSTSKNLN	2039	5015
Q8CCB4;Q8CCB4-2;E9PYD3;E9Q648;F6Z4G7;E9Q3C3	Vacuolar protein sorting-associated protein 53 homolog	Vps53	110;110;110;110;39;71	NaN	1.74937	1.49694	0.694424	0.990681	58.596	58.596	AIQQLFGK(1)IK	QALEEAQKAIQQLFGKIKDIKDKAEKSEQMV	2040	5029
Q8CD15;D3YTU3;Q8CCK9;D3Z287	Bifunctional lysine-specific demethylase and histidyl-hydroxylase MINA	Mina	20;20;20;20	0.984815	1.00441	1.10984	0.0448765	0.310718	146.5	146.5	VQPTGDENEEASVPCK(1)R	VQPTGDENEEASVPCKRVKEELPETLSVLNF	2041	5036
Q8CEC0-3;Q8CEC0-2;Q8CEC0	Nuclear pore complex protein Nup88	Nup88	593;598;598	NaN	0.801175	NaN	-0.31981	0	90.657	90.657	VK(1)LLCDQK	ILKQDLAKEEIQRRVKLLCDQKRKQLEDLNY	2042	5049
Q8CFE2;D6RIJ8	UPF0609 protein C4orf27 homolog	2700029M09Rik	19;19	1.04242	0.906525	1.0944	0.0161648	0.0649948	119.45	119.45	TAGAGPQCEK(1)TVEVK	GGGKRRTAGAGPQCEKTVEVKKSKFSEADVS	2043	5058
Q8CG48;B1AWH6	Structural maintenance of chromosomes protein 2	Smc2	320;320	NaN	1.40652	NaN	0.492127	0	55.064	55.064	SQSAFDLK(1)K	EAQRVNTKSQSAFDLKKKNLASEETKRKELQ	2044	5071
Q8CG76	Aflatoxin B1 aldehyde reductase member 2	Akr7a2	136	NaN	0.86807	1.01556	-0.0909223	0.244742	64.04	54.722	SQLETSLK(1)R	SLKPDSIRSQLETSLKRLQCPRVDLFYLHAP	2045	5074
Q8CGC7	Bifunctional glutamate/proline--tRNA ligase;Glutamate--tRNA ligase;Proline--tRNA ligase	Eprs	300	0.984486	0.902792	0.775919	-0.178705	0.663643	205.46	158.4	AYVDDTPAEQMK(1)AER	QEGKAYVDDTPAEQMKAEREQRTESKHRKNS	2046	5078
Q8CGC7	Bifunctional glutamate/proline--tRNA ligase;Glutamate--tRNA ligase;Proline--tRNA ligase	Eprs	1389	0.823663	1.12192	1.06333	-0.00843543	0.0192355	81.771	67.113	DTGEK(1)LTIAEK	MKSCQFVAVRRDTGEKLTIAEKEAEAKLEKV	2047	5078
Q8CGC7	Bifunctional glutamate/proline--tRNA ligase;Glutamate--tRNA ligase;Proline--tRNA ligase	Eprs	497	1.15647	0.791493	1.1678	0.0320556	0.056395	114.69	75.311	IWAFNK(1)K	RSVVNMEWDKIWAFNKKVIDPVAPRYVALLK	2048	5078
Q8CGP0	Histone H2B type 3-B	Hist3h2bb	16	NaN	NaN	0.915768	-0.126946	0	218.15	81.565	SAPAPK(1)K(1)GSK(1)K	MPDPSKSAPAPKKGSKKAVTKAQKKDGKKRK	2049	5082
Q8CGP0	Histone H2B type 3-B	Hist3h2bb	13	NaN	NaN	0.932904	-0.1002	0	215.87	81.565	SAPAPK(1)K(1)GSK(1)K	___MPDPSKSAPAPKKGSKKAVTKAQKKDGK	2050	5082
Q8CGP0	Histone H2B type 3-B	Hist3h2bb	12	NaN	NaN	0.931618	-0.102189	0	132.25	81.565	SAPAPK(1)K(1)GSK(1)K	____MPDPSKSAPAPKKGSKKAVTKAQKKDG	2051	5082
Q8CGP1	Histone H2B type 1-K	Hist1h2bk	121	NaN	NaN	NaN	NaN	0	135.83	135.83	AVTK(1)YTSAK	ELAKHAVSEGTKAVTKYTSAK__________	2052	5083
Q8CGP2;Q8CGP2-2	Histone H2B type 1-P	Hist1h2bp	16;16	NaN	NaN	NaN	NaN	0	218.15	115.57	K(1)GSK(1)K(1)AVTK	MPEPVKSVPAPKKGSKKAVTKAQKKDGKKRK	2053	5084
Q8CGP2;Q8CGP2-2	Histone H2B type 1-P	Hist1h2bp	17;17	NaN	NaN	NaN	NaN	0	240	115.57	K(1)GSK(1)K(1)AVTK	PEPVKSVPAPKKGSKKAVTKAQKKDGKKRKR	2054	5084
Q8CGP2;Q8CGP2-2	Histone H2B type 1-P	Hist1h2bp	13;13	NaN	NaN	NaN	NaN	0	215.87	115.57	K(1)GSK(1)K(1)AVTK	___MPEPVKSVPAPKKGSKKAVTKAQKKDGK	2055	5084
Q8CGP2;Q8CGP2-2	Histone H2B type 1-P	Hist1h2bp	6;6	NaN	NaN	NaN	NaN	0	176.48	164.33	PEPVK(1)SVPAPK	__________MPEPVKSVPAPKKGSKKAVTK	2056	5084
Q8CGY8;Q8CGY8-2	UDP-N-acetylglucosamine--peptide N-acetylglucosaminyltransferase 110 kDa subunit	Ogt	999;989	NaN	NaN	1.01966	0.0280946	0	107.74	107.74	GKVWK(1)QR	GTDLEYLKKIRGKVWKQRISSPLFNTKQYTM	2057	5085;5086
Q8CGY8;Q8CGY8-2	UDP-N-acetylglucosamine--peptide N-acetylglucosaminyltransferase 110 kDa subunit	Ogt	168;158	1.19963	0.776199	1.03784	-0.0164418	0.0281834	98.249	90.629	SDLGNLLK(1)ALGR	NPDLYCVRSDLGNLLKALGRLEEAKACYLKA	2058	5085;5086
Q8CH25-2;Q8CH25	SAFB-like transcription modulator	Sltm	1003;1021	NaN	NaN	1.05824	0.0816601	0	78.334	78.334	GSSSGFK(1)PFK	QMSGNSLPRGSSSGFKPFKSGPPRRF_____	2059	5089
Q8CHI8-3;Q8CHI8-2;Q8CHI8-5;Q8CHI8-4;Q8CHI8	E1A-binding protein p400	Ep400	2995;3031;2905;3061;3068	0.978108	1.17529	1.09003	0.108486	0.532021	166.19	92.653	TPTK(1)PPCQ	KLQMRVPAVRLKTPTKPPCQ___________	2060	5091
Q8CHI8-3;Q8CHI8-2;Q8CHI8-5;Q8CHI8-4;Q8CHI8	E1A-binding protein p400	Ep400	659;695;732;732;732	1.39669	1.05233	0.9377	0.154264	0.335657	97.49	97.49	SSPVNRPSSATNK(1)ALSPITSR	PARSSPVNRPSSATNKALSPITSRSPGVAVS	2061	5091
Q8CHP8	Phosphoglycolate phosphatase	Pgp	72	NaN	0.827375	NaN	-0.273386	0	133.81	133.81	LGFITNNSSK(1)TR	RARGKRLGFITNNSSKTRTAYAEKLRRLGFG	2062	5095
[truncated: 664 more rows]
