# Supplementary material for: Glutamate utilization fuels rapid production of mitochondrial ROS in dendritic cells and drives systemic inflammation during tularemia
Source: Sci Adv. 2025 Aug 29;11(35):eadu6271. doi: 10.1126/sciadv.adu6271 (PMC12396335; doi:10.1126/sciadv.adu6271)
Supplement: Supplementary file 2 — Data S1 to S5 [file sciadv.adu6271_data_s1_to_s5.zip › adu6271_data_s4.xlsx]

## Sheet: TableS4_splenocytes
		Mock+PBS (log2 TMTpro reporter intensities)				Mock+AOA (log2 TMTpro reporter intensities)				FSC200+PBS (log2 TMTpro reporter intensities)				FSC200+AOA (log2 TMTpro reporter intensities)
Index	Gene	Spleen_01	Spleen_02	Spleen_03	Spleen_04	Spleen_01	Spleen_02	Spleen_03	Spleen_04	Spleen_01	Spleen_02	Spleen_03	Spleen_04	Spleen_01	Spleen_02	Spleen_03	Spleen_04	ANOVA p value (-log10)	ANOVA Significant (FDR<0.05)	NumberPSM	MaxPepProb
A0A075B5J9	Igkv17-127	22.2139	22.0981	21.9684	22.0537	22.0264	22.1356	22.3014	22.3703	21.9836	22.2703	22.439	22.0121	22.0903	22.3529	22.4337	22.0888	0.222918		1	1
A0A075B5K0	Igkv14-126	23.018	23.2961	23.0456	22.8706	22.5656	22.9489	22.6389	22.8468	23.3778	26.4785	23.4551	23.5638	22.6093	23.2821	22.8868	23.1447	1.08752		1	1
A0A075B5K2	Igkv9-124	22.6115	22.5928	22.278	22.1986	22.2703	22.4794	22.4312	22.3746	22.3708	22.7191	22.4324	22.5115	22.4487	23.0527	23.4551	22.5785	1.09652		1	1
A0A075B5L1	Igkv10-94	22.0683	21.3129	21.3946	21.1799	21.1281	20.9556	21.3292	21.4233	21.1317	22.2122	21.2997	21.66	21.1537	20.5607	19.9886	21.0393	1.34377		1	1
A0A075B5L3	Igkv4-90	20.5773	20.5754	20.4372	20.3232	20.2293	20.4719	20.4843	20.3801	20.9041	20.7169	20.3741	20.4387	20.3177	20.2816	20.5849	20.7624	0.32761		1	1
A0A075B5M7	Igkv5-39	24.989	24.867	25.1833	26.1194	25.6403	25.1055	25.2426	25.1015	25.2463	25.5983	25.9539	25.1757	25.1565	25.0148	24.9271	25.0105	0.416863		3	1
A0A075B5N3	Igkv8-28	23.391	23.21	23.2179	22.9701	23.1883	23.1181	23.2135	23.2146	23.0493	23.0477	23.1739	23.0656	23.1973	23.0458	23.5638	23.1374	0.272721		3	1
A0A075B5N4	Igkv8-27	26.4723	26.4473	26.3578	26.0752	26.0711	26.3118	26.3926	26.2426	26.3595	26.2077	26.1908	26.019	26.0464	26.2535	26.3153	26.8858	0.17482		6	1
A0A075B5N7	Igkv6-13	25.2463	24.8997	24.8764	25.9428	25.0975	24.9584	25.0609	25.0317	25.4862	25.0732	24.8528	25.0148	25.1095	25.1253	25.433	25.2058	0.132058		2	1
A0A075B5P1	Igkv3-1	20.8395	20.8664	21.0799	20.6672	20.6803	20.9188	21.004	21.1423	20.6158	20.5909	20.8431	21.1061	21.3302	20.88	21.5385	20.8447	0.616744		1	1
A0A075B5P3	Ighg2b	25.8215	25.7517	25.9539	26.9088	25.8191	25.8504	25.8811	25.8904	26.0275	26.0233	25.9933	25.7821	25.824	25.7517	25.8694	25.9338	0.267791		12	1
A0A075B5P6	Ighm	30.7047	30.0217	29.8901	30.7373	29.94	29.7405	29.8294	30.1361	30.0217	30.0609	30.3303	29.9539	29.805	29.9117	29.8711	29.8489	1.11121		45	1
A0A075B5P9	Ighv5-4	21.626	21.2687	21.6039	21.2469	22.8477	21.8688	21.6618	23.3376	21.4766	21.5827	23.0921	21.5207	21.8228	22.8854	21.3226	21.2899	0.554725		2	1
A0A075B5Q3	Ighv2-5	20.677	20.8943	20.0402	19.8087	19.6904	19.7906	20.4217	19.9448	19.9012	20.3076	19.9833	20.2183	19.9104	20.1536	19.9214	20.1993	0.399553		2	1
A0A075B5R1	Ighv5-17	22.8439	22.6468	22.7823	22.9527	22.4695	22.7705	22.5767	22.6554	22.9737	22.8287	22.5196	22.8031	22.749	22.4902	22.2482	22.5964	1.00382		1	1
A0A075B5R2	Ighv7-3	19.6359	19.3875	19.4434	19.4922	19.4636	19.6846	19.6259	19.5728	19.6969	19.7157	19.7585	19.3387	19.4372	19.2434	19.1598	19.6469	0.765168		1	1
A0A075B5R4	Ighv14-1	24.8528	24.5812	24.3101	24.0526	24.0609	23.895	24.2961	24.2317	25.0062	24.558	24.9803	24.1642	23.9672	24.2243	24.2096	24.0772	1.34953		3	1
A0A075B5R5	Ighv4-1	25.433	25.6292	24.9803	25.3511	25.4041	24.9847	25.1371	25.3844	25.5045	25.5374	25.4831	25.3376	24.7995	24.8288	24.0526	25.1253	1.88087	+	2	1
A0A075B5R6	Ighv11-1	19.9651	19.955	20.2752	20.0068	19.7394	19.6805	19.6384	20.0348	19.612	19.9813	19.7578	20.5891	20.1626	19.7737	19.9477	19.9251	0.305598		1	1
A0A075B5S1	Ighv9-1	19.4517	18.5915	18.7837	18.4589	18.5406	18.3901	18.6122	18.5588	18.8947	18.6073	18.4251	18.8045	18.2021	18.3068	18.2328	18.4721	1.14493		1	1
A0A075B5S3	Ighv14-4	17.4351	16.545	16.8824	16.521	16.9221	16.5532	17.0146	16.7074	17.023	16.9825	17.5912	16.3653	16.6578	17.2622	17.9021	16.8173	0.176837		1	1
A0A075B5T2	Ighv6-3	23.8858	23.6649	23.7389	25.0772	23.8385	24.3511	23.6431	23.8576	23.9933	23.7895	23.867	23.7492	23.7695	24.019	24.0609	23.9584	0.0814172		3	1
A0A075B5T4	Ighv1-4	20.9064	20.5188	20.51	20.2274	20.3362	20.0633	20.663	20.4928	20.3692	20.5963	20.226	20.5892	20.3046	20.2209	18.4913	20.5426	0.485083		1	1
A0A075B5U7	Ighv1-22	21.3293	21.1917	21.2048	21.3134	21.376	21.4271	21.3859	21.3879	21.1488	21.2027	21.418	21.3863	21.4528	21.4799	21.7134	21.1669	0.688074		3	1
A0A075B5W1	Ighv1-50	20.9431	20.8649	20.8985	20.963	21.3337	21.0581	21.1949	20.823	21.1351	21.1376	20.9858	21.4424	21.1161	21.1985	21.8176	20.8431	0.47002		1	1
A0A075B5W6	Ighv1-55	23.3239	22.2248	22.4715	24.7492	23.1376	22.2862	22.2235	22.2907	23.0542	22.9212	23.1878	23.0162	22.5757	22.2	22.6178	22.429	0.576784		2	1
A0A075B5X5	Ighv1-66	19.8565	19.4171	19.7364	19.2073	20.2218	19.8581	19.5493	19.7867	19.4776	20.7732	19.5761	18.7336	19.3899	19.9635	19.0199	19.569	0.120627		1	1
A0A075B5Y3	Ighv1-80	17.834	17.3854	17.1684	17.3019	17.1317	17.0888	17.2312	17.3245	17.2999	17.3077	17.6636	17.4701	17.2462	17.5356	17.2863	17.5467	0.533773		2	1
A0A075B5Y4	Ighv1-81	22.0414	22.1596	22.2239	22.0638	22.6451	22.2484	22.345	22.0706	21.9939	22.4835	21.7278	22.0236	22.2497	22.1391	21.6312	21.9568	0.541211		1	1
A0A075B620	Trav7n-4	18.4124	18.3158	18.5811	18.5303	18.508	18.3636	18.4958	18.6467	18.6492	18.6168	18.35	18.4729	18.8048	18.6903	18.674	18.2669	0.208432		1	0.9998
A0A075B666	Igkv13-85	21.1791	20.6018	21.7019	20.9205	21.3255	20.9133	20.9783	21.4625	20.3063	21.099	21.462	20.7388	20.7381	20.8757	20.9988	20.9604	0.193441		1	1
A0A075B677	Igkv4-53	15.4615	15.702	15.4828	16.3816	15.451	15.5043	15.4214	15.4713	15.4682	15.9011	15.2548	15.5689	15.3625	15.826	15.7746	15.6944	0.322577		1	0.9999
A0A075B680	Ighv1-62-2	22.1801	22.3292	21.8716	21.8568	21.9498	22.1399	21.8847	21.8674	22.2594	23.9225	22.7902	22.0271	21.6912	21.7866	21.9821	22.2586	1.08161		3	1
A0A075B6A3	Igha	27.7895	27.9705	28.3066	28.0084	27.9705	27.9484	28.3153	27.8623	27.9923	28.258	27.726	27.5826	28.0609	28.0137	27.8385	28.391	0.137824		20	1
A0A087WNL7	Srcap	23.5754	23.4676	23.5869	23.4425	23.3376	23.2961	23.4923	23.391	23.5285	23.48	23.391	23.5522	23.3778	23.4676	23.2821	23.391	1.32716		11	1
A0A087WNP0	Alyreffm1	23.6865	24.019	23.8576	23.8576	22.999	23.3511	23.2961	23.1041	24.4298	24.0935	23.7796	24.0275	23.848	23.632	22.3397	23.7594	1.56827	+	1	0.939
A0A087WNW3	Ktn1	25.5374	25.3273	25.5522	25.4551	25.2821	25.2096	25.3273	25.3745	25.2499	25.3745	25.4676	25.5105	25.3342	25.3101	25.2426	25.275	1.40798	+	23	1
A0A087WP55	Clec18a	24.8433	24.2021	24.2679	24.2096	24.1795	24.0609	24.275	23.9584	24.2021	24.2891	24.141	24.1642	24.4298	24.2607	24.2679	24.1642	0.591561		1	0.9995
A0A087WP92	Trip12	20.6724	20.6021	20.5354	20.5201	20.079	20.0341	19.923	20.0292	20.7603	20.5149	20.4148	20.711	20.5886	20.4176	20.0914	20.2551	3.58835	+	1	1
A0A087WPH7	Psmc3	25.2207	25.5135	25.1642	25.3578	25.5551	25.4234	25.4394	25.5638	25.2426	25.0609	25.5841	25.1565	25.3578	25.2961	25.4676	25.2353	0.687187		1	1
A0A087WPL5	Dhx9	23.3778	23.3101	23.5754	23.5045	23.4676	23.4551	23.4298	23.6209	23.0563	23.0271	23.1899	23.3101	23.6209	23.4923	23.2961	23.3511	2.1696	+	1	1
A0A087WQ92	Hdac4	17.8369	17.6518	17.0032	17.8675	17.3674	18.0126	17.8107	17.7105	17.2327	17.9296	17.4948	18.1477	17.9605	18.1173	18.0359	17.4963	0.183797		1	0.9998
A0A087WQB0	Morf4l1	25.6944	25.7363	25.7286	25.7312	25.7517	25.7389	25.7895	25.7594	25.8191	25.772	25.705	25.726	25.7594	25.767	25.6375	25.6865	0.467133		16	1
A0A087WQN2	Ptma	15.2598	14.8914	14.2973	14.3525	NaN	10.9021	11.0688	10.5094	14.1884	13.551	14.0921	14.6533	11.237	12.9035	12.8048	12.7608	NaN		1	0.9996
A0A087WQN7	Xrn1	23.5983	23.6209	23.7182	23.654	23.7895	23.7286	23.6865	23.7895	23.5983	23.5869	23.632	23.5754	23.6971	23.6431	23.6649	23.7286	2.63523	+	20	1
A0A087WR50	Fn1	26.726	26.0254	26.8264	26.1776	25.8997	25.767	25.9406	25.7796	26.217	26.239	25.8904	26.3049	26.3222	26.0041	25.989	25.7995	1.47392	+	44	1
A0A087WRA4	Mndal	21.9548	21.9048	22.3512	21.8921	21.8993	21.4868	22.1686	21.7113	22.2973	21.609	21.8511	22.0023	22.4082	21.7596	21.6397	21.4245	0.139328		1	1
A0A087WRP5	Dock10	21.7049	21.4146	21.5685	21.3621	21.4547	21.5353	21.4948	21.5492	21.6291	21.5616	21.3865	21.5115	21.5977	21.8131	21.668	21.6232	0.882712		1	0.9985
A0A087WRX8	Srrm2	21.7055	21.6097	21.779	21.5671	21.5265	21.6168	21.7308	21.5004	22.0304	21.7807	21.6188	21.8261	21.8751	21.6707	21.9818	21.4898	0.603369		2	1
A0A087WS16	Col6a3	26.4202	25.6568	26.4831	25.9781	25.5898	25.5195	25.7182	25.673	25.5754	25.824	25.5195	26.038	26.0275	25.5045	25.4041	25.2996	1.2408		28	1
A0A087WSJ7	2410002F23Rik	17.488	16.9973	17.4815	17.4619	17.5945	16.9479	17.4147	17.1029	17.264	17.2331	17.2986	17.4674	17.6141	17.1855	17.1029	16.9459	0.0717492		1	0.9999
A0A087WSP5	Stat1	29.0914	29.1652	28.976	29.1435	29.0111	29.0914	29.0084	29.158	29.6595	29.5969	29.6407	29.1913	29.0164	29.3346	28.9512	29.3557	2.18343	+	77	1
A0A0A0MQ73	Kmt2d	24.7441	24.8385	24.7338	24.8044	24.7846	24.7543	24.7846	24.7846	24.7945	24.6703	24.8336	24.7338	24.7389	24.7695	24.7594	24.7234	0.146675		19	1
A0A0A0MQH5	Macf1	22.7571	22.6181	23.0344	22.751	22.7689	22.5602	22.7819	22.9029	22.4048	22.6749	22.5185	22.8477	22.8321	22.8262	22.3709	22.6704	0.270084		1	1
A0A0A6YVS4	Ighv5-9-1	22.0744	22.08	22.1832	22.2938	22.1285	22.3473	22.3462	22.4705	22.1779	22.1621	22.6574	22.264	22.1745	21.988	22.5265	22.5445	0.214023		2	1
A0A0A6YVV8	Mbnl1	21.7265	21.883	21.7652	22.0706	21.9832	22.0229	21.9531	22.0408	21.772	21.9302	21.8845	22.0984	21.9139	21.9626	21.9373	21.9271	0.442325		1	1
A0A0A6YW14	Ighd	28.0711	28.1065	28.1361	28.1747	28.4394	28.0965	28.3787	28.3367	27.9814	28.003	28.1115	27.9923	28.203	28.1604	27.9428	28.2308	1.79654	+	18	1
A0A0A6YWM5	Rab3gap2	24.4362	24.4984	24.4984	24.4488	24.4488	24.4105	24.48	24.4488	24.4488	24.4298	24.4676	24.3975	24.417	24.317	24.3307	24.4234	1.6957	+	17	1
A0A0A6YWT4	Rabgap1l	21.166	21.0726	21.1925	21.3939	20.8523	20.9725	21.2929	21.1284	21.3574	21.3488	21.3835	21.2536	20.9095	21.1352	20.7505	21.1815	1.39151	+	1	0.9975
A0A0A6YX73	Prkar2a	25.0105	24.9803	24.9977	24.9803	24.9539	24.9361	24.945	24.9495	24.9406	24.8811	24.9088	24.9977	24.9628	25.0317	25.1488	24.9672	1.12944		16	1
A0A0A6YXE0	Ighv1-59	19.4515	19.6585	19.6654	23.2437	19.4966	19.5032	19.1342	20.3368	20.058	19.7865	19.4929	19.3964	19.8327	19.8323	19.947	19.5407	0.25388		1	1
A0A0A6YXN4	Ighv1-18	21.7836	21.8813	21.7869	22.0614	21.8604	21.6497	21.6143	21.8192	21.843	21.5985	22.2416	21.5461	21.591	21.5935	21.7329	22.2054	0.0698932		3	1
A0A0A6YXQ0	Ighv8-8	21.609	21.4068	21.6052	21.3837	21.2891	21.4076	21.4892	21.9204	21.4357	21.7285	21.7031	21.2642	21.4114	21.0459	20.8407	21.4211	0.814186		2	1
A0A0A6YXV0	Apeh	21.6631	21.5797	21.6376	21.7237	21.7476	21.5462	21.8008	21.7474	21.7436	21.5001	21.7961	21.8973	21.6571	21.8651	21.613	21.8635	0.153957		2	1
A0A0A6YY53	Ighg2c	25.3342	25.4923	25.9271	26.143	25.4298	25.5285	25.5898	25.8717	25.7543	26.0813	25.5315	25.8264	25.6784	26.0567	25.6012	25.7182	0.13044		6	1
A0A0A6YY56	Fcrl1	20.2207	20.3337	20.5498	19.9673	20.5383	20.275	20.3743	20.2692	20.3999	20.0822	20.2417	20.3788	20.6004	20.5612	20.4437	20.3126	0.528017		1	1
A0A0A6YY64	Pfkfb3	22.7953	22.8758	22.692	22.7514	22.8625	22.9534	22.8041	22.8599	23.0861	22.8407	22.9031	22.6614	22.8598	22.9014	22.8992	22.8647	0.33209		9	1
A0A0A6YYE2	Trbv3	15.1957	15.4526	15.5671	15.579	15.4868	15.8266	15.4501	15.2536	15.4866	15.5103	15.5718	15.3498	15.355	15.2993	15.6351	15.3778	0.046179		1	0.9999
A0A0A6YYE7	Igkv4-57	23.5285	23.4923	23.8191	23.5983	23.5045	23.1378	23.4425	23.2961	23.5165	23.3239	23.3511	23.632	23.5522	23.417	23.1297	23.6649	0.602248		2	1
A0A0A6YYP6	Sirpb1a	21.719	21.0354	21.6159	21.0014	21.583	21.6374	21.3705	21.1318	21.2075	21.1965	20.9711	21.4573	21.3508	21.3085	21.557	21.3122	0.197381		2	1
A0A0B4J1G0	Fcgr4	22.9446	23.008	23.3101	22.9513	22.9928	23.1501	23.0808	23.0649	23.185	23.6649	23.5165	23.4676	23.3376	23.391	23.5869	23.7077	2.68446	+	4	1
A0A0B4J1H7	Igkv1-135	25.632	25.8044	25.5955	25.48	25.2961	25.2821	25.4953	25.4425	25.7389	25.6431	25.5754	25.6209	25.4425	25.4707	25.2961	26.0629	0.615871		7	1
A0A0B4J1I1	Igkv16-104	22.6052	22.3346	22.2458	22.5056	22.1051	22.521	22.2432	22.2637	22.0947	22.0925	22.4385	22.3932	22.1284	22.6627	22.1193	22.3506	0.182721		1	1
A0A0B4J1J0	Igkv4-50	21.0467	21.0963	21.0919	21.1104	21.21	21.1275	21.094	20.9703	21.1285	21.1116	21.0349	21.1038	21.003	20.8773	20.7694	21.1437	0.857483		1	1
A0A0B4J1J5	Ighv9-3	23.0182	23.013	22.8774	23.0266	22.9088	22.9065	23.2005	23.1155	23.245	22.9553	23.1063	22.8387	22.7673	22.633	22.0875	22.8866	1.45464	+	4	1
A0A0B4J1J6	Ighv10-1	19.2915	19.276	19.0915	19.3407	19.2849	19.2621	19.0809	19.1015	19.2041	19.0556	19.2459	19.0853	19.1199	18.8716	19.3187	19.2589	0.182903		1	1
A0A0B4J1M6	Fcgr3	23.1933	22.9505	23.4676	22.9713	23.1342	23.0203	23.1132	23.1257	22.6735	23.06	22.9134	23.2821	23.3645	23.0892	23.2679	23.2288	0.494229		2	1
A0A0B4J1N0	Ighv1-76	21.639	21.4805	21.3816	21.5206	21.5923	21.5759	21.5352	21.6476	21.3475	21.2451	21.2154	21.5271	21.6198	21.6481	21.5102	21.6967	2.15641	+	1	1
A0A0D9SEG8	Adgre5	26.3222	26.3014	26.4457	26.2408	26.1681	26.0854	26.2571	26.1312	26.2151	26.1642	26.0894	26.2838	26.3118	26.1719	26.1488	26.1293	1.28472		21	1
A0A0G2JDE1	Ighv8-12	19.6779	19.6547	19.5317	20.0716	19.5924	19.5002	19.908	19.6104	19.5394	19.4184	19.8274	19.4424	19.4013	19.7128	19.401	19.5994	0.357396		1	1
A0A0G2JDV3	Gbp6	24.3444	24.4105	24.2021	24.3511	24.275	24.3778	24.2961	24.3376	24.9271	24.867	24.848	24.3444	24.2961	24.6811	24.2607	24.5045	1.81988	+	13	1
A0A0G2JDZ4	Myl10	21.8662	21.8951	21.8358	21.7589	21.6499	21.6926	21.7368	22.0993	22.3141	21.8557	21.6742	21.8272	22.0063	22.1087	22.4638	22.1022	1.05872		1	1
A0A0G2JEH3	Tmem243	20.4894	20.9591	20.9578	20.7131	20.8408	20.4638	20.9182	20.7392	20.9888	20.9446	20.9678	20.4644	20.6737	20.4151	20.0066	20.7251	0.694264		1	1
A0A0G2JEP0	Fxr1	17.0474	17.6575	17.3011	17.3362	16.9723	17.4669	17.1829	17.1364	17.525	16.9909	17.5916	16.5136	17.4724	17.1979	17.3866	17.1708	0.092332		1	1
A0A0G2JEU1	Aldh2	20.1448	20.1453	20.5188	20.0217	20.3647	20.5359	19.9034	20.3961	20.4341	20.477	20.3568	20.2043	20.7106	20.7746	22.2391	20.7475	1.46804	+	2	1
A0A0G2JF05	Aph1a	22.299	21.185	21.5983	21.1828	20.8711	21.2342	21.3261	21.8228	20.7584	20.7765	21.601	21.2242	21.3935	20.8708	20.7964	20.9455	0.590853		1	0.9937
A0A0G2JF13	Crlf2	21.612	21.6934	21.6595	21.6387	21.7436	21.7675	21.4418	21.4776	21.5995	21.539	21.6951	21.3359	21.6368	21.8708	21.9438	21.5445	0.513637		2	1
A0A0G2JFF1	Ppp1cc	24.8191	25.0813	24.9716	24.9803	25.0233	25.0567	24.9716	24.9933	25.1015	24.9539	24.945	24.945	24.976	25.0062	24.9361	25.0062	0.0890895		7	1
A0A0G2JFN1	Rprd2	21.8466	21.8594	21.8014	21.6908	21.8729	21.6668	21.8927	21.7326	21.7952	21.8381	21.8245	21.9655	21.7813	21.8458	22.1719	21.759	0.19479		1	1
A0A0G2JFN8	Igkv8-19	22.9201	22.7842	22.5639	22.0949	22.5148	22.401	22.7682	22.3586	22.1809	22.0074	22.4019	22.1134	22.5777	22.4206	22.7513	22.9565	1.18161		2	1
A0A0G2JFR8	Atrx	20.3367	20.1861	20.0978	20.2774	19.8662	20.0032	19.7658	20.1327	19.99	19.9365	20.3686	20.4653	20.2259	20.2174	20.0176	19.9333	0.768503		1	0.9998
A0A0G2JFT8	Rufy3	23.5045	23.4551	23.391	23.3645	23.5045	23.5522	23.4425	23.417	23.5983	23.5404	23.48	23.4923	23.48	23.5285	23.4923	23.5869	1.00053		11	1
A0A0G2JFZ3	Igkv19-93	21.2648	21.2735	21.1964	22.5908	21.0998	21.2861	20.8819	21.0645	21.0554	21.0041	21.0249	21.3201	21.2882	21.2183	21.3009	21.1439	0.649039		1	1
A0A0G2JG52	Crybg1	22.1902	22.2293	22.2389	22.122	22.1016	22.3038	22.1497	22.1422	22.3121	22.1047	22.4146	22.1083	22.1017	22.1434	22.5711	22.3997	0.212479		7	1
A0A0G2JG85	Ap1ar	20.0373	20.1016	19.9937	19.9133	20.0212	19.7704	19.7555	19.9902	19.7716	20.4563	19.8285	19.8574	20.1888	20.2606	20.0888	19.98	0.429475		1	0.9972
A0A0G2JGD2	S100a4	27.6389	27.8264	27.8019	27.6458	27.5898	27.726	27.7064	27.524	27.673	27.4154	27.5014	27.6458	27.7325	27.7958	27.8445	27.6458	1.17056		11	1
A0A0G2JGW9	Fubp1	29.4957	29.6058	29.3452	29.4976	29.5933	29.5627	29.5184	29.5627	29.5573	29.4492	29.5536	29.3766	29.49	29.5147	29.5444	29.509	0.351619		41	1
A0A0H2UH17	Ubap2l	23.2362	23.0537	22.764	22.914	23.1878	23.2961	23.1683	23.1593	22.879	22.7311	23.2463	22.8898	23.1398	23.391	23.7077	23.1127	1.23705		1	0.997
A0A0J9YTR2	Ncbp2as2	21.8275	21.7705	21.8352	21.5946	21.2637	21.3036	21.3623	21.517	21.6536	21.8875	22.0307	22.0585	21.596	21.4145	21.6426	21.2828	3.10814	+	1	1
A0A0J9YTY7	Selplg	18.5983	18.4474	18.4679	18.5121	18.496	18.5907	18.4981	18.3287	18.0424	18.3715	18.3398	18.3566	18.5463	18.3704	18.8192	18.1824	0.606596		1	0.992
A0A0J9YUG5	Mettl27	20.9903	20.8312	20.9087	21.0155	20.9536	21.3658	20.9946	21.0015	20.7324	20.942	21.1017	21.0552	20.9294	21.1836	21.3677	20.945	0.374685		1	1
A0A0J9YV38	Alox5ap	20.8349	20.5659	21.0729	21.0973	20.4994	20.3319	20.782	20.594	20.3489	21.0297	21.0363	21.7287	21.1143	20.6159	20.7593	20.8685	0.553114		1	1
A0A0N4SUI7	Nbdy	23.3645	23.173	23.0831	23.2514	23.2961	23.4923	23.2679	23.4041	23.2116	23.3101	23.0127	23.2167	23.4551	23.48	24.1095	23.3778	1.38339	+	3	1
A0A0N4SUJ2	Dysf	23.9847	23.5754	24.0359	23.6649	23.5404	23.4923	23.5754	23.5754	23.4041	23.6209	23.5285	23.7182	23.5638	23.5165	23.6757	23.5983	1.23048		20	1
A0A0N4SUM2	Hnrnpa2b1	13.9632	14.3458	13.5186	13.2896	13.6919	13.784	13.406	13.8447	12.6345	13.8932	14.0654	13.3977	14.3551	13.8688	13.4569	13.7966	0.162664		1	0.9966
A0A0N4SUU0	Plekha5	20.4633	20.4003	20.4285	20.5102	20.2838	20.3325	20.3292	20.4113	20.446	20.4924	20.4829	20.4595	20.3422	20.5272	20.6955	20.5267	1.34641		2	1
A0A0N4SV80	Zfp638	24.9803	24.9628	25.002	24.9584	24.8904	24.7895	24.8858	24.9043	25.0275	24.8717	24.8623	25.0233	24.9628	24.8904	24.8191	24.8142	1.08981		55	1
A0A0N4SVC2	Tra2a	25.9293	25.9248	26.1075	25.9606	25.989	25.8858	26.0772	26.0169	26.2021	25.9847	26.1814	26.1174	25.9672	25.9562	25.6012	25.9825	1.07145		8	1
A0A0N4SVK8	Adprhl1	17.6006	17.4837	17.4019	17.6435	16.6287	17.7387	17.7708	16.7317	18.2886	17.9672	16.9544	16.9624	15.9425	17.2321	17.8002	17.6733	0.126068		1	0.9864
A0A0N4SVL8	Mmrn1	25.6125	25.2096	26.1174	25.5638	25.391	25.3477	25.5255	25.5255	25.3679	25.5725	25.3204	25.3477	25.6209	25.5841	25.9955	25.7208	0.745013		36	1
A0A0N4SVP8	Eif4a3l2	15.6356	15.9528	15.5964	15.8336	15.4418	15.5438	15.9606	15.6071	15.6053	15.6306	15.7113	15.665	15.5611	15.6424	14.9699	15.3586	0.902662		2	0.9999
A0A0N4SVS6	Cnbp	26.673	26.3359	26.1585	26.2732	25.9998	26.5359	26.4661	26.3307	26.2926	26.2785	25.989	26.7771	26.7129	26.341	26.4877	26.1391	0.0179527		10	1
A0A0N4SVT8	Dnajb8	20.9482	20.9223	20.7005	20.7284	20.8172	20.9863	20.7318	20.93	20.8737	20.9116	20.8831	20.9071	20.959	21.0915	20.3413	21.0387	0.0147431		1	0.9993
A0A0N4SVW7	Herc3	19.4696	19.0915	18.1365	19.322	19.1626	19.5432	18.5343	19.2041	18.468	19.1549	19.2935	19.1267	18.9007	19.2322	18.523	19.3599	0.0075799		1	0.9983
A0A0R4IZW7	Trmt1	23.6865	23.8576	23.6209	23.867	23.848	23.9406	23.8858	23.9495	23.7286	23.6757	23.8764	23.6431	23.8288	23.8858	23.9933	23.867	1.44755	+	6	1
A0A0R4J041	Mettl3	24.7077	24.8142	24.6865	24.7286	24.8623	24.8764	24.8528	24.848	24.7543	24.7338	24.7846	24.6703	24.8576	24.8336	24.9088	24.7796	2.61319	+	16	1
A0A0R4J049	Prmt5	25.4073	25.4831	25.391	25.4457	25.5014	25.48	25.4738	25.5609	25.4984	25.4488	25.5983	25.433	25.3811	25.4645	25.1371	25.4984	0.676346		15	1
A0A0R4J050	Acy1	24.3712	24.4488	24.3376	24.3578	24.4105	24.5696	24.5522	24.4488	24.4862	24.4488	24.4362	24.3376	24.4362	24.4862	24.5105	24.4923	1.26821		15	1
A0A0R4J078	Ubxn4	25.1795	25.0732	25.2243	25.1795	25.0691	24.9316	25.0691	25.0148	25.2679	25.1908	25.2317	25.317	25.0772	25.0975	24.9225	25.002	3.12803	+	11	1
A0A0R4J083	Acadl	28.217	28.0401	28.3494	28.2262	28.0762	28.0914	28.0453	28.0401	28.1115	28.1312	28.0505	28.189	27.9977	28.0401	28.1652	28.0762	1.08586		33	1
A0A0R4J0B5	Rusf1	23.169	22.8642	23.1829	23.1356	22.8853	22.8884	22.9096	22.8866	23.1203	23.0729	22.9422	23.2207	22.8475	22.8653	22.8001	23.0438	1.57588	+	5	1
A0A0R4J0D3	Stt3b	25.6622	25.4676	25.797	25.5898	25.4266	25.2643	25.5433	25.5075	25.7286	25.6237	25.6264	25.6209	25.4073	25.3745	24.9539	25.4862	1.63451	+	13	1
A0A0R4J0D8	Crebl2	20.4957	20.2663	20.1353	20.4627	20.2129	20.1284	19.8953	20.0994	20.4083	20.3224	20.2738	20.2055	20.5255	20.3933	20.2818	20.492	1.764	+	1	1
A0A0R4J0E4	Ints7	23.9847	23.9672	23.9134	23.9134	24.0359	23.9933	24.0443	23.9672	23.8385	23.9584	23.976	23.9406	23.8858	23.867	23.654	23.9134	1.55181	+	18	1
A0A0R4J0I1	Serpina3k	24.8336	24.48	24.918	24.6595	24.7745	25.0275	25.1253	24.8385	24.824	24.7543	24.5522	24.7234	25.2607	25.1833	25.3239	25.1293	3.00984	+	9	1
A0A0R4J0K5	Cd84	24.3239	24.1946	24.5638	24.2891	24.3511	24.1719	24.3031	24.3778	24.0443	24.1095	24.1332	24.2679	24.317	24.2096	24.1642	24.3101	1.00403		7	1
A0A0R4J0P5	Pstpip1	24.9584	24.9584	24.9716	24.9043	25.0062	24.9539	24.9803	24.8858	24.9803	24.9847	24.9406	24.9361	24.9933	24.9672	24.9316	24.9043	0.0177069		10	1
A0A0R4J0R3	Isg20l2	25.4862	25.5075	25.3204	25.3811	25.2535	25.2891	25.0975	25.1253	25.4105	25.3477	25.2891	25.3578	25.5667	25.4008	25.0401	25.2821	0.855847		14	1
A0A0R4J0R7	Jak3	23.037	23.0338	23.0141	23.1739	23.1182	23.0352	23.047	23.0651	23.2679	23.3239	23.3376	23.2821	23.0162	23.1341	23.1879	23.1286	3.71274	+	9	1
A0A0R4J112	Eif4g3	17.8099	17.9426	17.5954	17.7232	17.8905	17.6964	17.6244	17.9364	17.8369	17.766	17.8072	17.944	17.9686	17.848	17.7793	17.9131	0.244815		1	1
A0A0R4J124	Srpk2	23.391	23.4298	23.4551	23.391	23.4923	23.2961	23.2961	23.4425	23.391	23.4551	23.48	23.5285	23.4425	23.3511	23.0445	23.3511	0.683566		8	1
A0A0R4J140	Cluh	25.8167	25.8788	25.6622	25.8142	25.7846	25.7415	25.7208	25.8142	25.8264	25.9628	26.0588	25.797	25.7103	25.8385	25.8788	25.848	0.810124		17	1
A0A0R4J172	Dennd4b	24.5696	24.7024	24.5638	24.6209	24.7995	24.7024	24.7129	24.7594	24.5869	24.5812	24.7389	24.6811	24.5869	24.6096	24.3031	24.654	1.17068		16	1
A0A0R4J175	Brd9	24.7077	24.8191	24.7695	24.7594	24.7745	24.7286	24.7543	24.7594	24.8142	24.632	24.7129	24.7492	24.7895	24.7182	24.6096	24.6918	0.328968		11	1
A0A0R4J190	Bst1	23.7077	23.0475	23.8191	23.3239	23.391	23.1856	23.3239	23.417	23.4676	23.7594	23.3511	23.5983	23.6431	23.48	23.0826	23.4551	0.199826		6	1
A0A0R4J1B1	Tnnt3	22.3898	22.3852	22.2941	21.1949	22.1816	23.1193	27.1795	23.5638	22.8489	22.6082	22.6395	22.4148	22.317	22.3526	22.6559	22.722	0.839569		8	1
A0A0R4J1C4	Zswim9	18.8145	18.0671	18.695	18.2	18.7013	18.5232	18.1999	18.239	18.4296	18.4792	18.5783	18.6672	18.5249	18.1675	18.6279	18.5188	0.0427205		1	0.9982
A0A0R4J1H2	Glyctk	23.2181	23.5165	23.0871	23.5522	23.7594	23.7995	23.5983	23.7389	23.5522	23.5045	23.48	23.632	23.2535	23.7077	23.6971	23.5404	1.32474		3	1
A0A0R4J1H6	Golga3	23.7895	23.848	23.7895	23.7895	23.8858	23.9225	23.9406	23.867	23.7796	23.7594	23.8093	23.7695	23.8858	23.8858	24.0443	23.8576	2.48563	+	26	1
A0A0R4J1J1	Pnkd	20.203	20.0078	20.3319	20.3081	19.8538	19.7073	19.8842	20.0991	20.1353	20.3169	20.0753	20.2991	19.9773	20.011	20.1916	19.941	1.82125	+	1	1
A0A0R4J1L2	Eef1d	21.0983	21.1843	21.1873	21.1844	21.3009	21.2903	21.1922	21.2482	21.2228	21.3038	20.9948	20.9578	21.1705	21.3921	21.2496	21.0914	0.47028		1	1
A0A0R4J1Q0	Edc4	25.1719	25.1946	25.2133	25.2096	25.228	25.1946	25.1984	25.2133	25.1984	25.2714	25.2243	25.2499	25.1946	25.1527	25.1293	25.2207	1.21017		33	1
A0A0R4J1R1	Syvn1	24.8576	24.7492	24.8093	24.9584	24.7338	24.8044	24.7543	24.7945	24.867	24.8811	25.0105	24.8997	24.6649	24.6486	24.6375	24.7389	3.06611	+	5	1
A0A0R4J1R7	Pcbd2	25.654	25.6264	25.848	25.8264	25.5783	25.6784	25.5841	25.6068	25.705	25.7517	25.5955	25.8997	25.5869	25.6703	25.7312	25.6622	0.685627		12	1
A0A0R4J1Y3	Osgep	24.4105	24.5165	24.317	24.48	24.6486	24.7234	24.604	24.6153	24.4551	24.4488	24.5225	24.4041	24.4676	24.5869	24.4298	24.4551	2.57342	+	11	1
A0A0R4J205	Trmt10a	20.3309	20.3894	20.3387	20.3982	20.2677	20.3708	20.3763	20.3098	20.4052	20.5626	20.3254	20.5338	20.5494	20.437	20.6546	20.41	1.42007	+	3	0.9999
A0A0R4J215	Gpatch11	23.7995	23.7995	23.6971	23.7796	23.7895	23.7995	23.7895	23.7895	23.9495	23.6431	23.6649	23.6971	23.7695	23.6431	23.7389	23.7182	0.234417		5	1
A0A0R4J217	Dhx34	22.426	22.4846	22.4839	22.5769	22.5408	22.4732	22.4751	22.5251	22.5506	22.4466	22.4512	22.4689	22.5105	22.5404	22.6357	22.4489	0.218882		10	1
A0A0R4J221	Plec	20.3924	20.0781	20.3374	20.1186	20.0553	19.9408	20.0829	19.7114	19.8697	20.1128	19.8849	19.8536	20.1691	19.8338	20.3731	19.956	0.969492		1	0.9977
A0A0R4J256	Psmb9	25.4769	25.5255	25.3778	25.4266	25.6292	25.6568	25.4862	25.5754	25.5135	25.5135	25.6068	25.6012	25.5551	25.6068	25.8904	25.5955	1.25793		8	1
A0A0R4J259	Syncrip	25.7129	25.6703	25.5345	25.6891	25.772	25.797	25.7441	25.6125	25.867	25.7441	25.4266	24.8997	25.6486	25.6513	25.6811	25.5812	0.30673		1	1
A0A0R4J263	Agpat1	24.2096	24.1332	24.3578	24.2821	24.1015	24.0526	24.2679	24.1642	24.2243	24.1332	24.2021	24.2463	24.0443	24.2243	23.9225	24.1719	0.724936		4	1
A0A0R4J288	Dxo	23.654	23.6971	23.654	23.5165	23.7492	23.8093	23.6865	23.6865	23.6096	23.5983	23.7182	23.5045	23.7695	23.7796	23.9406	23.6209	1.16361		8	1
A0A0R4J293	Tgm1	25.0854	24.5638	25.1174	24.8385	24.7286	24.6264	24.7492	24.8858	24.4425	24.7796	24.6264	24.9043	24.8142	24.7543	24.9539	24.9316	0.473807		15	1
A0A0R4J2A7	Ccser2	18.776	18.9351	18.5936	18.7971	18.9259	18.9074	18.6552	18.8273	18.6995	18.6547	18.6871	18.8161	18.6647	18.8482	18.7241	18.5364	0.397733		1	0.9995
A0A0R4J2B2	Kctd12	27.2077	27.3153	27.2625	27.2535	27.2891	27.3662	27.3153	27.2262	27.0609	27.0609	27.2262	27.1015	27.3066	27.2979	27.3662	27.3494	3.17165	+	12	1
A0A0R4J2D3	Mia3	24.8433	24.7543	24.8717	24.8811	24.7182	24.6431	24.7695	24.7389	24.7796	24.8044	24.7796	24.8623	24.7077	24.6703	24.5869	24.7389	2.36833	+	36	1
A0A0U1RNF2	Lcmt1	24.1253	24.3031	24.1332	24.1015	24.2463	24.4923	24.239	24.2463	24.1642	24.2607	24.3239	24.3307	24.3376	24.239	24.391	24.2891	0.84219		6	1
A0A0U1RNG7	Kctd14	20.5509	20.2416	20.2671	20.1459	20.7478	20.5532	20.5666	20.3466	20.0761	19.9289	20.3769	20.0694	20.532	20.4226	21.0953	20.5078	1.72942	+	1	1
A0A0U1RNL9	Maz	21.6388	21.6818	21.671	21.8237	21.4399	21.4242	21.1453	21.2081	21.8103	21.8419	21.6074	21.744	21.7787	21.6537	21.2394	21.5025	2.23183	+	1	0.9998
A0A0U1RP81	Immt	25.3545	25.1681	25.4862	25.4041	25.2021	24.8858	25.2058	25.2714	25.2499	25.3975	25.2714	25.3877	24.9933	24.945	24.8044	25.0772	2.50298	+	6	1
A0A0U1RPG0	Spib	20.1584	20.2205	19.6677	20.0129	20.3255	20.1512	19.7835	20.2209	19.8271	19.73	20.0526	20.195	20.2681	20.0278	20.2125	20.0499	0.253884		1	1
A0A0U1RPY8	Coro1a	20.4507	20.096	19.7634	20.5204	20.2969	20.5098	20.4623	20.1867	20.6144	20.3086	19.9716	19.9721	21.0297	21.1806	22.792	20.4926	1.49438	+	1	1
A0A140LHQ8	Picalm	23.7796	23.867	24.1565	23.7389	23.9043	23.9043	24.0609	23.895	23.6431	23.7389	24.1174	24.1871	24.2679	23.8385	24.2317	23.9134	0.194783		1	1
A0A140LHT6	Mrpl48	23.7796	23.7182	23.867	23.8858	23.5638	23.5638	23.6757	23.6431	23.9847	23.9495	23.8385	24.0275	23.6431	23.7077	23.7492	23.8093	3.72415	+	3	1
A0A140LHY5	Bptf	20.4184	20.3614	20.3504	20.3829	20.1405	20.4483	20.3847	20.6662	20.4113	20.4161	20.19	20.4278	20.4014	20.3151	20.403	20.2384	0.0521121		1	1
A0A140LIF8	Irgm2	24.0772	23.9406	24.2096	24.0359	23.8093	23.867	23.8191	23.7895	24.8858	24.895	24.7234	24.2891	23.9672	24.2535	24.141	24.3444	4.0275	+	8	1
A0A140LIH0	Med25	22.6023	22.5971	22.3081	22.5495	22.535	22.4011	22.4137	22.4486	22.4846	22.4097	22.5228	22.5239	22.5757	22.5765	22.5537	22.3423	0.111844		3	1
A0A140LIS8	Dhrs7l	16.161	15.767	16.3737	16.0331	16.3204	16.4488	16.2454	16.1562	16.1309	16.2442	16.1675	16.0408	15.9097	16.2525	16.0201	16.3122	0.404495		1	0.9746
A0A140LJ70	Prmt1	24.3712	24.4425	24.1565	24.3511	24.5983	24.5522	24.4614	24.5285	24.2317	24.3307	24.3844	24.3101	24.3444	24.4984	24.217	24.4362	1.57701	+	11	1
A0A140LJJ5	Akap13	25.065	25.019	24.976	25.0772	25.1293	25.0233	25.0691	25.0772	24.945	24.9406	24.976	24.9406	25.0148	25.0105	24.989	25.002	2.82988	+	52	1
A0A140T8J4	Hebp1	26.0401	25.9517	26.1585	25.8215	26.0359	25.9562	25.8433	26.1332	25.1253	25.8528	26.0854	26.4234	26.141	25.8312	25.9738	26.1391	0.0474987		14	1
A0A140T8M0	Igkv1-117	18.7038	18.1409	18.3005	17.9643	17.8833	17.6518	17.9445	18.0855	18.7759	18.1822	17.8715	18.444	17.9125	17.9525	17.4242	18.2675	0.858328		2	1
A0A140T8M2	Igkv12-44	24.5522	24.5105	24.1015	24.239	24.0359	24.3239	24.1253	24.0772	23.976	23.895	24.0609	24.1253	24.0691	24.0359	23.9672	24.1719	1.58148	+	2	1
A0A140T8M5	Igkv6-15	24.4425	23.5522	23.5983	25.4266	23.7695	23.6649	23.6865	23.867	23.5869	23.2821	23.7695	23.8288	23.8385	24.0526	24.002	23.8764	0.552079		2	1
A0A140T8N3	Igkv13-84	22.9581	22.8871	23.0612	22.8107	23.0095	23.0591	23.1011	23.1038	22.9415	22.9046	22.7225	22.8019	23.3376	23.7995	24.1946	23.3101	3.00862	+	4	0.9999
A0A140T8N5	Igkv6-23	24.5404	24.2463	24.141	24.7945	24.3239	24.2679	24.2821	24.3645	24.1871	23.9847	24.1095	24.2891	24.5105	24.3376	24.5105	24.275	0.882994		3	1
A0A140T8N9	Igkv6-32	23.5285	23.2821	23.4041	23.2028	23.5754	23.4298	23.3645	23.3645	23.1459	23.8093	23.3376	23.4676	23.3645	23.391	23.5404	23.5869	0.0938201		5	1
A0A140T8P2	Igkv6-20	20.306	20.581	20.8318	20.5622	20.6621	20.426	20.5418	20.4317	20.557	20.5042	21.1469	20.0631	20.4852	20.4083	21.4612	20.463	0.049635		1	1
A0A140T8P5	Igkv8-24	22.6705	22.458	22.3513	22.161	22.3529	22.6385	22.4562	22.4849	22.2525	22.1152	22.2213	22.1959	22.7108	22.5858	23.1847	22.511	1.85374	+	1	1
A0A140T8Q3	Igkv6-17	24.3307	23.7594	23.7182	24.1871	23.6649	23.7695	23.8576	23.8385	23.6649	23.654	23.6865	23.895	23.9043	24.002	23.7895	23.8093	0.714981		2	1
A0A1B0GRV7	Gm17949	21.5967	21.3985	21.8796	21.3058	21.4841	21.7941	21.3391	21.2196	21.4806	21.5977	21.4196	21.441	21.3799	21.3234	21.9447	21.4982	0.026258		1	1
A0A1B0GS59	Cr2	25.4425	25.5135	25.5225	25.3645	25.3645	25.2058	25.3307	25.3511	25.317	25.2426	25.2463	25.4138	25.2463	25.3135	25.1984	25.3578	1.71811	+	23	1
A0A1B0GSX7	Nup98	26.965	26.8385	27.019	26.8741	26.8741	26.8385	26.9977	26.8858	26.8974	26.8264	26.8741	26.9428	26.9203	26.8741	26.7517	26.8142	0.383744		68	1
A0A1D5RLA1	Itpr1	20.7912	20.6225	21.2379	20.7663	20.8489	20.2723	20.9451	20.8576	20.6206	20.6993	20.82	20.889	20.5583	20.5754	19.2061	20.8471	0.517		1	1
A0A1D5RMN1	Zfp853	25.9803	25.7745	25.9271	25.895	25.9803	25.772	25.8361	25.9111	25.5638	25.5135	25.6096	25.6486	25.654	25.8974	25.9225	25.7594	2.72929	+	1	0.9988
A0A1L1SQ41	Ate1	20.2709	20.2339	20.2927	20.3928	20.2254	20.2491	20.0975	20.1173	19.6437	20.0163	19.9791	20.169	20.2709	20.3305	19.6844	20.1359	0.884063		1	0.999
A0A1L1SSV8	Taok2	20.2207	20.276	20.5093	20.6111	20.3364	20.5778	20.9088	20.5647	20.5186	20.5837	20.7538	20.4879	20.7267	20.6915	20.8232	20.8691	1.25498		1	1
A0A1L1ST22	Clasp2	22.2808	22.7363	22.1152	22.3884	22.6169	22.3754	22.6644	22.5072	22.4448	22.5307	22.683	22.5679	21.8195	22.4559	22.1357	22.6567	0.506303		2	1
A0A1L1STC6	Syne1	24.976	24.8433	25.0732	24.7645	24.7995	24.7389	24.7846	24.6486	24.867	24.8385	24.7389	24.867	24.8528	24.6486	24.6918	24.7945	1.1104		80	1
A0A1L1SVG6	Slc44a2	25.8764	25.673	26.0084	25.6838	25.7543	25.6209	25.726	25.6838	25.705	25.7594	25.6348	25.6998	25.6649	25.5725	25.5841	25.6971	0.963707		13	1
A0A1W2P6G5	Myl6	31.1664	30.995	31.1483	31.0084	31.0673	31.1483	31.1361	30.9814	31.0283	30.9117	30.9117	30.995	31.1115	31.1664	31.3672	31.1115	1.54389	+	32	1
A0A1W2P6N2	Sarnp	21.2203	21.8297	21.5283	21.5849	21.7057	21.5892	21.4918	21.6041	21.6187	21.3701	21.6626	21.6755	21.5712	21.4954	20.7917	21.3989	0.486529		1	1
A0A1W2P6P1	Sgta	25.3101	25.3204	25.2535	25.3101	25.2643	25.3645	25.317	25.2961	25.2499	25.2317	25.3477	25.2207	25.2499	25.3511	25.3712	25.2926	0.378055		11	1
A0A1W2P750	Ppp1r12a	20.2807	20.2539	20.7545	19.9224	20.1171	21.6889	20.5946	20.3765	21.362	20.7668	20.1149	20.1489	20.3224	20.1797	19.9577	20.6371	0.240741		1	1
A0A1W2P7D5	Tnfrsf14	21.4042	21.4119	21.4518	21.4525	21.1821	21.1312	21.3336	21.3071	21.5195	21.4515	21.43	21.5278	21.2399	21.2652	20.5214	21.3157	1.28027		1	1
A0A1W2P7K6	Rab3ip	16.5301	17.3677	16.8256	16.4284	16.7512	16.2777	16.6086	16.9587	16.9708	16.6262	17.2376	16.8651	16.5469	16.8172	16.912	16.9314	0.191713		1	0.9995
A0A1W2P7Q6	Xpot	23.2292	23.3101	23.2679	23.2679	23.2	23.391	23.2821	23.3101	23.3239	23.3239	23.3778	23.2108	23.2348	23.2444	23.253	23.2484	0.394304		8	1
A0A1Y7VJM8	Zfp934	17.3991	17.2892	17.4543	17.4094	17.4685	17.5486	17.5563	17.3742	17.3163	17.6317	17.2631	17.197	17.3962	17.3457	17.809	17.167	0.13626		1	1
A0A1Y7VK00	Zfp825	22.5901	22.7135	22.5454	22.3777	22.7358	22.5939	22.5775	22.6281	22.6311	22.6652	22.6709	22.791	22.8129	22.6699	22.5851	22.41	0.298046		3	1
A0A1Y7VLP0	Atp5mj	16.6937	16.2791	15.8471	16.2886	15.9947	16.022	15.7975	16.1874	16.1748	15.6231	16.1828	16.5367	15.765	16.1635	16.0223	15.9142	0.374964		1	0.9978
A0A1Y7VM77	Rnaseh1	22.874	22.9124	22.7637	23.0095	22.9141	22.9968	23.0338	22.9258	22.8882	22.9223	22.8884	22.9545	22.9176	22.9612	23.0481	23.0691	0.779279		2	1
A0A1Y7VME9	Kidins220	21.618	21.9525	21.9626	21.7509	21.8615	21.4907	21.8829	21.8988	21.8547	21.5943	21.7748	21.6692	21.7044	21.7575	21.4423	21.7861	0.227481		3	1
A0A1Y7VNZ0	Dcaf4	17.4426	17.4366	17.3822	17.7768	17.6281	17.6668	17.7598	17.6804	17.8923	17.6926	17.8673	17.9129	17.5378	18.0942	17.9311	17.7456	1.37	+	1	1
A0A286YCV9	Kif13b	23.8858	23.9495	23.9672	23.895	23.9584	23.9672	23.9225	23.9134	23.8288	23.895	24.0275	24.0772	23.9584	23.895	24.0609	23.9316	0.0563297		17	1
A0A286YCW8	Camk2g	19.3349	19.6089	19.6645	19.4427	19.6071	19.4459	19.3417	19.364	19.4503	19.2093	19.0794	19.1814	19.4855	19.2871	19.4793	19.173	1.05254		1	0.9909
A0A286YCX3	Zkscan8	15.3523	15.3209	14.4745	15.0706	16.1444	15.2326	15.9662	14.3365	16.1625	16.1754	15.5829	14.7193	15.2748	NaN	16.124	15.9957	NaN		1	1
A0A286YCX6	Trappc8	23.9847	24.002	23.9933	24.0105	24.0772	24.0275	24.019	24.0443	23.9406	23.9134	23.976	23.9316	24.019	23.9672	24.1174	24.019	2.04637	+	30	1
A0A286YDA2	Nolc1	24.4923	24.1174	23.848	23.8191	23.8191	23.6431	23.5165	23.8288	24.1871	23.8093	24.1253	24.4923	23.7492	23.5404	22.8623	24.1095	1.03935		2	1
A0A286YDI1	Mbd1	23.5754	23.5165	23.5522	23.5165	23.4425	23.4923	23.4923	23.4041	23.5404	23.417	23.4298	23.7695	23.6757	23.4923	23.5983	23.4551	0.282813		9	1
A0A286YE36	Nsd1	20.901	20.7409	21.0665	20.9579	20.7851	21.0807	20.8082	20.9513	20.8283	20.7381	21.0598	20.8975	20.9064	20.8817	21.2727	20.925	0.138419		4	1
A0A2I3BPM1	Ero1a	15.7667	16.3603	17.5285	16.2579	16.5463	16.8945	16.5297	17.0201	17.7982	17.671	17.3598	17.2125	17.1583	16.2793	16.9573	17.8017	1.099		1	0.9995
A0A2I3BPN6	Taf4	24.4614	24.4298	24.3778	24.4105	24.4614	24.4984	24.4041	24.4234	24.4234	24.3101	24.3239	24.3578	24.4234	24.4234	24.3778	24.3578	1.38738	+	13	1
A0A2I3BPP1	Tsc2	20.5941	20.5476	20.3669	20.4382	20.6824	20.661	20.7338	20.5312	20.2813	20.5445	20.739	20.8425	20.7116	20.7548	20.6061	20.7132	0.607404		4	1
A0A2I3BQC3	Smim40	19.8812	19.7468	19.9827	19.4838	19.2706	20.2724	19.6033	19.9861	19.5187	19.8382	19.5886	19.3498	20.3816	19.9018	20.8881	20.2198	1.44673	+	1	0.9992
A0A2I3BQR1	Nt5dc2	21.7	21.4306	21.8881	21.4233	21.3811	21.2131	21.491	21.1258	21.4544	21.6137	21.6192	21.4122	21.4974	21.0996	21.4442	21.3266	1.09035		3	1
A0A2I3BRM6	Hnrnpc	23.3511	23.4551	23.2961	23.3376	23.391	23.2961	23.417	23.3239	23.2336	23.4298	23.3511	23.3376	23.5045	23.4298	23.2961	23.4425	0.318463		3	1
A0A2I3BRW0	Spcs1	26.8858	26.7129	26.8623	26.9316	26.7771	26.6595	26.7895	26.8142	26.7645	26.7895	26.7517	26.8741	26.7389	26.6865	26.4676	26.7389	1.16415		6	1
A0A2I3BS49	Timm23	24.824	24.7543	24.9847	24.9495	24.7234	24.6209	24.824	24.6918	24.7846	24.8997	24.895	24.8904	24.7895	24.6649	24.7895	24.6971	1.62409	+	4	1
A0A2K6EDK3	Nudcd1	24.9803	25.0975	24.9584	25.1015	25.1833	25.1095	25.0935	25.2207	25.0484	25.1095	25.1293	24.895	24.9716	25.0854	24.9672	25.002	1.04754		13	1
A0A2R8VHF9	Myh11	24.8764	24.4923	24.7441	24.7441	24.7745	25.2571	25.0935	24.7234	25.0813	24.5638	24.5522	24.4362	24.8433	25.002	25.0691	24.7338	0.688341		39	1
A0A2R8VHL8	Pcbp2	24.5285	24.6431	24.002	24.5926	24.8093	24.7895	24.4984	24.8764	23.9134	23.976	24.4234	24.391	24.3778	24.0526	23.2003	24.4488	1.17928		2	1
A0A2R8VHW4	Brd4	23.0921	23.1417	22.9725	23.1023	23.1217	22.8626	23.1814	23.208	22.9971	22.9472	23.0949	23.1691	22.96	23.0308	22.5533	23.0168	0.589431		1	1
A0A2R8VI80	Tfap4	19.6816	20.1071	19.5013	19.7141	19.7511	19.9536	20.1554	20.1466	19.9204	20.0502	19.9526	19.5557	19.8317	19.7055	19.9559	19.531	0.467127		1	1
A0A2R8W6P0	Cd47	25.8997	25.6012	26.1565	25.7871	25.7543	25.4266	25.7363	25.7895	25.7796	25.8764	25.7338	25.7771	25.9517	25.7155	25.5696	25.7594	0.312736		5	1
A0A338P695	Smpd4	24.7024	24.5754	24.7995	24.5926	24.6096	24.5522	24.6703	24.6918	24.6431	24.5754	24.6431	24.5926	24.5105	24.4425	24.2463	24.4862	2.10511	+	17	1
A0A338P6F2	Osbpl11	23.6209	23.5404	23.5285	23.4923	23.654	23.4298	23.5638	23.6096	23.4923	23.5165	23.4676	23.5404	23.5045	23.5404	23.5285	23.5754	0.248854		13	1
A0A338P6I9	Gm56451	20.65	20.6062	20.9908	20.6676	20.461	20.404	20.5903	20.3881	20.9301	20.7951	20.6011	20.7687	20.5512	20.5608	20.4111	20.6472	1.82275	+	1	1
A0A338P6R8	Gm49601	22.4666	22.2296	22.5313	22.3054	22.237	22.4276	22.3257	22.0248	22.3376	22.3098	22.1932	22.4203	22.5565	22.1925	22.5548	22.521	0.524426		4	1
A0A384DV79	Hmga1	28.8019	28.7549	28.4551	28.5898	28.0914	28.4113	28.1214	28.1747	28.7771	28.5165	28.2445	28.7389	28.8385	28.7833	28.7096	28.5969	2.36905	+	5	1
A0A3B2W7U9	Ccdc88c	NaN	19.5814	20.1011	20.3863	20.1252	19.8413	19.8949	19.7939	20.2436	20.1538	19.813	19.6879	20.4903	20.2318	20.1513	19.3027	NaN		1	1
A0A3B2WAQ7	Anks1	21.9986	21.9439	22.0757	22.0146	22.019	22.0907	22.0193	22.0688	21.9417	21.9688	22.0759	21.9522	22.0902	22.0219	22.0747	22.0596	0.886907		10	1
A0A3B2WBC6	Polr2m	25.452	25.2996	25.2571	25.3204	25.3645	25.6676	25.5955	25.4488	25.4425	25.2856	25.3877	25.2785	25.5898	25.5522	25.7155	25.4041	1.63248	+	7	1
A0A3B2WBL1	Rpl10a	29.7486	29.8309	29.5536	29.7645	29.7565	29.7341	29.6198	29.7942	29.8829	29.8279	29.9117	29.7437	29.7341	29.7517	29.5682	29.6798	0.889133		33	1
A0A3Q4EC37	Zfp472	19.4118	19.3471	19.34	19.4413	19.6357	19.2292	19.6902	19.2631	19.8346	19.7924	19.3279	19.5534	18.9385	19.213	18.8444	19.5851	1.07435		1	1
A0A3Q4EGE7	Nlrc4	21.5377	21.8006	21.5326	21.6242	21.7154	21.8161	21.4337	21.5926	21.532	21.5965	21.6171	21.5673	21.608	21.5658	21.4318	21.5627	0.213703		4	1
A0A494B968	Matr3	19.4356	19.528	18.7732	18.7883	18.7479	19.2509	19.6042	19.9694	20.0686	19.8357	19.3878	19.8144	19.9437	19.5333	19.1694	19.5958	0.745996		1	0.9994
A0A494B9G1	Mrpl49	21.2023	21.2725	21.6435	21.6213	21.3616	21.3225	21.3413	21.4527	21.5128	21.4723	21.5266	21.1474	21.3618	21.6261	21.2151	21.2879	0.0286341		1	1
A0A494B9K4	Add3	27.2891	27.3153	27.2891	27.3745	27.3828	27.2803	27.3745	27.3239	27.1795	27.1984	27.1604	27.1604	27.2714	27.1984	27.2714	27.2714	3.74562	+	34	1
A0A494B9L0	Akap8l	24.239	24.3307	24.2535	24.391	24.4614	24.3778	24.4425	24.4105	24.417	24.239	24.2463	24.217	24.4923	24.4298	24.2607	24.3712	1.14285		15	1
A0A494BAF6	Ddb1	17.5575	17.2904	17.1986	17.3253	17.4529	17.6851	17.5174	17.3826	17.1913	17.289	17.4073	17.4552	17.0756	17.3536	17.2221	17.1908	1.32986		1	1
A0A494BB10	Asdurf	21.7469	21.9431	21.7923	21.8436	21.8217	21.7954	21.8802	21.8868	21.9911	21.9716	21.9731	21.8297	22.0755	22.0647	22.1526	22.0404	3.29027	+	3	1
A0A494BB75	Wdr26	23.9933	23.9584	23.9495	23.9672	24.0105	24.0609	23.976	23.9584	23.8764	23.9847	24.019	24.0359	24.1015	24.0275	24.1565	24.019	1.22346		13	1
A0A494BBJ9	As3mt	18.6056	18.6117	18.6908	18.5027	18.5809	18.6241	18.6302	18.583	18.5812	18.3326	18.5124	18.4776	18.6875	18.5488	19.3185	18.5381	0.594218		1	0.985
A0A571BDM4	Aak1	22.2918	22.1017	22.4217	22.0464	22.4269	22.2451	22.2784	22.1545	21.9971	22.1193	22.0256	21.9743	22.489	22.1355	22.6641	22.2624	1.31297		2	1
A0A571BEI2	Aak1	24.0935	24.1565	24.1253	24.1253	24.1565	24.141	24.2021	24.2021	24.1253	24.0935	24.0854	24.0443	24.141	24.1253	24.1253	24.1095	2.28784	+	11	1
A0A571BF12	Lcor	23.8858	23.9406	23.7695	23.8764	23.8385	23.7995	23.8764	23.8093	23.9584	23.7995	23.8385	24.0526	23.7995	23.8858	23.6431	23.8093	0.607655		6	1
A0A571BF46	Neb	22.3066	22.3337	22.4974	22.3251	22.2125	22.3386	24.7441	22.6765	22.4345	22.4024	22.4205	22.2458	22.2707	22.2721	22.3545	22.3986	0.433582		4	1
A0A571BF69	Mgam	21.4172	20.8353	21.1938	20.7452	21.2792	21.042	21.0913	21.0367	20.8975	21.2563	21.1679	21.5859	21.6656	20.8982	21.2431	21.2793	0.19517		2	1
A0A571BG59	Tnxb	23.3376	22.7657	23.48	23.0536	22.3589	22.4319	22.605	22.5784	22.4466	22.6834	22.4701	22.8622	22.4932	22.4622	22.4209	22.2806	3.06771	+	18	1
A0A571BG95	Abr	24.6649	24.5754	24.5638	24.5812	24.6811	24.6757	24.5463	24.5812	24.4923	24.5926	24.5463	24.6209	24.6264	24.6153	24.7389	24.6486	0.752512		17	1
A0A5F8MPB7	Agap2	23.6096	23.5869	23.5045	23.5983	23.6096	23.6865	23.632	23.6757	23.6096	23.5522	23.5522	23.6431	23.6649	23.6649	23.6431	23.6096	1.40354	+	10	1
A0A5F8MPI9	Rapgef1	23.2679	23.3645	23.173	23.3376	23.4298	23.391	23.2821	23.3239	23.1928	23.2961	23.2679	23.2095	23.2443	23.2961	23.3778	23.3101	0.829231		9	1
A0A5F8MPY0	Pigbos1	22.6953	22.4984	22.5993	22.5773	22.2563	22.2743	22.4661	22.2602	22.5503	22.6722	22.5035	22.7057	22.1311	22.313	22.093	22.4357	3.01648	+	1	0.9984
A0A5F8MPY8	Ripor2	25.0105	25.1833	25.1565	25.3066	25.317	25.48	25.4234	25.2856	24.9584	24.9361	25.141	25.1371	25.2821	24.9495	24.2535	25.2021	0.913909		2	1
A0A5F8MQ82	Chd3	20.1194	19.906	20.1799	20.1541	20.0134	19.7144	19.8191	20.0123	20.2737	20.1911	19.7573	19.8961	19.945	19.7836	19.8658	19.8022	0.78552		1	1
A0A5F8MQC8	Tecr	26.5551	26.4551	26.673	26.5419	26.5419	26.4409	26.5359	26.4692	26.4707	26.5754	26.4645	26.5653	26.4645	26.329	25.9825	26.3778	1.44268	+	12	1
A0A5H1ZRL3	Nelfb	25.0854	25.0975	24.895	25.0443	25.2133	25.1214	25.1095	25.1833	24.9716	24.8811	25.0317	24.8623	25.0975	25.141	24.9495	24.989	1.77958	+	21	1
A0A5K1VVQ7	Tcf7	24.4676	24.4551	24.391	24.5105	24.4738	24.391	24.4425	24.5638	24.7389	24.558	24.4984	24.4738	24.5638	24.5869	24.5045	24.3101	0.393718		6	1
A0A668KM50	A930007A09Rik	19.7175	19.7721	19.795	19.7293	19.7857	19.7447	19.8479	19.6543	19.7297	19.6482	19.7291	19.6412	19.6724	19.6026	19.6329	19.6653	1.55612	+	1	0.9854
A0A6I8MWZ4	Evi5l	19.7412	19.4941	19.6975	19.8161	19.8972	20.0788	20.1675	19.6523	19.6345	19.9009	19.8217	19.3606	19.8826	19.8793	20.1123	20.0479	1.13389		1	0.9932
A0A6I8MWZ8	Mtx1	26.0874	25.9977	26.17	26.1719	25.9406	25.9043	25.9134	25.9628	26.0793	26.143	26.0752	26.1312	25.8858	25.8811	25.8552	26.0084	3.51327	+	14	1
A0A7N9VSG0	Afg2b	21.35	21.5754	21.187	21.5626	21.3239	21.4169	21.4774	21.306	21.5442	21.4877	21.4513	21.4862	21.1259	21.4979	20.8974	21.3315	0.787544		1	1
A0A7P0A164	Iqcf3	30.7771	30.5844	30.9746	30.611	30.2647	30.3828	31.0349	30.6285	30.9609	30.6458	30.4919	30.611	30.8534	30.3515	29.94	30.393	0.43872		3	0.9771
A0A8I4SYN6	H3f4	28.6697	28.8081	28.4194	28.3452	27.5463	28.0137	27.4551	27.2445	29.1483	28.4785	28.1604	28.7195	28.5014	28.6251	27.5165	28.5052	2.10462	+	3	1
A0A8Q0Q6C4	Lin52	21.8907	22.0994	22.1704	22.1362	22.0811	22.243	22.026	22.0251	22.2239	21.7912	22.0729	22.2644	22.1819	22.139	21.9888	22.1148	0.00410909		2	0.9997
A0A8V5KX55	Potefam1	20.3295	20.0362	20.2086	20.2342	20.3881	20.2189	20.4676	20.1899	20.0446	20.2481	20.0489	19.8739	20.2049	20.2044	20.3763	20.2587	1.22408		1	0.9937
A0A991EKZ2	Fxr2	24.3578	24.4488	24.3578	24.4041	24.2096	24.3239	24.317	24.275	24.6209	24.4488	24.5045	24.4551	24.3031	24.3645	24.3307	24.3376	3.33908	+	7	1
A0A991ELE5	Sgo2b	21.2229	20.8783	21.0406	20.8423	21.1528	21.8328	21.4568	21.0723	21.2508	21.1311	20.6853	20.5136	22.7036	22.9712	24.0935	21.7456	3.0641	+	1	0.9955
A0A9L6KDI2	Rsl1	19.9833	19.932	19.9162	19.9823	19.8478	20.0249	19.9883	20.2852	19.7927	19.9032	20.0004	19.8212	20.097	19.7622	19.6395	19.9782	0.421877		2	0.9999
A0AA74KSY4	Hdgf	27.7895	27.9031	27.6798	27.8445	27.9977	28.0864	27.9814	27.9869	27.9088	27.7325	27.8974	27.673	27.9923	28.0084	27.7895	27.9203	1.67826	+	35	1
A0AA74KTG1	Fhip2a	23.5638	23.6649	23.4923	23.6209	23.6865	23.6757	23.6865	23.6209	23.6096	23.6431	23.6757	23.5638	23.7182	23.6096	23.5045	23.654	0.396548		11	1
A0AA74KTG5	Zfp384	23.6096	23.5045	23.3511	23.3239	23.1525	23.2037	23.0168	23.029	23.3645	23.3645	23.2535	23.5869	23.48	23.6096	23.848	23.2679	1.93209	+	2	1
A0AAA9WUU4	Ube2i	21.2181	21.1733	21.1984	21.2513	21.2638	21.1351	21.1418	21.1896	20.9522	21.0695	21.3118	21.0796	21.3419	21.9256	22.865	21.2737	1.26054		4	1
A0AAA9WW07	Akap17a	23.0229	22.9606	22.9463	22.9895	23.0547	22.904	23.0104	23.0239	23.0318	22.9479	23.0449	22.8894	23.0619	22.9381	22.9995	22.9182	0.0173742		7	1
A0AAA9WWE8	Ube2i	29.6629	29.7988	29.391	29.6848	29.995	30.1115	29.843	29.9117	29.5165	29.524	29.7565	29.5591	29.837	29.9814	29.6646	29.7517	2.10867	+	23	1
A0AAG1FCE8	LOC102638047	21.6612	21.8893	21.7118	21.7967	21.5552	21.5693	21.6919	21.6499	21.8438	21.6451	21.9153	21.5301	21.7015	21.6659	21.4726	21.543	0.765389		2	1
A0AAQ4VMQ7	Pcbp2	27.6663	27.7771	27.5898	27.7195	27.8799	27.8564	27.7389	27.8741	27.7129	27.6458	27.7645	27.5969	27.726	27.7581	27.8081	27.7195	1.68544	+	19	1
A0AAQ4VMR7	Mpeg1	24.2243	24.0854	24.5225	24.1795	24.0275	24.217	24.317	23.9225	24.5983	24.5638	24.3101	24.2891	24.2021	24.3376	24.5638	24.5983	1.08534		20	1
A0AAQ4VMW9		26.341	26.2891	26.4846	26.3545	26.0914	26.0443	26.1115	26.1194	26.2714	26.4346	26.228	26.48	26.1214	26.1585	26.3187	26.1449	2.70698	+	5	1
A1A5B6	Tbc1d25	23.5285	23.5045	23.4298	23.5522	23.4923	23.6096	23.5754	23.48	23.5165	23.5638	23.632	23.5045	23.4676	23.4551	23.4676	23.5754	0.388559		6	1
A1KXC4	Fcmr	21.415	21.468	21.3959	21.3401	21.496	21.2943	21.4932	21.326	21.2827	21.2331	21.2082	21.532	21.428	21.5809	21.8112	21.4963	1.16225		2	1
A1L3P4	Slc9a6	19.9872	19.9697	19.9321	20.1439	19.7622	19.8144	19.8874	19.6854	19.8227	20.0307	19.9725	19.6432	20.3591	20.2268	20.3935	20.0448	2.77183	+	1	1
A1L3T7	Ripor3	20.0903	19.8547	20.2065	19.749	19.4491	19.5928	21.2902	19.8174	19.7861	19.8857	19.7939	19.9767	19.929	20.142	20.3315	19.7321	0.0265461		2	1
A1Y9I9	Tomt	19.0688	18.6381	18.9268	18.7881	18.6781	19.0435	18.6797	18.6229	18.8643	18.9509	18.7286	18.9259	19.1017	19.75	20.5555	18.9803	1.46031	+	1	0.9748
A2A432	Cul4b	25.3679	25.4425	25.391	25.3844	25.4614	25.4202	25.4266	25.452	25.3811	25.4234	25.4457	25.3778	25.3612	25.3811	25.3645	25.3844	1.66315	+	38	1
A2A468	Ncoa3	24.1642	24.2821	24.0691	24.2021	24.2317	24.3239	24.275	24.217	24.2463	24.1015	24.141	24.0772	24.1795	24.2317	24.2317	24.1095	0.824348		18	1
A2A483	Zmynd8	25.141	25.1527	25.1681	25.1174	25.1332	25.0317	25.1642	25.0691	25.1449	25.0105	25.0813	25.2058	25.1095	25.0275	24.9043	24.9933	1.12063		21	1
A2A4P0	Dhx8	24.4676	24.5926	24.5869	24.5638	24.6153	24.4488	24.5926	24.5225	24.5754	24.5522	24.5404	24.5105	24.5463	24.48	24.3578	24.4923	0.592978		27	1
A2A5K6	Znf335	19.6599	19.6973	19.5069	19.6873	19.5055	19.8019	19.7086	19.458	19.819	19.5987	19.4831	19.5359	19.4014	19.4996	19.1437	19.5382	0.907072		2	1
A2A5R2	Arfgef2	25.5754	25.5926	25.5463	25.5492	25.6292	25.5522	25.6237	25.6012	25.6125	25.6012	25.5983	25.5812	25.4984	25.558	25.4298	25.6153	0.942787		36	1
A2A5V2	Sh3bp1	22.9336	22.5015	23.2008	22.9398	22.9123	22.6193	22.9367	22.8964	22.634	22.4305	22.5906	21.5669	22.7545	22.7349	22.8869	22.5073	1.13276		1	0.9925
A2A5Z6	Smurf2	19.6644	19.3628	19.6595	19.5905	18.8474	19.4144	19.2066	19.4201	19.6968	19.1483	19.2537	18.8499	19.1017	19.4039	19.4641	19.9563	0.549266		2	1
A2A6A1	Gpatch8	23.9406	23.8576	23.8093	23.8858	23.9495	23.9043	23.9584	23.9225	23.8764	23.7594	23.8385	23.7895	23.895	23.8858	23.8764	23.8576	1.92046	+	22	1
A2A6A2	Hsp90aa1	18.2316	18.1894	18.2776	18.3983	18.4546	17.8555	18.1762	18.111	18.0133	18.4823	18.14	18.5352	18.345	18.546	18.5558	18.2374	0.474006		1	0.9996
A2A6H1	Lasp1	20.7053	20.7693	20.8574	20.844	20.2742	20.5511	20.5064	20.4682	20.7778	20.9425	21.0766	20.9458	21.02	21.0788	21.479	21.6287	3.77237	+	1	1
A2A6J7	Lsp1	24.2607	24.3239	24.239	24.4105	24.2021	24.1015	24.2961	24.2317	24.3239	24.3645	24.239	24.4298	24.2891	24.0935	23.7182	24.3511	0.652976		2	1
A2A6P4	Vcf1	18.1275	18.1576	18.0557	18.3024	18.3805	18.0609	18.3439	18.1609	17.9551	17.9493	18.2271	18.002	18.1498	17.8895	17.955	17.9883	1.19422		1	1
A2A6Q5	Cdc27	23.096	23.0757	23.1596	23.0904	22.9442	22.9733	23.0271	23.0751	22.9929	22.9669	23.1885	23.2246	23.0589	23.1716	23.0339	23.2255	0.554179		6	1
A2A716	Osbpl7	23.3101	23.3101	23.3376	23.5045	23.4041	23.3239	23.3511	23.3511	23.2821	23.3101	23.3645	23.2136	23.2961	23.3645	23.48	23.4041	0.506695		7	1
A2A791	Zmym4	22.7478	22.8223	22.7881	22.7752	22.7953	22.6446	22.7589	22.8447	22.5886	22.5902	22.7329	22.6774	22.7743	22.6741	22.6156	22.6198	1.40049	+	11	1
A2A7B5	Prdm2	25.6431	25.5609	25.7077	25.6096	25.5165	25.4488	25.4298	25.3712	25.6181	25.4953	25.5609	25.7543	25.6264	25.5315	25.7234	25.7129	1.82028	+	7	1
A2A7F4	Rlf	20.5483	20.3898	20.5695	20.4837	20.3086	20.2396	20.3094	20.4714	20.3577	20.4424	20.8072	20.8724	20.4854	20.4177	20.7515	20.5873	0.916305		2	0.9999
A2A7Q9	Rnf19b	15.2814	14.6371	15.0335	15.4148	16.0402	15.6769	16.2546	16.3761	16.0201	16.4027	16.2471	15.6316	15.8851	16.314	16.3239	16.3563	3.14651	+	1	0.9983
A2A7T8	Zmym1	19.7326	19.5572	19.4322	19.7598	19.7458	19.784	19.6272	19.782	19.6761	19.9767	19.9417	19.6279	19.4977	19.6674	19.597	19.836	0.530784		2	0.9997
A2A8L1	Chd5	19.0853	18.779	20.1207	19.3485	18.6117	18.7868	19.1808	18.8046	19.2571	19.186	19.0392	18.7019	18.9132	19.0894	19.4287	19.5225	0.54091		1	0.9818
A2A8U2	Tmem201	25.0772	24.8528	25.1642	24.9933	24.918	24.867	25.1332	24.9088	24.9847	24.8142	24.7846	25.0567	25.0854	24.9847	24.7492	24.8093	0.214478		6	1
A2A8Z1	Osbpl9	24.4676	24.4234	24.4105	24.5165	24.4614	24.3307	24.4984	24.48	24.3101	24.4984	24.4362	24.48	24.4862	24.4676	24.5105	24.4298	0.0904818		13	1
A2A9C3	Szt2	16.9234	16.9217	17.1784	17.049	17.1776	17.3363	17.3346	17.1258	16.9739	17.2968	16.69	16.7028	16.9785	17.2374	17.7215	17.0607	0.787085		3	0.9996
A2AA28	Mettl23	20.1072	20.3788	20.3065	20.216	20.2461	20.4418	20.2758	20.2107	20.1792	20.2358	20.2388	20.0847	20.051	20.276	20.6075	20.1473	0.120973		1	1
A2AAE1	Bltp1	17.6326	17.8781	17.9407	18.0144	18.0012	17.7079	17.8969	17.8009	17.8902	17.8393	17.792	17.8469	17.8868	17.81	17.6216	17.7341	0.199693		2	0.9999
A2AB59	Arhgap27	27.6181	27.7195	27.5826	27.7064	27.7517	27.6998	27.6389	27.7129	27.6595	27.6389	27.7195	27.5682	27.7064	27.6663	27.6998	27.7195	0.424721		14	1
A2ABV5	Med14	24.019	23.9672	23.9672	24.0105	24.0935	23.9406	24.0772	23.9134	24.0526	24.0772	24.0772	23.9584	23.9316	24.0105	23.7594	24.002	0.550857		9	1
A2ACQ1	Dhx35	23.6865	23.3645	23.6209	23.5285	23.4923	23.5045	23.6431	23.5404	23.632	23.417	23.5754	23.5045	23.5983	23.4298	23.48	23.417	0.121881		5	1
A2AD03	Chm	23.9043	23.9933	23.7182	23.9134	23.8764	23.895	23.9225	24.002	23.7895	23.976	23.9495	23.9225	23.8288	23.7286	23.9584	23.9043	0.139375		11	1
A2ADA5	Pusl1	23.2821	23.3645	23.3376	23.4041	23.3511	23.2046	23.3645	23.417	23.48	23.4923	23.4676	23.391	23.1793	23.2372	23.2345	23.4041	1.63399	+	3	1
A2ADY9	Ddi2	25.9293	26.019	25.7619	25.9716	26.0975	26.019	25.9584	25.9672	25.9977	25.9781	26.0443	25.9271	26.0484	26.0443	26.0732	26.002	0.829908		13	1
A2AF47	Dock11	25.8409	25.895	25.8385	25.8717	26.0854	25.9066	25.9825	25.9473	25.8336	25.8118	25.8142	25.7821	25.8858	25.8834	25.7796	25.8927	2.54652	+	61	1
A2AF67	Dock11	21.3052	21.2793	21.4777	21.2776	21.5599	21.4471	21.351	21.4626	21.3229	21.4125	21.2687	21.3985	21.3639	21.4536	21.3218	21.2931	0.70911		1	1
A2AFK4	Mtg2	17.7052	17.6886	17.8651	17.7966	17.6893	17.8778	17.4486	17.6795	17.3107	17.3942	17.4763	17.916	17.5861	17.6169	17.3708	17.8336	0.430035		1	1
A2AG58	Bclaf3	22.1625	21.9985	22.2735	22.1174	21.9502	22.036	22.2624	22.1837	22.1317	22.1633	22.1146	22.2971	22.2637	22.0414	22.0425	21.964	0.16388		3	1
A2AGH6	Med12	22.9202	22.7748	22.8497	22.8916	22.9276	22.7671	22.836	22.8418	22.7821	22.7853	22.7799	22.7863	22.777	22.8183	23.0057	22.7745	0.319761		11	1
A2AGQ4	Madd	24.2463	24.2679	24.1719	24.2317	24.317	24.3712	24.3031	24.3444	24.1253	24.1795	24.0854	24.1095	24.1871	24.2243	24.3376	24.2243	3.47986	+	19	1
A2AGT5	Ckap5	24.9847	25.0443	25.0105	25.0062	25.0275	24.9088	25.0233	25.0609	25.0359	25.0894	25.0732	24.9977	24.9361	25.0105	25.0567	25.0105	0.287469		60	1
A2AH22	Ambra1	22.441	22.5648	22.3561	22.4615	22.4406	22.6334	22.4308	22.5196	22.4633	22.6915	22.8396	22.5707	22.2952	22.4482	22.3524	22.4331	1.46753	+	2	0.9998
A2AHC3	Camsap1	19.3776	19.3151	18.5657	19.6879	19.372	19.5535	19.2984	19.1509	19.1105	19.5988	19.0869	18.8153	19.9581	20.0547	20.4727	19.7107	1.96689	+	2	0.9964
A2AI05	Ndor1	18.5295	18.0488	17.8061	18.005	18.9611	18.5827	18.6152	NaN	18.7422	18.7461	18.5741	18.2422	17.7442	18.6272	18.0839	18.4188	NaN		1	1
A2AIG8	Accs	20.5207	20.5804	20.4546	20.5169	20.8888	20.903	20.8265	20.7117	20.4352	20.4291	20.5975	20.4058	20.511	20.5226	20.5771	20.52	4.56475	+	2	1
A2AIM4	Tpm2	26.1273	25.726	26.3679	25.5165	25.7155	25.8312	28.6216	26.0995	26.1927	26.0443	25.8019	25.9271	25.9225	25.8788	25.9606	25.9428	0.259813		17	1
A2AIV2	Virma	23.9847	24.019	24.1488	24.0526	24.0691	23.895	24.0854	24.0105	24.1095	24.0772	24.0526	24.0443	24.0609	23.9316	23.7389	24.019	0.634255		26	1
A2AIV8	Card9	22.4477	22.1824	22.3989	22.1847	22.154	22.307	21.8311	21.6112	22.3729	22.4469	22.2511	22.3529	22.6186	22.4629	22.4783	22.191	1.52091	+	3	1
A2AJ15	Man1b1	23.654	23.6757	23.6757	23.6971	23.5869	23.5983	23.5165	23.5869	23.7796	23.7895	23.6971	23.7796	23.5045	23.6431	23.5522	23.654	3.48401	+	7	1
A2AJ72	Fubp3	26.8019	26.8741	26.604	26.8741	26.8741	26.8623	26.8142	26.8974	26.8019	26.8019	26.8019	26.6998	26.8142	26.9203	26.965	26.7895	0.549774		12	1
A2AJ88	Pnpla7	21.3427	21.2973	21.5091	21.3913	21.4444	21.0875	21.4299	21.3726	21.132	21.2803	21.2305	21.4186	21.201	21.2846	21.456	21.361	0.210507		7	1
A2AJI0	Map7d1	22.7148	22.6477	22.6541	22.5279	22.4344	22.6442	22.3671	22.3558	22.5618	22.7021	22.5716	22.815	22.5919	22.5746	22.5905	22.599	1.3698	+	5	1
A2AJT4	Pnisr	22.3249	22.2204	22.2681	22.262	22.4298	22.4337	22.3928	22.3481	22.2658	22.2889	22.374	22.1728	22.5137	22.5421	22.8701	22.5023	2.8016	+	2	0.9995
A2AKD6	Pxmp4	22.8477	22.7146	22.6459	22.5404	22.5936	22.7346	22.477	22.4958	22.5392	22.6308	22.563	23.0436	22.5251	22.6919	22.8298	22.6165	0.149027		2	1
A2AKG8	Focad	22.5056	22.6336	22.4391	22.4994	22.4495	22.4403	22.4103	22.6003	22.4152	22.5432	22.5793	22.5004	22.4054	22.4495	22.5817	22.4852	0.0859569		5	1
A2AKX3	Setx	22.4038	22.5813	22.4245	22.6301	22.4876	22.5089	22.5418	22.5273	22.4288	22.5425	22.4299	22.4888	22.4972	22.3995	22.3772	22.6724	0.0466434		15	1
A2AL36	Cntrl	23.9584	23.8858	24.0443	24.0275	23.9933	23.7796	24.0526	24.002	23.8385	23.9495	23.9134	23.9584	23.9495	23.9225	23.7695	23.976	0.213743		30	1
A2ALW5	Dnajc25	22.7058	22.4307	22.6007	22.5689	22.4806	22.6399	22.5448	22.3583	22.6343	22.6697	22.5774	22.7623	22.5923	22.5461	22.7396	22.5854	0.66737		2	1
A2AM29	Mllt3	22.7737	22.9233	22.882	22.8621	22.7557	22.8925	22.884	22.8204	22.844	22.9752	22.7793	22.6885	22.9745	22.8305	22.6046	22.9355	0.013593		4	1
A2AMD2	Ankrd60	21.2774	21.2132	21.0336	21.2787	21.2313	21.0104	20.9904	21.1858	21.0787	21.2735	21.318	21.1216	21.0171	21.1415	20.8936	21.2337	0.406965		1	0.9885
A2AMW0	Capzb	29.2736	29.2535	29.2262	29.249	29.4234	29.3951	29.3869	29.3196	29.203	29.1435	29.2123	29.2285	29.2714	29.2535	29.2285	29.2512	4.68746	+	47	1
A2AN08	Ubr4	25.3101	25.3066	25.2996	25.317	25.391	25.2535	25.3239	25.3273	25.2856	25.3612	25.3645	25.2571	25.2463	25.2821	25.1642	25.2891	0.855625		62	1
A2AN61	Ciz1	23.7492	23.7895	23.8858	23.8093	23.7695	23.8288	23.9043	23.8858	23.8385	23.8385	23.7286	23.895	23.9495	23.9316	23.8385	23.9134	0.829412		8	1
A2ANC6	Ap5s1	21.1359	21.2275	20.9379	21.2423	21.245	21.2031	21.1944	21.2452	21.2254	21.0832	21.1184	21.1909	20.9321	20.9026	20.1037	21.0634	1.266		2	1
A2ANY6	Mdn1	23.8288	23.8576	23.7389	23.848	23.9134	23.7492	23.8858	23.9043	23.895	23.8764	23.8858	23.8191	23.7286	23.7594	23.6757	23.8385	1.22975		46	1
A2APV2	Fmnl2	22.8377	22.7853	23.0048	22.8009	22.7073	22.6844	22.7517	22.7915	22.5499	22.7865	22.7862	22.9583	22.8987	22.8356	22.8679	22.8893	0.677532		6	1
A2APY7	Ndufaf5	25.9111	25.8904	25.9738	25.7594	25.5285	25.6513	25.5754	25.8044	25.9271	25.9293	25.8312	26.0752	25.976	25.8409	25.8717	25.7945	2.31207	+	3	1
A2AQ07	Tubb1	28.9002	28.6492	29.2913	28.9031	28.7802	28.8711	28.8682	28.8504	28.7096	28.9428	28.6595	28.5933	28.8916	28.9923	29.4073	29.066	0.995097		44	1
A2AQ19	Rtf1	25.3376	25.4892	25.317	25.4298	25.4862	25.4105	25.4457	25.5195	25.4551	25.3943	25.4457	25.317	25.4394	25.3975	25.1871	25.4298	0.409766		27	1
A2AQ43	Fnbp1	26.3877	26.425	26.3861	26.4138	26.4473	26.4378	26.4362	26.4723	26.3645	26.3204	26.4073	26.3861	26.4138	26.4105	26.3745	26.4457	1.96634	+	45	1
A2AR02	Ppig	25.9361	25.8904	26.0105	25.9134	25.9134	25.7312	25.9428	25.8623	25.9584	25.8336	25.8191	25.9248	25.9628	25.895	25.7543	25.8336	0.307201		14	1
A2AR07	Ssb	22.8103	21.7227	21.9327	22.1439	22.7241	22.2234	22.4655	21.8626	21.7651	22.1146	22.2112	22.2047	23.3511	23.7077	24.8764	22.5642	2.11283	+	1	1
A2ARA8	Itga8	21.065	20.6823	20.9549	20.6906	20.7661	20.8156	20.6551	20.6844	20.4198	20.5919	20.6319	20.6218	20.8679	20.7632	20.9223	20.4118	0.800525		2	1
A2ARL5	Gm2004	25.391	25.4234	25.433	25.3578	25.217	25.417	25.2785	25.2607	25.3135	25.2821	25.391	25.5315	25.5433	25.317	25.4551	25.239	0.35898		2	1
A2ARZ3	Fsip2	21.8599	21.8812	22.2853	22.1083	21.8136	21.8301	21.9938	21.7812	22.094	22.2148	21.7793	22.1867	21.8637	21.9949	21.3957	21.7441	0.900698		1	0.991
A2ASA8	Itpripl1	22.3731	22.2195	22.5395	22.3512	22.48	22.3036	22.5404	22.3644	22.1421	22.2107	22.3489	22.3598	22.4965	22.4359	22.8582	22.2575	0.63156		2	1
A2ASS6	Ttn	21.2115	21.3042	21.4629	20.8976	21.5099	21.4462	23.8576	21.6354	21.3528	21.5717	21.3809	21.2864	21.4529	21.3774	21.6352	21.3645	0.651882		21	1
A2AT37	Upf2	24.275	24.2961	24.1719	24.2821	24.3975	24.2317	24.3031	24.3975	24.2607	24.2021	24.3444	24.217	24.3031	24.2891	24.275	24.2961	0.580498		18	1
A2AT91	Plcb4	19.4365	19.1436	19.4071	19.0097	19.0825	19.1001	18.9158	19.064	18.596	19.1362	19.1616	19.1067	19.2257	18.8639	19.0138	19.2509	0.46133		1	1
A2AUY4	Baz2b	21.9321	21.8569	21.8113	21.8088	21.8258	21.6033	21.7687	21.8394	21.8368	21.9367	21.8175	21.7063	21.9353	21.7446	21.8394	21.9439	0.410168		4	1
A2AVZ9	Slc43a3	22.1315	22.0679	22.3636	22.0534	21.7925	21.9648	21.9711	21.8153	22.0729	22.177	22.0295	22.0182	22.0436	21.9429	21.778	21.864	1.92918	+	2	1
A2AWA9	Rabgap1	24.6153	24.7129	24.5522	24.654	24.5754	24.6209	24.632	24.7024	24.5522	24.6264	24.7024	24.5696	24.6096	24.6918	24.6431	24.6649	0.0913558		18	1
A2AWR3	Gpr155	20.1384	20.3562	19.8078	20.2754	19.8002	19.9876	19.5196	19.56	20.2921	20.011	20.1287	20.6037	19.7923	19.8657	19.3974	19.5313	2.19199	+	2	0.9985
A2AWT5	Ubtf	27.7895	27.7645	27.8264	27.8264	27.6931	27.6595	27.7517	27.726	27.8081	27.6798	27.7129	27.7389	27.7958	27.7129	27.5898	27.611	1.16552		53	1
A2AWT6	Ubtf	23.0374	23.0515	22.9621	22.9636	22.8152	22.8097	22.9863	22.9016	22.8259	22.8899	22.9556	22.9066	22.9979	22.9303	22.7123	22.7928	0.905244		1	0.9995
A2BDX3	Mocs3	23.7895	23.7695	23.6649	23.7182	23.7389	23.8764	23.7796	23.7594	23.7492	23.7995	23.7594	23.6757	23.7286	23.7286	23.8576	23.7895	0.264493		9	1
A2BE28	Las1l	24.1565	24.1174	24.1488	24.2096	24.275	24.1488	24.2021	24.3307	24.275	24.1488	24.2607	24.1565	24.1488	24.1253	24.0443	24.1946	0.946844		14	1
A2BGI8	Ppih	26.0233	26.141	26.0443	26.1253	26.275	26.3393	26.1738	26.1681	26.1332	26.0609	26.1757	26.1565	26.1795	26.2058	26.1984	26.1352	1.78573	+	15	1
A2CG49	Kalrn	23.2375	22.9034	23.7182	23.2362	23.0468	23.0124	23.0588	23.1068	23.1141	23.2679	22.8926	22.8598	23.0934	23.2051	23.2113	23.4298	0.536819		6	1
A2CG63	Arid4b	23.2446	23.2679	23.1517	23.1191	23.3239	23.4298	23.391	23.4041	23.1876	23.1972	23.1567	23.3239	23.3511	23.3511	23.2084	23.2195	2.08168	+	7	1
A2RSJ4	Bltp3b	22.9751	23.0097	22.9487	22.9636	22.919	22.8814	22.9311	22.8999	22.9967	22.9709	22.9864	22.97	23.0249	22.9083	23.0515	23.0504	1.72733	+	8	1
A2RSQ0	Dennd5b	20.5173	20.0562	20.4217	20.3175	20.5662	20.8291	20.7523	20.757	20.3354	20.3871	20.6208	20.6961	20.6065	20.5078	21.1854	20.4194	0.993389		2	1
A2RSX7	Tyw5	21.1803	21.4829	21.2507	21.2522	21.5312	21.5388	21.3707	21.5534	21.6462	21.3856	21.5598	21.2142	21.2139	21.1377	21.7505	21.5942	0.306034		3	1
A2RSY1	Kansl3	22.9455	22.9986	23.1314	23.0489	22.8253	22.9894	22.9522	22.885	23.1607	22.9106	22.9001	22.9939	22.9338	22.8297	23	23.0295	0.472404		7	1
A2RSY6	Trmt1l	23.4041	23.6096	23.48	23.5045	23.5165	23.4676	23.4923	23.6431	23.5869	23.4923	23.6209	23.4676	23.4676	23.5754	23.417	23.5983	0.0508241		9	1
A2RT67	Dennd3	23.9225	23.9225	23.8858	23.895	23.8385	23.9316	23.8191	23.7895	23.7695	23.9316	23.867	23.9495	23.9134	23.9584	23.9584	23.9134	0.820563		10	1
A2RTL5	Rsrc2	24.0935	24.1795	24.1565	24.2317	24.1253	23.976	24.1565	24.1719	24.2891	24.2243	24.2317	24.141	24.1642	24.2096	24.1488	24.1015	0.796337		7	1
A3KFM7	Chd6	18.8697	19.0654	18.4601	19.1602	18.8634	19.035	18.7306	19.0227	18.8495	18.7103	18.7395	18.6912	18.9886	18.9406	19.0083	18.9151	0.412255		3	1
A3KFU5	Pabpc4	25.4202	25.6292	25.2679	25.5014	25.4041	25.4041	25.3101	25.4457	25.5433	25.6486	25.8623	25.5812	25.417	25.5105	25.3679	25.4769	1.58218	+	13	1
A3KGB4	Tbc1d8b	22.3971	22.4697	22.6007	22.6536	22.8117	22.7038	22.5979	22.6734	22.5922	22.5207	22.6345	22.4037	22.5278	22.5933	22.5625	22.5034	1.14547		4	1
A3KGF7	Plcb2	24.5638	24.632	24.5285	24.5105	24.604	24.5696	24.6264	24.5638	24.5463	24.5345	24.5345	24.5463	24.6209	24.5285	24.4923	24.6486	0.281898		11	1
A3KGS3	Ralgapa2	19.8158	19.6878	19.7185	19.8478	19.7124	19.7977	19.7384	19.9274	19.6538	19.866	19.601	19.822	19.9508	19.7264	19.8536	19.6018	0.044877		2	1
A3KGU7	Sptan1	27.8324	27.6931	27.9031	27.7958	27.8385	27.5609	27.8019	27.8019	27.6181	27.6865	27.6389	27.7389	27.7581	27.632	27.3494	27.673	0.84514		259	1
A3KGV1	Odf2	24.3778	24.3031	24.4488	24.417	24.3376	24.2021	24.3778	24.2679	24.3031	24.2463	24.2607	24.3578	24.5105	24.3511	24.3444	24.2679	0.643588		9	1
A3KMF4	Aff1	21.5469	21.6194	21.5051	21.5279	21.4904	21.2692	21.4131	21.363	21.4993	21.4525	21.4367	21.4059	21.7726	21.6389	21.3776	21.6966	1.53161	+	3	1
A3KMP2	Ttc38	25.3975	25.6784	25.4298	25.6068	25.7645	25.8764	25.6209	25.6811	25.5551	25.5165	25.5551	25.5165	25.6375	25.7024	25.7208	25.7024	1.89638	+	14	1
A4QPD3	Rel	25.848	25.9539	25.7895	25.8811	26.0955	25.976	25.9517	25.9539	25.9406	25.8927	25.9406	25.8647	25.8457	26.0127	26.0526	25.9716	1.07022		16	1
A4UUI2	Gbp2b	16.2551	16.491	16.5051	16.4583	16.3273	16.4167	16.5799	16.4203	16.5618	16.4728	16.4353	16.3319	16.6228	16.6636	16.6852	16.6183	1.77649	+	1	1
A5A4Y9	Ppp1r11	26.391	26.5014	26.3894	26.5448	26.7129	26.9316	26.6865	26.5898	26.515	26.4089	26.4846	26.3562	26.673	26.7645	26.7517	26.6458	3.03499	+	8	1
A6H5X4	Phf11	19.1855	18.7262	19.0292	19.0115	18.6342	18.4786	17.9662	18.6015	19.5502	19.6058	19.2279	19.6982	19.1177	19.0424	18.7259	18.9362	3.75316	+	1	1
A6H5Y3	Mtr	23.867	23.976	23.895	23.9043	24.019	24.0443	24.0275	24.0275	23.7695	23.9134	23.8764	23.9043	23.9584	23.9847	24.0443	24.0275	3.13527	+	17	1
A6H5Z3	Exoc6b	21.7664	21.6441	21.5921	21.7794	21.7391	21.7643	21.6783	21.6343	21.7532	21.7191	21.6185	21.5752	21.6474	21.6701	21.8979	21.6097	0.0324884		3	1
A6H611	Mipep	22.8008	22.6906	22.7787	22.7286	22.5805	22.6122	22.5807	22.5139	22.7845	22.8401	22.8181	22.8881	22.5669	22.5793	22.8037	22.6342	3.14908	+	8	1
A6H619	Phrf1	24.2096	24.0526	24.2891	24.2243	24.1719	24.0275	24.1946	24.1565	24.1095	24.0609	24.0105	24.0609	24.1871	24.0443	24.2096	24.0854	0.785087		8	1
A6H630	Armt1	25.6918	25.8118	25.632	25.726	25.918	26.067	25.9428	25.8788	25.7821	25.7492	25.7771	25.5696	25.7103	25.7945	25.7077	25.8118	2.45011	+	17	1
A6H6A9	Rabgap1l	23.9406	24.0609	23.976	24.0609	24.1332	24.217	24.0526	24.0359	23.9043	23.8191	24.0691	23.8093	24.0772	24.0443	24.0854	24.1015	1.838	+	13	1
A6H8H2	Dennd4c	23.4298	23.3645	23.3778	23.4041	23.4923	23.4923	23.4923	23.4041	23.2535	23.2679	23.2961	23.3645	23.4551	23.3645	23.4425	23.3239	2.66546	+	13	1
A6PW90	Pramel12	15.7749	15.8679	15.4894	15.2412	15.6546	15.4456	16.4508	15.9185	15.2809	16.1163	15.2448	15.5243	15.7869	15.8741	15.3767	15.6758	0.237305		1	0.9989
A6PWS5	Gsn	27.7771	27.4629	27.7581	27.4785	27.4785	27.4234	27.5389	27.4394	27.4394	27.3992	27.4785	27.4154	27.604	27.4394	28.0137	27.5898	0.819291		2	1
A6PWY4	Wdr76	23.6096	23.5754	23.5045	23.5638	23.5404	23.6096	23.6209	23.4923	23.6649	23.654	23.5404	23.5522	23.6209	23.6865	23.7796	23.6096	1.02339		8	1
A6X8Z5	Arhgap31	17.225	17.5957	17.2411	17.9565	17.6166	17.7233	17.5446	17.1494	17.0907	17.0728	16.5866	17.7376	17.6417	17.6159	18.3753	17.5506	0.85058		1	1
A6X919	Dpy19l1	24.019	23.9043	24.239	24.0854	23.9495	23.7995	23.9043	23.8093	24.0359	23.9134	23.867	24.0691	23.7995	23.7389	23.4923	23.7389	2.38986	+	7	1
A6X935	Itih4	24.3511	24.1946	24.3376	24.3844	24.3239	24.3101	24.4738	24.2607	26.1075	24.848	24.5983	24.4923	24.4041	24.6264	24.7895	24.5105	1.05802		13	1
A6ZI44	Aldoa	16.5502	16.8835	16.4079	16.9809	16.1199	16.5691	16.8846	16.475	16.4468	16.7765	16.9638	16.8558	16.362	16.2776	16.2637	16.1732	1.29402		1	0.9852
A6ZI47	Aldoart2	22.077	22.1123	22.2203	21.8252	21.7622	21.5971	21.8892	21.5917	22.0918	22.6429	22.1355	22.4363	21.7105	22.284	22.427	22.9389	1.38898	+	1	1
A7ISP9	Eml4	21.5517	21.681	21.6142	21.6582	21.6455	21.6075	21.918	21.767	21.7786	21.7481	21.6879	21.4217	21.5645	21.7461	21.0505	21.8778	0.148103		1	1
A7YY80	Epb41l3	24.1565	23.9406	24.3578	24.1095	24.1642	24.0105	24.1565	24.2679	23.6971	24.2243	24.1095	24.3031	24.2607	24.1642	24.317	24.3578	0.313059		14	1
A8C756	Thada	23.3376	23.4923	23.3645	23.4041	23.391	23.3239	23.2961	23.3101	23.391	23.5285	23.5045	23.3778	23.0995	23.5285	23.417	23.391	0.350143		6	1
A8DUK4	Hbb-bs	32.9452	32.4799	33.0217	32.3436	32.8023	32.4775	32.4458	33.1739	30.0864	31.8792	32.3905	33.5641	33.9505	32.5504	33.0134	32.3489	0.380451		48	1
A9XX86	Mgl2	18.9786	18.891	18.9288	18.6526	19.2075	18.6408	18.6483	18.9985	19.3926	19.7454	19.1479	18.8083	19.2727	19.2821	19.5998	19.2925	1.43768	+	1	1
B0QZW4	Supt3	20.9171	20.846	20.6925	20.5655	20.6032	20.8789	20.438	20.7754	20.8998	20.7437	20.8554	20.81	20.4662	20.6104	20.1229	20.6499	1.20776		1	1
B0V2N1	Ptprs	16.7712	16.2694	16.6495	16.6414	16.2659	16.9154	16.7189	15.9271	17.3515	16.4076	16.8692	16.5707	16.7988	16.58	18.4039	16.8766	0.527856		1	0.9837
B1AQJ2	Usp36	19.8976	20.0676	20.44	20.3235	20.2029	20.0556	20.0268	20.1631	20.4211	20.4527	20.2052	20.2259	19.8985	20.3587	19.2863	20.3257	0.398906		2	1
B1AR09	Mllt6	20.0241	19.7943	19.716	20.1595	19.8587	20.128	19.8382	20.124	20.1654	19.9925	19.9002	19.9386	19.8893	19.985	19.6691	20.1008	0.0744519		1	0.9937
B1AR13	Cisd3	24.4041	24.1642	24.2317	24.3307	24.3712	24.0609	24.1332	24.2096	23.7077	23.8764	23.7995	24.3712	24.141	24.317	24.3511	23.8764	0.813647		2	1
B1AR17	Chd3	24.4488	24.4298	24.3578	24.4862	24.4488	24.3511	24.48	24.4551	24.4041	24.3101	24.3239	24.3712	24.391	24.3778	24.3712	24.3307	1.23335		29	1
B1ARD6	Slfn9	21.3394	21.5331	21.3647	21.4042	21.2418	21.3464	21.4117	21.3232	21.558	21.5712	21.8248	21.6716	21.2944	21.5477	21.5999	21.2972	1.95976	+	1	1
B1ART1	Vps13d	21.787	21.6293	21.7741	21.5678	21.6062	21.6717	21.6011	21.7008	21.6251	21.8013	21.6134	21.6389	21.6675	21.5595	21.5028	21.643	0.37097		4	1
B1ARU4	Macf1	25.6292	25.5255	25.7077	25.6264	25.6264	25.4583	25.6431	25.6292	25.4645	25.4923	25.4923	25.5315	25.5522	25.5522	25.4862	25.5609	1.2395		160	1
B1ASA5	Zfp362	21.0076	20.9651	20.7455	20.8876	20.4674	20.644	20.6055	20.4365	20.7309	20.8896	20.5116	20.7844	20.782	20.7741	20.8339	20.7591	2.33026	+	1	1
B1ASP2	Jak1	27.524	27.4785	27.5826	27.5014	27.4473	27.2535	27.4785	27.5165	27.2353	27.4154	27.2891	27.4862	27.3239	27.2445	27.0813	27.2979	1.91603	+	39	1
B1AT82	Prpsap1	25.5014	25.5812	25.3877	25.5463	25.673	25.5812	25.6292	25.6264	25.6125	25.4923	25.6096	25.4583	25.48	25.5696	25.6292	25.604	0.870815		18	1
B1ATS5	Atp2a3	27.8445	27.7517	28.0965	27.8799	27.8564	27.7064	27.9705	27.8445	27.7389	27.7771	27.726	27.7895	27.7895	27.7581	27.6527	27.7895	0.798057		57	1
B1AUN2	Eif2b3	23.3778	23.5165	23.3101	23.417	23.5285	23.4923	23.48	23.391	23.4298	23.4676	23.48	23.3511	23.3511	23.5165	23.5404	23.4425	0.243842		11	1
B1AUR6	Mms22l	17.6418	18.1176	18.0255	18.1512	17.7609	18.192	18.3965	18.3745	18.3189	18.2493	18.2663	18.5228	18.3156	18.2049	18.2467	18.3932	0.932052		1	0.9991
B1AUS0	Nxf3	20.8673	20.7445	20.6465	20.6602	21.1897	21.0415	20.6502	20.9674	20.5787	20.8068	20.9966	20.7902	20.5172	20.6501	20.9009	20.7988	0.659687		1	0.9992
B1AVH7	Tbc1d2	19.2754	19.0539	19.2153	19.0143	18.7656	19.3279	19.0717	19.1076	19.4996	19.6483	19.0513	19.1135	19.1936	19.3772	19.3139	19.4909	0.689067		2	0.9999
B1AVY7	Kif16b	21.6693	21.7669	21.7664	21.5999	21.581	21.6725	21.5369	21.5851	21.7448	21.6897	21.6395	21.6932	21.6401	21.7832	21.5815	21.5728	0.708819		3	1
B1AVZ0	Uprt	23.2218	23.2103	23.1498	23.2679	23.4425	23.417	23.391	23.3101	23.3645	23.2821	23.3239	23.0872	23.3511	23.3645	23.5754	23.3645	1.66014	+	4	1
B1AWE0	Clta	27.8741	27.9428	28.003	27.8916	27.9814	27.8445	27.976	27.9372	27.8264	27.9203	28.0243	28.0296	27.976	27.9031	27.9539	28.0137	0.0474088		14	1
B1AX39	Zcchc7	22.2345	22.333	21.996	22.0881	21.9074	21.9434	21.9438	22.0615	22.1236	22.0312	22.0819	22.1552	22.0144	22.0983	21.7608	21.9681	1.20997		4	1
B1AXD8	Akirin2	19.125	19.2293	19.1339	18.9008	19.1481	19.3155	18.9797	18.9828	19.0408	19.5097	19.0629	19.0322	19.0091	19.3117	19.7401	19.2602	0.360564		1	1
B1AXH1	Nhsl2	19.7155	19.2871	19.2022	19.1085	18.6473	18.8236	18.2975	18.2898	18.9108	19.5163	18.843	18.8855	19.334	19.313	19.3064	19.0391	2.49645	+	1	1
B1AXP6	Tomm5	24.3712	24.2535	24.4041	24.4362	24.0105	24.0691	24.019	24.1642	24.5285	24.3844	24.3101	24.391	24.0691	24.0359	23.7182	24.0772	3.62189	+	3	0.9975
B1AY10	Nfx1	20.7978	20.664	20.976	20.5231	20.9611	20.9332	20.7789	20.9316	20.6472	20.9198	20.9491	21.0779	21.0583	20.927	21.2929	20.7966	0.664713		3	1
B1AY13	Usp24	24.275	24.3975	24.2961	24.3511	24.417	24.4041	24.4105	24.4298	24.3975	24.3578	24.3844	24.2607	24.317	24.3511	24.3376	24.4234	0.907106		37	1
B1AZA5	Tmem245	23.0737	22.845	23.143	23.0348	23.0176	22.9326	23.0032	23.0274	23.0141	23.21	23.0044	23.1354	23.0492	22.8929	22.735	22.9168	0.886353		3	1
B1AZI6	Thoc2	24.8811	24.8142	24.9271	24.824	24.8858	24.7745	24.8997	24.8623	24.824	24.8336	24.8433	24.8904	24.7945	24.7846	24.6486	24.7846	1.33752		48	1
B1AZP2	Dlgap4	22.9506	22.9147	22.9483	22.9807	22.8952	23.0803	23.0662	22.9822	23.1023	22.9151	22.9984	22.9334	23.1502	23.1446	23.4298	23.183	2.35051	+	6	1
B1B0C7	Hspg2	25.8264	25.0609	25.9293	25.3101	24.8044	24.5225	25.0233	24.8142	24.9225	25.0317	24.7995	25.217	25.0935	24.5983	24.7895	24.3778	2.11881	+	72	1
B1B0X3	Rps6ka6	20.3817	20.4133	20.3046	20.1677	20.4828	20.9091	20.3999	20.2906	20.5185	20.7233	20.4002	20.4973	20.2949	20.6119	20.6461	20.7167	0.575017		1	0.9996
B1B1D3	Zfp40	13.6823	13.4792	13.8677	13.5822	13.4542	13.4894	13.6975	13.756	12.8032	13.8737	14.6601	13.2165	13.514	14.1462	14.0602	13.867	0.110805		1	0.9908
B2KF05	Brpf3	18.7051	18.7915	18.4275	18.8619	19.0277	17.8664	18.7432	18.4772	18.6835	18.8653	19.2953	18.4005	18.4289	18.7014	18.2464	18.6501	0.250709		1	0.9999
B2KF50	Bltp3a	19.3147	19.2725	19.4344	19.4155	19.2723	19.3993	19.4116	19.452	19.0969	19.1634	19.4808	19.5579	19.3185	19.4321	19.5803	19.3984	0.133031		1	1
B2LVG5	Cpsf4	24.3975	24.3307	24.3778	24.3444	24.2961	24.3578	24.3778	24.2961	24.4425	24.2607	24.3307	24.3444	24.5165	24.4614	24.3844	24.2679	0.318823		9	1
B2M1R6	Hnrnpk	30.9045	31.08	30.8081	30.9746	31.0927	31.1239	31.0479	31.0927	30.9259	30.8682	31.0479	30.8534	31.1052	31.0927	31.0217	31.0479	1.71998	+	63	1
B2M1R7	Pcbp2	25.8288	25.9066	25.6622	25.867	26.0401	26.0975	25.8904	25.9847	25.9628	25.7415	25.867	25.6125	25.8528	25.9803	26.0105	25.8288	1.10918		5	1
B2RPU8	Zbed5	24.7234	24.5404	24.8336	24.4488	24.3031	24.3307	24.48	24.4923	24.7945	24.8093	24.6971	24.6811	24.5225	24.48	24.6096	24.4488	2.29843	+	3	1
B2RQA1	Kcna10	18.7011	18.7074	19.2914	18.7309	18.6026	18.6504	18.4875	18.7372	18.6802	18.8649	18.4427	18.7325	18.3813	18.4121	18.342	18.9169	0.647911		1	1
B2RQC6	Cad	25.673	25.7103	25.6458	25.7077	25.7796	25.6181	25.7441	25.7619	25.6838	25.7389	25.7871	25.6264	25.6153	25.6944	25.632	25.7077	0.34626		67	1
B2RQC7	Dip2b	20.5453	20.3782	20.3596	20.4321	20.2866	20.6187	20.5691	20.6377	20.4864	20.5533	20.2249	20.4001	20.5157	20.4003	20.2914	20.5456	0.209267		1	1
B2RQG2	Phf3	24.6153	24.5045	24.654	24.5696	24.5522	24.4984	24.5869	24.5522	24.558	24.4923	24.4923	24.6375	24.5754	24.5285	24.5754	24.5165	0.177677		37	1
B2RQS1	Strn3	24.239	24.1565	24.2096	24.239	24.2096	24.275	24.3307	24.1253	24.1642	24.2096	24.1719	24.275	24.2096	24.2535	24.275	24.1946	0.0764852		8	1
B2RR24	Zfp236	17.4481	16.3692	17.3057	16.5888	16.1044	16.5297	16.4668	16.6442	17.2985	16.9925	17.1206	17.5287	17.1603	16.418	15.8507	16.5016	1.28209		1	1
B2RR82	Itsn2	25.7363	25.7543	25.6998	25.7466	25.8191	25.7024	25.767	25.7771	25.6375	25.7103	25.7645	25.673	25.7543	25.7155	25.6622	25.7389	0.723418		40	1
B2RR83	Ythdc2	21.7904	21.7033	21.667	21.6402	21.6485	21.5086	21.5714	21.6323	21.5967	21.7739	21.7096	21.804	21.6091	21.4883	21.296	21.5956	1.63461	+	4	1
B2RRE7	Otud4	23.1804	23.391	23.2245	23.391	23.3376	23.2535	23.3101	23.3778	23.5045	23.48	23.417	23.3511	23.2821	23.4551	23.4041	23.417	1.0208		10	1
B2RRL2	Jrkl	18.9735	18.5113	18.7726	18.542	18.1946	18.795	18.5132	18.8201	18.6638	18.0453	18.9518	18.2425	18.8054	18.8029	19.0659	18.6267	0.410034		2	1
B2RS76	Cpb1	24.8997	23.9672	24.1253	24.3101	24.2096	25.7363	24.1871	24.2679	24.0854	25.3307	24.7745	27.0813	25.217	23.9847	24.1565	25.1565	0.378569		12	1
B2RS91	Rrn3	17.2332	17.4735	17.3242	17.2514	17.6368	17.7267	17.6272	17.6672	17.7526	17.3929	18.2363	17.6607	17.556	17.3224	17.4052	17.7391	1.2936		1	0.9967
B2RT41	Zfc3h1	24.4614	24.3031	24.3578	24.275	24.2607	24.2021	24.1332	24.239	24.417	24.1871	24.3645	24.4298	24.275	24.1174	24.0275	24.3975	0.852239		7	1
B2RU80	Ptprb	22.2894	22.3936	22.313	22.2896	22.4807	22.4309	22.4328	22.4026	22.2868	22.1951	22.0757	22.2433	22.1933	22.1091	21.9429	22.1095	3.7529	+	1	0.9998
B2RUJ6	Rapgef6	23.7182	23.7286	23.6971	23.7492	23.8764	23.8288	23.848	23.8385	23.7286	23.7796	23.8093	23.5983	23.848	23.8093	23.8093	23.7594	1.8652	+	14	1
B2RUP2	Unc13d	25.6403	25.6622	25.6676	25.6757	25.6431	25.5696	25.5926	25.5783	25.5135	25.4738	25.5075	25.5225	25.5195	25.5551	25.5812	25.5638	5.05666	+	26	1
B2RUR8	Otud7b	21.755	21.7185	21.8233	21.7881	21.7774	21.7938	21.8832	21.8618	21.8336	21.7884	21.8254	21.7981	21.847	21.8702	21.8941	21.921	1.91798	+	6	1
B2RV77	Cstdc4	24.9271	24.3712	24.7234	24.0526	25.6264	25.6865	25.3204	24.6703	23.7077	23.7077	23.9933	24.3844	25.6784	24.4862	25.0148	25.0359	2.55351	+	2	1
B2RWS6	Ep300	23.8858	23.9933	23.8288	23.9134	23.8576	23.9406	24.019	23.9134	23.8576	23.867	23.9316	23.867	23.8093	23.9316	24.002	24.0275	0.213268		12	1
B2RX12	Abcc3	21.8152	21.6885	21.6377	21.7576	21.8051	21.7681	21.8401	21.8614	21.688	21.7474	21.7683	21.7401	21.701	21.8091	22.3963	21.6978	0.32609		3	0.9998
B2RX14	Tut4	25.5667	25.6998	25.654	25.5754	25.7594	25.7363	25.7182	25.7077	25.705	25.6595	25.7771	25.632	25.5983	25.6125	25.5898	25.7286	1.2104		32	1
B2RXC1	Trappc11	24.5345	24.5754	24.5045	24.5696	24.604	24.5165	24.604	24.6209	24.4923	24.4984	24.5983	24.5638	24.5285	24.4488	24.4984	24.558	0.784439		18	1
B2RXC2	Itpkb	22.9619	22.9573	22.9339	23.0544	23.1238	23.0855	23.0236	23.0551	23.0154	23.0146	22.9443	22.7725	23.0351	23.0399	23.0217	23.0665	1.24031		8	1
B2RXC6	Polr3a	22.9305	23.036	22.858	22.8543	22.9577	22.8398	22.8873	22.9665	22.8925	22.8409	22.9291	22.8971	22.8166	22.9644	22.8239	22.8331	0.239729		10	1
B2RXM6	Ly6g6f	23.7182	23.4676	24.2679	23.7077	23.4425	23.2821	23.6431	23.5869	23.6209	23.7182	23.417	23.4923	23.6865	23.7796	24.141	23.7594	0.90954		4	1
B2RXQ2	Ppfia1	23.1503	23.087	23.097	23.1423	22.9819	23.0043	23.0175	23.1048	23.1589	23.1907	23.0776	23.0804	23.0417	23.0862	23.0371	23.0956	1.58638	+	11	1
B2RXQ9	Sorbs2	26.5898	25.7543	26.5653	25.9606	25.3376	25.4298	25.7568	25.2926	26.1565	26.019	25.3679	26.1488	25.7945	25.5225	25.8647	25.2607	1.51219	+	21	1
B2RXR6	Ankrd44	26.1661	26.2096	26.1075	26.1984	26.2517	26.2661	26.2768	26.2426	26.1871	26.1214	26.1234	26.1095	26.2077	26.2077	26.3049	26.1833	2.38724	+	38	1
B2RXS3	Scaper	19.5637	19.428	19.3451	20.0542	19.9987	19.7071	19.7542	19.9294	19.5338	20.1321	19.5973	19.8973	19.7347	19.655	20.2359	19.684	0.273116		1	1
B2RXS4	Plxnb2	23.5522	23.4425	23.8093	23.4425	23.4298	23.3511	23.391	23.5045	23.2821	23.4298	23.3376	23.6209	23.5869	23.417	23.4676	23.4923	0.466581		15	1
B2RY04	Dock5	22.9552	22.9237	23.0831	22.8609	22.8545	22.8886	22.8573	22.8605	22.9038	22.9391	22.986	23.0247	22.8486	22.8327	22.8653	22.9722	1.00068		10	1
B2RY56	Rbm25	27.1507	27.0914	27.141	27.0914	27.2077	26.976	27.2535	27.2077	26.976	26.965	27.0505	27.1115	27.1312	27.0711	26.8142	27.0609	0.739672		46	1
B4XVQ1	Phf11b	20.4177	20.3178	20.2601	20.5288	20.3866	20.2341	20.1991	20.411	20.5216	20.3514	20.6135	20.515	20.3569	20.4663	20.2937	20.4522	0.889187		2	1
B5B2N2	Nfatc1	25.0732	25.1214	25.1681	25.2058	25.1214	25.065	25.1565	25.1908	25.0975	25.0691	25.0813	25.0401	25.0813	25.1681	25.141	25.1214	0.772623		16	1
B5B2U1	Nfatc3	23.5285	23.4425	23.4551	23.632	23.5522	23.6209	23.5522	23.5638	23.4041	23.3778	23.5165	23.4551	23.5522	23.3778	23.2821	23.48	1.11505		8	1
B7ZC24	Ncoa5	25.3943	25.317	25.3778	25.3477	25.2821	25.2996	25.3612	25.2535	25.4202	25.2961	25.2571	25.4645	25.3745	25.4105	25.4676	25.275	0.384474		20	1
B7ZCR6	Zfp512b	23.7695	23.6865	23.6649	23.654	23.3645	23.5045	23.3239	23.417	23.7389	23.7077	23.6209	23.7895	23.7492	23.6431	23.4425	23.6096	3.00322	+	14	1
B7ZMP1	Xpnpep3	24.3578	24.4234	24.4105	24.2096	23.976	24.2535	24.002	24.275	23.8764	23.5638	24.3844	24.48	24.1795	23.8764	23.8093	24.019	0.635485		6	1
B7ZNL3	Tpm1	27.1795	26.8264	27.3745	26.9869	26.8741	27.1214	27.6798	26.9316	27.2077	27.0813	26.8142	27.1115	27.1115	27.1604	27.3494	27.1604	0.0740232		15	1
B7ZNL9	Tatdn2	20.1334	20.3077	20.082	20.1363	20.1566	20.1547	20.1202	20.3575	20.2178	20.1569	20.2241	20.2837	20.1828	20.7377	21.725	20.2297	0.799932		2	1
B8JJ89	Acin1	25.2714	25.2058	25.2499	25.3031	25.2961	25.1214	25.3844	25.3239	25.228	24.9977	25.2714	25.2096	25.1174	25.0772	24.9847	25.2463	0.955415		2	0.9999
B8JJC1	Tdp1	23.3511	23.5045	23.4676	23.48	23.48	23.4676	23.4676	23.5638	23.3511	23.417	23.5983	23.417	23.4551	23.4298	23.2229	23.4425	0.380151		8	1
B8JK32	Hnrnpm	29.8081	29.8593	29.6948	29.7911	29.8549	29.8173	29.8489	29.8872	29.7833	29.8081	29.8188	29.7692	29.7755	29.8445	29.7437	29.7723	0.795306		32	1
B8JK39	Itga9	23.9316	23.4425	24.0275	23.6209	23.2489	23.2415	23.5285	23.5165	23.4923	23.6649	23.417	23.7895	23.6649	23.4298	23.7695	23.5404	0.959076		11	1
B8ZXI1	Qtrt2	23.1991	23.2255	22.9877	23.1937	23.1129	23.2088	23.1188	23.1305	23.1832	23.1143	23.1468	23.1157	23.159	23.2168	22.9931	23.2134	0.00112477		3	1
B9EIT6	Zfp595	20.1923	20.2372	20.1554	20.1105	20.1328	20.022	20.048	20.1156	20.1655	20.2014	20.1181	20.1165	20.0056	20.1649	20.0128	20.0603	1.37065	+	2	1
B9EJ54	Nup205	26.4738	26.3511	26.5507	26.3811	26.4186	26.317	26.509	26.3729	26.4314	26.3762	26.3695	26.4598	26.3187	26.2499	25.9716	26.3101	1.44652	+	71	1
B9EJ80	Pdzd8	23.3376	23.0638	23.2961	23.2245	23.1271	23.0124	23.1355	23.1788	23.0823	23.2017	23.2535	23.3376	23.1773	23.1015	23.2096	23.082	0.581829		9	1
B9EJ86	Osbpl8	25.7594	25.6012	25.8069	25.6486	25.6012	25.4645	25.5696	25.5725	25.5014	25.6153	25.5783	25.6811	25.5433	25.5105	25.3975	25.5105	1.95617	+	27	1
B9EJR8	Dnaaf5	22.7318	22.7973	22.6195	22.743	22.7034	22.7235	22.5879	22.7857	22.86	22.7586	22.8042	22.8977	22.6074	22.7476	22.8569	22.6003	0.752004		7	1
B9EKI3	Tmf1	22.3361	22.4355	22.3704	22.4809	22.3844	22.2781	22.3378	22.3377	22.4026	22.3672	22.4751	22.5178	22.4262	22.325	22.3119	22.3846	0.995508		9	1
C0HK79	Arxes1	22.4871	22.2406	22.819	22.3658	22.1462	22.1011	22.3375	22.1914	22.4353	22.3871	21.9669	22.4008	22.2186	22.1759	21.4599	22.0493	1.09404		1	1
C0HKD8	Mfap1a	25.3307	25.3066	25.3307	25.3342	25.2891	25.4105	25.3877	25.3066	25.3645	25.3342	25.3645	25.452	25.3342	25.2785	25.0567	25.3066	0.918583		13	1
C0HKG5	Rnaset2a	26.7389	26.7645	26.9977	26.8019	26.9428	27.0813	26.9088	26.8623	26.5898	26.8974	26.7645	26.7517	27.0609	26.8019	27.0711	26.9316	1.16814		7	1
C3VPR6	Nlrc5	19.5673	20.1357	20.0514	20.2239	20.2527	20.159	20.0807	20.2347	20.358	20.5576	20.4586	20.3617	19.8652	20.3724	20.1033	20.204	1.35865	+	4	1
D0QMC3	Mndal	28.3066	28.2714	28.2847	28.2123	28.066	27.9814	28.0813	28.0965	28.3153	28.1984	28.1507	28.2979	28.2216	28.1164	27.6663	28.003	1.49375	+	54	1
D0VYS2	Hsf3	19.9281	19.8921	19.9176	19.9036	19.8714	19.8655	19.9362	19.6174	20.0483	19.9635	19.8244	20.1792	20.0297	19.8674	19.7948	20.0012	0.624051		1	0.987
D3YUE4	Fam151b	21.3978	21.2588	22.009	21.4793	21.3674	21.5031	21.3368	21.2773	21.3879	21.4259	21.0874	21.148	21.5796	21.3542	21.491	21.3299	0.509213		1	1
D3YUT6	S100a1	21.2908	21.4076	21.466	20.7967	21.3401	22.3598	20.8651	21.1906	NaN	20.8535	21.6061	20.7693	21.8344	21.702	21.5838	22.1821	NaN		1	1
D3YV69	Rab6a	21.8442	21.7102	21.84	21.8011	21.8758	21.8834	21.7151	21.6985	21.9545	21.6509	21.6881	21.4304	21.8973	21.8357	22.0257	21.8668	0.78441		1	1
D3YW26	Tada2b	22.9563	23.0325	23.0477	23.0628	22.9434	22.8258	22.9088	22.8771	23.2051	23.1162	23.0143	23.2535	23.012	22.9287	22.6487	23.0337	1.71843	+	5	1
D3YWJ5	Tnfaip8	23.3239	23.2227	23.3239	23.0276	23.2679	23.5285	23.417	23.1116	23.5045	23.1902	23.3511	23.2535	23.3778	23.3101	23.3511	23.4041	0.275439		1	0.9995
D3YWS8	Leng8	23.1615	23.1957	23.1564	23.2053	23.1416	22.9985	23.1525	23.1105	23.2264	22.9682	23.1097	23.1466	23.0856	23.0714	22.8977	23.0973	0.801241		8	1
D3YWT1	Hnrnph3	25.8741	26.0169	25.9539	25.9781	25.8811	25.9111	25.9803	25.9912	25.9998	26.019	26.0505	25.9225	25.895	25.8974	25.7945	25.9628	0.901771		7	1
D3YWX2	Ylpm1	24.3239	24.391	24.3578	24.4041	24.4041	24.2463	24.3778	24.391	24.3511	24.2607	24.3031	24.317	24.391	24.317	24.3376	24.3645	0.4689		42	1
D3YXK1	Samd1	21.4677	21.6645	21.7201	21.7904	21.2374	21.6034	21.7067	21.4727	21.8851	21.6643	21.564	21.5378	21.7108	21.589	21.777	21.5978	0.405539		2	0.9996
D3YXK2	Safb	28.066	28.0084	28.0813	28.0557	28.0137	27.965	28.0711	28.0401	28.0914	27.9539	28.003	28.1214	28.0965	28.019	27.8916	27.965	0.232615		55	1
D3YYT1	Glyr1	26.8264	26.7129	26.9203	26.7517	26.8019	26.6181	26.8974	26.7129	26.7895	26.6595	26.6181	26.7645	26.7645	26.6865	26.3578	26.6181	0.725631		37	1
D3YZB0	Niban3	18.771	19.446	18.8745	18.7397	18.6634	19.5084	19.0683	18.7851	18.7048	18.5471	19.2265	19.1729	19.0096	19.3324	19.1169	19.4718	0.282686		1	1
D3YZC9	Sf1	27.2077	27.3324	27.2714	27.2803	27.2625	27.2625	27.3153	27.2891	27.3992	27.2625	27.2625	27.2077	27.2803	27.2535	27.2803	27.2353	0.0307864		31	1
D3YZP9	Ccdc6	23.8576	23.895	23.7796	23.8764	23.9043	23.9225	23.7077	23.8764	23.7695	23.867	23.9134	23.7895	23.9847	23.9847	23.848	23.9847	0.799833		7	1
D3YZZ5	Tmed7	26.4999	26.3645	26.4969	26.4692	26.2909	26.3222	26.3494	26.2535	26.4598	26.3427	26.228	26.3975	26.2114	26.3324	26.1719	26.3049	1.93064	+	7	1
D3Z0K6	Rsbn1l	22.4643	22.3676	22.1669	22.4345	22.4739	22.2364	22.394	22.4664	22.3188	22.2766	22.4067	22.2371	22.4033	22.4074	22.2868	22.2709	0.148267		6	1
D3Z0M9	Ddx23	26.4346	26.3844	26.3712	26.3778	26.3712	26.3729	26.3762	26.3894	26.433	26.3528	26.3153	26.433	26.4346	26.3545	26.275	26.3528	0.155666		36	1
D3Z0Q4	Mthfsd	22.0841	22.1121	22.007	22.1007	22.1117	22.2531	22.0354	22.1587	22.2013	22.1669	22.2136	22.1722	22.0851	22.2098	22.3747	22.1574	0.808609		3	1
D3Z1S4	Itgb2	18.7778	19.1628	18.8254	19.0838	19.0691	18.9417	18.7343	18.4615	18.509	18.9955	19.0892	19.2044	19.469	20.437	21.3278	19.3164	1.94418	+	1	0.9998
D3Z286	Tmppe	24.4105	24.3844	24.5045	24.5638	24.4862	24.3031	24.4234	24.5696	24.3712	24.3307	24.317	24.5165	24.391	24.4105	24.3307	24.5165	0.210436		5	1
D3Z2E7	Ifi207	20.7417	20.9765	20.5684	20.5768	20.9037	20.2026	20.4517	20.3744	21.0165	21.141	21.0896	20.9119	20.8346	20.8968	20.5288	20.9374	1.74023	+	1	1
D3Z2H9	Tpm3-rs7	31.0864	31.0084	31.0084	31.0609	31.2308	31.3303	31.2591	31.1115	31.0084	30.933	31.0217	31.0673	31.1724	31.1783	31.3196	31.1604	3.08142	+	61	1
D3Z2R5	Selenon	19.2207	19.0861	19.3257	18.9199	19.1274	18.8498	19.1874	18.8746	18.8152	18.7068	19.1477	18.683	19.1709	18.7161	18.9016	19.2187	0.573393		1	1
D3Z2U7	Crem	20.3979	20.4561	20.5984	20.4991	20.6439	20.5428	20.6698	20.7978	20.6095	20.7054	20.5897	20.9579	20.5667	20.7839	20.877	20.4131	0.671859		1	1
D3Z3F1	Fip1l1	21.9529	22.0047	22.1618	22.2878	22.1402	21.9497	22.5083	22.1909	22.2211	22.1578	22.3038	22.0889	22.2607	22.3177	22.1566	22.2636	0.231966		1	1
D3Z3L3	Trim12c	24.8336	24.8811	24.867	24.8191	24.7846	24.7594	24.7543	24.7745	24.9977	24.9316	25.0484	24.9361	24.8336	24.8811	24.895	24.8717	4.7202	+	14	1
D3Z3W9	Pira2	21.1595	21.0989	21.3341	21.232	21.0654	21.0784	21.1762	21.1741	20.9994	20.9255	21.1379	21.3543	21.2352	21.0872	21.305	21.1727	0.265392		2	1
D3Z3Y4	Tial1	25.1055	25.1946	24.9584	25.0732	25.317	25.2785	25.1214	25.1604	25.1253	25.0732	25.1642	24.9803	25.1015	25.0772	24.9584	25.0609	1.19393		8	1
D3Z4I3	Rbm24	23.48	23.6649	23.3778	23.5638	23.4425	23.7077	23.3376	23.5165	23.6431	23.5045	23.6971	23.6096	23.5285	23.6096	23.3376	23.4551	0.333398		3	1
D3Z4S3	Ptrhd1	23.7895	23.9043	23.5638	23.7389	23.8764	24.0772	23.8288	23.867	23.8191	23.632	23.7077	23.6096	23.7695	23.9495	23.7995	23.8093	1.17135		5	1
D3Z534	Kalrn	21.6641	21.4617	21.913	21.5858	21.7104	21.6433	21.5485	21.6097	21.3599	21.7484	21.7729	21.4591	21.7447	21.741	21.4601	21.6281	0.0328975		2	1
D3Z5I1	Zc3hav1	25.5841	25.6264	25.5165	25.5869	25.6757	25.5955	25.6513	25.6375	25.6891	25.6486	25.7024	25.5551	25.5983	25.5754	25.6568	25.5841	0.736452		36	1
D3Z5U5	P2rx4	24.7338	24.3975	25.002	24.6595	24.7695	24.8044	24.9539	24.7645	24.5638	24.6209	24.5463	24.5404	24.9271	24.945	25.3031	24.989	2.09642	+	10	1
D3Z6P0	Pdia2	29.17	27.2262	27.0609	27.2262	27.5165	29.6981	27.8682	27.5165	27.4314	29.3848	28.5862	30.6881	28.7895	27.2535	27.7581	28.9344	0.408071		26	1
D3Z6Q3	Foxp1	25.2785	25.4298	25.3376	25.4298	25.4008	25.2961	25.4105	25.4614	25.3778	25.1795	25.2961	25.2821	25.3101	25.3745	25.3101	25.317	0.78566		19	1
D3Z6U8	Fmr1	24.7338	24.7286	24.6757	24.7182	24.5754	24.4676	24.5463	24.5463	24.6096	24.6757	24.7129	24.654	24.604	24.5404	24.5869	24.632	3.8034	+	11	1
D3Z6Z3	Foxn2	15.3155	15.0201	15.2306	15.0478	15.3114	15.3207	15.1477	15.3057	15.1604	15.2894	15.0356	15.1534	15.2539	15.2194	15.9816	15.2282	0.541246		1	1
D3Z6Z7	Rasal3	25.0401	25.065	24.918	25.0317	25.0975	24.9043	25.0609	25.065	25.0105	25.019	24.8811	25.0148	24.9847	24.9977	24.8191	24.9043	0.570766		34	1
D3Z7I0	Gtf3c2	23.848	23.8093	23.7389	23.7389	23.8093	23.7286	23.7077	23.6971	23.8191	23.7182	23.7594	23.7695	23.7594	23.7492	23.7077	23.7286	0.437311		9	1
D3Z7P3	Gls	27.0505	26.9316	27.0609	27.0609	26.976	26.9203	26.9316	26.9428	26.8974	26.9428	26.965	27.0084	26.7771	26.8623	26.7645	26.8623	3.30982	+	34	1
D3Z7Q2	Smim20	21.2522	20.9883	21.222	21.1731	21.0953	20.9961	21.2235	21.2102	21.1149	21.3432	21.2246	21.1844	21.1384	21.1509	21.8011	21.0696	0.1693		2	1
D3Z7U4	Mecp2	23.9406	23.4551	23.0798	23.2298	23.1449	23.3376	22.9702	22.8659	22.7089	22.8892	22.9488	23.2217	23.9847	23.8764	24.6918	23.2961	1.99579	+	1	1
D4AFX7	Dnajc13	25.673	25.6237	25.7492	25.7208	25.6944	25.4676	25.6784	25.6811	25.5926	25.6757	25.6292	25.1984	25.5725	25.5135	25.3844	25.6375	0.554972		56	1
D6RFU9	Sypl1	25.8623	25.8361	26.002	25.7415	25.8191	25.9495	25.8811	25.8576	26.0464	26.0105	25.7871	25.9043	26.0062	25.8623	25.8069	25.989	0.172		7	1
D7PDD4	Mpig6b	24.1174	23.9134	24.4614	24.1332	23.9043	23.9225	24.1095	23.9584	24.1488	24.1253	23.867	24.0359	24.1332	24.1946	24.5045	24.2317	0.979814		4	1
E0CX23	Umad1	15.5102	15.5014	15.5389	15.5331	15.7257	15.7197	15.7439	15.8102	15.1715	15.5681	15.5021	15.8077	15.484	15.51	15.6309	15.6342	0.982006		1	1
E0CX65	Sirpa	24.2961	24.0105	24.6264	24.0443	24.019	23.9406	23.7594	24.0275	23.2146	23.848	23.9406	24.275	24.0935	23.5869	23.5869	24.0691	0.64422		3	1
E0CXJ5	Kctd18	21.3405	21.3735	21.5025	21.4354	21.3436	21.378	21.3299	21.3233	21.4657	21.2982	21.2936	21.4201	21.7389	21.6719	22.0109	21.4381	2.226	+	2	1
E0CXZ5	Samhd1	25.6125	25.3975	25.0732	25.4394	25.8504	25.8457	25.705	25.6568	25.4488	25.3204	25.4676	25.0148	25.6458	25.5812	25.5433	25.5404	2.07371	+	1	1
E0CY14	Tle3	24.2961	24.4551	24.2463	24.3645	24.4105	24.3975	24.4041	24.4362	24.4105	24.3578	24.4488	24.3307	24.4105	24.4105	24.2961	24.3712	0.374021		21	1
E0CY96	Tsen15	20.0078	20.1156	19.8277	19.8988	20.2028	20.2216	20.1443	19.9902	20.137	19.9277	20.4449	20.1818	20.1611	20.4481	20.821	20.7984	1.97898	+	1	1
E0CZ22	Mroh1	23.632	23.7492	23.5983	23.5869	23.5404	23.5522	23.5404	23.3778	23.4923	23.4551	23.5754	23.5869	23.5522	23.3511	23.2146	23.5404	1.22865		6	1
E2JF22	Piezo1	20.266	20.525	20.4942	20.2038	20.1281	20.2288	20.3015	20.0572	20.3247	20.733	20.498	20.2115	20.7835	20.2655	18.9307	20.2869	0.228815		3	1
E9PUA7	Tpd52	26.8974	26.9539	26.9428	26.8264	27.1507	27.2077	27.1015	26.965	26.7895	26.8623	26.9869	27.019	27.189	27.1984	27.4629	27.1214	2.62743	+	15	1
E9PUF7	Arhgef1	28.4154	28.3951	28.2714	28.4194	28.4629	28.459	28.3951	28.4394	28.3153	28.2714	28.341	28.2979	28.3787	28.3787	28.3494	28.3282	2.1392	+	79	1
E9PUH7	Nfix	23.6971	23.5045	23.7182	23.5404	23.391	23.5522	23.7286	23.4551	23.7286	23.5638	23.5638	23.6971	23.4676	23.4298	23.391	23.5045	1.05684		4	1
E9PUQ8	Dgkd	17.86	17.048	18.0419	17.8804	17.8019	17.6536	17.9828	18.1111	17.8978	17.9617	18.1035	17.4173	17.7585	17.6251	17.7284	17.8267	0.103979		1	1
E9PUR0	Ankhd1	23.48	23.632	23.391	23.5165	23.5165	23.5404	23.4676	23.5285	23.5045	23.5165	23.5638	23.4041	23.5404	23.632	23.6649	23.5638	0.758468		18	1
E9PV24	Fga	29.3001	28.9146	29.9677	29.3992	29.0375	29.1459	29.4234	29.3023	29.4453	29.461	29.1747	29.0137	29.3724	29.4881	29.995	29.7549	0.655037		39	1
E9PV38	Ces2g	23.0307	23.2961	23.417	23.1476	22.9456	23.1302	22.9289	22.9398	23.1603	23.7492	23.8858	23.4551	22.9012	22.8684	23.0796	23.1486	2.30275	+	4	1
E9PV98	Trim5	15.2326	15.0349	15.2989	15.3728	14.9953	15.3176	14.2423	15.05	14.808	15.1279	15.1706	15.4195	15.2549	15.0301	15.3748	15.5134	0.540417		1	0.9925
E9PVA6	Git2	26.038	26.0813	25.965	26.0854	26.0935	26.0854	26.0975	26.1115	26.0443	25.989	25.9977	26.002	26.038	26.0752	26.0935	26.0588	1.78121	+	38	1
E9PVA8	Gcn1	26.2207	26.3359	26.1757	26.2643	26.3745	26.239	26.3187	26.3342	26.2996	26.2803	26.3578	26.2426	26.1871	26.2553	26.1214	26.3066	0.74059		92	1
E9PVB5	Ttc17	17.9625	17.939	18.2056	17.7488	17.7094	17.844	17.9298	17.7425	17.76	17.8924	17.6405	17.8823	17.8158	17.7904	17.6528	17.7187	0.864757		1	0.9993
E9PVM1	Inpp4b	23.2112	23.178	23.0107	23.1553	23.3101	23.3376	23.2821	23.2469	23.2158	23.118	23.1475	23.1175	23.2168	23.1124	22.6975	23.0969	1.11545		8	1
E9PVN6	S2bpcox16	20.8804	20.8157	20.8757	20.8288	21.0708	21.0726	21.0276	20.9837	20.7675	20.796	20.8218	20.9525	20.9461	21.1239	21.5291	21.0128	1.71275	+	1	1
E9PVS5	Immt	20.9304	20.8992	21.1145	21.263	20.66	20.6666	20.7139	21.1446	20.9899	21.2416	20.9952	21.3408	20.6239	20.7526	19.8378	20.8703	1.3844	+	1	1
E9PVX6	Mki67	24.1946	24.3578	24.2243	23.9672	23.5522	23.7286	23.632	23.654	24.3645	24.558	24.558	24.5463	23.9225	23.867	24.002	23.9043	6.31627	+	37	1
E9PVZ8	Golgb1	24.2021	24.1095	24.2607	24.2463	24.0609	23.9584	24.1565	24.1332	24.1565	24.2679	24.1642	24.1795	24.0275	24.0854	24.0609	24.1253	1.67806	+	37	1
E9PWG6	Ncapg	23.1145	23.3101	23.1154	23.0837	22.8695	22.7918	22.9147	22.989	23.2961	23.5045	23.3511	23.2961	22.9442	22.9186	22.7696	23.0827	3.95444	+	10	1
E9PWH2	Card6	22.3316	22.3493	22.4345	22.4765	22.4055	22.4252	22.4042	22.4217	22.4656	22.3517	22.4013	22.2809	22.4255	22.4121	22.4774	22.4243	0.31627		12	1
E9PWQ3	Col6a3	21.5601	20.9028	21.5927	21.2644	20.9152	20.882	20.691	20.7043	20.87	21.3317	20.9352	21.3647	21.0495	20.9335	21.0149	20.6748	1.50221	+	3	1
E9PWW2	Tor1aip1	24.8997	24.6649	24.7286	24.8142	24.9043	24.9043	24.8717	24.8336	24.7389	24.7895	24.7286	24.8044	24.6703	24.8288	24.239	24.9271	0.430523		3	1
E9PWW6	Zc3h7a	22.2805	22.1742	22.2035	22.2977	22.448	22.2288	22.5172	22.3233	22.2629	22.2529	22.382	22.3655	22.2562	22.1993	22.1899	22.3635	0.834309		4	1
E9PWW9	Rsf1	24.848	24.7945	24.9628	24.8288	24.7945	24.654	24.7995	24.7846	24.8811	24.824	24.7995	24.8811	24.824	24.7594	24.48	24.7745	0.877253		35	1
E9PX03	Coro1c	21.3717	21.503	21.3495	21.1804	21.3805	21.5962	21.4911	21.4451	21.3966	21.3975	21.4345	21.2812	21.3744	21.5403	21.7951	21.5673	1.01675		1	0.9854
E9PX59	Samd9l	30.611	30.6713	30.7047	30.5844	30.6198	30.5296	30.6022	30.5754	30.6544	30.7849	30.8608	30.7211	30.6881	30.5296	30.6198	30.7047	1.62359	+	20	1
E9PX68	Slc4a1ap	24.6971	24.867	24.6757	24.8093	24.848	24.7543	24.7645	24.8528	24.8288	24.824	24.8385	24.7129	24.7286	24.8044	24.7796	24.7895	0.132538		23	1
E9PXF8	Sbf2	18.5433	18.0991	18.7216	18.0756	18.7474	18.5688	18.694	18.7504	17.9426	18.7858	17.9425	18.854	18.7495	18.463	18.4656	18.663	0.393439		1	1
E9PY16	Adap1	21.0199	21.2284	21.0486	21.1127	21.182	21.3599	21.1894	21.1143	21.1135	21.1808	21.1798	21.3404	21.1013	21.2912	21.3144	21.3517	0.688544		2	1
E9PY39	Gm20431	20.2238	20.3935	20.5351	20.3865	20.4283	20.502	20.4261	20.406	20.5089	20.5426	20.7718	20.2518	20.4294	20.4583	20.4151	20.5974	0.256793		3	1
E9PY43	Erich1	20.1059	20.4741	19.7642	20.2207	19.9844	20.1664	19.8924	20.2309	20.3549	20.1145	20.2532	20.089	20.1303	20.2748	20.3385	20.2593	0.26054		2	1
E9PYD1	Fam98c	19.4295	19.2761	19.6328	19.4625	19.6523	19.743	19.6084	19.5205	19.4365	19.7502	19.414	19.5976	19.6248	19.6677	19.5476	19.5546	0.666264		1	0.9995
E9PYG6	Rasa1	23.5754	23.6096	23.6096	23.5285	23.7077	23.6971	23.5983	23.6757	23.6209	23.5045	23.6209	23.5638	23.6431	23.654	23.7182	23.6096	1.51713	+	9	1
E9PYH6	Setd1a	23.2449	23.2821	23.1845	23.3101	23.3101	23.2013	23.2445	23.2961	23.2328	23.2351	23.2821	23.216	23.2679	23.245	23.2961	23.2471	0.0671674		11	1
E9PYI8	Usp14	27.8564	28.003	27.8324	27.8858	28.0453	28.1164	27.976	28.0401	27.8799	27.8916	27.9869	27.8203	27.9372	27.9595	27.8682	27.9923	1.70671	+	36	1
E9PYK3	Parp4	20.7684	21.071	21.0413	20.8099	20.9065	21.0983	21.0088	20.7849	21.1702	21.4488	21.3429	21.0153	20.9741	21.3197	21.2029	21.1907	1.49674	+	2	1
E9PYL2	Prr12	21.7268	21.5006	21.5541	21.6235	21.4163	21.7181	21.601	21.5341	21.5052	21.3219	21.5261	21.5607	21.6504	21.6595	21.6956	21.5724	0.777251		5	1
E9PYR1	Fbxl18	21.0208	21.0576	20.9744	20.8905	21.2147	20.964	20.7949	21.2027	20.827	21.0565	20.8976	20.9622	20.8922	20.9607	20.9457	20.8676	0.330152		2	1
E9PZ00	Psap	31.3568	31.3982	31.7211	31.4234	31.3776	31.6415	31.6198	31.4775	31.341	31.4083	31.3879	31.525	31.6839	31.6022	31.7888	31.6881	1.4789	+	42	1
E9PZ91	Fhit	23.8764	23.5869	23.7796	23.6096	23.7182	23.7695	23.6431	23.6865	23.2821	23.2961	23.5754	23.7695	23.6649	23.7695	23.8191	23.632	0.977767		5	1
E9PZF0	Nme1nme2	30.6022	30.7453	30.5754	30.7211	30.7692	30.8004	30.6629	30.8234	30.7453	30.6964	30.8234	30.7047	30.7047	30.7692	30.5573	30.7292	0.568497		36	1
E9PZJ8	Ascc3	22.7546	22.6967	22.6577	22.6898	22.69	22.6395	22.7008	22.7099	22.7571	22.7055	22.7645	22.6546	22.6738	22.7993	22.7521	22.7476	0.493098		14	1
E9PZM4	Chd2	24.1174	24.1174	24.141	24.1719	24.2317	24.0854	24.1719	24.0691	24.1488	24.0772	24.0854	24.0854	24.0772	23.9933	23.7995	24.0691	1.29552		24	1
E9PZM7	Scaf11	25.4138	25.4202	25.3975	25.4394	25.341	25.2926	25.3578	25.3376	25.4362	25.3477	25.3745	25.4298	25.4394	25.4073	25.2891	25.3811	1.13594		21	1
E9PZP8	Herc1	20.5099	20.3742	20.4288	20.4975	20.3528	20.5148	20.264	20.5039	20.245	20.5026	20.5017	20.0473	20.3889	20.3856	20.3094	20.3199	0.273211		5	1
E9PZQ1	Ddx60	21.5244	21.6865	21.5189	21.3249	21.3678	21.2265	21.3071	21.4304	21.3898	21.4241	21.458	21.3647	21.4001	21.3386	21.191	21.3445	1.22861		6	1
E9PZW8	Myo9b	25.0732	25.0359	25.0609	25.065	25.0526	24.989	25.065	25.0567	24.9406	24.9933	24.9628	25.0691	24.989	25.0148	24.9933	25.1214	0.587716		45	1
E9Q0A3	Arhgef11	22.7666	22.6903	22.8216	22.7721	22.7847	22.6802	22.7104	22.6148	22.6992	22.8881	22.6275	22.7612	22.7606	22.7452	22.8492	22.6854	0.198515		9	1
E9Q0C1	Sh3kbp1	25.8264	25.8215	25.5195	25.8336	25.9157	26.0955	25.792	25.918	25.8044	25.705	25.8336	25.673	25.867	25.9738	25.976	25.8288	1.1398		4	1
E9Q0S6	Tns1	23.3645	23.2376	23.48	23.3376	23.1872	23.4551	23.2961	23.2242	23.3645	23.3239	23.0666	23.391	23.5045	23.48	23.8288	23.2535	0.702151		6	1
E9Q0W3	Ptbp1	15.6707	15.668	15.4843	15.6653	15.6433	15.4581	15.6769	15.5078	16.0761	15.6838	15.9529	15.3515	15.595	15.4919	15.6584	15.5926	0.370899		1	1
E9Q0Y4	Sipa1	25.4831	25.5841	25.4202	25.5696	25.632	25.5983	25.673	25.5609	25.5345	25.4892	25.5045	25.4984	25.5551	25.5696	25.6068	25.5841	1.71649	+	33	1
E9Q137	Tex264	24.1946	23.9847	24.141	24.002	23.9584	23.9495	24.0772	23.9043	24.002	24.1565	24.002	24.1095	24.1015	24.1174	24.4041	24.0105	0.703959		6	1
E9Q166	Atad2b	24.0105	23.9672	24.217	24.002	23.895	23.7695	23.9495	23.9584	23.9933	24.019	24.0275	24.0772	23.976	23.895	23.8385	23.895	1.57439	+	24	1
E9Q1K3	Add1	26.527	26.4504	26.4186	26.3844	26.4846	26.4583	26.4769	26.5045	26.3083	26.3528	26.3239	26.3376	26.4831	26.3811	26.5315	26.3511	1.95507	+	38	1
E9Q1P8	Irf2bp2	24.6375	24.7338	24.5869	24.5522	24.5926	24.6811	24.632	24.7129	24.6375	24.6757	24.6431	24.5345	24.6096	24.6865	24.6703	24.6209	0.0699608		8	1
E9Q236	Abcc4	21.8779	21.6531	21.9447	21.8319	21.7752	21.7868	21.7648	21.8448	21.6654	21.8314	21.8104	21.9035	21.7615	21.8913	22.163	21.8435	0.313515		5	1
E9Q286	Ice1	19.9206	19.608	19.6395	20.147	19.9653	19.8441	19.7465	19.7675	19.9564	19.97	20.0225	19.746	19.6473	19.2886	19.0381	19.794	1.3193		1	1
E9Q2A6	Ptk2b	26.4846	26.512	26.4567	26.515	26.673	26.6181	26.6181	26.604	26.4089	26.3729	26.5135	26.4008	26.521	26.512	26.48	26.5667	3.90308	+	59	1
E9Q2E4	Hectd4	21.9592	21.9916	22.154	21.9488	21.7338	21.7217	21.6455	21.8821	21.7821	21.7906	22.0922	21.9346	21.8146	21.6434	21.5166	21.8793	1.64708	+	4	1
E9Q2I4	Mideas	24.141	24.1795	24.1015	24.1174	24.1795	24.1015	24.141	24.0691	24.1871	24.1488	24.0359	24.0691	24.1253	24.0935	24.019	24.0935	0.272987		17	1
E9Q2M9	Wdfy4	26.3222	26.4984	26.3528	26.4378	26.4394	26.3477	26.3877	26.4057	26.3273	26.3612	26.515	26.3943	26.275	26.3153	26.2463	26.4105	0.599621		95	1
E9Q2T4	4930523C07Rik	22.2652	22.3769	22.2285	22.1335	22.1803	21.8828	21.9174	22.2226	22.1314	22.25	22.028	22.2164	22.107	21.7827	21.0782	21.9909	1.13775		1	1
E9Q2Z1	Cecr2	20.2493	20.8947	21.1667	20.793	20.1051	20.1734	20.3394	20.7871	19.8305	20.3785	20.5233	20.5975	20.5225	20.3225	20.1242	20.2496	0.797357		1	1
E9Q309	Cep350	22.389	22.3091	22.4245	22.4855	22.3239	22.3594	22.4841	22.4693	22.3889	22.366	22.3192	22.3076	22.422	22.3813	22.4739	22.4418	0.542707		14	1
E9Q368	Tarbp1	20.0272	20.4071	20.1512	20.0885	20.193	20.2483	20.1907	20.2455	20.342	20.3335	20.272	20.0825	20.015	20.0519	20.2745	20.4774	0.0627265		5	1
E9Q3C1	C2cd2	18.6643	18.689	18.5294	18.8594	18.6606	18.6945	18.8182	18.7626	18.8387	18.9176	18.6863	18.5687	18.69	18.6014	18.5748	18.9073	0.0608613		2	0.9976
E9Q3G8	Nup153	26.2188	26.1527	26.2002	26.1391	26.0995	26.1015	26.2299	26.0975	26.2317	26.1312	26.1155	26.2785	26.1719	26.1642	26.0995	26.0526	0.439881		38	1
E9Q3I4	Itsn1	20.5203	20.7287	20.7865	20.5496	20.513	20.5987	20.6921	20.5953	20.5419	20.6499	20.4415	20.5284	20.6439	20.3508	20.9356	20.6612	0.150207		3	1
E9Q3L2	Pi4ka	24.4984	24.48	24.604	24.5045	24.5983	24.4984	24.5754	24.5463	24.417	24.5045	24.5045	24.4738	24.4614	24.4862	24.4425	24.5285	1.07521		41	1
E9Q3Y4	Lrba	24.3239	24.4105	24.317	24.4362	24.4923	24.417	24.4676	24.4862	24.3844	24.3712	24.3778	24.2243	24.3712	24.4234	24.3975	24.4738	1.40342	+	43	1
E9Q411	Nbas	23.6209	23.632	23.7695	23.6971	23.5522	23.5404	23.6209	23.6096	23.632	23.6431	23.6971	23.6209	23.5404	23.6096	23.4298	23.6431	1.22588		21	1
E9Q414	Apob	18.8782	18.2102	18.448	18.1752	18.3617	19.0999	18.9109	18.9573	18.5949	18.7862	18.678	18.2502	18.6259	18.7233	18.6673	19.0488	0.697174		2	1
E9Q448	Tpm1	24.2891	24.0275	24.4738	24.2463	24.1946	24.239	24.3031	24.239	24.1795	24.2607	24.0935	24.3307	24.2243	24.2463	24.0772	24.2317	0.0659364		5	0.9998
E9Q453	Tpm1	25.797	25.5315	25.8264	25.7995	25.5315	25.7543	25.7234	25.5667	25.7441	25.6676	25.5374	25.6703	25.7286	25.7568	25.7771	25.7155	0.432728		3	1
E9Q4D0	Pcsk6	21.2881	21.3699	21.4144	21.4986	21.3161	21.7494	21.3971	21.3494	21.4288	21.2661	21.3028	21.2176	21.4174	21.5367	21.6468	21.4114	0.663778		1	0.9802
E9Q4F7	Ankrd11	22.5098	22.5653	22.5689	22.6155	22.558	22.4631	22.5528	22.5607	22.5166	22.5133	22.5454	22.5303	22.5129	22.5495	22.5664	22.4596	0.33419		8	1
E9Q4N7	Arid1b	24.8044	24.8717	24.8044	24.8288	24.8717	24.7389	24.8997	24.8528	24.7796	24.7024	24.7945	24.7745	24.7895	24.8191	24.7745	24.7846	0.952313		24	1
E9Q4P0	Kxd1	19.9425	20.0972	20.1654	20.007	20.045	20.1917	20.086	20.1313	20.1834	20.1194	20.4315	19.7692	20.3797	20.0151	20.3408	19.9844	0.0945469		3	1
E9Q4P1	Wdfy1	23.6971	23.6209	23.8385	23.6431	23.7895	23.654	23.6865	23.7077	23.4551	23.654	23.632	23.5754	23.7182	23.654	23.7182	23.632	0.970232		5	1
E9Q4Y4	Cep192	23.3511	23.2821	23.391	23.2679	23.4551	23.2138	23.4298	23.3511	23.2106	23.1953	23.3101	23.2381	23.3101	23.2961	23.2821	23.3101	0.925192		14	1
E9Q512	Trip11	22.7214	22.7124	22.7873	22.8215	22.7717	22.7031	22.7337	22.8134	22.7617	22.8459	22.8626	22.6578	22.7928	22.737	22.8543	22.8834	0.238903		16	1
E9Q555	Rnf213	26.3595	26.4473	26.2874	26.3187	26.3545	26.1908	26.2909	26.3444	26.5754	26.6865	26.7645	26.506	26.2589	26.3811	26.204	26.3992	3.25365	+	138	1
E9Q557	Dsp	22.2383	22.1348	22.0852	22.0753	22.6143	22.2784	22.113	21.8898	22.6199	22.3017	22.3922	22.3836	22.2182	22.0429	22.0182	22.2328	0.909546		8	1
E9Q586	Dctn1	25.7745	25.8044	25.7389	25.7745	25.8288	25.7871	25.8457	25.8044	25.6918	25.6865	25.7441	25.673	25.7695	25.8069	25.7846	25.8118	3.64622	+	55	1
E9Q5C9	Nolc1	27.1015	26.9428	26.9203	26.8858	26.8142	26.9088	26.8142	26.7771	27.1507	26.965	26.9539	27.1984	27.019	27.0084	26.9539	26.7895	1.42468	+	38	1
E9Q5E0	Mef2d	22.9942	23.1132	22.8736	23.0153	23.1939	23.0918	23.1618	23.0955	23.014	22.8865	23.0442	22.9525	23.0263	22.9691	22.9764	23.0221	1.69588	+	6	1
E9Q5F9	Setd2	24.2463	24.1946	24.2679	24.2317	24.239	24.1253	24.317	24.2535	24.2821	24.2679	24.2679	24.2317	24.2607	24.141	24.2096	24.2607	0.159301		20	1
E9Q5G3	Kif23	17.5374	17.9579	17.6797	17.9161	17.2721	17.434	17.2935	17.421	17.8614	18.0611	18.1948	17.9923	17.3422	17.5716	17.6077	17.5438	3.93633	+	1	1
E9Q5K9	Ythdc1	23.7492	23.8764	23.848	23.8764	23.9225	23.8385	23.9043	23.895	23.9584	23.895	23.7895	23.9672	23.7695	23.8191	23.5983	23.8576	1.02398		11	1
E9Q5M9	Zfp688	17.2173	17.3673	17.4593	17.3804	17.3312	17.7961	17.4982	17.4201	17.1874	17.3869	17.8016	17.1613	17.3221	17.6225	18.8206	17.3511	0.342598		1	1
E9Q616	Ahnak	29.0914	28.9117	29.1164	28.8623	28.8682	28.7645	28.8887	28.7357	28.49	28.5898	28.5203	28.7958	28.8081	28.7421	28.7195	28.7708	2.87717	+	219	1
E9Q634	Myo1e	25.239	25.3745	25.2856	25.2996	25.417	25.3273	25.3778	25.3066	25.2714	25.239	25.3135	25.2607	25.228	25.317	25.1908	25.2996	1.14389		24	1
E9Q6A7	Bptf	24.3376	24.3307	24.391	24.3101	24.391	24.1642	24.3844	24.3307	24.2535	24.1871	24.239	24.2243	24.2891	24.2961	24.0772	24.275	0.876186		32	1
E9Q6D8	C6	19.3471	18.9879	19.49	19.2266	19.6164	19.5117	19.3704	19.4417	18.8309	19.3213	19.3451	19.7721	19.6553	18.8042	19.2425	19.8341	0.103393		1	1
E9Q6J5	Bod1l	24.141	24.1871	24.0935	24.1095	24.1253	24.1015	24.0854	24.141	24.0854	24.0443	24.1015	24.0359	24.0443	24.0772	24.0443	24.0359	2.14244	+	30	1
E9Q6K3	Pibf1	22.0664	22.1692	22.2479	21.8572	22.0497	22.391	22.2149	21.9967	22.5055	22.2901	22.0181	22.0112	22.1244	22.1526	22.2226	22.0993	0.0968255		2	0.9844
E9Q6P5	Ttc7b	20.4577	20.0141	20.5823	20.0189	20.1026	20.1241	20.3349	20.206	19.9524	20.2512	20.1349	20.5862	20.3324	20.3855	20.5207	20.6061	0.468943		1	1
E9Q6R7	Utrn	23.9406	23.7286	23.9406	23.7594	23.7182	23.654	23.7796	23.7895	23.7695	23.7492	23.6865	23.7389	23.7389	23.7286	23.6096	23.6649	1.2032		46	1
E9Q6S0	Zfp597	20.2885	20.4608	20.2754	20.2646	20.3091	20.008	20.0419	20.2749	20.0446	20.24	20.3649	20.115	20.0657	20.2172	19.7965	20.2352	0.679093		2	1
E9Q6U4	Pfdn4	25.6811	25.8044	25.6012	25.7895	25.7796	25.9539	25.7871	25.8576	25.7945	25.7594	25.726	25.7129	25.9066	25.8504	25.7871	25.8336	1.29543		8	1
E9Q777	Akap11	22.7528	22.6759	22.5624	22.8652	22.9245	22.6455	22.8418	22.871	22.6959	22.8202	22.8447	22.729	22.9251	22.8231	22.9326	22.7923	0.654885		5	1
E9Q784	Zc3h13	24.141	24.1488	24.1795	24.1253	24.0935	24.0854	24.1174	24.0854	24.1095	24.1015	24.0691	24.1565	24.1719	24.1642	24.1095	24.0691	0.760027		16	1
E9Q7C4	Prr14l	19.6387	19.725	19.6269	19.7872	19.774	19.6956	19.7114	19.7648	19.5442	19.5126	19.8891	19.5472	19.6735	19.5366	19.2975	19.4933	1.03824		2	0.9999
E9Q7E2	Arid2	24.3975	24.3578	24.3444	24.3031	24.3578	24.3101	24.3031	24.3444	24.1719	24.3101	24.2607	24.4551	24.275	24.2607	24.2021	24.2607	0.684923		10	1
E9Q7F2	Rnf169	16.2213	15.8743	15.5169	16.0555	15.9448	16.2626	16.118	15.998	15.7083	15.9618	15.7686	15.901	16.1466	16.2499	17.5409	15.8041	0.620845		1	0.9993
E9Q7G0	Numa1	28.019	27.8741	28.0137	27.9484	27.8682	27.726	27.8504	27.8445	27.8385	27.7708	27.7895	27.965	27.9372	27.8019	27.6998	27.7958	1.17698		158	1
E9Q7L1	Urb2	23.2679	23.1504	23.2373	23.2158	23.2342	23.0721	23.2116	23.1711	23.2055	23.2821	23.1989	23.2454	23.1109	23.2257	22.8942	23.2098	0.578639		15	1
E9Q7L5	Maml2	16.6522	15.9736	16.0455	16.1871	15.8034	17.4733	17.2109	16.7445	15.8506	16.2588	15.7148	15.8618	17.9039	18.2439	18.9949	16.8637	2.71291	+	1	0.9545
E9Q7Q3	Tpm3	29.4314	29.3683	29.4804	29.4707	29.4492	29.391	29.4413	29.4294	29.2285	29.1937	29.3131	29.3088	29.326	29.4012	29.4551	29.4314	3.01486	+	11	1
E9Q8D0	Dnajc21	19.9202	20.0264	19.9442	20.0032	19.8396	19.9524	19.9819	19.8998	20.1215	20.1627	20.0074	19.7036	20.1544	19.9541	20.128	20.0186	0.370037		2	1
E9Q8I9	Fry	22.0894	22.0906	21.9185	22.1677	22.2078	22.2171	22.1332	21.9637	21.804	22.2053	22.1305	22.1539	22.1098	22.3605	22.2005	22.1615	0.364037		5	1
E9Q8K8	Zc3h4	25.3135	25.5696	25.2714	25.3975	25.317	25.3578	25.3101	25.3712	25.391	25.2996	25.3844	25.3477	25.5165	25.4892	25.2785	25.3612	0.168525		21	1
E9Q8L9	Rab11fip1	24.4488	24.391	24.4362	24.3511	24.3645	24.3712	24.3031	24.1332	24.2679	24.3239	24.239	24.5165	24.4298	24.2535	24.5345	24.317	0.329959		10	1
E9Q8M1	Zfp358	18.4424	18.6028	18.314	18.4162	18.393	18.5182	18.3046	18.5238	18.3525	18.4301	18.4215	18.203	18.3439	18.3317	18.0191	18.3213	0.792748		1	0.9991
E9Q8V6	Dennd4a	21.6287	21.8893	21.7518	21.7154	21.62	21.6164	21.767	21.6495	21.8062	21.7494	21.8427	21.7695	21.6511	21.4897	21.6836	21.7033	1.1771		5	1
E9Q912	Rap1gds1	25.5983	25.6458	25.5696	25.5754	25.6865	25.6971	25.5869	25.6595	25.5492	25.48	25.604	25.5898	25.5725	25.5638	25.4738	25.5869	1.53132	+	31	1
E9Q942	Smim13	20.9706	20.4978	20.9305	20.7961	20.5217	20.8507	20.8125	20.5024	20.8698	20.826	20.5699	20.7545	20.6623	20.6273	20.6296	20.5965	0.357326		1	0.979
E9Q9B3	Spryd3	22.9259	22.9209	23.0315	23.2217	22.8273	23.1012	22.9082	22.9888	22.941	23.0713	23.0475	22.7061	23.1502	22.9216	23.1048	23.0524	0.238005		3	1
E9Q9D1	Ablim1	25.7517	25.8623	25.7517	25.8694	25.9203	25.8997	25.9248	25.9406	25.9672	25.8552	25.7945	25.8167	25.9672	25.8927	25.9694	25.7796	0.840453		25	1
E9Q9P8	Rdh16f1	19.3413	19.3696	19.8452	19.5369	18.7592	18.8215	19.4462	19.0241	19.0405	19.1324	18.8391	19.4217	18.8172	18.8827	19.1372	18.217	1.59277	+	1	1
E9Q9Q2	R3hdm1	21.11	21.2847	20.9311	21.0369	21.1363	21.166	21.3122	21.2657	21.0697	21.0885	21.3588	20.961	21.3181	21.2393	21.5299	21.2463	0.979375		5	1
E9QA15	Cald1	18.9519	18.7733	19.0569	18.9347	18.9484	19.2576	18.9708	19.0292	19.0655	19.0451	18.9566	18.7339	19.0621	19.2046	19.5516	19.1229	1.133		1	1
E9QA16	Cald1	25.7024	25.1833	26.038	25.5725	25.1604	25.317	25.5609	25.3101	25.5255	25.5667	25.2961	25.6181	25.5404	25.6264	26.1681	25.6595	0.755671		26	1
E9QAE3	Btaf1	23.8385	24.0105	23.8385	23.9043	23.9043	23.8764	23.867	23.8858	23.7286	23.8288	23.9316	23.8385	23.7182	23.7389	23.5983	23.7995	1.84928	+	20	1
E9QAG4	4930522L14Rik	21.6089	21.7377	21.6698	21.4159	21.4898	21.6419	21.8645	21.8521	21.6849	21.8722	21.7692	21.859	21.6765	21.866	21.7881	21.6737	0.585258		2	1
E9QAH2	Zfp605	23.9225	24.019	23.9134	23.9316	23.976	24.1095	24.002	23.9406	23.6971	23.6865	23.9672	23.9043	24.1332	24.2021	24.391	23.9134	1.72733	+	2	0.9986
E9QAM5	Helz2	23.5638	23.5983	23.4923	23.5522	23.5983	23.4551	23.5754	23.5754	23.6431	23.6649	23.6865	23.5638	23.5045	23.5983	23.6865	23.5869	0.754905		25	1
E9QAN8	Pik3c2b	21.8798	21.9437	21.9177	21.8782	21.9618	21.9203	21.9463	21.9501	21.9631	22.0153	21.9698	21.9043	21.8276	21.7959	21.9945	21.9969	0.347859		5	1
E9QAN9	Ifi203	26.0338	26.0062	26.0547	26.0062	25.867	25.7846	25.8599	25.8811	26.1984	26.1075	26.0275	26.1332	25.976	26.0105	25.6595	25.9088	2.36972	+	37	1
E9QAP1	Zfp764	19.2177	19.5246	19.171	19.0896	19.389	19.634	19.2031	19.465	19.2656	18.6888	19.2773	18.9778	19.6586	19.4026	19.6283	19.3034	1.32854		1	1
E9QAQ7	Arid1a	25.7517	25.7821	25.7543	25.767	25.797	25.7182	25.8528	25.8457	25.7568	25.6891	25.7441	25.7895	25.7338	25.7594	25.6703	25.7363	0.950168		50	1
E9QAT4	Sec16a	24.0105	24.0105	23.9495	24.0526	24.1095	24.0854	24.1015	24.1095	24.0691	24.0609	24.0105	23.9847	24.002	24.0772	24.217	24.0359	0.97352		37	1
E9QJV4	Prpf39	23.8191	23.9134	23.7077	23.9134	23.8576	23.8764	23.8288	23.8764	23.867	23.8093	23.9495	23.8385	23.8191	23.9225	23.8576	23.8288	0.0303363		7	1
E9QKG6	Ankrd17	22.4184	22.329	22.2213	22.3791	22.2311	22.1764	22.2018	22.2926	22.3245	22.4368	22.3875	22.2811	22.0424	22.2881	22.2973	22.2549	1.09625		4	1
E9QL65	Cog3	23.7286	23.867	23.7077	23.7995	23.7182	23.7796	23.654	23.8191	23.7594	23.7895	23.8576	23.7389	23.6649	23.632	23.6649	23.7286	1.0854		12	1
E9QLA5	Inf2	24.4738	24.391	24.5638	24.558	24.4551	24.5285	24.4551	24.4984	24.3844	24.3975	24.4105	24.5869	24.4298	24.4984	24.6595	24.5522	0.300894		16	1
E9QLG3	Mga	22.2226	22.2106	22.0183	22.2252	22.1734	22.1325	22.1836	22.1468	22.3001	22.1633	22.1155	22.2712	22.1539	22.2017	22.4187	22.2491	0.367801		8	1
E9QLK7	Trrap	25.1253	25.0691	25.1565	25.1015	25.1719	24.9977	25.1095	25.065	25.0609	25.0772	25.0526	25.0275	24.9847	25.0105	24.7995	24.976	1.8659	+	70	1
E9QME5	Trim33	24.3031	24.3376	24.2317	24.2961	24.4425	24.3239	24.3578	24.391	24.2607	24.2096	24.2891	24.2096	24.3511	24.3239	24.2607	24.3101	2.20869	+	13	1
E9QMJ1	Asap1	23.5869	23.5754	23.6757	23.5754	23.6431	23.6096	23.5045	23.5165	23.48	23.5165	23.5045	23.3511	23.5754	23.6096	23.7389	23.5285	1.33642		16	1
E9QMX7	Arhgap30	25.632	25.6403	25.5696	25.7024	25.6649	25.632	25.6703	25.6784	25.632	25.5812	25.6375	25.5898	25.6348	25.6375	25.5609	25.6595	0.48271		30	1
E9QN31	Nop2	24.654	24.5696	24.4614	24.4614	24.1946	24.3031	24.2317	24.2535	24.824	24.6595	24.604	24.7846	24.558	24.5926	24.6703	24.4614	4.39829	+	15	1
E9QN99	Abhd14b	24.5638	24.5754	24.5983	24.5165	24.7234	24.8858	24.7695	24.7182	24.5105	24.4614	24.4862	24.4984	24.6865	24.654	24.7995	24.6971	4.58451	+	7	1
E9QNN1	Dhx9	28.8974	28.8858	28.9203	28.906	29.0003	28.8945	29.0217	28.9484	28.9031	28.7895	28.8415	28.8974	28.9316	28.7958	28.6697	28.8355	1.46007	+	106	1
E9QNR7	Zc3h12d	21.4996	21.2536	21.4808	21.5707	21.5277	21.7683	21.5034	21.5667	21.6512	21.598	21.331	21.4227	21.3077	21.5934	21.8319	21.7002	0.305698		4	1
E9QP49	Ehbp1l1	23.6865	23.5983	23.6431	23.5869	23.391	23.6096	23.48	23.5165	23.4298	23.6431	23.5165	23.4676	23.5285	23.5285	23.5754	23.6865	0.9096		14	1
E9QPU1	Vwf	26.3273	25.9781	26.7771	26.3187	26.1449	26.002	26.3256	26.3083	26.0062	26.2996	26.0711	26.0084	26.2571	26.3427	26.5045	26.4862	0.732432		68	1
E9QQ38	Ddhd1	22.2105	22.0431	22.2784	22.3604	22.224	22.3905	21.9964	22.328	22.0868	22.3015	22.2723	22.1906	22.2488	22.2929	22.3517	22.3015	0.123321		4	1
F2Z427	Pgs1	20.2475	19.9215	20.0115	19.9023	19.9682	20.145	20.0512	19.9169	19.8464	19.9245	19.7656	20.048	20.0875	20.0554	20.0385	19.9603	0.491763		2	0.9832
F6QHD1	Mtdh	22.4803	22.1668	22.2386	21.7568	22.2602	22.1956	22.468	22.1863	21.614	22.3312	22.2321	22.1282	22.2195	22.0993	21.9035	21.9769	0.258724		3	1
F6R7E8	Gm2663	17.5233	17.5341	17.4749	17.4581	17.6326	17.5765	17.4989	17.5067	17.2972	17.5476	17.3693	17.4615	17.4919	17.515	17.8596	17.4902	0.684973		1	0.9998
F6R9G0	Ep400	20.9338	20.8556	20.9048	20.9209	20.9177	20.9558	20.8757	20.7189	21.0746	20.7635	20.7727	20.6858	21.1113	20.9469	21.362	20.7646	0.537363		1	1
F6RDM4	Gls	24.3511	24.239	24.4676	24.4614	24.2096	24.275	24.3511	24.1795	24.5345	24.417	24.3101	24.4041	24.5463	24.6757	24.3511	24.3844	1.20369		2	1
F6SMY7	Mycbp2	26.8142	26.7771	26.8019	26.7771	26.8385	26.6998	26.7389	26.7389	26.6595	26.7129	26.6998	26.6595	26.7645	26.6998	26.632	26.7645	1.51906	+	33	1
F6SRV1	Sf1	21.7444	21.777	21.7501	22.0593	21.8759	21.9029	21.7579	22.0132	21.9156	21.6305	21.7802	21.6221	21.905	22.0384	22.0458	21.7166	0.535512		1	1
F6SXC2	Cln6	20.2614	20.5532	20.4196	20.2739	20.1024	20.198	20.5524	20.2802	20.547	20.3297	20.1293	20.6074	19.4925	19.5774	17.9823	20.2584	1.50714	+	1	1
F6TVP2	Samhd1	26.3222	26.0975	25.9672	26.2481	26.512	26.6865	26.527	26.5682	26.3745	26.1214	26.1833	25.8599	26.2262	26.3427	26.2679	26.4154	2.42696	+	4	1
F6U775	Opa1	20.1019	20.2067	19.9815	20.0907	19.8268	20.122	20.0559	19.9375	20.1789	20.3043	20.1209	20.0125	19.9185	19.9302	20.0435	19.8251	1.29015		1	1
F6ULR7	Mylpf	19.5928	19.3941	19.7338	18.9369	19.4369	20.3485	24.0854	19.8464	20.6145	20.1622	20.7565	19.7582	19.897	20.1714	20.736	20.601	0.471926		1	1
F6VRP8	Lgals3bp	21.2147	21.3063	21.2276	21.2239	20.925	21.0095	20.8886	21.06	21.3112	21.5306	21.596	21.416	21.3169	21.4705	21.3593	21.2236	4.29578	+	1	1
F6VSK8	Itga6	21.8072	21.4289	22.1759	21.8734	21.4203	21.4922	21.6131	21.6167	21.5408	21.6391	21.5822	21.424	21.6538	21.674	21.9026	21.5885	0.886553		2	1
F6WIU1	Kri1	24.2021	24.2607	24.1174	24.1719	24.1332	24.0772	24.0854	24.1095	24.317	24.275	24.275	24.3444	24.217	24.2821	24.1253	24.2317	3.10271	+	16	1
F6WL90	Sp100	25.9955	26.0296	25.5783	25.792	25.8576	25.2996	25.5463	25.8191	25.6703	25.7568	26.0609	26.2714	25.7594	25.9716	25.9562	25.6486	0.486906		4	1
F6YRW4	Kdm2a	24.3778	24.3844	24.3712	24.3376	24.3844	24.3975	24.417	24.3975	24.3712	24.317	24.2891	24.4862	24.217	24.3307	24.2021	24.3778	0.99307		14	1
F6ZBR8	Wiz	24.4614	24.5522	24.3307	24.5754	24.7234	24.4298	24.7024	24.48	24.3645	24.4676	24.7129	24.7077	24.5045	24.1095	24.1488	24.5404	0.72439		2	1
F6ZDS4	Tpr	22.1469	21.819	22.0842	22.2496	21.8939	22.1206	22.11	21.9115	21.9488	22.0488	22.182	22.0349	22.1828	21.9845	22.4142	22.1698	0.387194		1	1
F6ZGI7	Mocs2	22.3428	22.3554	22.0055	21.9602	22.3084	22.6295	22.2607	22.2909	22.0988	22.1273	22.0765	22.2589	22.4778	22.543	23.3511	22.3573	1.30732		3	1
F6ZQA3	Numa1	27.1795	27.1214	27.2262	27.17	27.0813	26.8741	26.9428	26.9539	26.9539	27.1015	27.0401	27.2445	27.141	26.9428	27.1214	26.9428	1.29375		3	1
F7A465	Hnrnpd	18.2816	19.2172	18.4932	18.0853	19.1411	18.7631	18.304	19.0816	18.271	18.7156	19.2268	18.2813	18.651	18.4812	18.3766	18.5648	0.176933		1	0.999
F7A4A7	Otogl	21.751	21.6924	21.4329	21.3786	20.8769	20.7147	20.6895	20.5597	22.3745	21.8289	21.5422	21.8301	21.4798	21.4202	20.5368	21.5744	2.86412	+	1	0.9803
F7ACR9	Macf1	24.867	24.848	24.8528	24.6865	24.9495	24.7945	24.824	24.8576	24.3645	24.9043	24.8811	24.7182	24.7543	24.8288	24.6811	24.6811	0.314907		5	1
F7AI87	Psmd4	21.8703	21.7411	21.9428	21.7679	21.8756	21.8136	21.9676	21.7144	21.78	21.8399	21.796	21.6382	21.9163	21.6673	22.0095	21.9279	0.271831		3	1
F7BJB9	Morc3	24.9584	25.0275	24.8997	24.9406	25.0975	24.8764	25.065	24.9977	25.0609	24.9361	25.0401	24.8623	25.0275	24.9584	24.824	25.0062	0.103296		21	1
F7BWT7	Tspan15	20.5446	20.4992	20.5247	20.2166	19.8873	20.0843	19.9241	19.7266	20.4371	20.4232	20.2204	20.2958	20.2333	20.3662	20.6577	20.1429	2.62644	+	1	1
F7CVL0	Dot1l	17.0862	17.4772	17.3267	17.6056	16.8783	16.6863	17.3747	17.3156	17.6059	17.3283	17.0224	17.467	17.372	17.8628	16.998	16.9308	0.286515		1	1
F7D3W5	Gm45837	24.9043	24.7796	24.7645	24.8528	25.0105	25.0609	24.945	24.867	24.8093	24.7645	24.7745	24.8336	24.9043	24.8997	24.8336	24.867	2.26305	+	28	1
F7D651	Scly	NaN	16.5805	16.2974	15.8625	15.7527	16.1417	16.903	15.8555	16.6115	16.5503	15.4975	16.0667	15.3233	16.677	17.0283	16.5138	NaN		1	0.9874
F7DEU6	Impdh1	23.5754	23.5869	23.5869	23.654	23.7389	23.6649	23.6096	23.7077	23.632	23.6096	23.632	23.5285	23.7182	23.7182	23.8764	23.5754	1.0207		7	1
F7DF62	Arrb1	20.3504	20.1219	20.4211	20.1437	20.432	20.6317	20.2831	19.9986	20.5496	20.6007	20.1317	20.4117	20.6095	20.3568	21.3055	20.4382	0.630338		1	1
F8VPJ6	Rfx7	15.4209	15.4084	15.699	15.796	15.7297	15.7232	15.9837	15.5828	15.6473	15.6694	15.6371	15.7204	15.8091	15.656	16.0595	15.7297	0.648071		1	0.9933
F8VPK0	Skic3	23.7286	23.8385	23.6431	23.7594	23.8385	23.7286	23.8191	23.895	23.6649	23.7695	23.9043	23.7286	23.7594	23.7796	23.6757	23.7995	0.27661		22	1
F8VPK5	Rock2	24.9271	24.848	24.9847	24.9271	24.918	24.8764	24.9672	24.9406	24.8528	24.918	24.895	24.8142	24.9361	24.9134	24.918	24.9847	0.716731		28	1
F8VPN4	Agl	24.9043	24.8336	24.9539	24.7695	24.824	24.7594	24.8191	24.7077	24.558	24.7846	24.6375	24.7895	24.7745	24.6918	24.867	24.945	0.960512		8	1
F8VPP8	Zc3h7b	22.1233	22.2503	22.2002	22.1972	22.3192	22.2965	22.1746	22.2837	22.3246	22.4082	22.3309	22.3303	22.0727	22.1804	22.3866	22.2981	0.983874		4	1
F8VPQ2	Arid4a	24.0935	24.0935	24.0935	24.0526	24.0691	23.9847	24.1015	24.0854	24.0443	23.9933	23.9847	24.0526	24.0526	24.0609	23.9134	24.0105	0.843097		21	1
F8VPU2	Farp1	15.2495	14.6277	14.6537	14.6871	14.6408	15.0271	15.5622	14.6893	14.6176	15.5765	15.3198	15.4843	14.5119	13.9704	15.5373	NaN	NaN		1	0.9983
F8VPX1	Usp7	27.6181	27.6998	27.5389	27.6389	27.7895	27.7195	27.7517	27.7517	27.604	27.604	27.6865	27.5969	27.6181	27.632	27.5315	27.6595	2.29223	+	71	1
F8VPZ9	Bicra	23.0258	23.004	22.9537	23.0286	23.0523	23.003	23.0206	23.01	22.8171	22.8539	22.9159	22.9726	22.9868	22.9893	23.0426	22.9474	2.26211	+	7	1
F8VQ05	Fryl	24.4923	24.4923	24.5345	24.5225	24.5225	24.4862	24.5522	24.5225	24.4234	24.4425	24.4738	24.5105	24.4041	24.5345	24.2535	24.5225	0.575256		23	1
F8VQ93	Phip	24.217	24.1174	24.1642	24.1174	24.0443	24.019	24.0935	24.019	24.2243	24.1174	24.1642	24.239	24.1871	24.1332	23.9316	24.0691	1.35218	+	30	1
F8VQC1	Srp72	26.0084	26.1075	25.867	26.1015	26.0443	25.9998	25.9428	26.0464	26.1135	26.1055	26.1214	26.1214	26.0212	26.0567	25.8457	26.0813	0.665276		26	1
F8VQG4	H2-T24	21.0171	20.9165	21.0046	21.0198	21.0264	21.0653	21.1245	20.9518	21.0235	21.1274	21.2015	21.0921	20.935	21.0232	21.627	21.0501	0.281951		1	1
F8VQG7	N4bp2	22.7514	22.8951	22.6472	22.88	22.8622	22.9228	22.8278	22.8271	22.7244	22.7763	22.7867	22.8192	22.922	22.8526	22.9615	22.8148	0.804465		10	1
F8WGD4	Nek3	19.7117	19.8938	19.8923	19.9226	19.9671	19.993	19.7451	20.0902	19.7386	20.0618	19.7647	19.8142	19.5699	20.255	19.9534	19.8679	0.0801347		2	0.9999
F8WGM5	Stxbp2	20.4158	20.8426	20.7807	20.7531	20.5673	21.0311	20.8865	20.7522	20.6731	20.3517	20.6796	20.8316	20.4244	20.4516	20.6566	19.9409	1.03027		1	1
F8WGR0	Add1	21.1207	21.2167	21.4173	21.4228	21.1526	21.25	21.3602	21.2999	21.4843	21.5386	21.3682	21.3018	21.4743	21.361	21.2995	21.4437	0.747266		1	1
F8WGT1	Ahcyl2	24.1332	24.0935	23.9225	24.0443	24.141	24.1253	24.0275	24.0772	24.0609	24.0526	24.1488	23.9847	24.0526	24.1253	24.2096	24.1015	0.32028		11	1
F8WHY8	Mta1	24.9088	24.9043	24.8044	24.8191	24.8142	24.8433	24.7389	24.8811	24.8997	24.8044	24.824	24.9406	24.7645	24.7543	24.7024	24.7024	1.82224	+	20	1
F8WI22	Bclaf1	27.3992	27.391	27.4938	27.4154	27.4394	27.3066	27.524	27.4154	27.3992	27.341	27.3992	27.5389	27.5014	27.391	27.1214	27.3992	0.13472		44	1
F8WIT2	Anxa6	26.0833	26.0127	25.8834	25.9912	26.1115	26.3578	26.2058	26.1871	25.9716	25.7363	25.7745	25.976	26.1035	26.0833	25.6865	26.0062	1.72213	+	7	1
F8WIV2	Serpinb6a	28.8829	28.8534	29.0737	28.7802	29.099	29.0737	28.9203	29.0243	28.1556	28.7064	28.7129	28.9814	28.9977	28.8564	29.2007	28.9869	1.19907		37	1
F8WJ93	Eml4	25.5955	25.7077	25.4984	25.6458	25.8191	25.7129	25.8167	25.7645	25.5696	25.5285	25.6811	25.452	25.6237	25.6348	25.6918	25.726	2.13979	+	34	1
F8WJF7	Traf7	21.7653	21.5697	21.8639	21.6254	21.654	21.843	21.6967	21.6852	21.7456	21.8452	21.6892	21.5265	21.6163	21.7983	22.1875	21.7409	0.214453		3	1
G3UVU2	Sf3a2	26.4862	26.4892	26.4378	26.4394	26.5225	26.515	26.5624	26.4738	26.506	26.3578	26.452	26.5285	26.5565	26.533	26.5624	26.4473	0.686539		26	1
G3UVV3	Zfp407	20.468	20.0923	20.5543	20.384	20.1961	20.2346	19.9038	20.6775	19.1644	20.2674	20.2057	20.0651	19.7383	20.0946	20.8007	20.094	0.349533		1	1
G3UW85	Erh	29.2193	29.2376	29.3494	29.2422	29.3001	29.3001	29.4374	29.3724	29.3683	29.1288	29.258	29.4154	29.524	29.3992	29.4433	29.249	0.658122		11	1
G3UWD2	Runx1	24.6264	24.6757	24.6865	24.6264	24.7129	24.48	24.6486	24.6703	24.6209	24.5285	24.4984	24.5463	24.5463	24.5165	24.5983	24.5105	1.19801		7	1
G3UWZ0	Baz1a	24.6375	24.7024	24.7024	24.6757	24.4425	24.48	24.5165	24.5404	24.7645	24.7995	24.7441	24.867	24.5926	24.6486	24.5285	24.5638	5.27506	+	25	1
G3UX26	Vdac2	29.1189	29.0762	29.2647	29.1435	28.9287	28.8916	28.906	28.9316	29.2308	29.3023	29.0609	29.1913	28.6898	28.6629	28.5898	28.8916	4.6469	+	22	1
G3UX27	Gtf2i	17.2718	17.5213	17.4307	17.4847	17.4168	17.3125	17.5699	17.525	16.8557	16.9496	16.2098	17.3263	16.7066	17.759	17.6021	17.8556	1.13016		1	0.9999
G3UX80	Ccdc28a	20.009	19.9585	19.6409	19.9986	19.7336	19.8217	19.8508	19.7697	19.9702	19.8014	20.3512	19.8827	19.9243	20.0372	20.0076	20.1064	0.678863		1	1
G3UXA6	Ptbp3	27.6998	27.8916	27.8019	27.8324	28.0296	27.8741	27.976	27.9088	27.8623	27.7958	27.8799	27.673	27.8504	27.9203	27.9428	27.8504	1.30681		20	1
G3UZP7	H2-D1	29.8385	29.7453	29.94	29.8785	29.6163	29.5222	29.6475	29.6915	29.9117	29.9539	29.877	29.8901	29.6544	29.7357	29.5518	29.6764	3.92841	+	28	1
G3UZV2	Ifi206	18.6802	18.9458	19.0286	18.9235	18.9809	18.638	18.6316	18.9389	19.4349	19.1155	19.3971	18.9221	18.8127	19.0961	18.6056	19.1636	1.08937		1	1
G3X8Q0	Sp1	25.5165	25.5725	25.4923	25.5869	25.5135	25.5075	25.4362	25.5609	25.3943	25.2643	25.4551	25.7645	25.7129	25.5955	25.5725	25.3943	0.141413		12	1
G3X8Q1	Cabin1	22.4943	22.4834	22.5858	22.4535	22.4982	22.4682	22.5312	22.5573	22.6016	22.4977	22.6132	22.4648	22.544	22.5265	22.542	22.4905	0.137316		5	1
G3X8Q5	Cp	27.8385	27.1115	28.0557	27.4551	27.0609	27.1015	27.2803	27.0401	27.5014	27.5315	27.0609	27.4154	27.4785	27.3153	27.3992	27.1015	0.978997		19	1
G3X8R0	Reep5	28.2077	27.8799	28.0084	27.8682	27.8142	27.9146	27.7453	27.7389	27.5463	27.9146	27.8916	28.3023	27.9259	27.7517	27.9977	27.7645	0.253294		14	1
G3X8U3	QNG1	26.604	26.7771	26.521	26.6458	26.8019	26.965	26.7517	26.7895	26.632	26.604	26.6865	26.506	26.726	26.6595	26.5638	26.7129	1.72364	+	23	1
G3X8U8	Parg	23.2406	23.1799	23.0751	23.3376	23.3376	23.4923	23.3101	23.2961	23.2679	23.3101	23.2504	23.1032	23.3511	23.3645	23.0237	23.225	0.518974		11	1
G3X8X0	Dhx16	24.6865	24.7389	24.6486	24.7645	24.7286	24.7338	24.8142	24.7695	24.7846	24.7543	24.7234	24.6264	24.7077	24.7286	24.6595	24.7182	0.411503		24	1
G3X8X3	Slc43a1	20.8863	21.1556	21.4457	21.1155	20.8507	20.8773	20.7137	20.8555	20.524	21.308	21.3224	21.2404	21.0788	20.9729	21.1825	20.7797	0.535989		2	1
G3X8Y3	Naa15	25.726	25.8142	25.632	25.7645	25.8191	25.7415	25.792	25.8142	25.7871	25.8361	25.8788	25.6811	25.6838	25.7543	25.7208	25.772	0.461219		41	1
G3X8Y8	Tlr2	18.9789	18.6108	18.6123	18.4794	17.9967	18.6134	18.7028	18.3085	18.5791	18.5907	18.5687	18.7574	18.7639	18.5166	19.0595	18.6046	0.592171		2	1
G3X924	Plvap	24.1795	23.632	24.0691	23.7695	23.417	23.5404	23.632	23.3376	23.7594	23.867	23.6096	23.9584	23.6971	23.4425	23.654	23.3778	1.80992	+	12	1
G3X925	Pklr	20.2007	20.15	20.2313	20.118	20.1848	20.272	20.2113	20.2353	20.0642	20.4586	20.6357	20.3464	20.3579	20.1748	20.2852	20.1763	0.65375		2	1
G3X928	Sec23ip	25.9606	25.9825	25.7745	25.9977	26.0338	25.9955	26.0084	26.0041	26.0296	25.9738	26.0443	25.9111	25.945	25.9825	26.0127	25.9933	0.473589		28	1
G3X942	Galnt9	20.5892	20.5251	20.5298	20.5647	20.7087	20.455	20.5006	20.4575	20.5525	20.5933	20.3501	20.4394	20.4847	20.5029	20.2514	20.4711	0.443144		1	0.996
G3X949	Traf3ip3	25.5926	25.5898	25.5609	25.5345	25.5638	25.5609	25.5492	25.5463	25.5551	25.4831	25.4614	25.5754	25.6237	25.6068	25.5135	25.5255	0.48068		25	1
G3X956	Supt16	27.6865	27.7581	27.7195	27.7517	27.8081	27.5969	27.7453	27.7958	27.7325	27.7389	27.726	27.6389	27.6181	27.5969	27.2625	27.6595	1.20301		64	1
G3X959	Pphln1	24.317	24.2463	24.2535	24.2821	24.1488	24.141	24.275	24.2463	24.3712	24.2317	24.239	24.4041	24.2607	24.2021	24.239	24.2821	0.886121		7	1
G3X961	Klhdc4	23.2064	23.4041	23.3239	23.4923	23.2961	23.2437	23.4041	23.2821	23.8093	23.5754	23.6431	23.5869	23.3376	23.5165	23.3511	23.4298	2.85735	+	8	1
G3X963	Atad2	24.2607	24.1253	24.2317	24.1253	24.0691	24.0359	24.1488	24.1332	24.1871	24.1642	24.1332	24.3031	24.0609	24.0275	24.002	24.002	2.377	+	17	1
G3X972	Sec24c	26.019	26.1273	25.9584	26.0772	26.1155	26.0547	26.1115	26.1293	26.0275	25.9869	26.0874	25.9271	25.9628	26.0296	25.8834	26.019	1.19639		21	1
G3X987	Gimap9	26.1469	26.2607	25.9955	26.2589	26.4754	26.604	26.3595	26.3992	26.2589	26.0935	26.2643	26.0813	26.2151	26.2926	25.9562	26.3256	1.70931	+	22	1
G3X9B1	Heatr1	25.217	25.1565	25.2679	25.1604	25.1833	25.0062	25.1871	25.1293	25.275	25.2571	25.2499	25.2996	25.0317	25.0732	24.6486	25.0935	1.78752	+	51	1
G3X9K3	Arfgef1	23.5165	23.5638	23.417	23.5522	23.6209	23.5285	23.5522	23.5638	23.4676	23.5638	23.5638	23.4298	23.4425	23.48	23.4298	23.5285	0.773804		19	1
G3X9N1	Arhgap24	19.9411	20.2753	19.9117	20.1113	19.9701	20.1885	19.9953	20.2229	19.986	19.9372	20.3463	20.2247	19.9695	20.1576	20.1984	19.9806	0.0244851		1	1
G3X9Q3	Arhgap45	27.5609	27.604	27.4785	27.5826	27.6389	27.6181	27.5826	27.5826	27.5014	27.4862	27.4938	27.4073	27.5609	27.5315	27.3578	27.5536	1.38607	+	65	1
G3X9R9	Gpr182	21.7747	21.8762	22.0168	21.7077	21.9607	21.9855	21.8753	22.0323	21.8113	21.9632	21.5663	22.1124	21.9209	21.7653	22.005	21.7725	0.166392		1	1
G3X9X1	Kbtbd2	19.0782	19.0236	19.1588	19.0207	19.0923	19.2455	19.329	19.2685	19.5842	19.2286	19.1238	19.2361	19.2425	19.2739	19.6644	19.3858	1.1975		1	0.9999
G3X9Y5	Ube4a	24.654	24.7286	24.7645	24.7441	24.7695	24.6431	24.6703	24.7077	24.604	24.5869	24.6264	24.6431	24.5812	24.6486	24.5105	24.5696	2.50675	+	12	1
G3X9Z4	Pcf11	23.8191	23.9043	23.7695	23.7796	23.8858	23.6865	23.8191	23.7796	23.7182	23.7492	23.7695	23.7796	23.7895	23.7796	23.7895	23.8385	0.35043		11	1
G3XA30	Nsmce4a	23.3376	23.4676	23.2462	23.4551	23.5522	23.4425	23.3239	23.391	23.5045	23.3239	23.2821	23.3778	23.48	23.48	23.3511	23.4923	0.245016		11	1
G3XA59	Lrrc32	17.0246	17.2982	17.1374	17.1498	17.3064	17.1017	17.3722	17.0963	17.3044	17.1985	17.1341	17.2442	17.2401	17.2823	17.7848	17.2798	0.644652		1	1
G5E829	Atp2b1	24.7695	24.5463	24.9271	24.7338	24.6375	24.5225	24.6703	24.6595	24.4862	24.6757	24.6096	24.7492	24.6264	24.5522	24.5869	24.6811	0.524732		23	1
G5E866	Sf3b1	27.8081	27.8142	27.8081	27.8324	27.8564	27.6798	27.8858	27.8564	27.7708	27.7389	27.7895	27.8019	27.7895	27.726	27.5389	27.7581	0.807085		89	1
G5E870	Trip12	25.1984	25.217	25.1565	25.1332	25.0691	25.065	24.989	25.0894	25.1135	25.1015	25.1449	25.2463	25.1449	25.1135	25.0233	25.0935	1.69018	+	60	1
G5E872	Rnpepl1	20.0459	19.5183	19.675	19.6829	19.6052	19.8682	19.5398	19.5067	19.1138	19.3987	19.5164	19.6383	20.0325	19.6038	19.6926	19.8299	1.01571		2	1
G5E884	Pak1	23.2206	23.0743	23.1275	22.9162	23.053	22.9617	23.0049	23.0662	22.4968	23.0446	23.0715	23.3778	23.1303	23.0754	23.2821	23.2821	0.260439		4	1
G5E895	Akr1b10	25.1908	25.2207	25.3239	25.2535	25.3844	25.452	25.3204	25.2607	25.0484	25.1174	25.1984	25.1488	25.2607	25.2426	25.3612	25.3612	2.56071	+	13	1
G5E897	Poglut3	23.5045	23.2209	23.5983	23.2961	23.1109	23.1393	23.1443	23.0909	23.0515	23.417	23.096	23.4923	23.1368	23.2279	23.2535	23.2535	1.013		5	1
G5E8A7	Samd4b	20.8494	21.1216	21.2806	20.9631	21.2639	21.2161	20.9908	21.0396	21.1141	21.052	21.2486	21.1492	21.0579	20.8025	21.0002	21.0549	0.457365		2	1
G5E8B9	Zbtb11	23.4298	23.417	23.417	23.4425	23.4041	23.391	23.3511	23.48	23.5754	23.4551	23.5045	23.5522	23.4551	23.4298	23.3511	23.417	1.98341	+	5	1
G5E8C2	Kbtbd7	20.7151	20.8476	20.7239	20.7839	20.7141	20.7126	20.4172	20.6772	20.8947	20.8594	20.5867	20.8815	20.6723	20.9167	21.29	21.0303	1.11378		1	1
G5E8F4	Fpgt	20.407	20.6996	20.5516	20.928	20.8487	20.7018	20.8075	21.1611	20.9848	20.8523	20.8296	20.4664	21.0241	20.9907	20.8986	20.9878	0.866574		2	1
G5E8G0	Hnrnpd	29.877	30.0084	29.611	29.843	30.1604	30.3196	30.0737	30.0349	29.6898	29.6475	29.8945	29.7129	30.1115	30.1604	30.947	29.9259	1.49739	+	47	1
G5E8H3	Ikzf1	23.3101	23.4298	23.3101	23.3376	23.2229	23.2506	23.2821	23.2535	23.4425	23.3778	23.391	23.4923	23.3645	23.3101	23.3511	23.2961	2.97588	+	5	1
G5E8J9	Scyl2	23.654	23.8093	23.7492	23.7182	23.9043	23.7695	23.9043	23.7796	23.6865	23.6971	23.7594	23.6971	23.9134	23.8093	24.0275	23.7995	1.79555	+	11	1
G5E8L8	Map3k2	25.019	25.1095	24.9933	24.9539	25.0359	25.1055	25.1908	25.0401	24.848	24.918	25.002	24.848	25.0148	24.9361	25.228	25.1055	1.37281	+	6	1
G5E8P0	Tubgcp6	21.1164	20.8955	21.0474	21.0367	21.0199	21.0779	21.2528	21.0039	21.1944	20.851	21.6092	20.8974	21.0133	21.0971	21.1649	21.0663	0.0608855		1	1
G5E8P1	Brd1	22.7526	22.5887	22.7425	22.6918	22.5433	22.4022	22.4546	22.5374	22.6949	22.5811	22.6065	22.709	22.4931	22.5135	22.2214	22.558	2.07251	+	9	1
G5E8Q5	Dcun1d2	23.7492	23.8288	23.6865	23.6757	23.8576	23.867	23.7796	23.7389	23.7389	23.7796	23.7995	23.6865	23.8576	23.7796	24.0443	23.8385	1.08321		3	1
G5E8Q8	Adgrf5	14.0117	13.6569	14.0488	13.4192	13.7455	13.5188	13.71	13.7249	14.0168	14.1791	13.8118	14.2602	13.6189	13.3967	13.4447	13.396	2.16719	+	1	0.9949
G5E8R8	Ubxn7	25.2243	25.3578	25.1908	25.3307	25.4583	25.5609	25.4202	25.4614	25.3712	25.2499	25.3612	25.2317	25.4041	25.4234	25.4394	25.3578	2.50075	+	14	1
G5E8T3	Srp19	25.0233	25.3578	25.0691	25.1174	25.0062	25.1055	24.989	25.0935	25.1681	25.2353	25.2891	25.3444	24.9933	24.8811	24.4676	25.0732	1.61505	+	3	1
G5E8V9	Arfip1	25.3342	25.2243	25.2133	25.1757	25.3204	25.3811	25.2607	25.2821	25.2821	25.2785	25.1984	25.217	25.228	25.2961	25.4138	25.2714	0.588665		13	1
G5E905	Zfp871	22.8366	22.822	22.7351	22.8429	22.7696	22.8847	22.8356	22.8773	22.65	22.8031	22.7451	22.9032	22.8874	22.9124	23.0225	22.8059	0.796026		6	1
G5E924	Hnrnpl	28.9344	29.0711	28.8945	29.0505	29.1913	29.114	29.1556	29.1604	29.0217	28.906	29.0084	28.9088	29.1652	29.0914	29.0965	29.0453	2.69189	+	59	1
H3BJ38	Pde4dip	18.3269	17.8335	18.5985	18.6066	18.5529	18.5651	18.1258	18.5174	18.2527	19.0163	18.6101	18.7635	18.5511	18.8108	18.2117	18.7671	0.341406		1	0.9987
H3BJL7	Cux1	19.4506	19.7194	19.9307	19.5946	19.4992	19.7186	20.1634	19.7518	19.5532	19.6886	19.7197	19.8439	19.3439	19.2801	19.6837	19.9488	0.19062		1	1
H3BJN3	Cux1	21.1874	21.4255	21.4729	21.2932	21.1577	21.2365	21.4235	21.2066	21.2201	21.0256	21.2955	21.2114	21.133	21.2268	21.8734	21.3335	0.311882		1	1
H3BJV1	Tardbp	21.9386	22.1147	22.1263	22.0051	22.3549	22.4628	22.4817	22.032	22.3439	22.0884	21.9399	21.9772	22.3176	22.0926	22.7379	22.1214	0.807277		1	1
H3BJW3	Cpsf6	25.989	26.0464	25.965	25.9933	26.1681	26.0995	26.1391	26.0629	26.0505	25.8576	25.9203	25.8528	26.1833	26.1174	26.2944	25.9933	2.12161	+	27	1
H3BJX8	Arhgef2	24.918	24.9316	24.918	24.9225	24.895	24.8764	24.9672	24.8997	24.8858	24.9495	24.9225	25.002	24.8811	24.9088	24.9628	24.9361	0.151271		26	1
H3BK48	Mia2	25.9606	25.8019	25.8927	25.902	25.726	25.632	25.8093	25.7796	25.8528	25.8974	25.8504	25.9738	25.8904	25.7771	25.6237	25.8409	1.34202		27	1
H7BX60	Pot1b	20.6652	20.6462	20.3009	20.5066	20.5703	20.7882	20.4912	20.5954	20.3224	20.4442	20.4955	20.5779	20.6505	20.8469	21.4317	20.4087	0.664859		2	1
H9KV00	Son	27.6251	27.5315	27.6663	27.6251	27.5389	27.4073	27.6251	27.5969	27.5463	27.524	27.509	27.6663	27.5014	27.4862	27.2803	27.4707	1.18215		53	1
I7HFT9	H1f6	22.1743	21.8694	21.7839	21.8632	21.3621	21.4579	21.2889	21.1009	21.8418	21.816	21.5213	21.8246	21.8185	21.8772	21.7883	21.4041	2.68555	+	1	1
J3QK52	Noc2l	24.3444	24.2535	24.3031	24.3307	24.2821	24.2535	24.3645	24.2961	24.417	24.3778	24.3578	24.4105	24.2243	24.2679	24.2535	24.1565	2.92444	+	13	1
J3QM73	Tnfaip8	22.25	22.2356	22.3288	22.2734	22.5692	22.7573	22.5629	22.5997	22.545	22.3308	22.5098	22.2708	22.5336	22.5826	22.3426	22.5322	2.63852	+	1	1
J3QMX0	Rpp14	21.1273	21.2403	21.1582	21.2198	20.9449	21.2236	21.0336	21.1199	21.3336	21.2799	21.1057	21.1941	20.7359	21.2798	21.2955	21.181	0.251559		1	1
J3QN89	Aamp	23.9225	24.002	23.8191	24.0443	24.0526	24.0772	23.9847	24.1095	24.1719	23.9933	24.1253	24.002	24.1795	23.976	24.002	23.9406	0.604228		6	1
J3QNJ4	Ankrd44	20.8173	20.0045	20.9634	20.7439	21.6434	21.7916	21.4502	21.4013	21.3237	21.1388	21.0652	21.8043	21.4115	21.1656	21.7053	21.2471	2.265	+	1	1
J3QNU1	Ate1	24.6486	24.7492	24.5754	24.6649	24.7594	24.7695	24.7695	24.6757	24.7129	24.654	24.6918	24.6153	24.6918	24.6649	24.6757	24.7182	0.918922		17	1
J3QNW0	Dnmt1	20.2471	20.1148	20.1414	20.2123	20.0554	20.1728	20.0385	20.2675	20.1482	20.3956	20.1436	19.8625	20.0831	20.2761	20.4485	20.0723	0.075618		1	1
K7N641	Or2ag1b	23.9672	23.8093	23.5285	23.4923	23.7995	23.6865	23.9847	23.6096	23.9847	23.5285	22.983	24.1095	23.6757	23.9316	23.234	23.6971	0.0292874		1	0.995
L7N451	Gvin1	21.1579	21.269	21.2675	21.2084	21.2805	21.2484	21.2351	21.6491	21.3492	21.1436	21.5434	21.0824	21.3937	21.269	21.5726	21.2654	0.24648		1	1
L7N466	Mthfsl	24.5926	24.3844	24.632	24.6209	24.6264	24.4738	24.3975	24.141	24.4105	24.5404	24.4234	24.4041	24.4425	24.3975	24.3101	24.4551	0.500109		3	1
M0QW48	Metap2	21.8655	21.951	21.748	21.824	21.9299	21.8808	21.8818	22.0084	21.7616	21.678	22.0075	21.5505	21.7998	21.9062	21.816	21.8022	0.637266		1	1
M0QWP1	Agrn	18.0323	17.8911	17.9241	17.8661	17.6567	17.6497	17.925	17.5192	17.77	17.8003	17.7492	17.8583	17.5822	17.7215	17.5356	17.412	2.31768	+	1	0.9942
M0QWZ1	Fam193a	21.4469	21.3887	21.3612	21.4337	21.2906	21.3808	21.3139	21.4219	21.3926	21.6151	21.5351	21.4411	21.3885	21.5833	21.4117	21.3559	0.875395		2	1
O00762	UBE2C	20.9008	21.0406	20.2976	20.4078	19.907	20.4741	20.1986	20.6662	20.7278	21.296	21.7048	20.8169	20.0909	20.4931	21.1776	20.4491	1.11543		1	1
O08528	Hk2	24.4362	24.3712	24.5285	24.3239	24.1174	24.0443	24.0275	24.0275	24.2821	24.3844	24.3444	24.2607	24.1488	24.1015	24.2535	24.2679	4.24644	+	19	1
O08529	Capn2	26.5345	26.4999	26.632	26.5029	26.527	26.5898	26.5624	26.5195	26.4282	26.3894	26.3695	26.3307	26.4346	26.518	26.6998	26.5433	2.00678	+	38	1
O08532	Cacna2d1	21.0737	20.204	21.5885	20.8941	20.3677	20.2631	21.1852	20.5252	20.7821	20.9456	20.4044	21.0835	21.1279	20.32	20.9425	20.42	0.158057		2	1
O08538	Angpt1	23.4923	23.0768	23.6649	23.2961	23.2201	23.121	23.2153	23.2961	23.1166	23.417	23.0703	23.3511	23.4298	23.2453	23.391	23.5165	0.493155		3	1
O08547	Sec22b	26.9869	26.8741	27.0711	27.0296	26.8019	26.9316	26.9869	26.9316	26.8974	26.9203	26.8741	27.019	26.8504	26.8019	26.726	26.8504	1.59038	+	16	1
O08550	Kmt2b	22.2952	22.4415	22.393	22.3625	22.373	22.4215	22.422	22.4493	22.3731	22.4513	22.3835	22.4086	22.3005	22.4013	22.3894	22.3278	0.591636		9	1
O08553	Dpysl2	28.5536	28.604	28.49	28.6005	28.6492	28.6663	28.5862	28.6561	28.4433	28.3951	28.4862	28.4668	28.579	28.5682	28.6595	28.5203	3.10604	+	37	1
O08573	Lgals9	26.1391	26.2821	26.1095	26.1623	26.0609	26.0691	26.0854	26.1115	26.4186	26.604	26.726	26.2856	26.1585	26.2114	26.0148	26.0813	3.17889	+	18	1
O08579	Emd	26.7517	26.726	26.8385	26.8142	26.6865	26.6458	26.7895	26.632	26.726	26.7129	26.673	26.8741	26.7771	26.7129	26.6181	26.6865	0.593346		16	1
O08582	Gtpbp1	25.8457	25.895	25.7995	25.9495	25.8788	25.8504	25.8997	25.8433	26.0062	25.8927	25.8741	25.8361	25.8858	25.8647	25.9293	25.8552	0.0952054		22	1
O08583	Alyref	28.0813	28.17	27.9428	27.9316	27.5898	27.8445	27.3578	27.5014	28.1065	27.976	27.976	28.1556	28.2077	28.0349	28.0864	27.9539	3.2475	+	19	1
O08586	Pten	23.1993	23.1845	23.0825	23.3101	23.0621	23.2821	23.1496	23.2162	23.1556	23.1438	23.2135	23.1519	22.9241	23.1068	22.5759	23.1387	1.06672		5	1
O08599	Stxbp1	21.1977	21.0032	21.1108	21.0086	20.7821	20.7728	20.9822	20.8706	20.989	21.1387	20.9975	20.9275	20.9145	20.9479	20.9758	20.8679	1.91826	+	3	1
O08600	Endog	24.6153	24.5345	24.5869	24.7182	24.5404	24.5638	24.4614	24.5345	24.5404	24.5754	24.5165	24.6153	24.5812	24.6153	24.7645	24.6486	1.18106		10	1
O08605	Mknk1	23.3239	23.2679	23.2679	23.2679	23.1912	23.3101	23.1265	23.2433	23.4298	23.2679	23.3101	23.1157	23.2535	23.2679	23.4425	23.3239	0.351007		6	1
O08609	Mlx	21.0078	20.9332	20.8851	20.9708	21.0399	21.026	20.8976	21.0617	21.0147	21.0842	20.9679	20.9433	21.0318	21.0968	21.2808	21.1195	1.50511	+	2	1
O08648	Map3k4	22.2018	22.304	22.1518	22.2267	22.2971	22.3666	22.3302	22.2682	22.2746	22.2869	22.1909	22.1541	22.0982	22.2911	22.4222	22.2422	0.406173		6	1
O08663	Metap2	26.1253	26.2909	26.1095	26.2207	26.1604	26.1115	26.0772	26.1908	26.1293	26.2207	26.4024	26.1352	26.1449	26.189	26.0935	26.1776	0.311347		27	1
O08664	Bcl7c	24.3031	24.2891	24.391	24.3778	24.317	24.239	24.3031	24.4298	24.3975	24.3712	24.3307	24.2821	24.1795	24.2535	24.2679	24.3645	0.459608		3	1
O08675	F2rl2	22.1916	21.7714	22.4507	22.0957	21.9053	21.9755	22.1571	22.2071	21.9374	22.229	21.9542	21.6597	22.3548	22.2129	22.3731	22.2691	0.866723		2	1
O08677	Kng1	22.9682	22.7428	23.2345	23.1942	23.0325	23.0675	23.417	22.7573	24.2463	23.48	23.0638	23.1301	23.2821	23.2821	23.9406	23.3645	0.70988		3	1
O08688	Capn5	19.9866	20.0914	20.0953	20.0722	19.9846	20.3028	20.0849	19.8602	20.4083	20.2268	20.033	20.0763	19.9065	20.099	20.4633	20.1116	0.175615		1	0.9973
O08692	Ngp	31.4032	30.7927	30.9746	30.393	31.0737	31.1361	30.846	30.2979	30.7849	30.8829	30.4919	31.2591	31.525	30.7129	31.0283	30.9609	0.0831772		41	1
O08734	Bak1	25.4984	25.5075	25.6375	25.5463	25.275	25.0401	25.2785	25.2317	25.5983	25.7286	25.4738	25.4984	25.2821	25.1795	24.9716	25.2961	3.45505	+	12	1
O08736	Casp12	18.2267	17.9091	18.1931	18.3248	18.4823	18.0766	18.2985	18.3964	18.5819	18.6527	18.817	18.6256	18.1712	18.4442	18.6658	18.4527	2.11106	+	1	1
O08738	Casp6	26.1095	26.2714	26.1174	26.2481	26.3256	26.5014	26.2714	26.2874	26.2188	26.1585	26.2909	26.0833	26.2317	26.2856	26.1214	26.1795	1.15737		14	1
O08739	Ampd3	24.239	24.2679	24.275	24.1253	24.239	24.1015	24.0935	24.1015	24.1174	24.2243	24.1565	24.217	24.1565	23.9672	23.7594	24.217	0.836413		7	1
O08740	Polr2j	25.3975	25.2463	25.2856	25.2785	25.3645	25.3778	25.3376	25.2961	25.2499	25.1681	25.2353	25.4041	25.3612	25.3877	25.341	25.1681	0.237445		7	1
O08749	Dld	28.4354	28.3066	28.5463	28.4512	28.2979	28.3367	28.341	28.2759	28.3662	28.4394	28.3196	28.611	28.2759	28.3196	28.4976	28.3578	0.600716		33	1
O08759	Ube3a	25.6153	25.7077	25.5609	25.6622	25.797	25.6865	25.7103	25.7441	25.6649	25.6622	25.6811	25.5492	25.5812	25.6181	25.4892	25.6784	1.32323		24	1
O08760	Ogg1	23.6649	23.6431	23.654	23.7796	23.654	23.654	23.7389	23.6971	23.6649	23.6971	23.654	23.6649	23.7594	23.7895	23.654	23.7594	0.616901		4	1
O08784	Tcof1	27.8623	27.9088	27.8504	27.8974	27.9146	27.8445	27.9088	27.9428	27.9372	27.7581	27.7895	27.9031	27.9259	27.8504	27.726	27.7645	0.477932		75	1
O08795	Prkcsh	28.0137	27.8142	28.0505	27.9977	27.8858	27.9203	27.9146	27.9031	27.8504	27.8916	27.8799	27.9539	27.9146	27.8858	27.9259	27.8741	0.537925		28	1
O08796	Eef2k	22.3944	22.4091	22.4664	22.3522	22.4242	22.4606	22.3229	22.2993	22.2746	22.3352	22.3023	22.2056	22.2823	22.3218	22.8498	22.3107	0.327308		4	1
O08797	Serpinb9	26.2481	26.2499	26.3545	26.3049	26.2553	26.3926	26.3049	26.2874	26.3545	26.2114	26.204	26.3444	26.2207	26.2838	26.3844	26.3014	0.0367338		22	1
O08800	Serpinb8	19.5472	19.5724	19.3447	19.3961	19.4618	19.5574	19.7418	19.4547	19.3218	19.7996	19.4662	19.4863	19.4875	19.8198	19.6336	19.4865	0.200179		1	1
O08804	Serpinb6b	23.6757	23.391	23.2679	23.1732	23.391	23.5638	23.3511	23.2961	23.5754	23.5165	23.5165	23.632	23.3376	23.3511	23.5638	23.3376	0.581031		6	1
O08807	Prdx4	26.6181	26.5225	26.632	26.7645	26.3629	26.4282	26.4266	26.5374	26.5345	26.8019	26.6458	26.7389	26.5014	26.5478	26.2188	26.604	1.44705	+	9	1
O08808	Diaph1	25.4425	25.4202	25.4551	25.4105	25.3844	25.3511	25.3444	25.3376	25.341	25.3545	25.3477	25.3273	25.3376	25.317	25.3239	25.3645	4.47625	+	50	1
O08810	Eftud2	27.726	27.6998	27.7581	27.7325	27.7958	27.6663	27.8385	27.7958	27.7195	27.6251	27.6998	27.7195	27.6931	27.6389	27.5014	27.6527	1.5858	+	67	1
O08811	Ercc2	23.3645	23.5754	23.4298	23.5165	23.4923	23.4676	23.5285	23.5754	23.6971	23.48	23.654	23.632	23.5285	23.5983	23.5869	23.4551	0.934586		4	1
O08848	RO60	20.5803	20.5621	20.5321	20.5369	20.4555	20.7124	20.5871	20.545	20.4179	20.8993	20.6008	20.3087	21.0468	20.9209	20.7888	20.6709	1.25026		1	1
O08856	Ell	21.8433	21.9492	22.1183	21.8413	21.5957	21.6339	21.5485	21.5867	21.7213	21.9594	22.0576	21.8773	21.5967	21.6814	21.6159	21.6036	3.3877	+	2	0.9936
O08900	Ikzf3	28.003	28.1312	28.066	28.019	27.9316	27.7895	28.0137	28.019	28.0137	27.9203	28.0864	28.1164	27.9259	27.9259	27.6998	27.9316	1.2469		31	1
O08908	Pik3r2	20.5375	20.4476	20.3128	20.3318	20.2716	20.2018	20.4608	20.4657	20.2247	20.1006	19.9557	20.1621	19.909	20.6494	19.7989	20.1683	0.760337		1	1
O08911	Mapk12	25.2535	25.1795	25.0275	25.4266	25.3578	25.5609	25.1719	25.0401	25.0567	25.1332	25.2996	25.3444	25.3745	25.3031	25.6209	25.5783	0.739275		3	1
O08912	Galnt1	24.8997	24.9495	25.1527	25.0567	24.848	24.6096	24.8576	24.945	24.8623	24.9933	24.9977	25.0105	24.7594	24.654	24.6209	24.8385	2.05875	+	16	1
O08914	Faah	25.3273	25.3877	25.3645	25.4583	25.3745	25.341	25.3477	25.3342	25.2961	25.3273	25.2463	25.3273	25.275	25.2426	25.2353	25.2679	2.84081	+	17	1
O08915	Aip	25.8927	25.9584	25.8191	25.9495	25.9406	26.0401	25.9539	25.9716	25.8215	25.8647	25.9157	25.824	25.9134	25.9847	26.0275	25.918	1.56934	+	21	1
O08917	Flot1	27.1214	26.976	27.1312	26.9977	26.9539	27.0296	27.0084	26.8385	27.0813	27.141	26.9203	27.1214	27.1312	26.976	26.8858	27.0813	0.402272		22	1
O08967	Cyth3	16.9862	17.545	17.7798	17.5783	17.2291	17.5078	17.3327	17.2775	17.6181	17.761	17.7523	17.5687	17.5306	17.2337	17.3347	17.3431	0.945762		2	1
O08989	Mras	19.3347	19.4591	19.8909	19.3325	19.5792	19.8662	19.4385	19.5111	19.3644	19.7128	19.4159	18.7662	19.8269	19.5941	19.4762	19.2051	0.248969		1	1
O08992	Sdcbp	23.48	23.48	23.4298	23.3239	23.0758	23.391	23.2379	23.1135	23.7182	23.8191	23.6209	23.7286	23.3645	23.6209	23.5404	23.4676	3.8258	+	3	1
O08997	Atox1	28.8385	28.9231	28.8829	28.7833	28.965	29.2308	28.9259	28.9344	28.6355	28.6595	28.8799	28.9117	28.877	28.9002	29.1532	28.8593	1.05725		9	1
O09005	Degs1	22.6436	22.4635	22.7749	22.5382	22.2555	22.2991	22.6086	22.4779	22.6023	22.4427	22.553	22.5598	22.7004	22.5547	22.7119	22.5449	1.01396		3	1
O09012	Pex5	21.2482	21.0448	21.2663	21.099	20.923	21.0496	21.22	21.2113	21.3067	21.2358	21.2306	21.1589	20.9768	21.0774	20.8076	21.2682	0.625117		2	1
O09043	Napsa	21.4413	21.0798	21.7145	21.391	21.3705	21.5233	21.5565	21.3478	21.3356	21.1944	21.1179	21.3047	21.3464	21.4998	21.7445	21.629	0.906756		3	1
O09044	Snap23	25.48	25.317	25.6676	25.2856	25.3612	25.417	25.4105	25.3307	25.2996	25.4892	25.2463	25.3778	25.5014	25.4488	25.5696	25.4425	0.485954		18	1
O09046	Il4i1	23.7286	23.7796	23.6757	23.7389	23.5404	23.6757	23.6209	23.5638	23.6865	23.654	23.6757	23.8385	23.5285	23.5983	23.9134	23.6757	0.50426		12	1
O09053	Wrn	19.5987	19.7375	19.7867	19.8703	19.7913	19.7956	19.8749	19.7611	19.9041	19.8761	19.7501	19.8597	20.1883	19.5591	19.7107	19.3984	0.127103		2	1
O09061	Psmb1	27.5969	27.7645	27.5682	27.7195	27.673	27.7645	27.6931	27.7771	27.7453	27.6998	27.7389	27.632	27.632	27.6389	27.3153	27.673	0.752456		22	1
O09106	Hdac1	28.019	28.0609	28.066	28.003	28.0762	28.0296	28.1015	28.0137	28.1065	28.0137	28.0084	28.0453	28.0137	27.9923	27.7453	27.9372	1.18784		41	1
O09110	Map2k3	24.848	24.9628	24.8858	24.8858	24.9803	24.9672	24.8904	24.945	24.8044	24.8858	24.8717	24.6375	24.976	24.8764	24.9584	24.8623	1.20377		9	1
O09111	Ndufb11	26.976	26.8264	27.0084	27.019	26.7771	26.5898	26.7129	26.8858	26.9428	26.976	26.9088	27.0813	26.604	26.3861	26.1871	26.7389	2.82993	+	12	1
O09117	Sypl1	21.622	20.9245	21.6216	21.3507	21.3618	20.9627	21.5872	20.9657	22.121	21.8047	21.3528	21.5124	21.2493	21.57	20.471	21.8086	0.417272		2	1
O09126	Sema4d	24.6486	24.7441	24.6264	24.7024	24.6153	24.5463	24.6649	24.7995	24.7492	24.6486	24.7077	24.8142	24.6264	24.6375	24.5105	24.5345	1.06508		13	1
O09130	Nfatc2ip	24.4425	24.5105	24.4298	24.5225	24.5522	24.5926	24.5225	24.5285	24.5463	24.48	24.5522	24.5105	24.6918	24.6264	24.654	24.5812	3.10395	+	10	1
O09131	Gsto1	26.7895	26.8623	26.8623	26.632	26.9428	27.0084	26.8019	26.8741	26.3511	26.673	26.8385	26.7895	26.9869	26.8623	27.0505	26.965	1.43475	+	24	1
O09159	Man2b1	26.1814	26.0296	26.4378	25.8433	25.6458	25.6891	25.6012	25.6096	25.3578	25.7517	25.7492	25.8504	25.7312	25.5492	25.792	25.7182	2.18893	+	25	1
O09165	Casq1	22.7385	22.8723	22.9855	22.8098	22.6913	22.9855	27.2445	23.7695	22.3876	23.0746	22.736	23.0205	22.9086	22.932	23.1029	22.7466	0.589603		5	1
O09167	Rpl21	29.094	29.1361	28.8385	29.0322	29.0349	28.9259	28.8294	29.0057	29.1652	29.1771	29.1556	29.158	28.9787	28.995	28.6998	28.9869	1.52083	+	14	1
O09172	Gclm	24.9316	24.9672	25.1293	24.9803	25.002	25.0772	24.976	25.0359	24.7945	25.2785	25.2426	25.141	25.0567	25.0275	25.1984	25.1449	0.292433		10	1
O09174	Amacr	22.3813	22.4331	22.5029	22.4821	22.5315	22.3405	22.4231	22.3479	22.3527	22.5352	22.6332	22.4232	22.2107	22.3854	22.2211	22.4418	0.849757		5	1
O35071	Kif1c	21.4542	21.3259	21.4417	21.4443	21.4672	21.672	21.421	21.4663	21.2877	21.2098	21.3922	21.3184	21.3651	21.4783	21.1848	21.3132	1.34433		2	1
O35074	Ptgis	23.5285	23.3778	23.7077	23.5754	23.6096	23.654	23.417	23.5285	23.2679	23.5165	23.4676	23.9847	23.7286	23.4676	23.5045	23.5045	9.65704e-05		12	1
O35075	Vps26c	23.1004	23.2341	23.0943	23.1394	23.3101	23.2225	23.2147	23.2177	23.0188	23.1533	23.1392	23.1064	23.2197	23.2132	23.2507	23.1588	1.88217	+	5	1
O35099	Map3k5	22.5587	22.7391	22.5251	22.6603	22.8449	22.8004	22.8565	22.7106	22.6975	22.6418	22.7412	22.5972	22.7192	22.7221	22.7813	22.7016	1.80829	+	5	1
O35114	Scarb2	24.7594	24.391	24.9361	24.6431	24.604	24.6865	24.7492	24.654	24.5869	24.6153	24.5165	24.6096	24.7441	24.7645	25.0359	24.8336	0.967492		9	1
O35126	Atn1	19.8481	19.7758	19.9387	20.1832	19.8739	19.7435	19.9001	19.9105	20.0162	20.2477	20.0671	19.7887	20.1079	19.8883	19.7793	20.0083	0.309117		1	1
O35127	Grcc10	24.0105	23.8385	23.6757	23.9043	24.1095	24.1719	24.1332	24.0526	23.8093	23.7995	24.0275	23.9406	24.0443	24.1871	24.2961	24.141	2.59298	+	6	1
O35129	Phb2	28.6798	28.5682	28.7195	28.6964	28.4938	28.3992	28.5165	28.4976	28.6697	28.6964	28.6285	28.6458	28.3023	28.3787	28.3023	28.4314	5.15555	+	32	1
O35130	Emg1	26.6865	26.6865	26.6458	26.673	26.673	26.6595	26.7645	26.673	26.8974	26.7389	26.6458	26.7129	26.7517	26.7517	26.632	26.6458	0.336869		12	1
O35134	Polr1a	24.239	24.2021	24.2679	24.1946	24.317	24.2021	24.2607	24.2679	24.1946	24.1488	24.2535	24.2535	24.0854	24.2243	24.0275	24.141	1.61871	+	26	1
O35143	Atp5if1	27.6181	27.3239	27.8974	27.5165	27.0609	27.2353	27.1604	27.1604	27.4394	27.6458	27.5754	27.6181	27.3153	27.3153	26.9977	27.4473	2.26439	+	10	1
O35144	Terf2	24.6431	24.6431	24.7945	24.6486	24.5754	24.6209	24.6757	24.558	24.7389	24.5638	24.6096	24.7389	24.6096	24.5285	24.3778	24.5754	1.14995		15	1
O35149	Slc30a4	16.0013	15.6849	15.6166	15.3614	15.9944	16.206	15.7608	15.3341	16.5624	15.3826	16.2194	15.5547	16.3548	16.2815	16.8762	16.3005	1.17693		1	0.9983
O35153	Bet1l	23.6096	23.391	23.4298	23.5638	23.417	23.3239	23.3239	23.2679	23.4676	23.5522	23.4676	23.4923	23.3376	23.3778	23.3239	23.3101	2.48488	+	3	1
O35166	Gosr2	23.2961	23.3376	23.3101	23.4041	23.2144	23.2535	23.2528	23.391	23.2821	23.3376	23.4041	23.3511	23.2679	23.2259	23.5754	23.1566	0.0929776		5	1
O35177	Nedd9	24.7945	24.7543	24.8142	24.8288	24.7338	24.6865	24.6649	24.7129	24.7338	24.7441	24.7895	24.632	24.4862	24.6096	24.48	24.8858	0.828237		8	1
O35215	Ddt	26.2625	26.3778	26.3477	26.317	26.5898	26.5754	26.5754	26.4234	26.5135	26.2785	26.3762	26.2944	26.632	26.5463	25.3342	26.4645	0.218251		12	1
O35216	Cenpa	23.48	23.0844	23.2821	23.0775	22.9249	22.8126	22.7691	22.7392	23.22	23.1159	23.0927	23.3778	23.2064	22.9622	22.9199	22.895	2.38983	+	3	0.9994
O35218	Cpsf2	25.2643	25.2535	25.1871	25.2926	25.341	25.2571	25.3545	25.3645	25.239	25.2207	25.2499	25.1757	25.2499	25.2891	25.1871	25.2317	1.75352	+	36	1
O35226	Psmd4	27.2535	27.3066	27.1795	27.2714	27.3992	27.3828	27.2891	27.4154	27.2445	27.2353	27.3578	27.1604	27.3066	27.3153	27.341	27.3494	1.56501	+	15	1
O35239	Ptpn9	22.844	22.6576	22.8067	22.8558	22.7401	22.8096	22.7321	22.6529	22.9422	22.7506	22.7314	22.856	22.7606	22.8241	22.6467	23.0122	0.173306		9	1
O35242	Nsmaf	23.6865	23.976	23.867	23.9043	23.9225	23.8858	23.9043	23.9495	23.8385	23.8858	23.895	23.8385	23.7182	23.6971	23.632	23.8288	1.70028	+	5	1
O35250	Exoc7	23.2535	23.2401	23.2398	23.2457	23.3239	23.391	23.3376	23.2679	23.1344	23.1711	23.2151	23.2961	23.3101	23.3778	23.6096	23.3101	1.6154	+	10	1
O35284	Batf	20.7979	20.9174	20.8033	21.2937	20.9342	21.0504	20.9871	20.9744	22.1191	21.6972	21.4996	21.3835	21.1925	21.5571	21.0625	21.1973	2.59456	+	1	1
O35286	Dhx15	28.203	28.217	28.2308	28.2123	28.362	28.3066	28.3704	28.2847	28.3239	28.2535	28.189	28.1747	28.2399	28.249	28.1556	28.1842	2.03081	+	61	1
O35295	Purb	26.8019	26.9539	26.8264	26.8741	27.0401	26.8974	26.8974	26.965	26.976	26.8264	26.9428	26.8019	26.9088	26.8142	26.7895	26.9203	0.518817		12	1
O35298	Aoah	23.0275	22.9244	23.1967	23.0444	22.95	23.125	22.8721	22.9876	23.1348	23.1274	22.9911	22.9454	23.0627	22.9189	23.0586	23.2048	0.13159		4	1
O35309	Nmi	26.0813	26.2021	25.9825	26.1035	26.1852	26.1565	26.0793	26.1642	26.3222	26.2944	26.3811	26.2262	26.143	26.2643	26.0338	26.2225	1.85056	+	17	1
O35326	Srsf5	27.189	27.2535	27.0296	27.217	27.189	27.2262	27.2262	27.189	27.2803	27.1507	27.2445	27.1214	27.2891	27.2535	26.8264	27.2077	0.0528091		9	1
O35343	Kpna4	25.6068	25.7103	25.5812	25.6838	25.6622	25.48	25.6757	25.6757	25.7895	25.5696	25.6264	25.6649	25.6431	25.6068	25.2353	25.5255	0.578274		14	1
O35344	Kpna3	25.7103	25.797	25.726	25.7895	25.7543	25.6622	25.654	25.7466	25.8576	25.8167	25.8385	25.797	25.6703	25.5983	25.5926	25.7103	3.06553	+	22	1
O35345	Kpna6	23.5045	23.5754	23.5869	23.5404	23.6431	23.48	23.5165	23.632	23.654	23.5983	23.6971	23.5754	23.5869	23.5285	23.391	23.4676	1.07767		7	1
O35350	Capn1	26.8741	26.8974	26.8264	26.8741	27.0813	27.0084	27.0505	26.9316	26.8858	26.7895	26.8142	26.6865	26.8741	26.8504	26.8142	26.9088	2.96255	+	40	1
O35379	Abcc1	22.0687	21.844	22.267	21.9523	21.9013	21.8997	21.9159	21.9814	21.9651	21.95	21.8058	22.1002	21.9437	21.8944	21.6608	22.006	0.357139		3	1
O35381	Anp32a	30.8534	31.0479	30.7849	30.8534	31.1483	31.1604	31.0864	31.0609	30.9746	30.8901	30.94	30.7129	30.9609	30.947	30.9882	30.9539	2.15546	+	29	1
O35382	Exoc4	25.0443	25.0359	25.0233	25.0732	24.9977	25.0148	24.9716	24.9716	25.0062	25.0275	24.9406	25.0062	24.9043	24.9316	24.7286	24.9043	2.51582	+	19	1
O35386	Phyh	24.0105	24.0526	24.0275	23.9672	23.976	24.1871	23.848	24.2317	23.9043	24.0526	23.976	23.848	24.1719	24.3101	24.2021	24.317	1.95864	+	1	1
O35387	Hax1	22.7645	22.5717	22.9039	22.9564	22.5902	22.498	22.6998	22.7711	23.1358	23.034	22.7727	22.7555	22.716	22.7288	22.8935	22.7315	0.965549		4	1
O35405	Pld3	27.3239	27.2891	27.5682	27.3324	27.4073	27.5536	27.4154	27.5389	26.9539	27.341	27.2891	27.3153	27.5315	27.4629	27.6663	27.5609	1.80588	+	14	1
O35424	H2-Ob	25.6264	25.6403	25.5812	25.6757	25.705	25.4551	25.632	25.7796	25.5345	25.5841	25.6513	25.6486	25.5315	25.6486	25.6513	25.6209	0.0408317		10	1
O35427	Crcp	20.8524	21.0718	21.0573	21.0551	21.1234	21.1522	20.9789	20.8966	21.2897	21.0352	21.1628	21.3471	21.1917	21.2468	20.8572	21.2101	0.652506		3	1
O35435	Dhodh	23.6096	23.632	23.7895	23.8385	23.7796	23.8093	23.7389	23.6096	23.7389	23.6865	23.6431	23.7995	23.8093	23.7389	24.2607	23.7389	0.46631		5	1
O35448	Ppt2	24.824	24.7895	24.7895	24.7129	24.7543	24.9088	24.7389	24.9584	24.4676	24.6918	24.8764	24.9628	24.895	24.7846	24.8858	24.8576	0.21057		4	1
O35459	Ech1	26.3511	26.1833	26.4409	26.3975	26.2979	26.2499	26.3359	26.2335	26.341	26.329	26.2077	26.6181	26.48	26.3562	25.417	26.3695	0.167416		16	1
O35465	Fkbp8	24.6971	24.5696	24.824	24.7745	24.4923	24.4984	24.5105	24.5165	24.7796	24.6757	24.8191	24.6757	24.7234	24.5045	24.558	24.6153	2.27076	+	9	1
O35473	C1d	24.1565	24.1719	24.1642	24.0772	24.1488	24.1642	24.1488	24.217	24.2961	24.1174	24.3645	24.2021	24.1946	24.1015	23.7895	24.217	0.564516		3	1
O35492	Clk3	22.1029	22.1367	22.1894	22.2272	22.2413	22.0005	22.0233	22.2357	22.1341	22.0043	22.206	22.2235	22.137	22.0892	22.0738	22.1158	0.0968599		5	1
O35493	Clk4	21.7156	21.7723	21.766	21.8584	21.8176	21.8492	21.7845	21.8098	21.6674	21.7133	21.7039	21.7455	21.8306	21.7202	21.8354	21.7345	1.34354		2	1
O35516	Notch2	22.5026	22.4705	22.6666	22.5267	22.28	22.379	22.3298	22.3266	22.5056	22.5044	22.5533	22.4151	22.4777	22.5211	22.3811	22.5021	2.51607	+	7	1
O35551	Rabep1	24.1488	24.0935	24.0609	24.1095	24.1871	24.2243	24.1488	24.1642	24.0772	24.141	24.1488	24.0772	24.1095	24.239	24.3844	24.1253	0.903592		11	1
O35566	Cd151	21.552	20.7135	21.8733	21.0587	20.6863	20.5163	20.9833	20.8123	20.862	21.0288	20.7006	21.1427	21.2592	20.8152	21.2441	20.7668	0.787909		1	1
O35593	Psmd14	25.902	25.9203	25.8576	25.8504	26.0275	26.0874	25.8997	26.019	25.918	25.8623	25.8504	25.7945	25.9248	25.976	25.9716	25.8881	2.07657	+	17	1
O35598	Adam10	23.9225	23.6649	23.9495	23.7182	23.7286	23.6209	23.7389	23.7077	23.7389	23.7895	23.5869	23.8191	23.895	23.7389	23.976	23.7077	0.475205		10	1
O35601	Fyb1	27.0401	26.9316	27.1214	26.965	26.9539	26.9316	26.9316	27.0296	26.6998	26.7517	26.8385	26.8858	26.965	26.976	27.2353	26.965	1.91402	+	41	1
O35604	Npc1	25.7568	25.6838	25.8717	25.8118	25.767	25.767	25.7895	25.7821	25.5374	25.673	25.6153	25.7024	25.7945	25.8288	25.7695	25.8717	2.40849	+	11	1
O35613	Daxx	24.5983	24.6811	24.5638	24.5696	24.5983	24.5225	24.632	24.6595	24.6595	24.6375	24.6757	24.604	24.654	24.4923	24.0772	24.5926	0.575084		7	1
O35623	Bet1	22.2622	22.021	22.2793	21.8369	21.8136	21.8989	21.8204	21.8778	22.2203	22.3545	22.1813	22.2556	22.1358	21.9141	21.9287	22.0543	2.27838	+	2	1
O35625	Axin1	17.9083	17.9593	18.0395	18.162	18.0193	17.9578	17.8323	17.9628	18.1759	17.9712	17.9773	17.8158	18.0492	17.977	18.3416	18.1334	0.574226		2	1
O35638	Stag2	25.6891	25.654	25.7389	25.6757	25.7619	25.5725	25.767	25.6865	25.6458	25.6431	25.6181	25.6181	25.5812	25.5926	25.2856	25.5955	1.29867		46	1
O35639	Anxa3	26.019	25.726	26.019	25.6431	25.7517	25.9912	25.7234	25.5638	25.7208	25.9225	25.6595	25.8717	26.0127	25.8118	26.0317	26.0443	0.57747		17	1
O35643	Ap1b1	26.7389	26.7517	26.6865	26.7895	26.8741	26.7517	26.7645	26.8264	26.6458	26.6998	26.7645	26.726	26.7645	26.726	26.8019	26.8264	1.1274		39	1
O35648	Cetn3	25.1908	25.2679	25.2463	25.1795	25.1527	25.0975	25.1604	25.217	25.3066	25.239	25.2714	25.3877	25.217	25.3101	25.1174	25.3135	1.25035		8	1
O35654	Pold2	25.0935	25.2607	25.0359	25.1293	25.1527	25.1946	25.2643	25.2353	25.228	25.1253	25.1833	25.0772	25.1642	25.1293	25.1946	25.2463	0.417784		14	1
O35664	Ifnar2	22.8693	22.9008	22.9272	22.8519	22.6619	22.6129	22.5592	22.4783	22.7636	22.8981	22.7659	22.9885	22.7816	22.7162	22.4667	22.6733	2.76621	+	2	1
O35671	Itgb1bp1	22.5625	22.3335	22.3211	22.4108	22.1736	22.2724	22.086	22.1185	22.6157	22.2132	22.2573	22.1788	22.2291	22.164	21.8432	22.2029	1.22516		2	1
O35678	Mgll	23.8288	23.6096	23.9316	23.6757	23.654	23.9672	23.9134	23.7182	23.632	23.7895	23.7077	23.7995	23.8764	23.867	23.9316	23.7895	0.387515		6	1
O35680	Mrps12	22.8482	22.8299	23.0195	22.8044	22.8245	23.1572	22.9916	23.0292	22.9073	23.1444	22.8639	22.8613	22.8724	22.8879	22.9341	23.1629	0.236776		1	1
O35683	Ndufa1	24.9803	24.8433	25.0567	25.0401	24.7846	24.6431	24.6811	24.7796	24.7389	24.8717	24.7895	24.9316	24.4551	24.4298	24.2961	24.6703	3.85233	+	3	1
O35685	Nudc	26.8019	26.9088	26.6458	26.8019	26.7517	26.8623	26.7389	26.8385	26.8741	26.9203	27.0084	26.8623	26.7895	26.8623	26.7517	26.8385	0.960418		23	1
O35691	Pnn	26.8385	26.726	26.8504	26.8019	26.7771	26.673	26.8019	26.7389	26.8019	26.6595	26.726	26.8623	26.7645	26.7129	26.4473	26.673	0.790654		30	1
O35704	Sptlc1	24.4984	24.2821	24.6486	24.3712	24.391	24.2096	24.3844	24.4298	24.3444	24.4551	24.3511	24.4298	24.275	24.3578	24.217	24.317	0.662648		8	1
O35711	Ppfibp2	22.3379	22.5263	22.3536	22.531	22.197	22.4891	22.6546	22.3021	22.4897	22.4664	22.4668	22.2859	22.3817	22.5873	22.6156	22.4912	0.167097		2	1
O35730	Ring1	24.4362	24.3578	24.2535	24.3712	24.4425	24.3444	24.4298	24.3645	24.3511	24.3376	24.4041	24.4425	24.5105	24.48	24.558	24.4488	1.76844	+	9	1
O35732	Cflar	19.1181	19.0828	18.7804	19.4804	19.2818	19.3784	19.0334	19.2484	19.0396	19.3423	19.042	19.1706	19.1604	19.4399	19.5726	19.4731	0.702838		1	0.9999
O35737	Hnrnph1	28.3745	28.5052	28.3578	28.4314	28.4707	28.4629	28.4785	28.3787	28.3745	28.3536	28.4668	28.3282	28.4433	28.4938	28.4274	28.4194	0.531327		29	1
O35744	Chil3	31.0283	30.2535	30.8385	30.0864	30.7849	30.8234	30.5664	30.2535	30.4433	30.5014	30.362	30.8081	31.2019	30.6285	31.1239	30.8901	0.668704		61	1
O35841	Api5	27.6663	27.7517	27.5754	27.6931	27.8623	27.8019	27.8203	27.8504	27.726	27.6251	27.7708	27.6181	27.8019	27.7958	27.7581	27.7389	2.33116	+	35	1
O35855	Bcat2	27.509	27.3239	27.5536	27.4785	27.2979	27.6798	27.217	27.2803	27.2535	27.5682	27.3494	27.8974	27.3153	27.2535	27.4314	27.5826	0.147159		21	1
O35857	Timm44	26.1312	26.0105	26.0955	26.1332	25.9248	25.8019	25.9225	25.9584	26.0062	26.1273	26.002	26.1391	25.8336	25.9066	25.867	25.9406	3.17739	+	25	1
O35864	Cops5	25.7234	25.8528	25.673	25.7466	25.8881	25.9088	25.8093	25.8552	25.824	25.772	25.8191	25.6486	25.7517	25.8069	25.7155	25.7517	1.14913		22	1
O35887	Calu	27.5609	27.4938	27.7895	27.6595	27.4785	27.4938	27.632	27.509	27.6181	27.6595	27.5536	27.8081	27.5463	27.5609	27.3662	27.6181	0.657868		30	1
O35900	Lsm2	26.5898	26.7771	26.4186	26.6595	26.8623	27.0914	26.6998	26.7645	26.6181	26.726	26.6865	26.632	26.5898	26.7389	26.2243	26.726	0.873767		14	1
O35930	Gp1ba	25.3712	25.1604	26.0547	25.4457	25.2714	25.2535	25.5345	25.4362	25.2679	25.3975	25.2785	25.1984	25.5105	25.4457	25.5255	25.5315	0.398997		12	1
O35943	Fxn	24.3239	24.2535	24.5522	24.4362	24.1795	24.2535	24.1642	24.1642	24.2679	24.4362	24.4614	24.654	24.1015	24.2821	23.8191	24.2317	1.72809	+	2	1
O35954	Pitpnm1	24.0526	24.0275	24.0935	24.002	24.2317	24.1095	24.217	24.2243	23.9406	23.9847	24.0275	24.019	24.1488	24.0691	24.2891	24.1253	2.77218	+	15	1
O35955	Psmb10	26.4008	26.4378	26.3204	26.515	26.515	26.5478	26.4908	26.5433	26.5711	26.48	26.527	26.4202	26.5225	26.5682	26.6458	26.4707	1.17796		18	1
O35963	Rab33b	22.2987	22.2126	22.1829	22.1945	22.3031	22.246	22.307	22.1608	22.2537	22.2051	21.9773	22.1633	22.1494	22.1571	22.2306	22.195	0.542799		2	1
O35969	Gamt	20.0445	20.1351	20.4358	19.6541	19.9478	20.5014	20.2312	20.1776	19.9304	19.9923	19.8326	20.0464	20.185	19.8933	20.7383	20.3813	0.505906		2	1
O35972	Mrpl23	24.3645	24.317	24.3511	24.2891	24.2021	24.1642	24.217	23.9933	24.4041	24.2821	24.239	24.4425	24.2961	24.0854	24.3031	24.1946	1.60983	+	4	1
O35975	Art2b	21.4931	21.3529	21.2828	21.5056	21.3869	21.2134	21.647	21.5175	21.808	21.6812	21.3789	21.5294	21.5135	21.5716	21.558	21.4741	0.555511		3	1
O35980	Nthl1	20.8251	20.8374	20.7542	20.8026	20.835	20.8116	21.0619	20.8823	20.8578	21.0521	20.9718	20.9143	20.8732	20.5108	20.7445	20.9264	0.802856		1	0.993
O35984	Pbx2	22.3283	22.4061	22.1225	22.2883	22.1077	22.2907	22.2238	22.1145	22.3476	22.1802	22.2249	22.3239	22.2748	22.2553	22.287	22.1868	0.390495		4	1
O54689	Ccr6	20.8313	20.9103	20.7184	21.0254	20.9389	20.7703	21.2287	21.1725	20.8335	20.8178	20.926	21.0118	20.847	20.74	20.6943	20.9806	0.576527		1	1
O54692	Zw10	24.0275	24.0359	24.0443	24.0526	23.9672	24.0105	24.0443	24.0275	24.0359	24.1253	24.1253	24.0359	23.9225	23.9847	24.1095	24.019	0.683284		17	1
O54707	Klrd1	20.4825	20.2844	20.5689	20.4938	20.3221	20.4221	20.5497	20.5716	20.1866	20.1969	20.045	20.481	20.3085	20.3633	20.4078	20.2937	1.18413		1	1
O54724	Cavin1	25.3679	24.8142	25.5315	25.1833	25.065	25.4073	25.0691	25.0401	25.2058	25.2891	25.0275	25.5225	25.4707	25.275	25.3444	25.1055	0.106243		9	1
O54734	Ddost	27.8203	27.632	27.9203	27.7771	27.6663	27.6798	27.7895	27.6798	27.8142	27.9088	27.7581	27.9595	27.6389	27.5898	27.5014	27.6595	2.16286	+	22	1
O54774	Ap3d1	25.4298	25.558	25.5135	25.4394	25.5105	25.3511	25.4831	25.5014	25.5404	25.5345	25.4984	25.4298	25.3545	25.4266	25.3031	25.4923	0.732189		21	1
O54782	Man2b2	25.0691	25.0062	25.239	25.0484	25.0732	25.2961	25.1565	25.1371	24.9584	25.0359	25.0359	24.9803	25.2643	25.1293	25.3745	25.228	1.93355	+	21	1
O54784	Dapk3	23.48	23.4551	23.417	23.5165	23.4923	23.3101	23.4298	23.4425	23.6971	23.3376	23.5045	23.5638	23.4041	23.4923	23.3101	23.3645	0.589908		6	1
O54785	Limk2	24.4738	24.4425	24.4551	24.5404	24.5404	24.6595	24.6264	24.5225	24.5345	24.4862	24.4041	24.3844	24.5165	24.5463	24.4041	24.4676	1.38707	+	12	1
O54786	Dffa	26.976	27.0609	26.9316	27.0609	27.2625	27.3745	27.1795	27.1984	26.976	26.9428	27.0711	26.9203	27.2445	27.2077	27.2803	27.141	3.79695	+	14	1
O54788	Dffb	24.6264	24.6865	24.5522	24.6595	24.8142	24.7995	24.7024	24.7441	24.558	24.5638	24.6431	24.4488	24.654	24.7129	24.5812	24.6703	2.45515	+	11	1
O54790	Mafg	22.4922	22.3939	22.5171	22.2087	22.4133	22.5691	22.328	22.1077	22.5332	22.3627	22.334	22.4442	22.4871	22.3994	22.6449	22.4415	0.241854		2	1
O54824	Il16	28.3282	28.4274	28.3023	28.3494	28.4746	28.5203	28.5014	28.459	28.3662	28.2891	28.3109	28.2979	28.4938	28.4862	28.4862	28.4194	4.17782	+	45	1
O54825	Bysl	25.2996	25.2535	25.217	25.3444	25.2571	25.1833	25.2926	25.2785	25.3545	25.3135	25.2996	25.341	25.2607	25.317	24.9933	25.2317	0.650634		16	1
O54833	Csnk2a2	24.8433	24.9043	24.7645	24.7895	24.7594	24.8336	24.7995	24.867	24.8764	24.8093	24.8904	24.7645	24.8385	24.7846	24.6595	24.7895	0.339312		10	1
O54834	Arhgap6	20.1573	20.368	20.5472	20.355	20.387	20.3198	20.36	20.3684	20.2826	20.1726	20.1194	20.1257	20.3664	20.586	21.005	20.3268	1.22582		1	1
O54864	Suv39h1	23.5869	23.5045	23.7389	23.6096	23.5869	23.6757	23.6209	23.5638	23.632	23.6757	23.632	23.7182	23.5638	23.6865	23.7492	23.5522	0.147374		5	1
O54865	Gucy1b1	22.4872	22.0315	22.8224	22.2216	22.1253	22.2972	22.2965	22.2043	22.1525	22.3983	22.0742	22.204	22.3071	22.2632	22.3607	22.3948	0.28839		6	1
O54879	Hmgb3	30.341	30.3515	30.2193	30.2869	30.4727	30.6713	30.4727	30.393	29.9539	30.1115	30.3724	30.1724	30.611	30.6285	30.9045	30.3196	2.13899	+	15	1
O54885	Tyrobp	23.4923	23.48	23.6096	23.237	23.4551	23.48	23.3645	23.158	22.919	23.4425	23.2187	23.5045	23.391	23.2679	23.224	23.391	0.283479		2	1
O54890	Itgb3	25.8167	25.4738	26.2838	25.8694	25.5522	25.6292	25.7363	25.7077	25.7871	25.7492	25.6209	25.5609	25.8811	25.8215	26.0041	25.9225	0.740069		31	1
O54901	Cd200	22.7667	22.3538	22.8549	22.627	22.5597	22.4466	22.4546	22.5451	22.3805	22.4271	22.2587	22.6487	22.6565	22.513	22.4955	22.1992	0.50271		3	1
O54910	Nfkbie	24.9134	24.9933	24.918	24.9271	25.0359	25.0813	24.976	25.1095	25.0062	24.9134	24.9672	24.8811	25.002	25.065	25.0359	25.0772	2.2268	+	8	1
O54916	Reps1	23.0221	22.8923	22.9823	22.8539	22.9774	22.9659	23.0738	23.033	22.7596	22.7842	22.9249	22.9179	23	22.9115	23.2153	22.9828	1.2378		9	1
O54918	Bcl2l11	24.8811	24.8288	24.824	24.9495	24.867	24.9134	24.976	24.848	24.895	24.8385	24.7895	24.7645	25.0233	24.8997	24.7077	24.8717	0.224587		5	1
O54931	Pakap	23.7492	23.6209	23.7895	23.7695	23.6649	23.5638	23.5869	23.632	23.7389	23.7182	23.7389	23.7077	23.6971	23.5522	23.7895	23.7389	1.01514		5	1
O54940	Bnip2	22.3669	22.4361	22.4046	22.4018	22.2215	22.1434	22.4709	22.2905	22.1614	22.381	22.3104	22.3926	22.3365	22.205	21.9904	22.4023	0.474876		3	1
O54941	Smarce1	26.632	26.6595	26.5711	26.604	26.6181	26.604	26.6595	26.5754	26.6595	26.5754	26.6181	26.7771	26.6181	26.6181	26.4645	26.6181	0.373946		26	1
O54946	Dnajb6	25.1055	25.1135	25.2096	25.0359	24.848	25.019	25.0443	24.9977	25.3745	25.2535	25.2499	25.2426	25.1642	25.0732	24.7492	25.0813	1.95654	+	11	1
O54950	Prkag1	24.824	24.8764	24.8904	24.9495	24.9539	24.8044	24.9316	24.9628	24.9977	24.7995	24.7796	24.8385	24.7945	24.945	24.7695	24.9043	0.17218		6	1
O54957	Lat	24.4551	24.3444	24.3578	24.4984	24.4614	24.4614	24.48	24.5463	24.4923	24.417	24.3712	24.3844	24.5696	24.5812	24.6486	24.4738	1.89874	+	5	1
O54962	Banf1	29.7014	29.4823	29.6337	29.3662	29.4174	29.341	29.4512	29.4492	29.7014	29.5128	29.4274	29.6697	29.5333	29.4862	29.0003	29.3599	0.743005		14	1
O54967	Tnk2	21.4635	21.5283	21.7707	21.5153	21.6402	21.6423	21.763	21.7377	21.6623	21.7555	21.4732	21.6465	21.5944	21.7622	21.6619	21.6956	0.462879		3	0.9999
O54984	Get3	26.3014	26.3083	26.2463	26.2961	26.3828	26.341	26.3153	26.3376	26.3307	26.3528	26.3135	26.217	26.2661	26.2732	26.2926	26.317	0.774573		16	1
O54988	Slk	25.3031	25.2961	25.2821	25.228	25.1371	25.1719	25.1449	25.1449	25.1795	25.2058	25.2096	25.1371	25.2353	25.1253	25.1719	25.2207	2.77116	+	29	1
O54998	Fkbp7	21.8349	22.0642	21.5028	21.7939	21.7161	21.835	21.5131	21.8672	22.0871	21.8755	22.0486	21.8081	21.9203	21.8593	21.6539	21.8151	0.483933		1	0.9773
O55013	Trappc3	25.1214	25.1719	25.1332	25.0567	25.1332	25.2535	25.1253	25.1135	25.1871	25.2353	25.1757	25.1757	25.2096	25.1681	25.4202	25.2463	1.1126		9	1
O55022	Pgrmc1	26.3562	25.9955	26.3118	26.2426	25.9955	26.1469	26.1623	26.0629	26.2077	26.2499	26.0894	26.2732	26.1273	26.1174	25.8167	26.0443	0.929167		14	1
O55026	Entpd2	20.3279	20.2953	20.2262	20.2048	20.2786	20.1094	19.8528	20.1365	19.9614	20.5459	20.7574	20.7191	20.0252	20.2862	19.8807	20.1768	1.09888		1	1
O55028	Bckdk	24.1565	24.002	24.0609	24.0105	23.9225	23.9495	23.9316	24.019	23.9134	24.1095	23.9584	24.2607	23.867	23.7695	23.9406	24.0359	0.841655		6	1
O55029	Copb2	26.2058	26.2891	26.1585	26.2926	26.2679	26.1332	26.2372	26.2335	26.2944	26.2517	26.3066	26.2243	26.1352	26.1604	26.0854	26.2188	1.23984		35	1
O55033	Nck2	21.0634	20.9459	20.866	20.7331	20.7035	20.8731	20.7517	20.8211	20.7612	20.883	20.724	20.6645	20.8275	20.8287	21.3117	20.8667	0.621166		2	1
O55042	Snca	22.3476	21.8363	22.3313	21.9888	21.9988	22.0636	22.0215	22.1963	21.4764	21.8492	21.9248	21.92	22.2921	21.9482	22.8399	22.1561	1.0611		1	1
O55047	Tlk2	20.504	20.7509	20.6517	20.839	20.7447	21.1203	20.4071	21.0111	20.6082	20.7902	20.8974	20.5053	20.413	20.9128	20.2596	21.0467	0.0752958		2	1
O55055	Trdmt1	18.9094	18.8734	18.8678	18.7805	18.7753	19.0448	18.7511	18.8414	18.6406	18.8227	18.8574	18.7468	18.6939	18.8735	19.3647	18.8743	0.288729		1	1
O55060	Tpmt	22.081	22.2943	22.1628	21.9718	22.3434	22.4093	22.1068	22.2675	21.8094	22.1063	22.1086	22.0647	22.1833	22.1668	22.4486	22.2298	1.20343		3	1
O55070	Dnase1l3	18.5788	18.0106	18.4402	18.3949	17.552	18.0178	18.2564	18.5531	18.5109	18.4675	18.579	18.2178	18.5913	18.2874	18.6965	18.7296	0.842375		1	1
O55091	Impact	20.2977	20.3299	20.2167	19.5545	20.2951	20.4394	20.359	20.5087	20.2181	20.5081	20.4365	20.2959	20.3481	20.3025	19.9302	20.3363	0.579918		1	1
O55098	Stk10	27.4551	27.4938	27.3745	27.4473	27.4473	27.5014	27.4234	27.4707	27.3494	27.2891	27.3578	27.2714	27.4551	27.4394	27.4551	27.4154	3.2136	+	65	1
O55101	Syngr2	24.4984	24.5926	24.5983	24.632	24.5696	24.4298	24.4923	24.4488	24.9225	24.7846	24.5105	24.6649	24.48	24.4362	24.4676	24.4551	1.9731	+	3	1
O55102	Bloc1s1	24.0443	24.002	24.0854	24.0443	24.0854	23.9933	24.002	24.1015	23.8288	24.0691	24.1174	24.0526	24.1174	24.1946	24.3511	24.1253	1.23856		5	1
O55106	Strn	26.3324	26.329	26.3894	26.3778	26.3273	26.2353	26.3645	26.3222	26.3135	26.2188	26.2463	26.3256	26.3427	26.2679	26.1738	26.2335	1.06626		22	1
O55125	Nipsnap1	25.5638	25.3943	25.5609	25.5667	25.4862	25.5225	25.4362	25.4488	25.5522	25.5551	25.4551	25.4488	25.341	25.3679	25.6209	25.2891	0.468565		8	1
O55128	Sap18	28.066	27.976	28.1214	27.9923	27.9705	27.976	28.0609	28.019	28.1263	27.9595	28.003	28.141	28.0401	27.9484	27.9088	27.9428	0.640672		21	1
O55131	Septin7	27.3578	27.3828	27.2535	27.3578	27.3745	27.4234	27.3662	27.4154	27.3662	27.3066	27.3494	27.2979	27.3745	27.3578	27.341	27.2979	0.850896		46	1
O55135	Eif6	26.1604	26.2114	26.1293	26.2021	26.4105	26.2891	26.3528	26.2732	26.2821	26.1546	26.3083	26.3066	26.3204	26.329	26.3222	26.0874	1.00876		8	1
O55137	Acot1	24.9628	24.7945	24.9933	24.8623	25.1095	24.9847	25.0401	25.0401	24.7338	24.9088	24.8528	24.9088	25.0772	24.918	25.1371	25.0567	2.01074	+	4	1
O55142	Rpl35a	27.5536	27.6181	27.3324	27.5536	27.7389	27.3992	27.4785	27.604	27.8264	27.7895	27.7895	27.6181	27.4862	27.5463	27.0296	27.4785	1.35104		11	1
O55143	Atp2a2	27.4234	27.2535	27.5682	27.3578	27.2535	27.189	27.4073	27.2262	27.3578	27.4862	27.391	27.4473	27.2262	27.1312	27.0813	27.2445	2.05104	+	63	1
O55186	Cd59a	21.2938	20.6353	21.5252	21.0053	20.6695	20.7549	20.7352	20.843	20.7508	21.2234	20.7278	21.0123	21.2375	21.1793	20.6519	20.9892	0.526159		1	1
O55187	Cbx4	22.8181	22.7457	22.7973	22.7277	22.6029	22.8148	22.6945	22.764	22.8798	22.7631	22.7255	22.8441	22.7678	22.8883	23.0729	22.5963	0.229645		6	1
O55201	Supt5h	26.3894	26.4073	26.3795	26.4122	26.5225	26.3926	26.4892	26.4831	26.4425	26.3307	26.3844	26.3494	26.3729	26.4282	26.3545	26.3494	1.65605	+	61	1
O55222	Ilk	26.5359	26.3528	26.8142	26.4504	26.4105	26.4862	26.524	26.3992	26.4425	26.5135	26.3359	26.4008	26.5345	26.5551	26.8974	26.6181	0.83696		24	1
O55229	Chkb	22.796	23.0851	23.034	23.1322	22.9101	22.9541	23.0419	23.1035	22.8339	22.9274	23.0202	22.9302	23.1144	23.0196	22.8789	23.0564	0.206905		3	1
O55234	Psmb5	22.8417	22.7604	22.9745	22.6495	22.7757	22.8758	22.8188	22.7693	22.7653	22.9261	22.7923	22.7994	22.8986	22.7986	22.9674	22.9081	0.309431		5	1
O55236	Rngtt	23.9134	24.0443	23.9043	23.9134	24.1095	24.141	24.1253	24.0854	23.9933	23.848	24.0609	23.8191	24.019	24.0609	24.002	23.9933	2.00299	+	10	1
O55242	Sigmar1	24.4488	24.1795	24.48	24.3844	24.2317	24.3307	24.275	24.2096	24.4923	24.4614	24.239	24.3975	24.2317	24.2679	24.0691	24.3031	1.02886		4	1
O70126	Aurkb	17.0739	17.4597	17.0421	17.3537	16.5422	16.5207	16.4858	17.1248	17.6748	17.8178	17.8929	18.0942	17.1835	16.9808	16.1918	17.3045	2.92494	+	1	0.9999
O70131	Ninj1	21.7954	21.4396	21.8783	21.4571	21.6271	21.5268	21.4347	21.425	21.1109	20.9254	21.2159	21.8846	21.7298	21.5837	21.6409	21.5678	0.713994		2	1
O70138	Mmp8	26.0955	25.7286	26.0359	25.6486	26.189	26.0484	25.9584	25.6264	25.4138	25.6012	25.4298	25.9088	26.217	25.6649	26.2207	25.9628	0.966398		14	1
O70139	Pkig	22.2661	22.3256	22.2276	22.1909	22.2357	22.8684	22.3571	22.651	22.4583	22.0597	21.9863	21.5419	22.3571	22.8637	22.6363	22.3247	1.31658		1	1
O70145	Ncf2	26.0296	25.9606	26.0084	25.7103	25.9606	25.9606	25.848	25.6403	25.7389	25.8167	25.7568	25.8717	25.9203	25.6703	25.9847	25.9338	0.24416		33	1
O70152	Dpm1	26.1155	26.0041	26.1719	26.0084	26.1174	26.0813	26.1908	26.0547	26.0955	26.1469	25.9517	26.1332	26.0359	26.0275	25.604	25.9847	0.810543		13	1
O70161	Pip5k1c	22.4462	22.6628	22.5208	22.5706	22.6228	22.7505	22.7237	22.7436	22.4726	22.5398	22.3244	22.5589	22.5007	22.4108	21.9947	22.7592	0.811678		5	1
O70165	Fcn1	22.0208	21.8432	22.1723	21.949	21.7174	21.7285	21.7265	21.7141	21.4184	21.7779	21.8092	22.1443	21.6048	21.6185	21.8137	21.7715	0.94416		4	1
O70172	Pip4k2a	28.0505	28.1115	28.0137	28.0401	28.1312	28.1361	28.1164	28.0864	28.0349	27.9705	27.9923	27.9869	28.1312	28.2308	28.2123	28.203	4.61699	+	27	1
O70194	Eif3d	28.066	28.0965	27.9372	28.1312	28.1795	28.0711	28.1115	28.1459	28.1652	28.1214	28.203	28.0453	28.0711	28.0864	27.9814	28.0965	0.64493		32	1
O70200	Aif1	25.8904	25.673	25.9338	25.7846	25.6944	25.6125	25.5045	25.8433	25.1055	25.6865	25.7129	26.0296	25.7594	25.5983	25.5926	25.8904	0.173889		13	1
O70230	Znf143	24.7695	24.7945	24.7286	24.8044	24.8336	24.7492	24.8288	24.7995	24.7389	24.6486	24.7286	24.7024	24.8576	24.848	24.7895	24.7389	1.73984	+	17	1
O70251	Eef1b	28.4433	28.5536	28.3282	28.4433	28.55	28.604	28.5315	28.5426	28.5573	28.5352	28.7195	28.49	28.4976	28.6424	28.4938	28.5165	0.888844		21	1
O70252	Hmox2	27.3745	27.1984	27.2979	27.2077	27.217	27.1604	27.1795	27.1984	27.2353	27.2445	27.2625	27.2891	27.2353	27.2262	27.2535	27.1214	0.796002		27	1
O70274	Ptp4a2	24.8142	24.9495	24.7594	24.8385	24.9406	24.9716	24.8997	24.895	24.6649	24.824	24.8288	24.8528	24.976	24.9225	25.0401	24.8904	1.68642	+	7	1
O70279	Ess2	21.5162	21.5897	21.5822	21.4343	21.5192	21.7358	21.5687	21.5323	21.7621	21.6137	21.5401	21.5828	21.6318	21.764	21.7268	21.6981	1.16752		4	1
O70281	Tpst1	21.4487	21.4383	21.3402	21.526	21.308	21.2672	21.3183	21.1321	21.6445	21.5453	21.6756	21.3338	21.3217	21.3148	21.4834	21.3412	1.91779	+	2	1
O70293	Grk6	25.3444	25.4707	25.3778	25.4457	25.391	25.3844	25.4488	25.4234	25.4488	25.4138	25.3307	25.3545	25.3975	25.3477	25.3679	25.3778	0.259403		19	1
O70305	Atxn2	18.5947	18.5422	18.5108	18.567	18.7029	18.6148	18.6283	18.5799	18.5641	18.6737	18.7084	18.514	18.6646	18.6655	18.906	18.7974	1.62978	+	1	1
O70309	Itgb5	21.1934	20.9826	21.4702	21.0454	21.0514	20.9705	21.0476	20.9633	20.8014	21.1235	20.8108	21.1162	21.0629	20.8748	20.8685	21.2397	0.451509		2	1
O70310	Nmt1	26.48	26.604	26.5105	26.632	26.6181	26.5754	26.632	26.509	26.7517	26.632	26.6595	26.4551	26.5045	26.5075	26.3066	26.632	0.481753		22	1
O70311	Nmt2	23.2679	23.417	23.2292	23.3778	23.4425	23.2961	23.5285	23.417	23.3239	23.391	23.48	23.2502	23.391	23.4298	23.48	23.4041	0.535367		7	1
O70318	Epb41l2	26.0793	25.8927	26.2002	25.9781	25.9628	25.8764	25.9977	26.0296	25.8361	25.8881	25.9066	26.0588	25.9825	25.9134	25.8717	25.9716	0.480325		50	1
O70325	Gpx4	25.5315	25.2996	25.6838	25.5754	25.4676	25.5983	25.5165	25.4041	25.4457	25.5105	25.3342	25.3943	25.5492	25.5667	25.8764	25.4984	0.630443		13	1
O70333	Cript	24.2243	24.2891	24.1719	24.217	24.2096	24.3239	24.1488	24.2243	24.2535	24.1946	24.2891	24.275	24.239	24.3101	24.3031	24.2096	0.175197		3	1
O70370	Ctss	26.9428	26.8623	26.965	26.8142	26.8741	27.0609	26.8264	26.8858	26.6181	26.8741	27.019	27.0401	26.8974	27.0813	27.2262	27.141	0.761708		22	1
O70378	Emc8	24.0935	23.9225	24.1946	23.976	23.9043	24.0609	24.0526	23.895	23.867	23.9672	24.0105	24.1719	24.019	24.019	24.0772	23.8576	0.0789347		6	1
O70400	Pdlim1	27.3745	27.2979	27.391	27.3324	27.3494	27.3324	27.3066	27.3494	27.2353	27.2445	27.1984	27.2445	27.3662	27.3578	27.4234	27.2445	2.07987	+	29	1
O70404	Vamp8	26.9316	26.7389	26.9428	26.7645	26.7129	26.726	26.7771	26.673	26.726	26.8385	26.7645	26.8142	26.9203	26.7129	27.0084	26.8741	0.932035		6	1
O70421	Fzd1	20.201	19.6476	20.3456	19.6906	19.4527	19.4884	19.6138	19.1545	19.8251	19.8133	19.434	19.9818	19.6176	19.5263	19.3581	19.3991	1.61194	+	1	0.9979
O70422	Gtf2h4	22.2476	22.5038	22.4066	22.4083	22.5115	22.0838	22.2797	22.3404	22.231	22.3499	22.4255	22.5528	22.4767	21.9044	21.7609	22.3521	0.542444		4	1
O70423	Aoc3	20.8631	20.5568	20.8999	20.7648	20.4442	20.8155	20.6552	20.3949	20.7354	20.6067	20.6482	20.7449	20.5112	20.8346	20.9808	20.8376	0.552623		2	1
O70435	Psma3	27.8504	27.9539	27.6998	27.8858	27.9595	28.0349	27.8682	27.9259	27.8623	27.8799	27.8974	27.7771	27.8799	27.9428	27.8324	27.8916	0.600571		22	1
O70439	Stx7	26.5389	26.5359	26.7129	26.5898	26.5419	26.509	26.5359	26.5667	26.4409	26.509	26.5638	26.6181	26.5754	26.512	26.7129	26.5898	0.355119		20	1
O70443	Gnaz	22.5785	22.393	23.1545	22.6662	22.57	22.6629	22.515	22.7228	22.5788	22.7527	22.4812	22.4668	22.6523	22.8573	22.9247	22.8017	0.457147		3	1
O70456	Sfn	25.5045	25.5638	25.2714	25.792	25.7492	25.7543	25.7155	25.7594	25.6757	25.6676	25.558	25.433	25.558	25.6676	25.6292	25.6838	0.815759		12	1
O70469	Dok2	23.8576	23.8576	23.867	23.8385	23.8093	23.9134	24.002	23.867	23.8093	23.8093	23.7077	23.7182	23.8576	23.7895	24.1253	23.9134	0.994326		6	1
O70472	Tmem131	19.7771	19.5845	19.7274	19.3711	19.5432	19.2818	19.4725	19.7717	19.8008	19.8695	19.5405	19.8142	19.5798	19.5016	20.409	19.4395	0.223028		1	1
O70475	Ugdh	21.89	21.8987	21.9758	21.7125	21.8324	21.8543	21.7027	21.7507	21.9067	21.9301	21.7886	21.9543	21.8773	21.7084	21.7763	22.0656	0.266992		7	1
O70480	Vamp4	22.2908	22.2375	22.4402	22.3181	22.3376	22.2817	22.2418	22.2607	22.232	22.5037	22.199	22.3061	22.3449	22.3544	22.2804	22.4906	0.198165		2	1
O70481	Ubr1	22.7663	22.6746	22.6734	22.7527	22.8023	22.7656	22.801	22.7057	22.8107	22.8404	22.7669	22.652	22.7467	22.8265	22.9354	22.7723	0.599776		14	1
O70492	Snx3	26.6595	26.8741	26.7517	26.8142	26.9428	27.0084	26.9428	26.8019	26.726	26.6865	26.8385	26.8623	27.0401	26.8504	27.0711	26.7895	1.13686		3	0.9987
O70494	Sp3	25.2961	25.2856	25.065	25.1681	24.8336	24.9406	24.8385	24.867	24.8044	24.8576	24.8997	25.1757	25.2133	25.1214	25.0894	24.9495	2.2127	+	8	1
O70496	Clcn7	24.217	24.019	24.317	24.0935	24.1719	24.0691	24.2021	24.0935	23.9933	24.1095	24.0772	24.141	24.0609	24.1332	24.2243	24.239	0.266178		6	1
O70497	Fcn2	22.1581	21.7494	21.9333	21.9222	21.8433	21.6416	21.524	21.9191	21.3687	21.8579	21.7849	22.2394	22.0533	21.9884	21.9215	22.0867	0.499201		1	0.9957
O70503	Hsd17b12	27.2979	27.1312	27.3662	27.189	27.0813	26.9316	27.141	27.141	26.9869	27.2445	27.1604	27.391	26.9977	26.9428	26.8019	27.0505	1.65582	+	15	1
O70546	Kdm6a	22.744	22.6411	22.6663	22.773	22.6672	22.7244	22.6632	22.6985	22.6379	22.4021	22.6827	22.445	22.6575	22.5413	22.6607	22.6508	1.20808		9	1
O70551	Srpk1	25.6865	25.8361	25.5165	25.7286	25.6971	25.6068	25.6348	25.6944	25.848	25.7995	25.7771	25.632	25.5898	25.6784	25.3679	25.6237	0.901414		22	1
O70566	Diaph2	24.0359	23.9316	24.019	23.9134	23.9672	23.9933	23.9495	23.9406	23.7594	23.9043	23.9672	23.9672	23.9933	23.9672	24.002	24.0359	0.765851		13	1
O70571	Pdk4	19.067	19.3859	19.4823	19.6324	19.5414	19.8336	20.2407	19.067	19.3868	19.7186	19.3079	19.3837	20.2295	19.7404	20.3425	19.5893	0.920306		1	1
O70572	Smpd2	21.8648	21.8719	21.9804	21.9523	21.8322	21.9236	21.7866	21.7971	21.9503	21.8728	21.8114	22.0823	21.8396	21.7303	21.5798	21.8042	1.35386	+	2	1
O70579	Slc25a17	22.7403	22.5413	22.7744	22.6916	22.546	22.3763	22.5257	22.4941	22.6711	22.7369	22.7652	22.8659	22.6796	22.4752	22.4677	22.5245	2.47227	+	2	1
O70589	Cask	21.0357	20.5131	21.0217	20.7435	20.3657	20.8612	20.4836	20.7035	20.414	20.8564	20.7125	21.2633	20.6979	20.6915	20.5973	20.5313	0.33727		1	1
O70591	Pfdn2	26.0296	26.0995	25.824	25.9672	26.065	26.1965	26.0588	26.1075	26.1371	26.1095	26.1155	26.0505	26.1449	26.2262	26.0422	26.1273	1.16035		11	1
O77727	KRT15	21.7307	22.0383	21.4963	21.5229	22.0154	21.7199	21.7779	21.6489	21.7202	21.709	21.2766	21.6455	21.7115	21.769	21.6354	21.4208	0.282814		2	0.9966
O78196	H2-Eb1	27.019	26.9539	27.0914	27.0505	26.8504	26.6458	26.8741	26.8623	26.8741	26.8974	26.8858	27.1795	26.8019	26.8858	26.5029	26.9316	1.16338		17	1
O88186	Gp9	25.0359	24.6264	25.7995	25.1757	24.9803	24.9628	25.1095	25.0894	24.9539	25.1095	25.0567	25.0233	25.0233	25.0935	25.4234	25.317	0.14617		4	1
O88188	Ly86	23.9933	23.9933	23.895	23.895	24.1795	24.0275	24.0854	24.019	24.0105	24.0526	24.0526	24.0935	23.5869	23.9043	23.391	24.1015	1.23671		4	1
O88199	Chst3	21.9594	22.1754	21.8242	22.1055	22.0448	21.8261	21.9712	22.0409	22.0624	22.2091	22.0708	22.1794	22.1288	22.0837	21.9206	22.1627	0.570472		3	1
O88271	Cfdp1	25.8694	25.9955	25.726	25.8788	25.9977	26.0254	25.9495	26.0254	25.9539	25.8997	26.0401	25.8997	25.9473	25.9977	25.8927	25.902	0.905873		14	1
O88282	Bcl6b	22.5543	22.7637	22.6927	22.612	22.6366	22.3627	22.6161	22.4491	22.7195	22.6135	22.7563	22.6999	22.6605	22.5132	22.3401	22.4615	1.28762		2	1
O88286	Wiz	23.207	23.0705	23.0158	23.0244	23.0987	23.0081	23.1647	23.0668	23.2048	22.9594	23.1815	23.0607	23.1363	23.2043	23.3511	23.088	0.464038		11	1
O88291	Znf326	24.5345	24.4298	24.4105	24.3975	24.3511	24.4234	24.3975	24.3844	24.417	24.3444	24.3712	24.5165	24.5045	24.4614	24.5926	24.2679	0.163327		13	1
O88307	Sorl1	24.6096	24.5105	24.632	24.5404	24.8191	24.4984	24.7745	24.6757	24.5285	24.558	24.5345	24.604	24.7234	24.558	24.5463	24.7024	0.706955		38	1
O88322	Nid2	24.0526	23.4676	24.002	23.632	23.3101	23.5983	23.5165	23.4676	23.5404	23.4923	23.3645	23.48	23.7492	23.417	23.5522	23.3511	1.07531		5	1
O88325	Naglu	24.7995	24.6918	24.8385	24.6096	24.5754	24.6209	24.4862	24.6757	24.4105	24.6375	24.7182	24.7846	24.6757	24.6703	24.5638	24.6649	0.479623		10	1
O88327	Ctnnal1	15.5024	15.1816	15.8217	15.3023	14.7345	15.231	15.3569	14.2964	15.1393	15.4968	15.3136	14.9671	15.9054	14.9029	14.8065	15.5591	0.500715		1	0.9999
O88342	Wdr1	29.3044	29.3303	29.2869	29.3174	29.5033	29.5573	29.3787	29.4073	29.2353	29.21	29.2625	29.2602	29.3367	29.3557	29.3174	29.3828	3.72514	+	64	1
O88351	Ikbkb	25.5983	25.5898	25.4769	25.5983	25.6292	25.654	25.6431	25.6403	25.5667	25.4457	25.5374	25.4394	25.5667	25.5841	25.5463	25.6348	2.04362	+	28	1
O88396	Grpel2	20.314	20.3697	20.3401	20.2792	20.2104	20.1926	20.0304	20.2386	20.2251	20.3362	20.3528	20.6304	20.1473	20.2466	20.0832	20.3807	1.07606		1	1
O88441	Mtx2	26.0833	25.9584	26.1488	26.1332	25.9043	25.7995	25.8552	25.895	25.9803	26.0505	25.9517	26.0505	25.8142	25.7846	25.705	25.9473	3.0468	+	16	1
O88448	Klc2	21.9772	21.9717	21.8108	21.8284	21.8449	21.8755	21.9613	21.904	22.0283	22.0167	21.9796	21.925	21.9631	21.9436	21.9302	21.9182	0.883307		2	1
O88455	Dhcr7	23.9672	23.9225	24.019	23.9584	23.8191	23.7796	23.9406	23.8093	23.895	23.9316	23.7695	24.1095	23.7895	23.654	23.3778	23.7389	1.92066	+	9	1
O88456	Capns1	27.217	27.17	27.1015	27.17	27.2353	27.3066	27.2353	27.141	27.0914	27.17	27.0711	27.1795	27.2262	27.2714	27.3578	27.2077	1.55444	+	20	1
O88466	Znf106	18.4448	18.4537	18.1694	18.3437	18.66	18.5106	18.6688	18.5773	18.7827	18.7478	18.561	18.4587	18.3369	18.4995	18.6357	18.5146	1.53828	+	1	1
O88487	Dync1i2	25.9428	25.989	25.9293	25.9495	26.002	25.9955	26.0062	25.9781	25.8264	25.9066	25.9473	25.8788	25.9562	25.9562	26.0401	25.9383	2.01917	+	23	1
O88508	Dnmt3a	24.3712	24.4676	24.6209	24.4551	24.3031	24.391	24.3307	24.3307	24.391	24.4234	24.3645	24.5045	24.3101	24.239	24.1871	24.2535	2.62963	+	17	1
O88509	Dnmt3b	17.518	17.8608	17.6284	17.6456	17.0945	16.3033	16.9975	16.9166	17.7193	17.3866	17.4571	16.2934	16.0858	16.7269	16.4791	17.0073	1.79589	+	1	1
O88512	Ap1g2	25.0935	25.1871	24.9933	25.1488	25.2535	25.1757	25.1332	25.1757	25.0567	25.0813	25.1055	25.0233	25.1214	25.0484	24.9977	25.1055	1.29532		20	1
O88520	Shoc2	23.3645	23.417	23.4551	23.3645	23.5638	23.48	23.6649	23.4425	23.5404	23.391	23.4298	23.3645	23.48	23.4425	23.4923	23.5165	1.18001		7	1
O88522	Ikbkg	24.632	24.6595	24.4614	24.6264	24.7024	24.6431	24.6757	24.6486	24.654	24.4234	24.5983	24.632	24.6811	24.6971	24.867	24.6703	1.04953		9	1
O88531	Ppt1	27.7895	27.5826	28.019	27.9146	27.9539	28.0296	27.9539	27.9088	27.5826	27.7833	27.6595	27.8081	28.1937	28.0505	28.4032	28.019	2.41966	+	15	1
O88532	Zfr	23.9672	24.0609	23.9933	24.0105	24.0275	23.9933	23.9316	24.0275	24.0526	24.002	23.9406	24.0443	24.0772	24.0275	24.0105	23.9406	0.0221955		16	1
O88536	Fpr2	22.9235	22.3603	22.5895	22.581	22.7574	22.7972	22.961	22.3107	23.0545	23.248	22.8658	22.9376	22.9207	22.5057	22.4817	22.8747	0.953785		2	1
O88543	Cops3	25.2926	25.3477	25.239	25.317	25.4073	25.4583	25.3477	25.3307	25.2926	25.2317	25.3376	25.2679	25.2996	25.3273	25.5374	25.3877	1.02439		19	1
O88544	Cops4	25.7492	25.8336	25.654	25.7129	25.9406	25.8385	25.8264	25.8552	25.7771	25.6595	25.7995	25.6784	25.8069	25.8215	25.7441	25.7695	1.55994	+	22	1
O88545	Cops6	25.3342	25.341	25.2714	25.3545	25.4645	25.6811	25.4234	25.4138	25.4614	25.3066	25.4298	25.3545	25.417	25.5609	25.558	25.4707	1.57296	+	12	1
O88554	Parp2	23.4551	23.5285	23.5869	23.5522	23.4676	23.5045	23.5983	23.5754	23.6757	23.6649	23.5045	23.4676	23.5983	23.417	23.4923	23.5165	0.202263		12	1
O88559	Men1	23.8385	23.6865	23.8858	23.7492	23.7895	23.6865	23.8093	23.6649	23.7182	23.6971	23.6971	23.7492	23.7389	23.6757	23.5754	23.6971	0.803443		11	1
O88569	Hnrnpa2b1	31.5527	31.7129	31.4284	31.6022	31.7494	31.7731	31.6881	31.7333	31.6415	31.4871	31.6372	31.5389	31.7453	31.6964	31.7006	31.5978	1.52532	+	62	1
O88574	Sap30	23.391	23.3778	23.3778	23.1711	23.2015	23.3101	23.2513	23.2044	23.2961	23.3239	23.2961	23.4676	23.417	23.2535	23.5754	23.244	0.427239		4	1
O88587	Comt	26.0955	26.0711	26.2768	26.0813	26.0813	26.0691	26.0894	26.0813	25.9955	26.065	26.0793	26.2077	26.0317	25.9338	25.5725	26.0854	0.864113		19	1
O88593	Pglyrp1	27.0609	26.6181	26.9088	26.341	27.0296	27.0711	26.8504	26.5433	26.7129	26.9203	26.5609	27.1604	27.2979	26.5898	27.1115	26.965	0.19186		13	1
O88597	Becn1	24.2463	24.2821	24.2821	24.3031	24.4041	24.3031	24.317	24.317	24.317	24.3239	24.3031	24.2535	24.3307	24.3578	24.3444	24.3844	1.5937	+	13	1
O88627	Slc28a2	24.558	24.5285	24.6209	24.5812	24.8288	24.4676	24.7745	24.867	24.7024	24.6918	24.6209	24.654	24.6703	24.5926	24.002	24.6971	0.48376		6	1
O88630	Gosr1	22.8238	22.73	22.6964	22.8409	22.6638	22.4599	22.4931	22.6986	22.718	22.888	22.7102	22.7994	22.4887	22.5204	22.2842	22.7306	1.78088	+	3	1
O88634	F2rl3	20.1217	20.5931	20.9952	20.4522	20.3838	20.1993	20.3398	20.5042	20.7599	20.8653	20.4319	20.6272	20.2828	20.7421	20.3595	20.6817	0.427564		1	1
O88653	Lamtor3	25.9316	25.976	26.1719	25.9977	25.9495	26.1055	26.1035	25.9584	26.0752	26.0894	25.8504	26.0691	26.002	26.002	25.9293	26.0691	0.0103828		9	1
O88662	Emp2	20.338	19.5093	20.899	20.092	19.845	20.1698	20.3402	19.9881	20.125	20.3346	20.0058	19.8805	20.245	20.1446	20.8481	20.188	0.163009		2	0.9999
O88665	Brd7	24.0105	24.0105	23.9933	23.976	23.9316	23.9043	23.9316	24.019	23.8191	24.019	23.9933	23.9933	23.9672	23.9584	24.0275	23.976	0.251751		12	1
O88667	Rrad	22.7137	22.546	22.5469	22.7664	22.551	22.5463	22.7375	22.7513	22.8786	22.563	22.4791	22.5705	22.6487	22.8535	23.0051	22.6533	0.412863		2	1
O88668	Creg1	27.9814	28.1747	28.604	28.1747	28.5463	28.6285	28.5352	28.4862	27.5826	28.2353	28.2979	28.2979	28.8445	28.5969	28.8887	28.7162	2.19375	+	8	1
O88673	Dgka	25.1293	25.065	24.989	25.1871	25.2096	25.2961	25.0567	25.228	24.8904	24.895	24.9933	25.0105	25.019	25.0894	25.0609	25.1095	2.32456	+	17	1
O88685	Psmc3	27.0401	27.1312	26.9203	27.0609	27.1115	27.1507	27.0609	27.1115	27.0505	27.019	27.1214	26.976	27.1115	27.1312	27.2077	27.1015	1.00052		53	1
O88693	Ugcg	22.5407	22.4481	22.6372	22.5675	22.4151	22.3905	22.4996	22.5466	22.5503	22.563	22.5887	22.4496	22.4315	22.3732	21.6849	22.3801	1.02813		4	1
O88696	Clpp	25.654	25.5014	25.6703	25.6971	25.5105	25.5725	25.5195	25.5105	25.6403	25.6431	25.5898	25.7312	25.4362	25.5045	25.4645	25.5522	2.18467	+	16	1
O88697	Stk16	20.385	20.4684	20.2259	20.1159	20.1062	19.5914	20.1335	20.0667	20.0634	20.0659	19.9818	20.2381	20.0533	20.0754	19.698	19.7362	1.30176		1	1
O88700	Blm	19.7362	19.7432	19.8892	19.6924	19.8146	19.5982	19.8017	19.6597	19.6169	19.7963	19.7771	19.7938	19.6998	19.6809	20.053	19.72	0.0634171		1	0.9771
O88708	Orc4	22.1241	22.3996	22.3797	22.2673	22.4917	22.5312	22.305	22.3963	22.4072	22.2506	22.3844	22.1963	22.3382	22.2552	22.2145	22.3652	0.660888		5	1
O88712	Ctbp1	27.141	27.2445	26.9869	27.1015	27.2262	27.2445	27.189	27.217	27.1604	27.0914	27.1507	27.0296	27.0401	27.0914	26.8974	27.1604	1.10468		17	1
O88736	Hsd17b7	20.3241	20.5408	20.6083	20.2162	20.0321	20.0013	20.1277	19.8868	20.4624	20.361	20.3422	20.6294	20.2398	20.208	19.2354	20.4418	0.996906		1	1
O88738	Birc6	23.4551	23.4923	23.4298	23.48	23.5522	23.48	23.48	23.4923	23.4425	23.4551	23.5165	23.48	23.48	23.4923	23.5285	23.5165	0.699887		32	1
O88746	Tom1	23.5754	23.6865	23.7695	23.6865	23.7389	23.654	23.5045	23.6209	23.7077	23.7895	23.654	23.7492	23.6649	23.6865	23.6209	23.7492	0.416021		12	1
O88783	F5	24.5404	24.2243	24.9316	24.3975	24.275	24.317	24.3578	24.2821	24.2463	24.4105	24.217	24.3031	24.4298	24.3712	24.6865	24.5404	0.802057		32	1
O88792	F11r	22.7193	22.1373	23.0078	22.2981	22.2712	22.3144	22.3731	22.3055	22.4722	22.6505	22.2796	22.5887	22.4195	22.4036	22.3718	22.2348	0.357915		4	1
O88796	Rpp30	24.2317	24.3645	24.1253	24.239	24.4105	24.4362	24.3712	24.4105	24.2021	24.1642	24.2891	24.3376	24.3712	24.3031	24.3239	24.2535	1.75921	+	14	1
O88811	Stam2	24.1795	24.2317	24.2243	24.2243	24.0854	24.1642	24.2096	24.239	24.217	24.217	24.2891	24.1565	24.1719	24.1871	24.3031	24.2679	0.302516		9	1
O88824	Jtb	22.5716	22.6408	22.6737	22.6434	22.42	22.4753	22.5755	22.4122	22.9076	22.8186	22.7576	22.7596	22.56	22.3469	22.6438	22.5569	3.28514	+	2	1
O88843	Cradd	21.2383	21.5825	21.4301	21.3696	21.4635	21.4433	21.1148	21.3948	21.4133	21.3693	21.2073	21.156	21.3147	21.475	21.1412	21.3159	0.176141		2	1
O88844	Idh1	27.8324	27.7389	27.9031	27.604	27.8142	27.8324	27.673	27.7581	26.965	27.5014	27.6181	27.7453	27.8858	27.726	28.1459	27.8203	1.21686		50	1
O88845	Akap10	22.0251	22.0444	22.1846	21.8532	21.989	22.0272	22.0421	22.0723	21.9581	22.0925	22.1073	21.8695	22.1209	21.9809	21.9044	22.0278	0.0101702		2	1
O88851	Rbbp9	24.2679	24.3031	24.2096	24.2021	24.6153	24.8811	24.5105	24.5404	24.2891	24.2463	24.275	24.1332	24.4425	24.3444	24.6595	24.3844	2.95916	+	8	1
O88855	Ltb4r	21.4742	21.4586	21.7155	21.1057	21.3055	21.1463	21.3714	20.908	21.3687	21.5477	21.2441	21.4762	21.4608	21.1578	21.2656	21.3418	0.592802		1	0.9977
O88856	Tpst2	21.338	21.2539	21.5147	21.4367	21.1608	21.3208	21.1845	21.0852	21.1764	21.3773	21.4497	21.3771	21.1266	21.3924	21.2622	21.2652	0.992119		2	1
O88874	Ccnk	24.9225	25.002	24.9584	25.0317	25.0691	24.9271	25.0772	25.019	25.0317	24.9225	24.9847	24.9406	24.9043	24.9933	24.8093	24.9847	0.620638		13	1
O88879	Apaf1	24.4676	24.5105	24.4488	24.4362	24.4862	24.5869	24.4738	24.5045	24.4041	24.4298	24.5105	24.4041	24.4676	24.4425	24.4551	24.4923	0.918354		23	1
O88890	Sh2d1a	22.5787	22.8123	22.6828	22.8208	22.9246	22.9598	22.984	22.9085	22.6117	22.6115	22.7105	22.4216	22.81	22.6691	22.4853	22.539	2.49557	+	2	1
O88892	Serf1	23.8093	24.0105	23.7695	23.7594	23.7077	23.7796	23.867	23.7995	23.9495	23.9316	23.7695	23.9495	23.9672	23.8288	23.7995	23.9134	0.458607		1	0.9991
O88895	Hdac3	23.1349	23.2001	23.0018	23.2024	23.1694	23.0646	23.066	22.9996	23.1104	23.0158	23.0596	23.0505	22.9319	23.0427	23.0748	23.001	0.82626		5	1
O88907	Pias1	24.1015	24.1795	24.1095	24.2096	24.2021	24.1795	24.2021	24.1642	24.0935	24.0935	24.0691	24.0443	24.1174	24.2021	24.3031	24.0443	0.912425		9	1
O88939	Zbtb7a	24.1795	24.1332	24.2463	24.2021	24.141	24.0935	24.019	24.0854	24.2821	24.2961	24.2891	24.2607	24.2535	24.1332	24.0359	24.1795	2.51231	+	8	1
O88947	F10	22.3148	22.0453	22.6003	22.2575	21.9456	22.1291	22.1918	21.9625	23.4551	22.5637	22.0756	22.1098	22.2548	22.3814	22.8478	22.7471	0.624803		2	1
O88952	Lin7c	23.654	23.3101	23.5983	23.391	23.4298	23.5638	23.5983	23.417	23.3376	23.4676	23.391	23.632	23.6865	23.5285	23.9134	23.5869	0.768372		5	1
O88958	Gnpda1	25.8409	25.9111	25.8093	25.8834	26.0169	26.2243	26.0752	25.9562	25.7895	25.8069	25.8927	25.8409	26.1332	26.204	26.2643	26.1352	4.37907	+	16	1
O88967	Yme1l1	23.9672	23.9847	24.0935	24.0609	23.9043	23.8858	23.9043	23.9406	24.1642	24.1642	24.0609	24.0443	23.9225	23.9316	24.0609	23.8385	2.42221	+	9	1
O88968	Tcn2	22.512	22.4077	22.6152	22.0234	22.3987	22.5328	22.4084	22.163	22.2238	22.4532	22.2062	22.5338	22.4702	22.3572	22.7035	22.4783	0.163687		4	1
O88974	Setdb1	23.6209	23.7077	23.6096	23.6649	23.7182	23.7594	23.6865	23.7492	23.5404	23.7182	23.7995	23.5522	23.7182	23.6431	23.8385	23.7077	0.44839		7	1
O88983	Stx8	25.0772	24.9803	25.0484	25.0443	24.976	24.945	24.9933	24.9628	25.0275	25.0148	25.0105	25.0062	25.0526	25.0148	25.2426	25.0567	1.23024		7	1
O88986	Gcat	25.4583	24.5225	24.6918	24.7338	24.7338	26.2225	24.8433	24.6153	24.8385	26.0041	25.4138	27.17	25.1871	24.4488	24.632	25.7745	0.588046		14	1
O88990	Actn3	23.3645	23.2679	23.417	22.0464	23.1986	23.5404	26.9088	23.8764	23.654	23.4425	23.2961	23.417	23.3101	23.219	23.5983	23.4041	0.609199		8	1
O89013	Leprot	18.7715	18.4299	19.2122	18.2286	18.073	17.2864	18.9313	18.194	18.4871	17.7894	18.4361	18.8074	17.6608	18.2822	17.8253	18.5553	0.438618		1	1
O89017	Lgmn	25.4862	25.4234	25.8927	25.6944	25.7312	26.0041	25.9781	25.7846	25.2926	25.4298	25.391	25.4831	26.0422	25.9473	26.1391	26.0464	3.85031	+	15	1
O89023	Tpp1	28.3494	28.341	28.8234	28.4668	28.6005	28.6964	28.6831	28.8173	27.976	28.3239	28.2535	28.2714	28.9814	28.7895	29.1532	28.8019	3.41451	+	10	1
O89032	Sh3pxd2a	21.4223	21.4326	21.4396	21.5426	21.3971	21.4596	21.4041	21.3571	21.3467	21.5146	21.5051	21.4763	21.4	21.4057	21.7617	21.4416	0.212727		4	1
O89050	Mkln1	22.1524	22.171	21.9317	22.0446	22.0081	22.014	21.9016	21.9475	22.0751	22.1158	22.2193	21.9839	21.9642	22.1036	21.5831	22.0104	0.607201		4	1
O89051	Itm2b	23.4041	23.164	23.3511	23.1244	23.1719	23.207	23.0566	23.2004	23.3511	23.391	23.2449	23.391	23.2961	23.2093	23.2679	23.2067	1.14879		6	1
O89053	Coro1a	32.0864	32.2193	32.005	32.1574	32.2786	32.2422	32.2077	32.2193	32.1361	31.9882	32.0705	31.9117	32.13	32.0832	32.0769	32.1021	2.06773	+	65	1
O89079	Cope	25.7821	25.8312	25.7363	25.7543	25.8142	25.7745	25.7103	25.8093	25.792	25.8623	25.8528	25.6181	25.7363	25.9271	25.8504	25.6649	0.00468534		15	1
O89086	Rbm3	27.0401	27.0711	26.8504	27.0296	27.3239	27.4314	27.2625	27.2535	26.9977	27.0505	27.2077	26.976	27.3662	27.2803	27.3828	27.2714	3.66089	+	15	1
O89100	Grap2	26.5359	26.4567	26.3578	26.4551	26.5898	26.7645	26.5754	26.53	26.574	26.3376	26.3595	26.4346	26.5898	26.604	26.6458	26.4661	1.49324	+	17	1
O89103	Cd93	22.271	22.1095	22.2601	22.1714	22.1705	22.0832	22.1706	22.0898	22.2401	22.2537	21.9919	22.0519	22.4096	22.1605	22.3857	22.1916	0.800178		3	1
O89109	Kcnn4	22.8916	23.0644	23.0604	23.1098	22.9413	22.9166	22.9355	22.8418	23.0274	23.192	23.2423	22.9808	22.8981	23.0575	22.9569	22.9599	1.39754	+	2	1
O89110	Casp8	26.6458	26.7645	26.5463	26.6865	26.7771	26.8504	26.7129	26.8019	26.673	26.673	26.7389	26.6998	26.7771	26.7389	26.8264	26.726	1.40254	+	30	1
O89112	Lancl1	25.1604	25.3578	25.1293	25.3239	25.4738	25.5105	25.417	25.4551	25.1946	25.1946	25.2714	25.1604	25.4105	25.4234	25.4266	25.3239	3.29137	+	10	1
O89116	Vti1a	23.6649	23.48	23.5165	23.4923	23.5045	23.4298	23.4298	23.4923	23.5404	23.48	23.5285	23.5285	23.632	23.6865	23.4298	23.4923	0.426251		5	1
P00329	Adh1	21.9344	21.8017	21.6926	22.0808	21.8198	21.8881	21.8735	21.8809	21.836	21.7916	21.6277	21.6278	21.8482	21.8941	21.7778	21.5699	0.566333		4	1
P00375	Dhfr	24.4862	24.7024	24.604	24.4984	24.5463	24.6757	24.5345	24.6703	24.4425	24.4984	24.8044	24.5926	24.6375	24.4923	24.5045	24.4923	0.0990305		9	1
P00405	Mtco2	28.9677	28.9567	29.1015	29.0686	28.8564	28.7195	28.8355	28.9231	29.0788	29.1483	28.9456	29.2147	28.6424	28.6181	28.3109	28.8623	2.84092	+	17	1
P00416	mt-Co3	20.8329	20.7731	21.0156	20.8954	20.5806	20.7483	20.7304	20.5261	21.4595	21.413	20.8026	21.1079	20.335	20.4009	20.3693	20.5876	3.43925	+	1	1
P00493	Hprt1	27.5014	27.7064	27.5969	27.5826	27.6998	27.8445	27.673	27.6931	27.5609	27.611	27.6865	27.6251	27.6931	27.6663	27.8504	27.6931	1.23242		18	1
P00520	Abl1	19.7734	19.6859	19.6899	19.6545	19.642	19.7827	19.6401	19.6605	19.6894	19.7544	20.1612	19.7487	19.6052	19.6309	20.1688	19.9623	0.341033		1	0.9991
P00683	Rnase1	22.409	21.6603	21.7413	21.3632	21.6701	23.0801	22.2064	21.7327	21.5774	22.8649	22.4692	23.5638	22.8364	22.6519	23.0679	22.7763	0.991965		3	0.9954
P00688	Amy2a5	28.0084	26.9539	26.5898	26.726	27.1015	29.0686	27.2445	27.1507	26.8385	28.203	27.6998	29.8829	28.3282	26.9203	27.4154	28.1984	0.342725		43	1
P00761		31.1783	30.9609	31.099	30.9677	31.0217	31.3463	31.196	31.0737	31.0017	30.8309	30.947	31.196	31.2979	31.1783	31.8309	31.0673	0.862753		26	1
P00796	Ren2	18.5207	18.6158	18.672	18.7613	18.5758	18.8403	18.5959	18.443	18.5685	18.5941	18.7613	18.705	18.8893	18.6061	18.8865	18.7451	0.525496		1	1
P00848	Mtatp6	24.8528	25.0148	25.1719	25.1214	24.9716	24.7543	24.9539	24.8623	25.2426	25.3545	25.1795	25.4984	24.5638	24.7895	24.5404	25.0233	2.86867	+	2	1
P00920	Ca2	28.2353	28.1115	28.2847	27.9923	28.1984	28.1842	28.1015	28.4032	27.3992	27.9428	28.362	28.4274	28.8534	28.141	28.5052	27.9705	0.266455		19	1
P01027	C3	26.4425	26.1352	26.4138	26.0567	26.3762	26.3444	26.4057	25.9406	27.3239	26.673	26.204	26.4892	26.5754	26.329	26.5725	26.4892	0.746153		97	1
P01029	C4b	24.2096	23.9225	24.2961	24.019	23.9847	24.0359	24.0526	24.0854	24.3778	24.2679	24.141	24.3511	24.2679	24.3239	24.3031	24.3101	2.05839	+	16	1
P01112	HRAS	20.2008	20.0407	19.9902	19.9659	19.396	19.8463	19.6233	19.8431	19.9138	20.157	19.7508	20.0421	20.045	19.8951	19.6386	19.8701	1.32246		1	1
P01592	Jchain	26.7771	26.4073	26.4846	26.632	26.3894	26.4409	26.3828	26.3562	26.3118	26.5754	26.4831	26.2188	26.3762	26.6998	26.5754	26.48	0.742582		6	1
P01629		19.3086	18.783	18.4315	18.3129	18.8084	18.8543	18.5675	18.8977	18.3622	18.7612	18.3012	18.5979	18.632	18.4812	17.4341	18.4847	0.593614		1	1
P01630		20.7105	20.4207	20.4862	20.4169	20.7048	20.3673	20.7754	20.3397	20.3684	20.4318	20.5037	20.4509	20.5612	20.3556	20.4475	20.38	0.195006		1	1
P01633	Igkv6-17	24.7441	24.7129	24.6865	25.2207	24.4551	24.7234	24.7594	24.6375	24.8623	24.6375	24.4676	24.6153	24.9225	24.8576	24.9225	24.7024	0.696889		2	1
P01635	Igkv12-41	20.334	20.5324	20.9568	20.5059	20.0393	20.55	20.4639	20.2227	20.1689	20.2557	19.9655	20.184	20.3566	20.5247	20.2782	20.5689	1.29126		1	1
P01638		24.019	23.5754	23.895	23.8191	23.5869	23.867	23.632	23.8191	23.6649	23.7695	23.7077	23.7594	23.632	23.976	24.002	23.5522	0.108935		3	1
P01639	Igkv9-120	22.6526	22.9029	22.4087	21.8065	22.0798	22.5809	22.3455	22.1512	21.8222	22.1172	22.2548	22.4079	22.3479	22.4858	22.9929	22.326	0.405483		2	1
P01642	Igkv5-48	21.4765	21.2964	21.3568	21.3445	21.3546	21.4373	21.4568	21.6737	21.2554	21.0679	21.3616	21.9576	21.3877	21.4348	21.5773	21.35	0.0466524		1	1
P01644		26.2058	25.8623	25.9271	25.8069	25.9672	25.8881	26.0338	26.0443	25.9043	26.019	26.0148	25.9248	25.772	25.8044	26.2891	25.9869	0.00327037		5	1
P01654		23.417	23.9495	23.5869	23.4676	22.9636	23.8288	23.4298	24.1488	23.7389	22.9598	23.6209	23.5285	23.6757	23.1953	23.0166	23.4923	0.144354		5	1
P01661		23.8385	23.6209	24.3239	25.2353	23.8858	23.5869	23.6096	23.7594	24.0854	23.8858	24.2021	23.6431	23.6971	24.1174	23.7492	24.1795	0.461979		3	1
P01665		23.848	24.0359	23.9584	24.239	23.7492	24.1642	24.002	23.5869	24.6757	23.7796	23.6971	23.7995	23.8385	23.8385	24.654	24.002	0.0710196		2	1
P01671		21.0111	21.2506	21.312	21.3311	20.7618	20.8757	21.1191	21.0404	21.5622	21.159	21.4004	21.097	21.2625	21.1403	21.0752	20.8939	1.2412		1	1
P01674		22.3673	22.5462	22.5853	22.4458	22.2107	22.6487	22.6559	22.5143	22.7222	22.7515	22.2974	22.5727	22.7843	22.6245	22.9233	22.6678	0.778299		1	1
P01728		25.1449	25.2607	25.3135	24.9716	24.5983	24.6971	25.1095	24.9539	24.9977	25.0062	25.0062	24.7945	25.0975	25.4953	24.9584	25.1214	1.16744		3	1
P01731	Cd8a	24.6703	24.3712	24.4105	24.2891	24.6595	24.5463	24.48	24.4738	24.1946	24.0275	24.1488	24.4676	24.4984	24.48	24.4234	24.3844	1.57441	+	3	0.9985
P01738		18.153	18.057	18.2483	18.0813	18.4024	17.9964	18.2954	18.1507	17.9272	18.1641	18.217	18.1028	18.253	18.2864	17.885	17.9624	0.146989		1	0.9997
P01750		17.8857	17.9869	18.1742	17.8168	17.6739	18.0024	18.052	17.9396	17.9775	17.8558	17.934	17.6426	17.9547	17.9328	18.1409	18.1306	0.432802		1	0.9998
P01753		20.7532	20.632	20.8808	20.832	20.7515	20.7895	20.6581	20.8412	20.7044	20.7833	20.7884	20.7569	20.6467	20.835	20.7706	20.7675	0.0061867		1	0.9993
P01804		18.5614	18.2111	18.2617	18.3843	18.2036	18.3875	18.5995	18.2633	18.2724	18.5371	18.5212	18.332	18.395	18.2574	18.442	18.3242	0.0400074		1	1
P01831	Thy1	28.7549	28.6561	28.6389	28.7549	28.8415	28.632	28.611	28.9677	28.611	28.5315	28.4785	28.7676	28.6697	28.673	28.3704	28.5609	0.733518		5	1
P01837	Igkc	28.7129	28.2759	28.4032	29.0839	28.3282	28.1556	28.5128	28.3869	28.5933	28.5718	28.6005	28.5014	28.3153	28.217	28.2123	28.5646	0.767405		10	1
P01843		25.2821	25.4769	25.5255	25.1332	24.7645	24.867	25.1488	25.3239	25.0484	25.0609	25.7103	25.019	25.2353	25.4298	24.8858	25.5492	0.397473		8	1
P01844	Iglc2	25.1908	25.3239	25.4457	25.4614	24.7995	24.9088	25.1332	25.0772	25.1833	25.2499	24.8764	24.9539	24.9672	25.4984	24.8858	25.1488	1.08435		6	1
P01849	Trac	23.0738	23.3239	23.0677	23.2679	23.3778	23.2679	23.2961	23.3645	23.2469	23.2821	22.8738	23.1833	23.1164	23.2679	22.7922	23.0641	0.809818		4	1
P01851		22.7065	22.7271	22.6811	22.866	22.7253	22.6622	22.7177	22.7435	22.6153	22.5982	22.5672	22.6891	22.6119	22.6435	22.6515	22.478	1.70205	+	5	1
P01868	Ighg1	21.2605	21.1359	21.3138	21.0732	21.2146	21.2544	21.0491	21.2821	21.0593	21.2031	21.4103	21.0615	21.1953	21.3599	21.6291	21.0877	0.20071		1	1
P01887	B2m	27.5609	27.3745	27.5389	27.4551	27.3066	27.4394	27.4073	27.3828	27.6663	27.6389	27.604	27.673	27.524	27.611	27.6931	27.4707	2.82453	+	15	1
P02088	Hbb-b1	24.3376	24.0526	24.5754	23.7389	24.275	24.019	24.0772	24.4984	22.0417	23.6649	23.895	25.0401	25.4953	24.1332	24.6595	23.8385	0.342174		2	1
P02089	Hbb-b2	20.8418	20.7867	21.0539	20.9957	20.8595	20.6791	20.8722	21.0698	20.6905	20.735	20.9718	21.0205	20.8046	20.6763	21.2804	21.1023	0.0772662		3	1
P02104	Hbb-y	23.1637	22.9326	23.5869	22.9876	22.7067	22.7829	23.0551	23.175	23.0943	23.2679	23.1421	23.6431	23.632	23.6649	23.0451	23.3645	0.968391		1	0.9856
P02301	H3-5	31.362	31.0927	31.0017	30.8004	30.1483	30.3515	29.7421	29.8065	31.2814	30.9259	30.4532	31.0217	30.933	31.0414	30.7453	30.7047	3.32505	+	6	1
P02441		19.5221	18.9532	19.0927	20.2582	18.9086	19.5148	20.4277	19.1261	20.1275	19.1961	19.7894	18.8336	19.0432	19.7073	22.6258	19.3744	0.170961		1	0.9972
P02468	Lamc1	21.9952	21.2154	22.0669	21.3341	21.209	21.1409	21.2029	21.2376	21.5096	21.3053	20.8952	21.4658	21.592	22.0038	23.1188	21.1699	0.796461		1	1
P02534		22.8397	22.7084	22.7317	22.6609	22.5648	22.5929	22.5885	22.474	22.6523	22.6367	22.7563	22.1355	22.869	23.632	27.0813	22.7571	0.806424		2	1
P02539		23.1264	22.9358	22.3481	23.5522	23.2494	23.3239	24.8044	23.5404	24.4488	23.2505	24.141	22.3271	23.1199	25.0148	29.0137	24.8142	0.910513		7	1
P02662	CSN1S1	19.9677	20.6727	19.965	19.7943	19.8365	20.3013	20.1272	20.3296	21.777	19.6483	19.8517	20.5681	23.5165	20.4739	20.0559	19.849	0.217064		1	1
P02768	ALB	21.4936	20.7141	21.2759	21.755	20.7219	20.8431	21.1835	20.3647	21.683	20.6105	21.0488	21.3496	20.6814	20.9222	20.4488	20.6156	1.04344		2	1
P03888	Mtnd1	22.0376	22.0388	21.9758	22.235	21.4799	21.819	21.9893	21.9649	22.684	22.5906	22.0104	22.3797	21.1599	21.1536	19.9212	21.9238	2.13138	+	1	1
P03893	mt-Nd2	20.4608	20.3209	20.535	20.4683	20.5245	20.3763	20.4776	20.3552	20.5789	20.7386	20.4096	20.8078	20.0647	20.4761	20.6546	20.64	0.441583		2	0.9999
P03899	mt-Nd3	20.7339	20.9328	21.1814	20.975	20.6845	20.4798	21.0905	21.0169	21.6461	21.1971	20.9579	20.8437	20.9	20.6593	20.6586	20.8165	0.773367		1	1
P03911	Mtnd4	23.5983	23.5983	23.4923	23.5754	23.4298	23.5638	23.5638	23.391	23.6865	23.7995	23.7077	23.7895	23.391	23.4676	22.9791	23.5285	2.01589	+	5	1
P03921	Mtnd5	23.5045	23.632	23.7492	23.6096	23.6757	23.7594	23.5285	23.5983	23.7895	23.8576	23.6971	24.0609	23.5165	23.4551	23.3511	23.7077	1.73471	+	2	0.9897
P03930	Mtatp8	27.1604	27.0813	27.0813	27.1214	27.0296	26.9977	26.9203	26.976	26.8504	27.1115	27.17	27.1312	26.8858	27.0505	26.9869	26.9088	1.03654		5	1
P03958	Ada	26.2372	26.2463	26.2096	26.2589	26.4346	26.5536	26.3014	26.3477	26.0629	26.3187	26.341	26.2096	26.4234	26.3427	26.5507	26.3629	1.62412	+	31	1
P03977		16.6444	16.7966	16.5612	16.9355	16.8675	16.9778	16.8536	16.8861	16.7533	16.7374	16.9007	16.7342	16.9992	16.9991	17.1019	17.0754	2.39341	+	1	0.9987
P03987		25.6375	25.4769	25.4105	26.4346	25.3066	25.3511	25.2821	25.2961	25.9157	25.5841	25.7871	25.5045	25.7234	25.5926	25.5696	25.4008	0.841011		7	1
P03991	H2-K1	26.6458	26.6181	26.5898	26.6865	26.5536	26.524	26.5507	26.6595	26.7771	26.7129	26.6595	26.506	26.5754	26.6181	26.632	26.5478	0.516268		5	1
P04117	Fabp4	23.0683	22.8725	22.9209	22.8876	22.9132	23.417	22.9929	23.0398	22.9361	22.8327	23.172	23.2679	23.1457	23.047	23.6096	23.0305	0.43465		3	1
P04184	Tk1	17.9087	18.4644	18.5033	17.6698	16.8059	17.8866	17.5912	17.5984	17.4474	18.2217	18.1114	18.3669	17.7735	17.7372	17.3286	17.6639	1.05615		1	0.9987
P04186	Cfb	18.636	18.241	19.0074	18.7563	18.4377	18.7186	18.5669	18.657	19.6474	19.4032	18.4022	18.5536	18.535	18.1967	18.8764	18.6397	0.426746		2	1
P04187	Gzmb	24.5522	24.4234	24.9271	24.4425	24.2891	24.2243	24.2891	24.2096	24.4362	24.4298	24.2463	24.654	24.4738	24.3511	24.3444	24.3101	1.29518		10	1
P04202	Tgfb1	24.4425	24.2607	24.8336	24.4862	24.2821	24.3712	24.3239	24.3975	24.2607	24.4105	24.217	24.275	24.4362	24.3444	24.7389	24.558	0.852131		8	1
P04235	Cd3d	22.9022	22.9336	22.9419	23.1021	23.026	22.7815	22.9443	23.1658	22.9375	22.8449	22.9074	23.0253	23.0507	22.8958	22.4547	22.8873	0.282307		3	1
P04264	KRT1	29.249	29.158	29.1164	28.9869	29.6163	29.8142	29.4174	28.8415	29.6337	29.003	29.0164	29.4134	29.249	29.1913	28.7864	29.0453	0.462401		71	1
P04370	Mbp	23.5754	23.6096	23.6209	23.5754	23.6649	23.4298	23.6649	23.7182	23.6865	23.6096	23.5638	23.7286	23.7695	23.5165	23.6649	23.5165	0.0453277		3	1
P04441	Cd74	29.2193	29.158	29.3282	29.2557	29.249	29.1435	29.2847	29.1771	29.3217	29.2007	29.196	29.2714	29.2308	29.2647	29.1483	29.1724	0.138072		25	1
P04443	Hbb-bh0	19.9485	19.6846	19.948	19.7494	19.7068	19.8918	19.7921	19.9594	19.0764	19.7986	19.8168	20.1943	20.4032	19.7722	20.1808	19.8925	0.36584		2	0.9999
P04627	Araf	23.9043	23.9495	23.9043	23.8764	23.9933	23.9495	23.9847	23.9672	24.0105	23.8191	23.8576	23.8764	24.019	23.9933	23.9043	23.9933	1.11531		11	1
P04919	Slc4a1	27.4314	27.2353	27.976	27.3992	27.1604	26.965	27.1312	27.2077	26.9203	27.4473	27.524	27.7195	27.5536	27.1984	27.2891	27.2535	0.671786		26	1
P04940		22.5379	22.2748	22.2993	22.2952	22.2772	22.2674	22.3006	23.2821	22.4241	22.2386	22.5181	22.5067	22.1861	22.1268	22.3169	22.485	0.204021		2	1
P05063	Aldoc	17.989	17.6893	17.8683	17.7152	17.6892	17.7103	17.612	17.5269	17.6349	17.6581	17.7287	17.9382	17.7266	17.7227	18.1133	17.7019	0.530531		1	0.9972
P05064	Aldoa	30.1361	30.1483	30.099	30.0864	30.2422	30.393	30.2308	30.1724	30.0737	30.0864	30.099	30.0084	30.196	30.1604	30.362	30.2308	2.30701	+	47	1
P05132	Prkaca	26.1833	26.2463	26.1661	26.2499	26.239	26.2445	26.2372	26.1852	26.0233	26.0359	26.1352	26.1642	26.2207	26.1927	26.2499	26.1871	2.42001	+	19	1
P05201	Got1	26.9088	27.0505	26.8858	26.965	27.2077	27.4551	27.0813	27.1115	27.0401	27.0296	27.0505	26.8974	26.9977	27.141	27.0401	27.0813	1.68152	+	28	1
P05202	Got2	29.189	29.0453	29.2714	29.1984	29.0453	29.2054	29.0914	29.0137	29.099	29.1556	29.0609	29.3282	29.1507	29.1532	29.1239	29.1239	0.271963		50	1
P05208	Cela2a	25.3477	24.5983	24.48	24.6595	24.848	26.4346	25.0317	24.8044	24.5463	25.5195	25.2891	27.2803	25.8336	24.8336	24.9539	25.5609	0.33456		14	1
P05366	Saa1	22.4545	22.5314	22.5287	22.7728	22.379	22.6335	22.2558	21.4758	25.9157	24.2021	23.8764	23.48	22.363	23.0501	22.8402	22.5261	2.8354	+	2	1
P05367	Saa2	20.9135	20.7139	20.5447	21.2434	20.7871	20.8676	20.7205	20.8262	24.3101	22.8214	22.4972	21.9848	20.8444	21.4462	21.1867	21.0361	3.46749	+	1	1
P05480	Src	22.9577	22.8215	23.1948	22.8248	22.903	23.0682	22.9519	22.9508	22.8613	23.0326	22.7792	22.9909	22.7808	22.9754	22.9637	23.02	0.0269833		3	1
P05533	Ly6a	23.5522	23.417	23.9134	23.632	23.3511	23.3645	23.5754	23.4676	24.217	24.141	24.0105	23.8858	23.7695	23.7182	23.9406	23.6431	3.19706	+	2	1
P05622	Pdgfrb	20.2047	20.1043	20.1446	20.2221	19.7585	20.2251	20.0822	19.8636	20.1308	20.2727	19.8694	20.041	19.9106	20.0889	20.1142	20.2803	0.353472		2	1
P05784	Krt18	22.3809	22.2301	22.283	22.277	22.4342	22.795	22.3567	22.4395	22.3554	22.7283	22.549	23.1357	22.9666	22.4897	22.6097	22.5724	1.03074		4	1
P05977	Myl1	24.7895	24.7182	24.9847	24.1015	24.5926	25.2996	29.5898	25.8361	25.3204	25.3745	24.8433	24.6431	24.3778	24.5754	24.824	24.4298	0.784715		23	1
P06151	Ldha	30.1842	30.2193	30.0737	30.1361	30.3196	30.4234	30.2535	30.341	30.0479	30.099	30.2077	30.0864	30.196	30.2535	30.0864	30.196	2.51605	+	70	1
P06240	Lck	27.2891	27.2803	27.1015	27.2979	27.4073	27.3324	27.3494	27.5014	27.1312	27.17	27.1214	27.1795	27.2714	27.2714	27.1312	27.2077	2.61768	+	21	1
P06327	Gm5629	26.1488	25.9406	25.8741	25.5869	25.9338	25.8167	25.9157	25.8741	25.8741	27.0813	26.002	25.8576	25.8069	26.1604	25.5841	26.1273	0.28303		2	0.9997
P06330		25.6944	25.5433	25.6153	25.5725	25.5404	25.6181	25.7645	25.797	25.5374	25.4041	25.6181	25.7338	25.5638	25.5225	25.6865	25.654	0.259509		4	1
P06332	Cd4	25.0233	25.065	24.8858	25.1527	25.0526	24.9088	24.9803	25.2353	24.8858	24.9803	24.9088	24.9361	24.8528	24.9088	24.6153	24.7024	1.74122	+	16	1
P06339	H2-T23	24.4923	24.3778	24.5285	24.5105	24.4551	24.3975	24.3307	24.4984	24.8433	24.8858	24.8764	24.4984	24.3975	24.7024	24.5869	24.6096	2.1128	+	9	1
P06537	Nr3c1	24.2463	24.3101	24.1946	24.2096	24.2821	24.2891	24.3239	24.2317	24.2463	24.1795	24.239	24.2243	24.2891	24.2317	24.2096	24.217	0.640414		19	1
P06728	Apoa4	21.8095	21.6187	22.0267	21.8842	21.6545	22.0863	22.2168	21.6634	22.7593	21.7338	21.6941	21.6026	21.9026	22.3896	22.8004	22.1712	0.512117		2	1
P06745	Gpi	29.2535	29.2262	29.1507	29.0505	29.3452	29.4453	29.2445	29.1337	29.0737	29.0788	29.1361	29.0965	29.2736	29.1604	29.2557	29.2353	1.40663	+	67	1
P06797	Ctsl	25.1833	25.0062	25.3239	25.2679	25.452	25.4298	25.417	25.5105	24.9088	25.0105	25.2243	25.2096	25.5105	25.5195	25.6486	25.5983	3.78606	+	5	1
P06800	Ptprc	29.4294	29.3971	29.5444	29.4551	29.5916	29.3044	29.5718	29.5682	29.3346	29.3536	29.3745	29.393	29.3992	29.3662	29.1795	29.4113	1.09701		117	1
P06801	Me1	15.3204	15.4053	15.2665	15.3118	15.5749	15.4901	15.5688	15.3374	15.3009	15.1339	15.2518	15.11	15.5654	15.4647	16.1133	15.3266	1.39482	+	1	0.9786
P06802	Enpp1	22.8414	22.7793	22.8855	22.9837	22.8229	22.7855	22.8056	22.8883	23.0055	23.0205	22.9713	22.8977	22.7988	22.763	22.7912	22.913	1.74082	+	8	1
P06869	Plau	21.3321	20.8631	21.2564	21.1443	21.0368	21.0681	21.0118	21.1082	21.2393	21.3851	21.1349	21.3193	21.1943	21.1192	21.2623	21.1358	0.800816		2	1
P06909	Cfh	22.3515	22.178	22.2864	22.2449	22.1649	22.2538	22.2286	22.1936	23.7389	22.623	22.2115	22.5995	22.3863	22.5013	22.6504	22.482	0.964271		4	1
P07146	Prss2	23.3645	21.6508	22.1419	21.3114	21.7783	24.8528	22.3002	21.5331	21.5465	24.0935	23.6865	26.632	24.0609	21.3643	22.273	23.976	0.406417		3	1
P07309	Ttr	26.8623	26.8385	27.2803	26.8858	26.976	26.9869	27.17	26.6998	26.6865	26.515	26.5522	27.0914	27.3239	27.1604	27.019	27.1312	1.21154		11	1
P07339	CTSD	23.9672	24.3376	24.6865	24.4362	24.2463	24.2243	24.2821	24.3712	24.2607	24.5045	24.3975	24.2821	24.4738	24.0443	23.9495	24.3376	0.181151		1	1
P07356	Anxa2	28.7708	28.5315	28.8324	28.5203	28.5536	28.5826	28.5352	28.3704	28.3951	28.5128	28.2935	28.6458	28.611	28.4234	28.6075	28.5352	0.69664		45	1
P07361	Orm2	17.6534	18.5688	18.008	18.2568	18.2833	18.0183	17.9487	17.8951	19.7639	19.5086	18.8253	18.9215	17.7081	17.7848	18.0757	18.6786	2.79562	+	1	0.9948
P07607	Tyms	20.4247	20.6221	20.4283	20.3281	20.5966	20.4823	20.5222	20.3627	20.6971	20.8843	20.8332	20.6478	20.4424	20.6539	21.1707	20.7583	1.29368		2	0.9995
P07724	Alb	29.8974	29.4374	30.2193	29.6128	29.6181	29.7325	29.8188	29.4804	29.8234	29.5682	29.3971	29.7389	29.8249	29.6964	30.0609	29.837	0.330063		60	1
P07742	Rrm1	24.4676	24.6971	24.4298	24.5285	24.5345	24.6431	24.5165	24.5754	24.824	24.9539	25.1293	24.6431	24.5045	24.5638	24.5404	24.604	2.36251	+	27	1
P07758	Serpina1a	24.5812	24.2535	24.8385	24.4425	24.0526	24.3307	24.6209	24.2607	24.7338	24.7895	24.317	24.8142	24.6264	24.5812	24.8288	24.8191	1.03503		3	1
P07901	Hsp90aa1	29.4374	29.5969	29.3494	29.5352	29.5259	29.5664	29.5754	29.5052	29.6881	29.6646	29.651	29.4234	29.3828	29.4093	29.4214	29.4394	1.41643	+	63	1
P07903	Ercc1	23.5165	23.417	23.391	23.5285	23.4923	23.5638	23.5638	23.4298	23.48	23.4041	23.3376	23.4676	23.632	23.4298	23.391	23.5754	0.401019		4	1
P08003	Pdia4	30.0479	29.9677	30.0084	30.2535	29.94	29.7549	29.9117	29.94	29.995	30.1361	30.099	29.9539	29.7549	29.8623	29.6697	30.0217	1.50747	+	78	1
P08030	Aprt	27.9372	28.0557	27.8741	27.8858	28.1214	28.3536	28.0243	28.003	28.0453	27.9814	27.9814	27.9484	28.0711	28.0609	27.9814	28.0609	1.08768		17	1
P08032	Spta1	25.2891	25.0359	25.7466	25.2426	25.0317	24.8858	25.0233	25.0772	24.6431	25.2535	25.4234	25.417	25.4008	25.0062	25.1015	25.0567	0.403149		72	1
P08071	Ltf	29.7486	29.3704	29.5898	28.995	29.6458	29.6216	29.393	28.9567	29.4294	29.6424	29.1676	29.7629	29.7486	29.1676	29.6646	29.4473	0.0254837		96	1
P08074	Cbr2	21.2774	21.3461	21.6587	21.3488	21.2774	21.2261	20.8754	21.2106	20.579	21.3638	21.1575	22.1297	21.2197	21.2619	21.7621	21.2876	0.125359		2	1
P08101	Fcgr2	25.6292	25.6784	25.7129	25.6891	25.5926	25.4676	25.5404	25.6181	25.7182	25.6703	25.5667	25.7286	25.6181	25.6458	25.5983	25.6458	1.57558	+	9	1
P08103	Hck	26.524	26.4089	26.6181	26.2909	26.3877	26.2133	26.3307	26.3393	26.3101	26.4984	26.5754	26.6595	26.4831	26.3342	26.4692	26.4457	0.791583		24	1
P08113	Hsp90b1	30.2759	30.1724	30.2979	30.5573	30.0349	29.9259	30.0479	30.099	30.3088	30.5664	30.4032	30.3088	29.8697	29.995	29.7676	30.2308	2.56396	+	113	1
P08122	Col4a2	20.9613	20.9501	21.3715	20.9785	20.9928	20.8156	21.0654	20.9443	21.0961	21.2161	21.1971	20.9555	21.1469	21.0984	21.1777	20.4082	0.16631		1	1
P08207	S100a10	26.5478	26.3811	26.673	26.2353	26.3444	26.2408	26.2926	26.1293	26.0401	26.0711	25.9316	26.3861	26.3595	26.2821	26.5696	26.2188	1.27406		4	1
P08226	Apoe	25.5045	25.2058	25.6403	25.3745	25.2961	25.5075	25.4862	25.2058	26.1507	25.2926	25.1332	25.3612	25.5869	25.4614	25.6622	25.5045	0.101514		15	1
P08228	Sod1	28.7096	28.9428	28.965	28.6764	28.6964	30.1239	29.3662	28.9539	29.6303	29.258	28.906	28.7927	28.9203	29.141	29.5352	28.9732	0.356758		20	1
P08249	Mdh2	31.0673	30.9746	31.2135	31.1361	30.8755	31.015	30.94	30.9117	31.0479	31.0544	30.947	31.2135	30.9117	30.9609	30.6544	30.995	1.28758		41	1
P08414	Camk4	23.2485	23.2679	23.1199	23.3376	23.391	23.5045	23.4676	23.417	23.3645	23.2285	23.2821	23.2124	23.2961	23.3511	23.1175	23.2497	1.92967	+	10	1
P08551	Nefl	15.2893	15.2597	15.4783	15.3641	14.9045	15.1571	15.2833	15.0804	15.3699	15.2965	15.2741	15.514	15.4248	15.1551	15.1704	15.2255	1.3503		1	0.9995
P08556	Nras	22.2527	22.296	22.1422	22.1445	22.216	22.3521	22.2598	22.3689	22.2663	22.3354	22.2172	22.235	22.4386	22.4234	22.7961	22.3097	1.50454	+	4	1
P08680	Alas2	19.8218	19.796	20.1406	19.7896	19.2233	19.0255	19.0013	18.8521	19.0876	19.8908	19.8747	19.847	18.9787	18.9424	19.2906	19.5001	2.77804	+	2	1
P08730	Krt13	21.98	22.0381	22.0112	21.8407	21.978	21.9606	22.2223	21.8265	22.0408	22.0902	21.8946	21.9353	21.9362	21.8981	22.377	21.9208	0.0246737		1	1
P08752	Gnai2	28.8945	28.7613	28.9344	28.7613	28.8173	28.7739	28.8203	28.7771	28.6663	28.7453	28.632	28.7739	28.8019	28.7389	28.5718	28.8234	0.864186		27	1
P08775	Polr2a	25.9473	25.918	25.9716	25.8927	25.9628	25.902	26.0317	25.9517	25.965	25.8764	25.8694	25.8834	25.8528	25.8974	25.792	25.8528	1.69115	+	82	1
P08905	Lyz2	29.9677	29.4413	29.9677	29.3473	29.6372	29.747	29.509	29.249	28.9977	29.3452	28.965	29.7864	29.9259	29.2467	29.995	29.6578	0.580059		14	1
P08920	Cd2	24.9584	24.9628	24.9539	25.1135	24.7995	24.7745	24.945	25.0233	25.0691	24.9361	24.8858	25.0443	24.8811	24.9539	24.8576	24.8142	0.801819		6	1
P09041	Pgk2	17.4121	17.1337	16.8198	16.8686	18.1188	17.8952	17.647	17.3452	16.9267	16.6315	17.0696	16.1794	17.944	18.3702	20.8806	17.4316	1.58662	+	1	0.9875
P09055	Itgb1	27.5826	26.9316	27.7389	27.1604	26.7389	26.632	26.8858	26.8019	27.019	27.0609	26.7645	27.1984	27.0711	26.8264	26.9977	26.726	1.70925	+	33	1
P09103	P4hb	30.1115	29.7373	30.0349	29.9117	29.6646	30.0084	29.7786	29.6407	29.9259	30.1842	29.9814	30.5109	29.94	29.7486	29.7771	29.9814	1.14362		74	1
P09242	Alpl	19.384	18.9859	19.4381	19.5572	19.3828	19.2099	19.3861	19.6842	19.1592	19.3002	19.2133	19.412	19.249	19.1703	18.5358	19.0917	0.87933		1	1
P09405	Ncl	30.4532	30.6713	30.2308	30.4433	30.4433	30.4919	30.2759	30.4629	30.6544	30.4823	30.5933	30.4433	30.6198	30.5844	30.4334	30.4532	0.341741		95	1
P09411	Pgk1	30.0217	30.0349	29.94	29.9539	30.1483	30.3196	30.0864	30.0737	29.94	29.9814	30.0217	29.8916	30.099	30.1361	30.196	30.099	2.45426	+	61	1
P09450	Junb	20.7684	20.6347	20.6791	20.801	20.6441	20.596	20.6827	20.8302	21.0995	20.9435	21.0482	20.8299	20.6847	21.0779	21.057	20.8452	1.76748	+	2	1
P09470	Ace	19.8869	19.8332	19.8519	19.9453	19.6456	19.5673	19.7275	19.6589	19.8124	19.342	19.5911	20.0821	19.9167	19.8019	19.6546	19.8247	0.532374		1	1
P09528	Fth1	27.4785	27.8799	27.0401	27.9484	27.9372	28.5128	27.5014	28.3196	27.5826	28.6527	28.3494	28.341	27.5969	28.5426	27.7771	28.579	0.595238		31	1
P09541	Myl4	21.9959	22.2	22.2225	21.9471	22.0459	22.1947	22.2669	22.1504	21.8764	21.9143	22.1992	22.181	22.1669	22.1481	22.2818	22.0781	0.335211		6	1
P09542	Myl3	18.7779	18.7904	19.3635	NaN	18.672	19.7843	24.1174	20.3078	NaN	18.7056	18.8906	18.1975	19.0797	19.0367	19.678	19.2057	NaN		1	1
P09581	Csf1r	23.9043	23.6649	23.9847	23.654	23.5638	23.632	23.5983	23.7182	23.041	23.3376	23.3101	23.8288	23.6865	23.3511	23.6757	23.7286	1.07634		12	1
P09602	Hmgn2	30.9882	30.8682	30.6964	30.6198	30.4919	30.7613	30.4532	30.4134	30.846	30.6198	30.7211	30.8682	30.94	30.7129	30.1239	30.5481	0.571357		28	1
P09671	Sod2	28.0711	27.8974	28.1842	28.1507	27.8916	28.0296	27.9146	27.9316	28.0914	28.0609	27.9539	28.2445	27.8504	27.9705	27.7325	28.0965	0.853616		11	1
P09803	Cdh1	18.8892	18.6768	18.8348	18.7883	18.9745	19.0147	18.5702	18.7165	18.928	19.2054	19.0503	19.2134	18.8056	18.3537	19.3904	19.0753	0.430527		1	0.9996
P09813	Apoa2	23.3101	22.8337	23.2138	22.7051	23.2535	23.5404	23.8858	23.0621	23.5522	23.1318	22.5847	22.8822	23.2535	23.9933	23.7594	23.6757	1.2747		4	1
P09925	Surf1	23.0946	22.937	23.029	23.0457	22.906	23.0332	22.9736	23.0192	23.0251	23.0169	22.9755	22.7731	22.8507	22.8649	22.9713	22.8703	0.844471		3	1
P09926	Surf2	22.2359	22.4325	22.1325	22.1604	22.3563	22.3534	22.2884	22.2774	22.4503	22.1357	22.4007	22.3066	22.4716	22.38	22.5927	22.3891	1.02514		2	1
P0C0A3	Chmp6	19.8721	19.872	20.1172	19.9547	19.9029	20.0388	19.8941	19.879	19.9547	19.8345	19.85	19.8644	19.8144	19.9636	19.9055	19.9423	0.234118		3	1
P0C0S6	H2az1	32.1021	31.7849	32.0117	31.9045	31.7613	31.9712	32.0673	31.781	32.0479	31.8829	31.7494	32.1177	32.1694	31.9746	31.7731	31.7453	0.0210253		9	1
P0C7N9	Psmg4	23.9316	24.0772	23.848	23.9933	23.9847	24.2679	23.9584	24.002	24.002	24.0854	24.2317	23.8764	23.8858	24.0691	24.2463	24.1095	0.179182		4	1
P0C872	Jmjd7	22.5123	22.6095	22.5689	22.432	22.5683	22.6454	22.5025	22.5943	22.5542	22.5388	22.5715	22.6165	22.5004	22.5267	22.7766	22.5687	0.133347		5	1
P0CB42	Alkbh1	18.0361	18.24	17.6884	18.2054	18.0796	16.9734	17.5445	17.9939	17.5445	17.6951	18.2429	17.2349	18.1299	17.8687	18.0567	17.634	0.397507		1	1
P0CG14	Derpc	23.2821	23.075	23.0946	23.1255	23.3101	23.4425	23.2961	23.2131	23.3645	23.0107	22.9177	22.951	23.2525	23.3511	23.5522	23.173	1.21103		4	1
P0CG15	Chtf8	19.7437	19.9965	19.8655	20.0789	20.0751	20.2016	19.7915	20.0665	19.9899	20.0351	19.9857	19.9108	20.2891	20.0492	20.3463	19.8782	0.525037		1	1
P0CW03	Ly6c2	26.1833	26.0148	26.2243	25.8385	25.8881	25.9271	25.8457	25.7129	26.0629	26.065	25.9271	25.918	26.0793	25.8811	26.217	25.989	0.91798		6	1
P0DJF2	Pet117	20.0219	20.1119	20.2982	20.2594	20.3399	20.0814	20.1265	20.2039	20.0714	20.2029	20.1099	20.1092	20.1095	20.1096	20.003	20.0894	0.429301		1	0.9997
P0DN34	Ndufb1	23.0205	23.0604	22.9365	23.1191	23.2141	23.007	23.1298	23.2295	23.0135	23.0022	23.2096	23.3239	23.3511	23.1092	23.067	23.0312	0.26034		1	1
P0DN89	Tmem254	20.774	20.8177	20.8689	20.7359	20.9156	20.9054	20.9495	20.8504	20.8116	20.6484	20.7902	20.8079	20.946	21.0093	21.1009	20.8337	2.06132	+	1	1
P0DOV1	Ifi211	22.2096	22.0095	22.0154	22.2208	21.8947	22.161	21.9951	22.1194	22.2751	22.452	22.3947	22.055	21.9339	22.0707	21.9982	22.4074	0.704351		1	1
P0DOV2	Ifi204	25.8093	25.7821	25.8457	25.7155	25.5898	25.604	25.6431	25.6012	25.9912	26.1449	26.0505	25.8069	25.7208	25.8504	26.0212	25.9606	2.95707	+	13	1
P0DP26	Calm1	31.0864	31.0927	31.1177	31.1115	31.2365	31.3776	31.2535	31.13	30.8974	30.9882	31.1115	31.1544	31.2308	31.2135	31.1052	31.2135	1.77565	+	38	1
P0DW87	Zftraf1	19.9755	20.141	20.1175	19.9217	20.3606	19.9886	19.9657	20.0096	20.3005	19.9993	19.9852	19.9713	19.8662	20.1459	19.4388	20.0205	0.340671		2	1
P10076	Zfp26	18.6317	18.8774	18.6358	18.4887	18.327	18.6718	18.159	18.0336	17.3769	17.8449	18.1893	18.3777	17.794	18.8518	19.438	18.3779	0.860578		1	0.9877
P10078	Zfp28	19.5605	19.9831	19.5703	19.7644	19.4206	19.6073	19.5623	19.8296	19.4702	19.4657	19.5308	19.5579	19.4882	19.7169	19.6828	19.5636	0.573026		1	0.9782
P10107	Anxa1	30.0084	29.6163	29.8324	29.2331	29.9259	30.0084	29.7405	29.17	29.7739	29.9677	29.6646	29.9539	30.2077	29.5951	30.3088	29.9117	0.351379		53	1
P10126	Eef1a1	32.0117	32.1842	31.9677	32.1269	32.1664	32.196	32.13	32.1052	32.2563	32.2222	32.2619	32.0895	32.0737	32.1392	32.0217	32.1208	1.10403		92	1
P10300	Cd8b	24.5869	24.5285	24.3444	24.5754	24.7389	24.5812	24.6375	24.7129	24.5045	24.2535	24.2021	24.48	24.5165	24.7338	24.654	24.4551	1.691	+	9	1
P10404		25.3273	25.3307	25.5045	25.239	25.5315	25.1332	25.1984	25.3031	25.3204	25.3307	25.4138	25.2499	25.228	25.141	25.3511	25.1253	0.382715		9	1
P10417	Bcl2	23.7492	23.5165	23.9225	23.5638	23.9584	23.7492	23.1916	23.8288	24.0772	23.8093	23.7389	23.7077	24.1332	23.9847	23.654	24.0691	0.482575		3	1
P10493	Nid1	23.4551	22.7137	23.5165	22.9485	22.7185	22.5084	22.761	22.5347	22.9254	22.7116	22.492	23.1801	22.8255	22.6586	22.6599	22.0254	1.18477		7	1
P10518	Alad	25.3811	25.4707	25.391	25.4266	25.5255	25.3975	25.3975	25.4769	25.4676	25.4645	25.6891	25.3477	25.391	25.3578	24.654	25.4862	0.504789		15	1
P10599	TXN	20.2608	20.1883	20.5661	20.3832	20.9482	20.5392	20.4946	19.9688	20.9336	20.4381	20.2863	20.5091	20.3135	20.5455	20.2586	20.442	0.1376		2	0.9962
P10605	Ctsb	30.1604	30.1724	30.5933	30.2535	30.3515	30.5481	30.4032	30.4919	29.6747	30.2535	30.2979	30.3724	30.7771	30.5664	31.0283	30.7373	2.05122	+	31	1
P10630	Eif4a2	26.6181	26.6595	26.3926	26.6458	26.7771	26.726	26.7389	26.6998	26.6458	26.6595	26.6181	26.5345	26.5045	26.673	26.4089	26.6458	1.08742		21	1
P10639	Txn	29.3992	29.4551	29.249	29.3153	29.5862	29.8157	29.4093	29.4957	29.1312	29.3174	29.5407	29.5627	29.4957	29.3807	29.5627	29.5664	0.740816		21	1
P10649	Gstm1	27.7064	27.5609	27.7195	27.391	27.673	27.9203	27.6181	27.2979	27.4073	27.6389	27.4314	27.5969	27.8799	27.5969	28.0711	27.7517	0.739942		26	1
P10711	Tcea1	26.976	27.1115	26.8623	27.0084	27.2262	27.3066	27.1795	27.141	27.0813	27.0401	27.0711	26.9088	27.2077	27.1795	27.1015	27.0401	2.01465	+	30	1
P10810	Cd14	24.0359	23.5522	24.019	23.6096	23.7182	23.5638	23.6209	23.9134	23.417	23.6096	23.6209	23.7695	23.895	23.654	23.7077	23.867	0.386083		8	1
P10820	Prf1	22.9515	22.7846	23.2277	23.0676	22.8962	22.7535	22.827	22.7643	22.7571	22.8024	22.6968	22.8436	22.8485	22.9792	22.9791	22.9616	1.48239	+	4	1
P10833	Rras	24.6971	24.3975	24.8191	24.4298	24.3975	24.317	24.2891	24.3975	24.0854	24.4488	24.2961	24.4862	24.4676	24.4614	24.3376	24.3578	1.00501		6	1
P10852	Slc3a2	26.1135	25.8764	26.1174	26.0062	25.8741	25.8834	25.8409	25.9225	25.8858	26.2661	26.0874	26.2481	25.989	25.9933	26.2077	25.9825	1.08217		16	1
P10853	H2bc7	32.7474	32.5686	32.6022	32.5179	32.4058	32.5709	32.4605	32.3463	32.5754	32.4943	32.4334	32.6923	32.6066	32.5481	32.333	32.3802	0.725765		27	1
P10922	H1-0	31.015	30.3828	30.6022	30.3515	29.9259	30.341	30.2759	29.6233	30.8081	30.3088	30.0349	30.9609	31.0283	30.5014	30.4629	30.2979	0.865783		14	1
P11031	Sub1	30.4134	30.5754	30.341	30.6198	30.7453	30.7373	30.6964	30.6964	30.4629	30.3724	30.4823	30.393	30.6713	30.7373	30.2535	30.6964	1.34383		47	1
P11032	Gzma	27.7325	27.3662	28.1795	27.5682	27.6389	27.5165	27.632	27.5682	26.9977	27.1312	26.7129	27.4785	27.5014	27.3992	27.1115	27.3153	1.7556	+	21	1
P11247	Mpo	28.7195	28.3536	28.5898	28.1459	28.2216	28.2759	28.0557	27.7958	28.6931	28.7064	28.2399	28.5203	28.6527	28.1459	28.4629	28.2262	1.10704		65	1
P11352	Gpx1	29.1984	29.1771	29.1507	29.1459	29.3044	29.4374	29.2353	29.2376	29.0889	29.0243	29.141	29.2399	29.3557	29.2869	29.4053	29.2285	2.1041	+	35	1
P11438	Lamp1	26.4846	26.4629	26.7129	26.48	26.3778	26.4282	26.5014	26.4583	26.3795	26.5433	26.4041	26.4815	26.5638	26.4614	26.632	26.604	0.826694		6	1
P11440	Cdk1	23.5869	23.6209	23.3645	23.4923	23.2821	23.4923	23.4676	23.48	23.5638	23.9134	23.9672	23.6431	23.2323	23.48	23.3778	23.4425	2.125	+	6	1
P11499	Hsp90ab1	30.5389	30.6798	30.3828	30.6198	30.5389	30.5109	30.5573	30.5844	30.7692	30.7692	30.7533	30.5481	30.341	30.5296	30.4234	30.4433	1.96688	+	113	1
P11609	Cd1d1	26.4614	26.3595	26.53	26.3612	26.2553	26.317	26.3101	26.4473	26.4282	26.4314	26.3204	26.4536	26.3376	26.2961	26.275	26.4707	0.544865		7	1
P11627	L1cam	19.6319	19.9373	19.9496	19.9978	19.4238	19.7721	20.2761	19.5164	19.4992	19.9037	19.8577	20.315	19.9735	19.6046	19.7347	19.9107	0.0610738		3	1
P11672	Lcn2	30.2979	29.7676	30.0479	29.651	30.2979	30.4433	30.1361	29.4919	30.099	30.1604	29.84	30.4134	30.611	29.9814	31.0414	30.2308	0.57006		17	1
P11679	Krt8	23.5522	23.0743	23.6865	23.4425	23.7695	24.4041	23.6649	23.7182	23.4676	24.0609	23.867	24.7846	24.7338	23.7077	23.7995	23.9406	0.715527		18	1
P11680	Cfp	24.3578	24.1253	24.275	23.9847	24.0691	23.9672	24.0275	23.9584	24.2961	24.2891	24.1565	24.5869	24.3376	24.0772	24.48	24.0854	1.13567		10	1
P11688	Itga5	19.3704	19.4006	19.6721	19.3867	19.2458	19.503	19.3315	19.3646	19.5579	19.7153	19.5116	19.5274	19.5912	19.3939	19.6084	19.3973	0.915716		2	1
P11835	Itgb2	28.3239	28.1015	28.3745	28.0505	28.0609	27.9031	27.9595	27.8799	27.9203	28.019	27.8385	28.258	28.1015	27.8504	28.019	27.9814	1.10296		58	1
P11881	Itpr1	26.2335	26.0526	26.3795	26.1776	26.1253	26.0233	26.2335	26.1234	26.0275	26.1273	26.0935	26.1449	26.0422	26.0105	25.8599	26.0588	1.31272		46	1
P11911	Cd79a	27.0813	27.3066	27.2803	27.3745	27.4938	27.2262	27.4473	27.4394	27.3662	27.341	27.3066	27.3153	27.2262	27.1984	26.9539	27.3066	1.09887		17	1
P11928	Oas1a	25.1565	25.1681	25.2058	24.9361	24.8764	24.5696	24.7846	24.8433	25.4676	25.6375	25.4614	25.4676	24.9716	25.1795	24.895	25.1293	4.74732	+	12	1
P11942	Cd3g	24.7338	24.6649	24.5754	24.848	24.7077	24.5225	24.6595	24.8336	24.6595	24.6757	24.5638	24.6096	24.5696	24.4362	24.3101	24.3778	1.98774	+	5	1
P11983	Tcp1	28.3452	28.4032	28.2123	28.3324	28.4862	28.4862	28.3787	28.4551	28.4234	28.4113	28.4551	28.2979	28.2935	28.4073	28.4113	28.3745	1.04522		51	1
P12023	App	22.7824	22.4599	23.0216	22.6146	22.6571	22.6484	22.608	22.4836	22.9265	22.9601	22.6753	22.8696	22.8719	22.7902	22.7812	22.9189	1.04321		4	1
P12265	Gusb	26.7771	26.7389	27.019	26.7129	26.6458	26.6595	26.5898	26.673	26.5285	26.726	26.7389	26.8142	26.6998	26.6458	26.7517	26.7129	0.820967		36	1
P12382	Pfkl	26.5725	26.6181	26.5754	26.6595	26.7645	26.7645	26.7517	26.6865	26.7517	26.632	26.6458	26.5135	26.6595	26.6998	26.7895	26.6998	1.49982	+	34	1
P12388	Serpinb2	24.5345	24.217	24.8717	24.0691	23.7389	23.8858	23.8191	23.9225	23.5638	23.9584	23.9225	24.0105	23.867	23.9933	24.3101	24.217	1.86122	+	10	1
P12399	Ctla2a	25.3204	25.1174	26.0233	25.4457	25.1642	25.3712	25.5014	25.3612	25.2499	25.3745	25.3778	25.2679	25.4234	25.5955	25.4862	25.5955	0.315312		7	1
P12787	Cox5a	28.0965	27.9372	28.1459	28.066	27.8324	27.8445	27.8974	27.9031	28.003	28.0349	27.9372	28.2216	27.8974	27.8741	27.7833	27.9484	2.05754	+	18	1
P12804	Fgl2	18.647	18.849	18.7329	18.7907	18.4429	18.4392	18.5131	18.5811	18.9162	18.6828	18.4141	18.6334	18.521	18.4122	18.0826	18.5251	1.60823	+	1	0.9758
P12815	Pdcd6	26.604	26.6998	26.518	26.632	26.8264	26.8264	26.7771	26.6865	26.7129	26.5754	26.5898	26.5404	26.673	26.6998	26.8142	26.6595	1.85942	+	9	1
P12970	Rpl7a	28.6865	28.7739	28.4746	28.5826	28.5754	28.5646	28.4032	28.5014	28.7645	28.7739	28.7129	28.7292	28.6424	28.5352	28.249	28.4629	1.67639	+	27	1
P13011	Scd2	22.4784	22.1775	22.5169	22.1728	22.836	22.3024	22.5362	22.8166	22.1847	22.2181	22.4775	22.1922	22.137	21.9375	21.3056	22.4927	1.18857		1	0.9819
P13020	Gsn	28.7421	28.6216	28.805	28.6146	28.7129	28.7096	28.7031	28.579	28.6527	28.5826	28.49	28.4629	28.7357	28.6458	28.9146	28.726	1.36611	+	56	1
P13379	Cd5	25.9694	26.0732	25.9361	26.1312	26.0169	25.9912	25.9738	26.2243	25.965	25.9293	25.9977	25.9066	25.9406	25.9088	25.5926	25.8694	1.24708		9	1
P13405	Rb1	22.8293	23.0084	22.9336	22.9135	22.9293	22.9276	23.0816	22.9283	22.7673	22.913	22.9694	22.8	22.9935	22.961	22.737	22.9992	0.293202		5	1
P13412	Tnni2	22.6566	22.7095	22.9891	21.7053	22.6306	23.3778	27.2077	23.48	22.4543	23.0306	22.8492	22.5203	22.5167	23.0179	23.2199	22.7372	0.741876		5	1
P13439	Umps	25.2317	25.4394	25.2785	25.3612	25.4073	25.4614	25.2926	25.3545	25.4234	25.4645	25.48	25.2856	25.3444	25.3645	25.5195	25.3712	0.290684		14	1
P13595	Ncam1	21.5835	20.6892	21.5962	20.9044	20.8607	20.8285	20.8799	20.6574	21.3478	21.531	20.9685	21.2781	21.2556	21.1357	20.7532	20.8425	0.819777		1	0.9999
P13597	Icam1	25.0975	24.6865	25.2926	24.8904	24.7234	24.6486	24.7895	24.7895	24.9361	25.002	24.895	25.0359	24.9271	24.9495	24.9716	24.8288	1.00101		16	1
P13609	Srgn	24.4105	24.1095	24.7129	24.4105	24.3239	24.4614	24.3712	24.5045	24.1795	24.5045	24.275	24.275	24.3511	24.4041	24.8623	24.5345	0.375788		4	1
P13634	Ca1	26.1075	26.5551	26.2856	26.002	25.9157	25.8764	25.9428	26.1234	25.8788	26.673	27.1115	26.3376	26.5682	26.0127	26.3578	26.0629	0.723263		13	1
P13645	KRT10	28.9174	29.0217	29.0505	29.0427	29.7227	30.0349	29.4433	28.7129	29.766	29.019	29.49	29.1842	28.7988	28.6492	28.4629	28.9677	1.46198	+	67	1
P13705	Msh3	19.711	19.7887	19.8246	19.7393	19.5479	19.6377	19.8162	19.7432	19.8123	19.5148	19.7868	19.7589	19.7133	19.5218	19.4074	19.6881	0.664458		3	1
P13707	Gpd1	24.6375	24.5696	24.6209	24.4676	24.9495	24.8717	24.632	24.8336	24.0275	24.3578	24.6431	24.5926	24.9628	24.7182	25.0401	24.7945	2.06762	+	12	1
P13808	Slc4a2	22.7995	22.5684	22.7284	22.639	22.7511	22.673	22.7177	22.7029	22.5905	22.7002	22.5899	22.549	22.7355	22.6442	22.442	22.6502	0.500766		8	1
P13864	Dnmt1	26.3712	26.4661	26.3795	26.3894	26.2891	26.204	26.2838	26.3324	26.4089	26.4862	26.4769	26.4024	26.2944	26.2979	26.239	26.2732	3.75085	+	64	1
P14069	S100a6	29.2913	29.1724	29.1842	28.7325	29.1771	29.5591	29.1913	28.6697	28.3282	28.7292	28.6764	29.0296	29.4354	29.0137	29.4134	29.1507	1.15143		6	1
P14094	Atp1b1	25.0691	24.9628	25.1527	25.0609	25.0148	24.9088	25.0935	25.1253	24.8717	24.9134	24.8433	24.9628	25.1055	24.945	24.895	24.9406	1.21125		13	1
P14106	C1qb	25.217	24.7745	25.2133	24.9977	25.0105	24.9628	25.0105	25.0813	24.9539	25.2785	25.3239	25.4457	25.2856	25.2571	25.4488	25.5195	1.56985	+	3	1
P14115	Rpl27a	26.8142	26.8385	26.5898	26.7389	26.7771	26.5624	26.3712	26.8019	26.976	27.0711	27.1015	27.0401	26.7645	26.6998	26.1642	26.6458	1.89074	+	10	1
P14131	Rps16	29.1263	29.2714	28.8474	29.158	29.2331	29.1842	29.1015	29.1771	29.2935	29.2535	29.3044	29.196	29.019	29.1937	28.8974	29.1459	0.85115		24	1
P14148	Rpl7	29.2331	29.2736	29.0401	29.1724	29.1604	28.9814	28.9869	29.0839	29.0965	29.0609	29.3452	29.2602	29.0762	29.0531	29.0322	28.9456	1.1147		38	1
P14152	Mdh1	30.6881	30.8081	30.5109	30.7373	31.0927	31.1664	30.9609	30.9677	30.8004	30.5844	30.6544	30.5203	30.9045	30.94	31.0084	30.8234	3.32423	+	41	1
P14206	Rpsa	28.9595	29.1115	28.8564	29.0762	29.1459	29.0737	28.9869	29.1483	29.0375	29.1189	29.2736	29.0164	29.0634	29.0813	28.9732	29.0296	0.428406		30	1
P14211	Calr	31.7006	31.5844	31.8792	31.7888	31.4775	31.4823	31.5933	31.5527	31.7613	31.8829	31.7533	31.9609	31.5481	31.5709	31.2869	31.6671	2.32289	+	73	1
P14220	Gypa	24.6757	24.7441	25.1095	24.7338	24.848	24.8904	24.6264	24.6209	24.4298	24.8858	25.1757	25.0732	24.8623	24.4676	24.7945	24.7645	0.147032		3	1
P14234	Fgr	25.5225	25.3307	25.5609	25.2714	25.3511	25.1681	25.2353	25.317	25.1449	25.2961	25.2243	25.604	25.4202	25.228	25.5404	25.3877	0.347206		17	1
P14426	H2-D1	16.8206	16.6612	17.1968	16.8946	16.3707	16.7049	16.8472	16.7236	17.0072	17.4134	17.4565	17.8654	17.2097	16.4543	16.7709	17.0823	1.82602	+	1	0.9919
P14429	H2-Q7	26.4105	26.4488	26.4769	26.6181	26.3795	26.2714	26.4862	26.4504	26.527	26.5014	26.4362	26.5898	26.3811	26.3992	26.4598	26.3679	0.958029		11	1
P14434	H2-Aa	28.4976	28.4976	28.5536	28.6075	28.2979	28.1604	28.362	28.3662	28.6595	28.4551	28.7096	28.5646	28.2759	28.3951	28.1747	28.4394	2.7631	+	15	1
P14483	H2-Ab1	27.7389	27.7389	27.8682	27.8142	27.5682	27.5969	27.611	27.6181	27.9539	27.8504	27.8799	27.8682	27.5826	27.6527	27.5165	27.6595	5.11413	+	17	1
P14576	Srp54	25.3679	25.3679	25.2426	25.4298	25.3612	25.3307	25.3511	25.3778	25.3578	25.391	25.4831	25.4923	25.3101	25.3844	25.2643	25.3975	0.719368		30	1
P14685	Psmd3	27.0296	27.1015	26.9316	27.019	27.1795	27.0711	27.0914	27.1015	27.0609	27.019	27.1015	26.9203	26.9977	27.019	26.8264	27.0711	0.783287		39	1
P14733	Lmnb1	31.5664	31.3879	31.6713	31.4775	31.5062	31.341	31.6242	31.4532	31.4184	31.2591	31.2924	31.4727	31.5618	31.4483	31.2535	31.2924	0.624413		119	1
P14824	Anxa6	30.4134	30.4919	30.2979	30.4727	30.6544	30.7047	30.5389	30.5664	30.2979	30.2308	30.3303	30.3303	30.4629	30.4919	30.3303	30.4532	3.39009	+	128	1
P14847	Crp	23.9225	24.0359	23.976	24.0105	23.9043	23.9043	24.1015	23.8858	26.2643	24.6649	24.0359	24.3578	24.275	24.3712	24.3778	24.0526	1.00295		1	1
P14869	Rplp0	29.8593	29.9259	29.7276	29.8667	29.9259	29.8489	29.7988	29.8974	29.9259	29.9259	29.9539	29.8309	29.7692	29.7755	29.5826	29.8065	1.41731	+	30	1
P14901	Hmox1	27.7895	27.7453	27.8081	27.6527	27.5898	27.6181	27.5014	27.5389	27.1795	27.9539	28.1164	28.3153	27.8682	27.8445	27.6798	27.7771	0.438838		30	1
P15066	Jund	21.507	21.6985	21.5908	21.6416	21.7479	21.6639	21.8122	21.6196	21.8145	21.7187	21.8454	21.7087	21.6667	21.6406	21.6851	21.6308	1.4846	+	4	1
P15089	Cpa3	21.4273	21.2922	21.5008	21.3705	21.3738	21.8664	21.3915	21.3887	21.7066	21.4936	21.2765	21.6368	21.6418	21.7432	22.0518	21.4429	0.669415		3	1
P15105	Glul	25.4707	25.4073	25.3545	25.417	25.5551	25.5075	25.4008	25.5255	25.002	25.2317	25.2856	25.4862	25.4457	25.2891	25.5609	25.3943	1.1025		14	1
P15208	Insr	22.3796	22.2809	22.4524	22.3612	22.2373	22.3309	22.2252	22.1728	22.3102	22.4727	22.416	22.4073	22.4057	22.5321	23.0164	22.4342	1.3519	+	3	1
P15241		25.1871	25.275	25.391	25.6784	25.4394	25.4769	26.0975	25.4394	25.8361	25.4298	25.6403	25.6458	25.4488	25.9428	29.3431	25.7846	0.540399		12	1
P15261	Ifngr1	22.2445	21.7717	21.8896	22.2165	21.2541	21.6627	22.1535	21.8914	21.8386	22.149	21.108	21.8668	22.1596	21.5314	21.8225	21.7522	0.221377		2	1
P15306	Thbd	22.4315	22.2212	22.3483	22.3383	22.3103	22.308	22.2588	22.2718	22.3865	22.407	22.4499	22.1643	22.3386	22.1663	22.0027	22.2216	0.81891		1	0.9974
P15314	Irf1	21.4425	21.2118	21.3911	21.4448	20.9909	21.0699	21.1034	20.8292	22.5407	22.569	22.2259	21.351	21.6781	21.9168	21.4586	21.9422	2.87176	+	3	1
P15327	Bpgm	24.5165	24.2891	24.5926	24.2891	24.5225	24.4105	24.3578	24.7389	23.8288	24.0275	24.1871	24.604	25.0813	24.3778	24.7796	24.3712	0.936175		6	1
P15379	Cd44	27.6181	27.2445	27.7517	27.3662	27.1214	27.0609	27.2445	27.2353	27.1115	27.3992	27.2891	27.6458	27.341	27.1507	27.4154	27.2714	0.936357		7	1
P15508	Sptb	27.9428	27.6865	28.4073	27.8858	27.6865	27.5898	27.6251	27.7195	27.341	27.9428	28.0401	28.066	27.9869	27.7129	27.7833	27.726	0.477292		75	1
P15530	Cd79b	26.1155	26.1984	26.2979	26.3273	26.141	26.1371	26.2517	26.1946	26.4202	26.3992	26.2571	26.0854	26.1833	26.1604	25.8858	26.3795	0.27335		6	1
P15532	Nme1	27.141	27.141	26.8504	26.9869	27.3828	27.6595	27.2077	27.2625	26.7129	26.8974	27.2262	27.0609	27.4154	27.4073	28.2535	27.2353	1.50811	+	8	1
P15533	Trim30a	21.3899	21.4708	21.5906	21.4395	21.2744	21.2975	21.3639	21.402	21.9472	21.8117	21.6979	21.5098	21.5345	21.6094	21.5815	21.5978	2.90854	+	3	1
P15535	B4galt1	23.2353	23.2527	23.2284	23.2327	23.1638	23.1665	23.2961	23.2181	23.1883	23.4298	23.1435	23.3511	23.2961	23.1518	23.4676	23.2821	0.223182		6	1
P15655	Fgf2	21.1088	20.852	21.1373	20.4881	20.562	20.8697	21.0036	20.3771	21.152	20.7769	20.1749	20.7167	21.2721	21.0496	21.1573	20.6339	0.360709		1	1
P15702	Spn	26.317	26.3393	26.6181	26.4409	26.3239	26.1927	26.3795	26.3712	26.346	26.317	26.1852	26.2838	26.3066	26.0975	26.1371	26.2243	1.4179	+	9	1
P15806	Tcf3	20.4045	20.6518	20.3826	20.4699	20.3919	20.4536	20.4807	20.5446	20.452	20.5069	20.5356	20.2969	20.5022	20.554	20.6426	20.33	0.0503347		1	1
P15864	H1-2	33.0479	32.6964	32.3828	32.4967	32.0609	32.3776	31.7692	31.8901	32.3436	32.2924	32.4259	32.8422	32.9557	32.7965	32.6819	32.4895	2.07968	+	65	1
P15920	Atp6v0a2	21.6562	21.7173	21.5752	21.7553	21.8872	21.4499	21.7405	21.7897	21.6148	21.7331	21.716	21.6296	21.5217	21.4861	21.3856	21.635	0.955		3	1
P16015	Ca3	18.4948	18.6461	19.3163	18.7234	18.987	18.4144	18.2859	18.4389	18.6962	18.7857	19.9686	19.9235	18.0289	18.5168	18.5452	18.5593	1.31231		1	0.999
P16045	Lgals1	28.9896	29.0479	29.1604	28.9231	28.9231	29.1604	29.0505	28.9002	28.4976	28.7031	28.7486	28.8799	28.9146	28.8682	28.6251	28.9372	1.82652	+	19	1
P16054	Prkce	21.326	21.3961	21.4449	21.3524	21.4294	21.3063	21.3659	21.3127	21.1212	21.3923	21.2398	21.4209	21.1911	21.321	21.2125	21.3636	0.475522		3	1
P16110	Lgals3	28.3066	28.203	28.3828	28.0084	28.0813	28.019	27.9869	27.8564	27.9923	28.2308	28.2077	28.4032	28.2847	28.1361	28.4433	28.2535	1.26019		16	1
P16125	Ldhb	26.0212	26.1035	25.9716	26.1661	26.1965	26.4629	26.1332	26.2058	25.989	26.1055	26.1352	25.9111	26.2714	26.2188	26.1965	26.0254	1.17756		17	1
P16254	Srp14	25.7024	25.8264	25.6944	25.7543	25.6622	25.5345	25.7129	25.6811	25.902	25.824	25.8576	25.902	25.6944	25.6486	25.2926	25.6998	1.76849	+	7	1
P16277	Blk	23.7389	23.8093	23.7286	23.8093	23.8576	23.6971	23.7995	23.7695	23.632	23.6431	23.6971	23.8288	23.632	23.7796	23.7077	23.7895	0.435954		11	1
P16297	Il2rb	19.7166	20.2286	20.1494	19.7975	19.7391	20.09	20.1956	20.048	20.0019	19.9985	20.0936	20.0656	20.1319	20.0326	19.9272	20.0472	0.0272273		2	1
P16330	Cnp	27.0914	27.2077	27.2535	27.2445	27.2077	27.0711	27.1984	27.1795	27.0505	27.1214	27.1795	27.1507	26.9977	27.0609	26.965	27.1214	1.61637	+	31	1
P16332	Mmut	24.5983	24.4362	24.6264	24.5404	24.3578	24.5345	24.417	24.4676	24.3307	24.5522	24.4984	24.8623	24.3511	24.2961	24.5045	24.6096	0.300746		14	1
P16374	Zfp60	22.6934	22.853	22.7747	22.7216	22.5581	22.5789	22.6826	22.5864	22.9657	22.8486	22.7576	22.6833	22.5319	22.6041	22.5236	22.5036	2.99428	+	1	0.9952
P16382	Il4r	18.8566	19.0897	18.5782	18.3274	18.7009	18.5902	19.0774	18.522	19.1172	18.6777	18.9225	18.2258	19.0242	19.237	19.2168	19.2584	0.986113		1	0.9999
P16460	Ass1	27.2979	27.391	27.2077	27.4629	27.341	27.3745	27.2803	27.4473	27.341	27.3066	27.3153	27.2262	27.2262	27.2891	27.1015	27.2353	1.01114		32	1
P16675	Ctsa	26.9977	26.9203	27.2077	26.8385	27.0914	27.2077	27.0401	27.1312	26.3393	26.8504	26.9203	26.8741	27.2891	27.0813	27.604	27.1795	1.84601	+	19	1
P16858	Gapdh	32.2019	32.2731	32.0895	32.1842	32.4284	32.4581	32.3142	32.3802	32.1931	32.0832	32.2308	32.0283	32.2814	32.196	32.2591	32.2135	2.8809	+	66	1
P16872	Il7r	15.1299	14.9441	15.635	15.2174	14.8612	15.1539	15.2695	15.0921	14.5901	15.2158	14.9664	15.4	15.3274	14.9999	14.5264	14.9866	0.202415		1	1
P16879	Fes	22.7496	22.6229	22.789	22.6142	22.6301	22.5799	22.5061	22.535	22.587	22.7545	22.597	22.6797	22.7796	22.5704	22.8658	22.672	0.890704		8	1
P16951	Atf2	25.2535	25.1253	25.1984	25.1332	25.1565	25.2643	25.1488	25.0894	25.1015	25.3376	25.2317	25.6811	25.3545	25.2926	25.2856	25.2058	0.584425		2	1
P17012	Zfx	23.48	23.3511	23.3511	23.3239	23.0872	23.1918	23.0678	23.0563	23.391	23.2059	23.1604	23.5285	23.3645	23.2821	23.3511	23.3101	2.05398	+	5	1
P17047	Lamp2	27.4314	27.0505	27.5536	27.0711	27.0914	27.2535	27.1795	27.0914	27.189	27.2803	27.1604	27.3239	27.3578	27.3662	27.2891	27.3066	0.42228		10	1
P17095	Hmga1	29.4919	29.2353	29.1115	29.2239	28.8474	28.9539	28.7613	28.7292	29.2692	29.1724	28.9977	29.4154	29.5128	29.4453	29.3431	29.17	2.89896	+	14	1
P17156	Hspa2	23.3239	23.5285	23.3778	23.3511	23.4298	23.48	23.3778	23.4676	23.2422	23.417	23.5522	23.3511	23.4041	23.4923	23.5285	23.2535	0.0453152		9	1
P17182	Eno1	31.2759	31.341	31.1842	31.2591	31.5014	31.7292	31.4581	31.4284	31.2193	31.196	31.2365	31.2077	31.4727	31.4727	31.6798	31.393	3.02263	+	65	1
P17225	Ptbp1	29.7453	29.94	29.7146	29.8726	30.0479	29.9814	29.9677	29.9677	29.8974	29.7309	29.8697	29.6964	29.9677	29.837	29.8667	29.8653	1.65187	+	43	1
P17426	Ap2a1	26.5014	26.5165	26.632	26.5045	26.5374	26.4551	26.5433	26.4892	26.512	26.4938	26.4877	26.5595	26.4692	26.4282	26.4314	26.5389	0.578713		44	1
P17427	Ap2a2	26.3083	26.1776	26.3695	26.2589	26.2803	26.2499	26.2299	26.2207	26.1488	26.2874	26.2002	26.3083	26.2114	26.2002	26.3629	26.2463	0.0800617		34	1
P17433	Spi1	24.1253	24.1253	24.141	24.0526	24.0275	23.8191	23.9672	23.9847	24.1332	24.0105	24.0854	24.0854	24.0526	23.8764	23.8576	23.976	1.9976	+	5	1
P17439	Gba1	24.6811	24.5926	24.7594	24.6811	24.5696	24.6264	24.6811	24.632	24.604	24.8336	24.6757	24.6811	24.6811	24.6971	24.9316	24.6811	0.48574		9	1
P17563	Selenbp1	24.9539	24.848	25.0233	24.8385	24.867	25.0359	24.895	24.7945	24.5345	24.8717	24.918	24.9225	24.9584	24.9539	25.2643	24.9933	0.750174		21	1
P17665	Cox7c	24.7645	24.6431	24.6918	24.6595	24.5869	24.7695	24.6375	24.6865	24.7129	24.8191	24.7594	24.8717	24.4041	24.3376	24.0609	24.5463	3.07464	+	4	1
P17710	Hk1	27.0609	27.0296	27.0711	27.1312	27.0813	26.9869	27.0401	27.0914	27.0505	27.0401	26.9977	26.9316	26.9869	27.0084	27.019	27.0084	0.982204		61	1
P17742	Ppia	32.1331	32.2308	31.9882	32.1361	32.375	32.6022	32.3905	32.3542	32.1361	32.0958	32.2365	32.1361	32.4058	32.4259	32.4702	32.2786	3.23509	+	41	1
P17751	Tpi1	29.8504	29.94	29.8157	29.843	30.1239	30.2979	30.0479	30.099	29.8564	29.7533	29.9259	29.7739	30.1239	30.1239	30.2422	30.0479	3.87719	+	31	1
P17809	Slc2a1	23.2497	23.2162	23.4551	23.2679	23.3101	23.1115	23.2961	23.1654	23.2961	23.2378	23.3239	23.2679	23.2821	23.3101	23.1526	23.2821	0.221838		5	1
P17892	Pnliprp2	22.146	22.0381	21.6867	22.0687	22.2041	23.1692	22.164	22.0897	21.9185	22.2992	22.3762	23.4041	22.5615	21.8717	21.5713	22.6082	0.333733		2	1
P17918	Pcna	27.0401	27.2803	26.8858	27.0296	26.8974	26.8385	26.8385	26.9539	27.189	27.2803	27.4551	27.217	26.8264	26.976	26.8623	26.9316	3.12124	+	25	1
P18155	Mthfd2	23.9134	23.8858	24.0359	23.9406	23.6757	23.867	23.8576	23.7077	24.1871	24.275	24.0935	24.0691	23.8093	23.8576	24.1719	24.0609	2.34123	+	7	1
P18181	Cd48	26.3712	26.3662	26.4089	26.4041	26.3844	26.1927	26.3066	26.4441	26.1135	26.2996	26.228	26.3222	26.3545	26.3778	26.2803	26.3359	1.00404		13	1
P18242	Ctsd	30.0737	30.099	30.4433	30.1239	30.341	30.4629	30.3303	30.4234	29.4862	30.0737	30.1361	30.2535	30.5933	30.2869	30.4433	30.4727	1.52586	+	46	1
P18337	Sell	24.9584	25.0484	24.9803	25.0233	25.0975	25.1527	25.0148	25.1795	25.0609	25.1253	25.0148	24.6431	25.1253	25.1642	25.0732	25.0105	0.544051		7	1
P18528		14.9064	15.1951	14.9511	14.9345	15.2177	15.5207	15.2659	14.8752	14.8076	15.151	15.5341	15.118	15.0586	14.8775	15.5667	15.7018	0.286066		1	0.9764
P18531	Ighv3-6	21.6947	21.9299	21.7131	21.8829	21.8078	22.0558	21.8753	21.8262	21.957	22.0508	21.9577	21.57	21.8481	21.7346	22.0404	22.3026	0.210324		2	1
P18572	Bsg	25.6486	25.2643	25.7363	25.3342	25.1527	25.1681	25.1174	25.1214	25.1488	25.5075	25.5105	25.5165	25.4457	25.3204	25.3342	25.0894	1.31655		8	1
P18608	Hmgn1	27.7771	27.5536	27.3239	27.3662	27.1795	27.3745	27.1507	27.17	27.524	27.3324	27.3992	27.7129	27.6865	27.5898	27.4551	27.391	1.28496		8	1
P18653	Rps6ka1	26.0443	26.0833	26.0422	25.9562	26.1075	26.0732	26.0296	25.9847	26.0732	25.9738	25.9406	25.9781	25.9998	25.9694	26.038	25.9672	0.487392		27	1
P18654	Rps6ka3	27.4234	27.4154	27.2891	27.3578	27.524	27.5754	27.4707	27.4154	27.3828	27.3153	27.3578	27.2803	27.3662	27.4234	27.4785	27.4154	2.05121	+	48	1
P18760	Cfl1	32.4384	32.4919	32.3142	32.3956	32.6	32.7613	32.5389	32.5435	32.3303	32.2647	32.4284	32.3436	32.5343	32.5754	32.6608	32.4991	2.87044	+	55	1
P18828	Sdc1	18.8244	18.9606	18.8028	19.2313	18.7916	19.115	18.7977	19.1018	18.6815	19.0241	18.7295	18.6697	18.8075	18.8202	18.6406	19.0253	0.393598		1	0.9851
P19001	Krt19	25.217	24.5463	25.5869	25.1055	25.6486	25.5404	25.1946	25.5725	24.9716	25.2463	25.0526	25.5315	26.1253	25.48	25.5725	25.0317	0.578058		23	1
P19096	Fasn	26.3494	26.4282	26.3645	26.3729	26.4186	26.3745	26.4362	26.4105	26.3645	26.3926	26.533	26.3528	26.2856	26.3376	26.3153	26.3494	1.1059		90	1
P19157	Gstp1	29.995	30.0609	29.8474	30.0217	30.2869	30.4823	30.2193	30.2193	30.1361	29.9539	30.0737	29.995	30.196	30.2193	30.3196	30.2193	3.07269	+	31	1
P19182	Ifrd1	21.8634	21.9613	21.8794	21.9833	22.3022	22.1717	22.1548	22.1076	22.3198	22.1457	22.0254	21.9562	22.2044	22.3189	22.0414	22.1049	1.6338	+	2	1
P19221	F2	21.2094	21.0613	21.3024	21.1565	21.0043	21.158	21.1451	20.9763	22.0297	21.2654	21.0468	21.1416	21.0185	21.0905	21.1742	21.176	0.471072		3	0.9999
P19253	Rpl13a	28.4551	28.5682	28.1984	28.4433	28.3787	28.003	28.0864	28.2308	28.3992	28.4113	28.6764	28.5052	28.17	28.258	28.1015	28.2123	1.98782	+	12	1
P19258	Mpv17	24.6595	24.4425	24.7895	24.6209	24.4738	24.4923	24.48	24.4041	24.5983	24.4488	24.4041	24.5522	24.4862	24.632	24.604	24.5696	0.982519		4	1
P19324	Serpinh1	25.9495	25.5014	25.9517	25.6568	25.2021	25.4266	25.3975	25.2607	25.8927	25.9428	25.5754	26.0233	25.3943	25.5105	25.4831	25.3031	2.84321	+	18	1
P19426	Nelfe	24.3239	24.3307	24.1253	24.2961	24.2607	24.3712	24.3101	24.2679	24.2679	24.1719	24.3031	24.2021	24.2821	24.3578	24.5045	24.317	0.750157		13	1
P19437	Ms4a1	26.8974	27.0401	27.0914	26.965	27.0401	26.8623	27.0609	27.1214	26.8858	26.9203	27.0609	26.9088	26.965	26.8974	26.5754	27.0084	0.47568		19	1
P19536	Cox5b	29.3044	29.094	29.2331	29.249	29.0609	29.2353	29.0349	29.0788	29.1015	29.1676	29.109	29.362	29.114	29.1819	29.3388	29.1628	0.392307		19	1
P19783	Cox4i1	29.1239	28.94	29.1312	29.099	28.8741	28.8355	28.8415	28.9088	29.0111	29.1015	28.9705	29.114	28.805	28.7389	28.5389	28.9088	2.86049	+	21	1
P19973	Lsp1	29.4938	29.5128	29.4551	29.509	29.5315	29.3848	29.5109	29.509	29.3704	29.2869	29.4394	29.4214	29.4804	29.4473	29.4919	29.4668	1.55013	+	27	1
P20029	Hspa5	30.9609	30.7453	30.933	30.9746	30.6713	30.6964	30.7453	30.6713	30.947	31.0864	31.0217	31.1664	30.7927	30.8234	30.7927	30.8829	3.72166	+	87	1
P20060	Hexb	27.8974	27.9203	28.3066	27.976	28.066	28.217	28.249	28.1065	27.8264	27.9539	27.8623	27.9203	28.203	28.1652	28.6389	28.3023	2.00103	+	35	1
P20065	Tmsb4x	31.3033	30.8234	30.3088	30.5389	31.3142	31.7888	31.3463	31.1604	29.9814	29.94	30.6544	30.8829	31.4032	31.4967	32.2731	31.0084	2.12994	+	20	1
P20108	Prdx3	27.9595	27.8564	28.0401	27.9869	27.7833	27.9595	27.7833	27.8019	27.8916	27.9814	27.9203	28.1164	27.7958	27.8682	27.9923	27.8974	0.93454		20	1
P20152	Vim	31.7129	31.4823	31.8234	31.5709	31.4823	31.4032	31.5435	31.4871	31.4433	31.5343	31.4083	31.6285	31.6798	31.4384	31.5664	31.3356	0.622693		95	1
P20491	Fcer1g	25.1449	24.8623	25.3273	24.9933	24.976	24.8811	24.9406	24.9134	24.8904	25.275	25.0854	25.2926	25.2426	25.1681	25.5255	25.2499	1.34678		4	1
P20664	Prim1	23.0896	23.3511	23.131	23.2351	23.066	23.1614	23.1077	23.1531	23.0813	23.1578	23.2443	23.2051	22.8462	23.0927	23.1185	22.9879	1.18143		5	1
P20693	Fcer2	21.1213	21.2602	21.0244	21.1134	20.9323	21.3375	20.8787	20.9001	20.9285	20.7639	20.7429	21.0611	21.2948	20.8159	21.0966	20.7466	0.462847		1	0.9996
P20801	Tnnc2	23.1422	23.3645	23.5869	23.417	23.3778	23.7995	28.249	24.4862	24.002	23.5404	23.4551	23.1606	23.0886	23.4676	23.5522	23.3376	0.731424		7	1
P20918	Plg	22.7876	22.5756	23.0484	22.9191	22.7122	22.9419	23.0127	22.6485	25.5225	23.5638	22.9463	22.771	23.0105	23.3511	23.1625	23.0398	0.616935		9	1
P21126	Ubl4a	24.9361	24.9043	24.7338	24.8528	24.8433	25.0401	24.9803	24.9271	24.7594	24.976	25.1135	25.0732	25.002	25.0567	25.0484	25.0935	0.960761		6	1
P21271	Myo5b	21.801	21.7224	21.8194	21.8408	21.802	22.4505	22.3616	21.8295	22.1551	21.9615	21.5332	19.1	23.6431	24.0526	25.5754	22.5017	2.01702	+	1	0.9798
P21278	Gna11	23.7594	23.5285	23.8191	23.48	23.48	23.4041	23.5045	23.3101	23.3778	23.48	23.4551	23.5869	23.632	23.391	23.7182	23.391	0.792592		4	1
P21279	Gnaq	24.4105	24.0854	24.4862	24.1332	24.0935	24.1015	24.0691	24.0854	23.9933	24.2243	23.9933	24.2463	24.1015	24.019	24.2961	24.1095	0.622187		11	1
P21300	Akr1b7	24.9225	24.9847	24.945	24.9584	25.3204	25.275	25.1371	25.228	24.4041	24.867	24.7995	24.8385	25.0813	25.0975	25.2058	25.2856	3.43021	+	14	1
P21447	Abcb1a	23.4298	23.249	23.4298	23.391	23.2475	23.2417	23.2961	23.3101	23.2821	23.2821	23.2138	23.417	23.2221	23.2821	23.3778	23.2961	0.607609		10	1
P21460	Cst3	25.7103	25.5983	25.6292	25.604	25.4676	25.5696	25.3811	25.4923	25.5609	25.5609	25.4831	25.8385	25.4953	25.5075	25.8361	25.5725	0.524749		9	1
P21550	Eno3	25.7077	25.8093	25.7895	25.604	25.4645	25.6944	25.7492	25.5285	25.7208	25.654	25.8336	25.8142	25.5315	25.5195	25.7234	25.4645	1.14245		18	1
P21614	Gc	22.2731	21.872	22.614	22.5483	22.1115	22.3738	21.7825	21.8559	23.8576	22.646	22.3553	22.3898	22.67	22.2859	22.9924	22.7081	0.975253		4	1
P21619	Lmnb2	28.2891	28.0243	28.3324	28.1214	28.1214	28.066	28.2891	28.0711	28.1984	27.9923	27.9428	28.189	28.2308	28.1214	27.9484	28.0965	0.208706		53	1
P21812	Mcpt4	23.0732	22.6619	23.417	23.0137	23.1563	23.2395	23.1267	22.8762	23.4425	23.1003	22.8705	23.1616	23.3101	23.165	23.4298	23.1212	0.235177		5	1
P21836	Ache	20.7588	20.5315	20.9967	20.7535	20.7805	20.7666	20.8072	20.5626	20.7681	20.9282	20.7968	20.517	20.9535	20.9145	21.433	20.9294	1.05108		2	1
P21956	Mfge8	24.1565	23.8385	24.3778	24.2679	23.5754	23.6209	23.7796	23.7492	24.7129	24.4984	24.0275	24.0935	23.9406	23.9134	23.895	23.6865	2.34775	+	10	1
P21958	Tap1	27.4073	27.4314	27.5826	27.5463	27.4234	27.2353	27.4707	27.4938	27.5682	27.5389	27.5463	27.524	27.2714	27.2979	26.965	27.3992	1.81947	+	26	1
P21981	Tgm2	27.1312	27.2625	27.2979	27.1795	27.1015	27.0505	27.0505	27.1795	27.0401	27.3662	27.341	27.5463	27.2077	27.1604	27.1214	27.2625	0.949066		34	1
P21995	Emb	25.1527	25.1055	25.1253	25.0148	25.1253	25.0443	24.989	25.0894	25.3477	25.3477	25.0894	25.2785	25.2243	25.0484	25.1642	25.0484	1.55013	+	6	1
P22272	Il6ra	18.3062	18.3554	18.7489	18.353	17.8525	16.7267	18.0867	18.3428	18.1157	17.4929	18.1123	18.5924	18.2716	18.7637	18.7325	17.1141	0.36593		1	1
P22315	Fech	25.1565	25.0894	25.391	25.1095	24.9847	25.0148	24.9716	24.8764	24.9933	25.2856	25.2096	25.317	24.9933	24.9043	25.2714	25.0148	1.16217		15	1
P22366	Myd88	24.5754	24.6375	24.5638	24.6649	24.7182	24.7645	24.7182	24.6375	24.7234	24.6375	24.7234	24.5812	24.632	24.6703	24.5983	24.7338	0.764572		7	1
P22437	Ptgs1	26.8623	26.5754	26.965	26.5754	26.6458	26.5898	26.6458	26.524	26.4154	26.5522	26.5754	26.9316	26.6458	26.5195	26.6181	26.673	0.263486		23	1
P22518	Clk1	18.7224	18.9147	18.4272	18.5351	19.6666	18.902	18.7905	19.1826	18.2791	19.1075	18.8215	18.2658	18.9103	18.5531	18.4676	18.4338	0.981897		1	1
P22599	Serpina1b	25.1015	24.6971	25.4234	24.9316	24.7945	24.9225	25.1214	24.7945	25.3877	25.0854	24.7745	25.1371	25.141	25.0813	25.4105	25.1984	0.469089		13	1
P22646	Cd3e	25.8191	25.8093	25.726	25.8997	25.8858	25.7995	25.8457	26.002	25.8288	25.7695	25.5926	25.7492	25.792	25.7871	25.4138	25.48	1.23952		11	1
P22682	Cbl	25.4862	25.5135	25.5315	25.4138	25.5345	25.5841	25.5463	25.4892	25.5075	25.4583	25.4551	25.4488	25.5075	25.5165	25.5812	25.5754	1.35995	+	27	1
P22892	Ap1g1	26.1055	26.1642	26.1293	26.1075	26.2077	26.0422	26.1488	26.1469	26.067	26.1371	26.1332	26.019	26.0752	26.0212	25.8093	26.1273	0.746916		33	1
P22907	Hmbs	24.8093	25.0567	24.848	24.8433	24.8904	25.065	24.7995	24.8576	24.7594	24.8385	25.2021	24.9847	24.8717	24.9628	24.9847	24.9361	0.0428381		13	1
P23116	Eif3a	27.1795	27.2803	27.1015	27.2445	27.2979	27.1604	27.2714	27.3153	27.2714	27.2891	27.3662	27.141	27.1795	27.217	27.1312	27.2353	0.430991		102	1
P23198	Cbx3	27.604	27.7645	27.524	27.6663	27.5754	27.5014	28.2935	27.5826	27.7958	27.2625	27.9259	27.5536	27.8682	27.2535	26.558	27.5754	0.366876		1	1
P23249	Mov10	23.4298	23.4676	23.3645	23.391	23.3778	23.3376	23.3645	23.417	23.654	23.7594	23.6209	23.5045	23.417	23.3645	23.4676	23.3511	3.452	+	9	1
P23298	Prkch	23.8385	23.8385	23.7492	23.7796	23.9134	23.7492	23.7796	23.867	23.7995	23.7594	23.6865	23.6971	23.8288	23.7389	24.019	23.7389	0.419453		6	1
P23336	Ggta1	19.9003	19.7216	19.9985	19.5704	19.4839	19.4732	19.5437	19.8068	20.2152	20.4903	20.1389	20.137	19.6632	19.5798	19.2109	19.7951	2.98851	+	1	1
P23475	Xrcc6	25.2021	25.3612	25.0526	25.239	25.4202	25.3101	25.3066	25.4138	25.2571	25.141	25.2714	25.2133	25.3477	25.3101	25.0401	25.2679	0.706484		36	1
P23492	Pnp	27.5898	27.6251	27.4938	27.5165	27.7645	27.8916	27.6251	27.604	27.5165	27.7389	27.8019	27.604	27.7325	27.7771	27.8858	27.726	1.24478		23	1
P23506	Pcmt1	27.7389	27.8203	27.7129	27.7453	27.9372	28.003	27.8974	27.8081	27.8081	27.7453	27.7958	27.7517	27.9203	27.9259	27.6798	27.8741	1.32844		16	1
P23591	Gfus	25.7995	25.9672	25.8576	25.8647	26.1507	26.2768	26.0422	26.0338	26.0105	25.8741	25.9293	25.8552	26.0105	25.9738	25.9781	26.0296	2.56599	+	15	1
P23611	Irf8	24.6757	24.7645	24.6595	24.7338	24.7745	24.7895	24.7389	24.7492	24.9977	24.9539	25.0105	24.6375	24.6918	24.8904	24.7077	24.9672	0.781153		19	1
P23708	Nfya	23.7389	23.7389	23.6431	23.654	23.6865	24.0275	23.7796	23.7695	23.654	23.7492	23.7492	23.7182	23.9495	23.9847	24.019	23.8288	2.08539	+	7	1
P23780	Glb1	26.4629	26.4614	26.8385	26.4378	26.7129	26.7129	26.5898	26.7645	26.0041	26.4877	26.5045	26.4769	26.7771	26.5667	26.5754	26.726	1.16213		26	1
P23798	Pcgf2	20.8903	20.6778	20.8223	20.9143	20.7496	20.8228	20.8472	20.7283	20.9825	20.7795	20.6996	20.9498	20.7935	20.9322	20.9273	20.5997	0.0517125		1	0.9999
P23906	Irf2	25.1214	25.3239	25.3307	25.3342	25.239	25.317	25.391	25.2891	25.4073	25.2499	25.2607	25.217	25.341	25.4041	25.4202	25.2133	0.154213		7	1
P23949	Zfp36l2	22.3561	22.1904	22.1473	22.0998	22.2196	22.4875	22.3605	22.3194	22.2704	22.1158	22.3264	22.207	22.1445	22.3439	23.2012	22.1778	0.308501		3	1
P23950	Zfp36l1	21.4679	21.7175	21.4721	21.495	21.685	21.6158	21.5869	21.7063	21.7903	21.5003	21.6069	21.6577	21.4805	21.6657	21.8227	21.7116	0.391366		2	1
P23953	Ces1c	24.019	23.7995	24.1488	23.7594	23.8191	23.9584	23.8576	23.7077	23.9225	23.9225	23.6971	24.1565	24.1015	23.9406	24.3031	24.0691	0.75936		10	1
P24063	Itgal	26.7389	26.6998	26.8623	26.7895	26.6595	26.4614	26.6458	26.6865	26.632	26.673	26.6458	26.6998	26.604	26.5754	26.4923	26.6458	1.89251	+	48	1
P24161	Cd247	25.7208	25.8215	25.6375	25.8858	25.7771	25.8264	25.7995	25.9428	25.9271	25.8623	25.6458	25.7182	25.7995	25.7568	25.4923	25.7286	0.393007		10	1
P24270	Cat	27.2979	27.2979	27.5014	27.2535	27.2262	27.2077	27.2625	27.2714	27.0401	27.2803	27.2979	27.3662	27.3239	27.2077	27.189	27.2077	0.385711		45	1
P24288	Bcat1	17.0955	17.9659	17.5523	17.7928	18.5406	18.0641	17.5636	18.2252	17.4888	18.4387	NaN	18.4794	18.4776	17.6494	18.6472	17.687	NaN		1	0.9978
P24369	Ppib	30.0084	29.8519	30.1115	30.1239	29.7723	30.0737	30.0217	29.8157	30.099	30.1361	29.9539	30.2422	29.9814	29.94	29.9117	30.0217	0.746888		27	1
P24472	Gsta4	24.4923	24.5696	24.6971	24.5638	24.8093	24.9043	24.7077	24.8288	24.2535	24.5638	24.6918	24.4984	24.9134	24.8623	24.8433	24.7077	2.44914	+	9	1
P24527	Lta4h	29.362	29.3282	29.2535	29.2353	29.5184	29.6578	29.4154	29.391	29.2077	29.141	29.196	29.1676	29.4354	29.3131	29.3473	29.3001	3.21382	+	63	1
P24547	Impdh2	26.2481	26.4122	26.1546	26.2961	26.2732	26.2096	26.1946	26.2909	26.4661	26.4692	26.524	26.346	26.1565	26.3307	26.2317	26.2335	2.17365	+	25	1
P24549	Aldh1a1	24.3031	23.9584	24.3712	24.0359	23.9134	23.9406	23.9316	23.9933	23.8385	24.1795	24.1488	24.1642	24.2535	24.0359	24.3645	24.0772	0.802693		11	1
P24638	Acp2	26.275	26.1075	26.48	26.1795	26.2481	26.2207	26.204	26.3307	25.8528	26.1527	26.1035	26.2481	26.3612	26.2838	26.4676	26.3745	1.27607		12	1
P24668	M6pr	28.0453	27.9372	28.0296	27.9923	27.9088	27.8264	27.8324	27.9316	27.8858	27.9705	27.976	27.9705	27.9869	27.9595	27.8974	27.9372	1.77748	+	16	1
P24788	Cdk11b	25.2926	25.3745	25.3101	25.3975	25.3811	25.341	25.3844	25.4362	25.3943	25.3273	25.3612	25.3031	25.3811	25.2785	25.1293	25.3376	0.645813		27	1
P25085	Il1rn	21.4269	21.1662	21.114	20.5689	20.8954	21.2288	20.8955	20.7155	20.5252	20.3538	20.5189	20.9972	21.2636	21.0108	21.5975	20.968	1.22408		1	1
P25206	Mcm3	26.4536	26.604	26.2944	26.4218	26.5195	26.5105	26.4488	26.5345	26.391	26.4676	26.6181	26.433	26.4551	26.4394	26.417	26.4314	0.189618		50	1
P25425	Pou2f1	25.4041	25.6375	25.4953	25.5551	25.5696	25.6348	25.5926	25.6237	25.4707	25.4266	25.5955	25.5285	25.5433	25.5492	25.4953	25.6403	0.609168		9	1
P25444	Rps2	29.94	30.099	29.7833	29.9814	30.0217	29.8974	29.8579	29.9677	30.0737	30.0737	30.0864	30.0349	29.8974	29.893	29.6251	29.8579	1.51192	+	30	1
P25690		25.767	25.452	25.6125	25.9738	25.792	25.8811	26.2353	25.4707	26.0212	25.5105	26.0813	25.5404	25.7695	26.1776	29.0788	25.8974	0.518134		14	1
P25691		22.0749	21.4847	21.9993	22.1242	21.7998	22.0739	22.9422	21.4948	22.659	22.1384	22.5419	19.8114	22.3378	22.5742	25.9517	22.3588	0.557155		3	1
P25785	Timp2	22.5199	22.1384	22.4487	22.2083	22.2135	22.347	22.0859	22.1461	21.8493	22.0366	22.0786	22.5218	22.4366	22.1596	22.3528	22.2513	0.379909		2	1
P25799	Nfkb1	25.9998	26.0401	25.9043	26.0401	26.0609	25.9977	26.0505	26.0793	26.0484	25.9473	26.0084	25.8764	25.9316	26.0041	25.8215	25.9428	0.956098		38	1
P25801	Lmo2	19.1307	19.1812	19.1709	19.5071	19.1365	19.0238	18.908	18.6403	18.2879	19.1213	19.6427	18.7331	18.9916	18.6766	19.1488	19.305	0.252328		1	1
P25911	Lyn	27.3578	27.2714	27.5536	27.3239	27.4154	27.189	27.3662	27.3662	27.2625	27.3239	27.3066	27.3324	27.3662	27.3239	27.217	27.4234	0.122706		41	1
P25918	Cd19	24.6865	24.7695	24.7129	24.7024	24.8576	24.604	24.848	24.8858	24.7077	24.632	24.6757	24.7846	24.7796	24.7182	24.7389	24.8191	0.498248		9	1
P26011	Itgb7	25.5433	25.4862	25.4614	25.4676	25.3578	25.2535	25.48	25.558	25.3204	25.4769	25.341	25.3645	25.3943	25.2426	25.1984	25.5374	0.503612		9	1
P26039	Tln1	29.6181	29.4765	29.8682	29.5718	29.537	29.5128	29.588	29.5664	29.3704	29.4727	29.4629	29.4174	29.5646	29.5609	29.7849	29.6831	1.37646	+	284	1
P26040	Ezr	29.2535	29.4174	29.1435	29.3303	29.393	29.3869	29.2979	29.3683	29.2422	29.2193	29.3324	29.203	29.1771	29.2759	29.1361	29.2445	1.12856		73	1
P26041	Msn	30.7373	30.7849	30.611	30.7613	30.94	30.8385	30.846	30.8608	30.6798	30.6022	30.6964	30.5664	30.6964	30.7373	30.6544	30.7047	3.20211	+	139	1
P26043	Rdx	27.2353	27.217	27.1015	27.189	27.2262	27.2077	27.2077	27.2445	27.17	27.1604	27.17	27.1115	27.1115	27.141	27.1795	27.141	1.37752	+	38	1
P26151	Fcgr1	21.8502	21.8181	22.4623	21.8772	22.0026	21.9107	21.7629	21.8516	21.8682	22.1746	22.2125	22.3534	22.2856	22.0453	21.7921	22.3991	0.432345		3	1
P26187	Mgmt	20.8563	20.9119	20.8862	20.9818	20.9603	21.0221	20.8902	20.9781	20.7624	20.9239	20.9194	20.7742	21.0033	21.0773	20.972	20.8176	0.790618		2	1
P26231	Ctnna1	24.6153	24.1719	24.654	24.2821	23.9134	24.0359	23.9406	23.9225	24.317	24.3844	24.0526	24.4862	24.2821	24.0359	24.239	23.9406	1.95761	+	19	1
P26323	Fli1	24.604	24.6486	24.5165	24.6811	24.7945	24.7594	24.7695	24.7543	24.5812	24.4923	24.5812	24.5926	24.7234	24.7129	24.7945	24.6757	3.62045	+	12	1
P26350	Ptma	31.0349	31.1783	30.947	31.08	31.3088	31.6022	31.3463	31.2703	31.1604	31.0673	31.3033	31.08	31.2479	31.3568	31.325	31.3088	2.36073	+	16	1
P26369	U2af2	28.1214	28.1214	28.1459	28.1312	28.1015	28.1065	28.1065	28.1015	28.2077	28.0965	28.1015	28.0864	28.1361	28.1937	27.9031	28.1312	0.0671775		35	1
P26443	Glud1	28.7802	28.5609	28.7864	28.7227	28.4823	28.4234	28.4785	28.4862	28.6561	28.6355	28.4154	28.6355	28.3578	28.3951	28.3787	28.4707	3.04009	+	60	1
P26450	Pik3r1	25.2856	25.2821	25.1095	25.2821	25.3745	25.3066	25.3273	25.3645	25.2207	25.1871	25.2096	25.1642	25.3376	25.2643	25.4202	25.275	1.87347	+	22	1
P26516	Psmd7	26.7517	26.8142	26.726	26.7389	26.8504	26.8385	26.7389	26.8741	26.7895	26.8741	26.8264	26.6458	26.7517	26.7517	26.6458	26.7771	0.541584		20	1
P26638	Sars1	27.0914	27.2262	26.9539	27.1507	27.2979	27.3992	27.189	27.2535	27.217	27.1015	27.141	27.0813	27.1795	27.2714	27.2077	27.2077	1.46942	+	35	1
P26645	Marcks	28.0813	28.0243	28.1747	27.9146	27.7645	27.8019	27.7517	27.9869	27.726	27.9814	28.1015	28.5352	27.965	27.8324	27.9539	28.1164	0.536558		15	1
P26883	Fkbp1a	27.3578	27.3828	27.2625	27.341	27.4551	27.726	27.5165	27.4073	27.2803	27.2979	27.3745	27.3066	27.4707	27.4629	27.2077	27.3662	1.37446	+	8	1
P27005	S100a8	31.4629	30.8608	31.13	30.4334	31.3568	31.8271	31.3196	30.4532	30.9259	31.2479	30.6881	31.3463	31.6242	30.7613	31.7252	31.3088	0.206956		23	1
P27046	Man2a1	25.7517	25.632	25.7821	25.7389	25.6431	25.6096	25.6757	25.5898	25.8409	25.8504	25.7821	25.772	25.673	25.6811	25.6096	25.7568	2.61588	+	48	1
P27048	Snrpb	29.0557	29.1015	28.9732	29.099	29.1214	28.965	29.0375	29.0914	29.0686	28.9923	29.0084	29.0609	29.1214	29.0788	28.9977	29.003	0.0313253		18	1
P27512	Cd40	22.6165	22.6809	22.6073	22.6712	22.7011	22.5678	22.6878	22.6785	22.6369	22.7102	22.7147	22.8173	22.8239	22.7605	22.7106	22.7425	1.32732		5	1
P27546	Map4	27.4473	27.5165	27.3239	27.4154	27.2979	27.3992	27.2803	27.3324	27.3828	27.3494	27.3992	27.341	27.4394	27.4394	27.3992	27.391	1.19806		60	1
P27577	Ets1	24.9134	25.0148	24.8044	25.0233	25.1946	25.1293	25.1095	25.1984	25.0105	24.8528	24.9316	24.8288	25.1055	25.1642	25.1604	25.0105	2.87818	+	18	1
P27601	Gna13	25.6595	25.6375	25.848	25.6891	25.7155	25.5255	25.7103	25.6486	25.6181	25.6568	25.6264	25.6595	25.6403	25.5696	25.3811	25.6676	0.634261		14	1
P27612	Plaa	25.8019	25.8811	25.7846	25.8552	25.989	25.945	25.9495	25.9539	25.824	25.7695	25.8552	25.6622	25.8409	25.8215	25.8997	25.8312	2.59129	+	36	1
P27641	Xrcc5	25.4138	25.5014	25.3645	25.3975	25.6125	25.5195	25.6096	25.5638	25.5551	25.391	25.5014	25.3376	25.5345	25.5225	25.5014	25.4645	1.69397	+	43	1
P27659	Rpl3	28.9372	29.0813	28.7357	28.9869	28.976	28.6998	28.7771	28.9428	28.9869	29.0531	29.0762	28.9456	28.805	28.8112	28.5052	28.8294	1.2762		53	1
P27661	H2ax	32.7026	32.3776	32.6066	32.4284	32.4309	32.6329	32.5889	32.3879	32.4259	32.2842	32.2106	32.4507	32.7026	32.5596	32.8774	32.2814	0.664533		20	1
P27671	Rasgrf1	25.7568	25.6676	25.5195	25.673	25.654	25.4138	25.5165	25.705	25.48	25.5195	25.6348	25.5225	25.4583	25.5255	25.8858	25.5983	0.204986		1	0.977
P27773	Pdia3	30.8608	30.6881	30.8974	30.8682	30.6198	30.6198	30.6544	30.6629	30.8385	30.8534	30.8004	30.9539	30.7129	30.7129	30.6022	30.7047	3.07389	+	82	1
P27782	Lef1	25.6838	25.6891	25.5492	25.7077	25.6971	25.7846	25.5869	25.7945	25.6153	25.5754	25.604	25.5551	25.7543	25.6431	25.6292	25.5404	0.749884		10	1
P27784	Ccl6	21.1989	21.154	21.5701	20.4906	19.7185	20.094	20.0663	19.8348	19.6828	19.8151	20.0079	20.0909	19.9007	19.3277	20.773	19.9436	2.62298	+	1	1
P27808	Mgat1	24.3712	24.3031	24.3578	24.4738	24.3101	24.2021	24.2891	24.1871	24.3778	24.4923	24.4234	24.4614	24.1015	24.3239	24.3307	24.3511	1.75416	+	7	1
P27812	Klrb1b	22.0985	21.982	22.3839	22.062	21.9251	22.078	22.1325	22.1118	21.6615	21.89	21.5568	21.9757	22.0529	22.1823	22.2026	21.9851	1.76256	+	2	0.9987
P27870	Vav1	26.8504	26.8741	26.8385	26.8504	27.019	26.9088	26.976	26.965	26.8019	26.7895	26.8741	26.7389	26.8623	26.8142	26.8264	26.9088	3.02255	+	51	1
P28028	Braf	22.4598	22.4382	22.257	22.3107	22.3889	22.4812	22.4255	22.4193	22.3247	22.3175	22.3558	22.2814	22.2661	22.2053	22.2645	22.3729	1.45672	+	3	1
P28033	Cebpb	22.8206	22.476	22.9339	22.657	22.003	22.4391	22.2645	22.1017	23.3376	23.2679	23.0197	23.1098	22.8235	22.753	22.8353	22.8138	4.85123	+	3	1
P28063	Psmb8	28.3239	28.4234	28.3239	28.4194	28.524	28.5203	28.4707	28.4746	28.459	28.3662	28.4234	28.267	28.3704	28.4274	28.4394	28.4274	1.57919	+	23	1
P28271	Aco1	26.3712	26.4024	26.3645	26.4041	26.5898	26.6458	26.521	26.5285	26.1871	26.2856	26.3795	26.3014	26.4551	26.4567	26.726	26.4298	2.63672	+	38	1
P28293	Ctsg	26.7895	26.417	26.726	26.1391	26.417	26.3444	26.2335	25.8191	27.0505	27.217	26.558	26.8741	26.8974	26.2535	26.4488	26.4105	1.587	+	15	1
P28352	Apex1	28.5165	28.6492	28.3745	28.6216	28.9146	28.7549	28.8504	28.8445	28.6458	28.524	28.4823	28.4394	28.611	28.6389	28.524	28.7031	2.91112	+	32	1
P28474	Adh5	28.0762	28.1842	27.9814	28.141	28.3951	28.604	28.3109	28.3023	28.1556	28.0813	28.1459	27.976	28.203	28.2803	28.2445	28.1795	2.77399	+	29	1
P28574	Max	25.2317	25.2317	25.2021	25.2714	25.433	25.4488	25.4707	25.4266	25.4614	25.433	25.391	25.3712	25.417	25.4266	25.452	25.3745	5.70122	+	9	1
P28650	Adss1	25.9781	26.0505	26.0793	25.9293	26.1527	26.1312	26.0588	25.9066	25.8191	25.9562	26.0275	25.8264	26.0275	25.8858	26.0691	26.0547	0.755761		23	1
P28652	Camk2b	17.1525	17.3985	17.3166	17.2899	17.5751	17.9006	17.839	17.6799	17.3601	17.2302	17.8211	17.7968	17.9565	17.4838	18.2944	17.8758	1.6915	+	1	1
P28653	Bgn	22.7788	22.2785	22.8508	22.435	22.3984	22.7093	22.5504	22.2802	22.7297	22.6554	22.438	22.4905	22.503	22.5165	22.6637	22.3121	0.0825296		4	1
P28654	Dcn	21.3217	20.7968	21.6334	21.1559	21.3894	21.9459	21.5633	21.4495	21.3201	21.2368	21.153	21.6384	21.6951	21.429	21.962	21.1649	0.543965		2	0.9997
P28656	Nap1l1	28.1937	28.4314	28.1747	28.3239	28.3536	28.2625	28.258	28.3704	28.3704	28.4194	28.5203	28.3494	28.2535	28.3324	28.2216	28.2847	1.00811		30	1
P28658	Atxn10	24.7594	24.7945	24.7129	24.8385	24.7182	24.7945	24.7695	24.7695	24.918	25.0062	25.0148	24.9495	24.7745	24.8336	24.8576	24.8717	4.08717	+	16	1
P28659	Celf1	25.3444	25.6757	25.2426	25.4583	25.5433	25.5225	25.391	25.5754	25.4583	25.452	25.6237	25.3477	25.3342	25.4298	25.1719	25.4008	0.506864		11	1
P28660	Nckap1	19.7866	19.7705	19.9831	19.5624	19.3878	19.7737	19.6183	19.3259	19.8237	20.1168	19.2653	19.4119	20.0897	19.93	20.3703	19.9832	1.3375		2	1
P28665	Mug1	24.2021	24.239	24.4041	24.0772	24.3645	24.4425	24.6649	24.2317	24.1253	24.0772	23.9584	24.1488	24.7492	24.6757	24.976	24.7492	4.23274	+	12	1
P28667	Marcksl1	25.8764	25.7568	25.7895	25.7619	25.5869	25.8093	25.7077	25.7517	26.0422	25.9406	25.8336	25.9933	25.8312	25.8834	25.8361	25.8264	2.40187	+	12	1
P28704	Rxrb	23.5285	23.6865	23.4923	23.5869	23.7182	23.6649	23.7492	23.7796	23.5754	23.5285	23.6096	23.4551	23.6649	23.6431	23.5165	23.6649	1.8909	+	6	1
P28740	Kif2a	25.6971	25.7695	25.895	25.8069	25.7543	25.7745	25.8623	25.792	25.8576	25.7796	25.6865	25.6703	25.824	25.8599	25.8118	25.8167	0.371191		20	1
P28741	Kif3a	21.8232	22.0197	21.8671	22.0157	22.0989	22.1133	21.9037	21.9771	21.7724	21.8314	21.9201	21.8785	21.8274	21.9736	21.998	21.9938	0.99497		1	0.9757
P28798	Grn	29.0839	28.9456	29.267	29.003	29.0401	29.2123	29.1652	29.0762	28.7031	29.0583	29.0788	29.1676	29.4881	29.2736	29.7292	29.217	1.6323	+	20	1
P28843	Dpp4	25.4457	25.2926	25.4676	25.3204	25.4457	25.2856	25.3101	25.4266	25.2243	25.2996	25.2535	25.3712	25.3975	25.2821	25.2021	25.2679	0.634067		22	1
P28867	Prkcd	26.6458	26.6865	26.632	26.5754	26.6998	26.632	26.6458	26.5898	26.5225	26.4892	26.5507	26.5014	26.604	26.5345	26.4831	26.604	2.29658	+	43	1
P29037	Tbp	24.7645	24.7895	24.9225	24.7645	24.8764	24.6811	24.9406	24.824	24.7895	24.6431	24.824	24.7945	24.8288	24.7945	24.6486	24.7492	0.242317		9	1
P29341	Pabpc1	28.2759	28.4073	28.1604	28.2979	28.2847	28.2714	28.2123	28.3023	28.4551	28.4394	28.5052	28.3324	28.2979	28.341	28.2308	28.2935	1.72344	+	55	1
P29351	Ptpn6	29.3599	29.4512	29.2913	29.4194	29.5591	29.5315	29.5147	29.4842	29.4012	29.3346	29.4492	29.2512	29.4374	29.4532	29.4413	29.4919	2.10588	+	70	1
P29352	Ptpn22	22.448	22.4693	22.3467	22.3869	22.8088	22.6717	22.6904	22.7294	22.4286	22.2755	22.4429	22.3269	22.7293	22.6541	22.817	22.7047	5.38962	+	4	1
P29387	Gnb4	22.2706	22.2513	23.0149	22.4883	22.2615	22.3281	22.3123	22.2715	22.3638	22.5205	22.348	22.409	22.3154	22.2831	22.9271	22.2975	0.189775		3	1
P29416	Hexa	27.524	27.4629	27.7645	27.5609	27.6389	27.7645	27.7195	27.6663	27.3992	27.5682	27.5315	27.5609	27.7645	27.7833	28.0137	27.7771	2.42738	+	28	1
P29452	Casp1	25.726	25.8858	25.6403	25.7995	25.8717	25.9694	25.848	25.8881	25.8764	25.8764	25.8927	25.7796	25.867	25.8576	25.8881	25.9998	1.19885		25	1
P29533	Vcam1	25.239	24.8764	25.3975	25.0854	25.1565	25.0609	25.0854	25.1908	24.7182	25.0401	24.989	25.2463	25.3477	25.1214	25.4105	25.275	0.758819		20	1
P29594	Casp2	23.2961	23.391	23.2679	23.3645	23.5045	23.48	23.48	23.391	23.2246	23.3239	23.417	23.3239	23.391	23.5045	23.5045	23.4041	1.97511	+	6	1
P29595	Nedd8	26.7129	26.8142	26.521	26.7389	26.9088	27.1214	26.9539	27.0084	26.604	26.673	26.7895	26.6865	26.8385	26.8385	27.0711	26.9316	2.75243	+	6	1
P29699	Ahsg	23.9134	23.6096	24.0691	23.7182	23.5045	23.8191	23.7796	23.5983	24.918	23.7895	23.4551	23.6649	23.8858	24.0443	24.4425	24.019	0.347264		4	1
P29758	Oat	27.3153	27.1984	27.3578	27.2262	27.0401	27.0296	26.9539	27.0401	27.3153	27.3662	27.2714	27.4707	27.019	27.0711	27.0401	27.1214	4.78981	+	29	1
P29788	Vtn	25.4923	25.1719	25.5165	25.7895	25.3376	25.7077	25.9539	24.9584	29.1819	26.5195	25.6181	25.5841	26.143	26.3612	26.7129	26.1623	0.753481		10	1
P30204	Msr1	20.7086	20.1854	20.8353	20.6411	20.3626	20.367	20.6538	20.3723	21.2806	21.1267	20.8285	20.7981	20.6766	20.7809	20.5392	20.6106	1.90812	+	2	1
P30275	Ckmt1	21.3607	21.4833	21.944	21.5775	21.8858	21.7633	21.8804	21.7327	21.7281	22.0151	21.8234	21.7132	21.8995	21.6786	22.0071	21.7481	0.754644		2	1
P30280	Ccnd2	18.55	18.6115	18.6575	18.8738	18.7885	18.42	18.2699	18.3609	18.7446	18.7397	18.5764	18.0545	18.3018	18.7111	18.3958	18.5326	0.241608		1	1
P30285	Cdk4	20.6623	20.6546	20.5693	20.768	20.5621	20.7317	21.285	20.741	20.6432	20.6964	20.7093	20.4402	20.6587	20.8572	20.6914	20.7306	0.382811		2	1
P30355	Alox5ap	25.1174	24.632	25.5195	24.8336	24.5522	24.4862	24.7645	24.5463	25.217	25.1293	24.8191	25.0894	24.9134	24.8336	25.0732	24.7796	1.33126		3	1
P30412	Ppic	24.0275	23.3511	23.9225	23.4425	23.2821	23.2961	23.3511	23.2821	23.2961	23.7594	23.2291	23.6431	23.5045	23.3778	23.1914	23.4041	0.870566		3	1
P30415	Nktr	23.7695	23.7077	23.7995	23.7492	23.6757	23.5165	23.7492	23.7796	23.7895	23.6757	23.654	23.8093	23.6757	23.6431	23.632	23.6209	0.735015		10	1
P30416	Fkbp4	27.0296	27.1795	26.9428	27.1015	26.9977	27.0084	27.0711	27.0813	27.2535	27.2891	27.2535	27.0296	26.9088	27.0296	26.9088	27.019	1.8219	+	48	1
P30678	Gna15	17.9574	18.6343	18.268	18.3166	18.6791	18.7448	17.6831	18.3163	18.6758	18.5023	18.5622	18.0096	18.5956	18.1767	18.6931	18.7255	0.127522		1	0.9995
P30681	Hmgb2	30.933	31.0927	30.9188	30.8974	31.1901	31.2535	31.099	30.995	30.7849	30.8004	31.0544	30.8682	31.1177	31.0479	31.1901	30.9259	1.55402	+	36	1
P30882	Ccl5	18.5758	18.9211	18.7581	18.2244	18.0057	19.1529	18.547	18.8388	18.0969	18.3728	18.9683	19.1868	18.8043	19.0236	17.8566	18.6694	0.00121269		1	0.9999
P30993	C5ar1	22.083	21.6441	21.8003	21.5971	21.886	21.7766	21.9378	21.5322	21.8257	22.0109	21.4147	21.8471	22.4449	21.3756	21.7171	21.8117	0.0047842		1	1
P30999	Ctnnd1	25.7821	25.2785	25.7796	25.4008	25.2133	25.2643	25.2961	25.3101	25.2714	25.4073	25.3376	25.797	25.4583	25.3477	25.4551	25.3511	0.69502		23	1
P31001	Des	28.3704	27.5826	28.3869	27.9088	27.019	27.2891	27.4473	27.2714	27.976	28.0557	27.524	28.1984	27.7064	27.4234	27.4473	27.1604	2.38385	+	40	1
P31230	Aimp1	26.8741	26.8385	26.6998	26.8142	26.9203	26.8142	26.8504	26.9203	26.8385	26.8264	26.9316	26.8385	26.8623	26.9088	26.9428	26.8623	0.711623		23	1
P31266	Rbpj	23.09	23.1479	23.1689	23.1868	23.1418	23.1565	23.3376	23.1766	23.2482	23.1141	23.1787	22.9909	23.1258	23.251	23.5045	23.199	0.477859		6	1
P31324	Prkar2b	24.1795	24.0105	24.4298	24.0275	23.8191	24.1253	24.0359	23.8288	24.0609	24.1946	24.002	23.9316	24.0854	24.0609	24.4862	24.2535	0.795954		11	1
P31725	S100a9	32.0895	31.5978	31.7129	31.1783	32.0316	32.4532	31.8534	31.2135	31.5889	31.8385	31.4334	32.1239	32.3006	31.6154	32.5389	32.015	0.380903		47	1
P31750	Akt1	24.2821	24.4488	24.317	24.3307	24.4488	24.4551	24.3645	24.4488	24.1642	24.0935	24.391	24.3778	24.217	24.3778	24.5105	24.3376	0.704544		4	1
P31786	Dbi	28.7802	28.8564	28.6964	28.673	28.94	29.267	28.9088	28.805	28.5682	28.6216	28.7517	28.7708	29.027	28.8564	28.8887	28.8294	1.66718	+	12	1
P31809	Ceacam1	21.2695	21.1121	21.3015	21.0146	21.2064	21.0492	21.1077	20.8021	21.0925	21.134	21.068	21.1014	21.0391	20.6695	20.9658	21.0744	0.751661		1	1
P31938	Map2k1	27.5315	27.611	27.4073	27.5165	27.5898	27.8504	27.5682	27.5463	27.6458	27.5463	27.632	27.5014	27.6181	27.6389	27.7129	27.6527	0.728436		26	1
P31996	Cd68	26.2661	26.3307	26.6595	26.5624	26.4154	26.558	26.5551	26.5315	26.3562	26.4892	26.3494	26.4441	26.5463	26.5754	26.8741	26.7129	1.23456		7	1
P32020	Scp2	27.0296	26.8741	27.0609	26.8974	26.9203	26.9977	26.9203	26.8504	26.965	26.9316	26.9316	27.0711	27.0813	26.976	27.1015	26.976	0.613203		28	1
P32037	Slc2a3	26.4488	26.065	26.8385	26.2207	26.317	26.204	26.2335	26.0894	26.1984	26.3861	26.0338	26.1852	26.4073	26.3101	26.4186	26.3578	0.439938		14	1
P32067	Ssb	28.4629	28.611	28.3239	28.5052	28.5203	28.5315	28.4394	28.4668	28.6663	28.5573	28.509	28.5389	28.611	28.579	28.3239	28.5682	0.243156		61	1
P32233	Drg1	25.2207	25.3811	25.2607	25.3745	25.4488	25.3612	25.4362	25.3975	25.4892	25.391	25.452	25.3444	25.3511	25.3844	25.2926	25.4202	1.0388		16	1
P32261	Serpinc1	21.821	21.5639	22.0899	21.7199	21.7819	21.8205	21.9965	21.691	22.2416	21.9909	21.8032	22.1264	22.0596	22.0411	22.0148	22.0987	1.11801		4	1
P32883	Kras	25.902	25.9694	26.0359	25.9338	25.8599	25.8741	25.9293	25.9316	26.0233	25.9088	25.8385	25.989	25.965	25.8788	25.8191	25.9955	0.225782		14	1
P32921	Wars1	26.0443	26.1214	25.9606	26.0588	26.204	26.3031	26.1965	26.1488	26.2926	26.1507	26.3083	25.9738	26.1115	26.17	26.1965	26.1527	0.952415		29	1
P33174	Kif4	21.5334	21.8015	21.6844	21.4707	21.2459	21.3453	21.3551	21.3748	21.7788	21.8303	21.9822	21.6911	21.5284	21.5682	21.3416	21.5554	3.38464	+	6	1
P33215	Nedd1	22.7532	22.6885	22.7997	22.7913	22.8206	22.565	22.7495	22.7652	22.835	22.7141	22.6242	22.6687	22.7178	22.8383	22.7225	22.8465	0.19523		6	1
P33609	Pola1	22.3468	22.5777	22.4724	22.4284	22.4788	22.409	22.4528	22.4176	22.465	22.633	22.5882	22.3218	22.5089	22.5229	22.5479	22.5225	0.30496		8	1
P33610	Prim2	22.3255	22.4007	22.2742	22.149	22.2121	22.2777	22.287	22.265	22.1334	22.4429	22.352	22.2241	22.1398	22.1959	22.326	22.2918	0.0614528		4	1
P33611	Pola2	22.6381	22.8368	22.7306	22.6343	22.7186	22.8111	22.7326	22.7536	22.7479	22.7277	22.8284	22.6987	22.5374	22.601	22.7163	22.6028	1.30045		6	1
P33622	Apoc3	23.4676	22.669	23.5869	22.9242	23.3101	23.7077	23.6971	23.417	23.2679	22.5185	22.7613	23.0113	23.2821	23.6096	24.0854	23.3101	1.31716		3	1
P33896	Ifnar1	16.5448	16.6498	16.3183	16.4411	16.7495	16.9337	16.6037	16.2971	16.1897	16.3317	16.2574	16.4415	16.8954	16.8842	17.1247	16.5938	2.05318	+	1	1
P34022	Ranbp1	28.3153	28.3951	28.1312	28.2535	28.4707	28.5646	28.3324	28.4234	28.2714	28.2399	28.5463	28.3578	28.4194	28.3704	28.4154	28.3578	0.791413		13	1
P34152	Ptk2	22.6126	22.5513	22.7082	22.6743	22.6184	22.6685	22.7551	22.6881	22.5964	22.6858	22.6406	22.6199	22.8448	22.6633	22.9596	22.6723	1.00875		5	1
P34884	Mif	30.1724	30.3196	30.1115	30.2647	30.611	30.6713	30.5664	30.4823	30.393	30.2647	30.4134	30.1115	30.6372	30.4823	30.5573	30.3515	2.80063	+	11	1
P34902	Il2rg	21.7318	21.6766	22.1116	21.4936	21.8295	21.7886	21.7325	21.7329	22.0709	22.2205	21.9936	22.0148	22.1343	21.737	21.6253	21.8606	1.05037		2	0.9999
P34914	Ephx2	17.9172	17.9921	17.9945	17.6855	18.0397	17.974	18.0561	18.0247	17.8337	17.9643	17.8344	17.883	17.9471	18.0171	18.4382	18.0721	1.04862		2	1
P34928	Apoc1	25.4769	24.918	25.705	25.3444	25.0359	25.4105	25.767	24.7745	27.4785	25.5522	25.0813	24.8717	25.228	25.5667	25.6971	25.4583	0.129206		4	1
P35123	Usp4	24.9716	25.019	24.8764	24.989	24.989	25.0567	24.976	25.0401	25.0105	25.0105	25.0401	24.9043	24.9716	25.0401	25.0275	25.0105	0.338361		34	1
P35174	Stfa2	25.2856	24.6486	24.9672	24.4488	26.0084	26.1757	25.9912	24.9361	24.0359	24.0935	24.0526	24.5045	26.0772	24.6153	25.5522	25.5609	2.70184	+	5	1
P35175	Stfa1	22.2539	22.1085	22.1697	22.1335	22.6199	22.8109	22.631	22.145	22.3482	22.3441	22.3147	22.2755	22.6732	22.2547	22.3544	22.341	1.2909		3	1
P35235	Ptpn11	25.767	25.7945	25.8788	25.8093	25.8741	25.9088	25.8788	25.9043	25.7619	25.7543	25.7286	25.6068	25.8191	25.8069	26.0422	25.8504	1.85942	+	30	1
P35276	Rab3d	25.2785	25.0275	25.0732	24.8433	24.9271	25.1908	24.8764	24.7024	25.1642	25.2133	24.9716	25.2058	25.1253	24.9406	24.8997	25.0401	0.52048		6	1
P35278	Rab5c	28.189	28.1115	28.3828	28.203	28.1556	28.1263	28.1312	28.0914	28.3196	28.3153	28.189	28.2803	28.267	28.0711	28.189	28.1652	1.05276		16	1
P35279	Rab6a	26.6181	26.3762	26.632	26.512	26.3595	26.5045	26.3645	26.4234	26.5898	26.6458	26.5507	26.6181	26.4057	26.4138	26.4314	26.5045	1.86719	+	8	1
P35282	Rab21	27.4154	27.4314	27.524	27.3992	27.391	27.3494	27.3239	27.4394	27.3578	27.3662	27.341	27.3828	27.391	27.3494	27.5389	27.3578	0.58062		19	1
P35283	Rab12	23.6431	23.4923	23.7182	23.7286	23.48	23.5754	23.5869	23.391	23.7594	23.6757	23.7594	23.48	23.5869	23.7077	23.6096	23.7492	0.820434		3	1
P35285	Rab22a	24.5105	24.3645	24.4298	24.391	24.4298	24.5463	24.391	24.3844	24.275	24.417	24.3444	24.4234	24.4738	24.4862	24.8093	24.4614	0.940693		8	1
P35290	Rab24	22.5536	22.6035	22.735	22.6145	22.4391	22.5638	22.5907	22.4558	22.6491	22.6726	22.5696	22.6003	22.5312	22.554	22.503	22.5587	1.40048	+	4	1
P35293	Rab18	26.0254	25.9803	26.1871	26.0833	25.9361	25.8904	25.9428	25.8599	26.1253	26.1015	26.0772	26.17	25.9803	25.9584	25.8576	25.945	3.19301	+	15	1
P35294	Rab19	21.2494	21.381	21.3988	21.1433	21.2926	21.3128	21.363	21.2127	21.4864	21.3808	21.3195	21.2916	20.9924	21.2581	20.8501	21.1758	1.62525	+	2	1
P35295	Rab20	16.457	17.1332	16.8237	16.9481	16.6863	17.0538	16.6857	17.0287	17.6074	17.4117	17.1963	17.0124	17.278	15.5116	17.4109	17.4152	0.259156		1	1
P35329	Cd22	26.6595	26.6595	26.6998	26.6458	26.7895	26.5638	26.7895	26.8385	26.726	26.6998	26.7129	26.6595	26.673	26.6181	26.5898	26.7517	0.438576		40	1
P35330	Icam2	24.8288	24.7846	24.895	24.8093	24.6811	24.5812	24.6971	24.6865	24.6865	24.7846	24.6096	24.7695	24.7024	24.5983	24.317	24.5926	1.86615	+	7	1
P35343	Cxcr2	21.0866	21.0792	21.2541	20.8914	21.0779	20.9343	20.8909	20.6524	20.9643	21.1349	20.9408	21.2821	21.0032	20.8148	21.0857	21.0062	0.562736		1	1
P35456	Plaur	23.5404	23.3376	23.5404	23.2446	23.3511	23.2679	23.3778	23.0443	23.632	23.7286	23.4041	23.4425	23.5522	23.3239	23.5983	23.632	1.20445		3	1
P35459	Ly6d	25.9955	26.1719	26.2353	25.976	26.1293	26.0254	26.2114	26.2607	26.0793	26.1015	26.2481	26.2133	26.3135	26.0105	25.7846	26.0547	0.218806		3	1
P35461	Ly6g	23.48	23.0893	23.4298	22.9551	23.4551	23.132	23.2679	23.0688	22.6522	22.7532	22.5604	23.1251	23.6431	23.1869	24.2096	23.187	1.53505	+	2	1
P35486	Pdha1	27.2262	27.0609	27.2891	27.2714	27.0084	26.9869	27.0401	27.0609	27.189	27.1312	27.1015	27.2353	26.965	27.0084	26.8974	27.0296	2.98025	+	29	1
P35505	Fah	22.5973	22.6042	22.5352	22.6978	22.553	22.6593	22.4947	22.4908	22.5589	22.4804	22.8603	22.6252	22.5448	22.6091	22.6121	22.6918	0.159022		5	1
P35527	KRT9	28.0505	27.7325	27.5682	27.5165	27.8974	27.7129	27.8682	27.5014	27.8974	27.5165	27.0813	27.9595	27.7517	27.9595	27.3992	27.611	0.0374667		64	1
P35550	Fbl	29.5444	29.4785	29.362	29.4093	29.3787	29.2847	29.3001	29.2979	29.5296	29.4073	29.3388	29.5933	29.5463	29.5071	29.1604	29.4032	0.546014		38	1
P35564	Canx	30.1604	29.9677	30.2077	30.0737	29.846	29.8157	29.9539	29.8872	30.1115	30.1115	30.0609	30.1842	29.9677	29.8711	29.7533	29.8959	3.16214	+	83	1
P35585	Ap1m1	26.4551	26.604	26.524	26.604	26.5898	26.5045	26.574	26.5754	26.673	26.5898	26.632	26.5433	26.4676	26.5225	26.4908	26.5285	1.12454		17	1
P35601	Rfc1	24.4105	24.4298	24.3376	24.3444	24.2317	24.1565	24.2021	24.2891	24.4041	24.3712	24.3712	24.3444	24.3031	24.2243	24.0935	24.217	2.94979	+	21	1
P35700	Prdx1	30.3088	30.4532	30.2979	30.362	30.5481	30.6458	30.4532	30.5014	30.196	30.4134	30.4727	30.4532	30.5014	30.4823	30.6285	30.4919	1.56322	+	45	1
P35761	Ttk	15.0745	16.102	15.5585	15.3088	15.85	14.5287	16.3529	15.7309	15.7096	16.4525	15.4895	16.4924	16.0876	14.8302	16.4096	15.7832	0.182343		1	0.9885
P35762	Cd81	24.5983	24.3511	24.7077	24.3101	24.3844	24.2096	24.4984	24.4676	24.1488	24.317	24.239	24.3031	24.5754	24.4425	24.6703	24.4105	1.22154		6	1
P35803	Gpm6b	21.9347	21.4478	21.9466	21.7032	21.1356	20.9138	21.397	21.4743	21.5722	21.6441	21.3448	21.694	21.4675	21.0896	20.9908	21.3911	1.87426	+	1	1
P35821	Ptpn1	27.0711	27.019	27.1312	27.0813	27.0609	27.0084	27.1115	27.0914	27.2077	27.2353	27.1984	27.2445	27.0084	26.9977	26.8741	27.1115	2.8643	+	24	1
P35831	Ptpn12	24.7492	24.7286	24.8336	24.7995	24.7182	24.7234	24.7594	24.6649	24.6757	24.7594	24.7024	24.7077	24.7695	24.8191	24.8336	24.7441	1.47011	+	17	1
P35908	KRT2	27.5826	27.5463	27.3745	27.632	28.341	27.9869	27.9203	27.3239	28.0762	27.5898	28.1556	27.7129	27.3239	27.2353	27.1115	27.3153	1.9099	+	52	1
P35917	Flt4	20.1602	20.1956	20.341	20.4201	20.1392	20.2954	20.2145	20.3026	20.7647	20.4918	20.4334	20.2742	19.9436	20.2079	20.2997	20.1723	1.40498	+	1	0.9998
P35922	Fmr1	22.7335	22.7533	22.6407	22.629	22.6424	22.6276	22.5784	22.4845	22.8068	22.9025	22.748	22.6861	22.6077	22.5352	22.0863	22.7297	1.04707		1	0.9955
P35951	Ldlr	18.3938	18.1937	18.4716	18.133	18.1093	17.9484	18.3277	17.5749	18.4447	18.4538	18.1982	18.0204	17.7896	18.0709	18.0841	18.4421	0.559479		1	1
P35979	Rpl12	30.099	30.1115	29.94	30.0864	30.0864	30.099	30.1239	30.1239	30.2422	30.1115	30.1724	30.099	30.0737	30.1483	29.995	30.0864	0.752733		18	1
P35980	Rpl18	28.2979	28.341	27.9814	28.2262	28.1937	27.7708	27.8142	27.9595	28.2399	28.2535	28.5933	28.4073	27.976	28.0401	28.1507	27.9259	2.06899	+	12	1
P35991	Btk	26.3811	26.4441	26.53	26.4394	26.6595	26.5667	26.6181	26.5448	26.3861	26.417	26.4785	26.3595	26.527	26.558	26.604	26.574	3.33631	+	41	1
P36371	Tap2	27.604	27.5389	27.726	27.673	27.5826	27.3745	27.6251	27.6389	27.6389	27.6595	27.673	27.6181	27.4234	27.4551	27.0505	27.5165	1.51687	+	39	1
P36423	Tbxas1	23.8191	23.7077	24.1642	23.8191	23.5983	23.6865	23.7077	23.654	23.5522	23.7594	23.6096	23.848	23.7077	23.7895	24.1488	23.9134	0.918741		11	1
P36552	Cpox	25.6811	25.6944	25.8974	25.6944	25.4105	25.3943	25.341	25.391	25.4551	25.9517	26.0854	25.767	25.3444	25.3844	25.5404	25.433	2.503	+	16	1
P36916	Gnl1	21.0454	20.8376	20.8098	20.755	21.1392	20.8686	20.9454	21.1243	20.9471	21.0001	21.0147	20.5585	20.8277	21.2004	20.9341	20.8332	0.260912		1	1
P36993	Ppm1b	24.9803	25.1527	25.0317	25.1371	25.1055	25.2961	25.1293	25.2096	24.9316	24.9672	25.0526	24.9977	25.1449	25.141	25.4362	25.1214	1.55163	+	13	1
P37040	Por	26.2996	26.2114	26.4041	26.2353	26.1623	26.1507	26.2133	26.1293	26.1965	26.2335	26.2133	26.346	26.2077	26.1135	26.1681	26.143	1.57301	+	49	1
P37804	Tagln	22.8586	22.4254	22.6889	22.416	22.6672	23.2173	23.1206	22.762	23.013	22.5675	22.4628	22.4938	22.9316	23.2821	23.48	22.9477	1.60094	+	5	1
P38060	Hmgcl	26.1174	25.9955	26.2732	26.143	25.989	26.0914	26.0443	25.989	26.0105	26.0422	25.9781	26.1469	26.0084	26.0169	26.1234	26.038	0.576409		18	1
P38532	Hsf1	26.3324	26.4457	26.2114	26.4676	26.6458	26.632	26.3959	26.6181	26.3811	26.4138	26.5105	26.518	26.518	26.7129	26.7645	26.5389	1.70139	+	5	1
P38647	Hspa9	30.1115	30.0349	30.196	30.196	29.9539	29.8504	29.9539	29.995	30.1115	30.2193	30.0737	30.2535	29.8872	29.9539	29.805	30.0217	2.92043	+	76	1
P39054	Dnm2	27.509	27.5165	27.4551	27.509	27.673	27.5898	27.611	27.5969	27.4473	27.4073	27.4551	27.4154	27.5165	27.5165	27.524	27.509	5.39302	+	60	1
P39061	Col18a1	20.9693	20.4057	21.0903	20.5703	20.088	20.1171	20.3399	20.01	20.6867	20.5437	20.2524	20.7362	20.3806	20.1742	20.2422	19.8863	2.19652	+	1	0.9997
P39098	Man1a2	21.6071	21.7677	21.7471	21.7685	21.5801	21.5874	21.4894	21.5991	21.805	21.8277	21.6014	21.6703	21.3874	21.5394	21.6848	21.5574	1.60496	+	6	1
P39428	Traf1	22.9443	23.2055	23.0056	23.0601	22.9495	23.0101	22.8998	23.2204	23.0233	23.2679	23.1751	23.126	22.7305	23.2477	22.7818	23.0473	0.394168		3	1
P39429	Traf2	23.1676	23.3239	23.3101	23.2679	23.165	23.1624	23.1335	23.3101	23.2535	23.2438	23.2449	23.2821	23.2118	23.2016	23.0307	23.2535	0.612121		7	1
P39447	Tjp1	23.4298	23.1657	23.5165	23.2466	22.9842	23.1843	23.3239	23.13	23.3239	23.3778	23.2535	23.5754	23.1603	22.9757	22.923	23.3376	1.14909		4	1
P39654	Alox15	26.8974	26.8385	27.2714	26.17	25.1833	25.4769	25.3712	25.1371	25.3135	25.4041	25.7208	25.8044	25.1174	25.217	25.275	25.4008	4.93759	+	32	1
P39655	Alox12	26.1757	25.7543	26.6595	26.1546	25.9539	26.1135	26.1927	26.0547	25.9203	26.1155	25.8904	25.9203	26.2317	26.3811	26.7645	26.4041	1.2254		23	1
P39688	Fyn	23.8191	23.7796	23.976	23.9225	23.895	23.7796	23.9584	23.9584	23.867	23.8764	23.8093	23.7995	23.8288	23.9134	23.5638	23.8385	0.345055		9	1
P39876	Timp3	25.3877	25.1871	26.0732	25.433	25.2856	25.433	25.5135	25.4298	25.5374	25.4892	25.2714	25.1908	25.5463	25.5667	25.6181	25.5551	0.256737		10	1
P40124	Cap1	30.9609	31.015	31.0217	30.9746	31.1115	31.0349	31.0084	31.0544	30.8309	30.8534	30.8974	30.8608	31.015	30.9188	30.9117	30.995	3.80279	+	82	1
P40142	Tkt	30.7373	30.8309	30.6964	30.611	30.94	31.0927	30.8608	30.7613	30.6544	30.6022	30.7047	30.5203	30.846	30.7771	30.8309	30.7373	2.18689	+	85	1
P40201	Chd1	24.4614	24.5404	24.4738	24.5404	24.3844	24.2463	24.4488	24.4298	24.5812	24.5926	24.4362	24.4041	24.3307	24.2891	24.275	24.3975	1.98635	+	13	1
P40223	Csf3r	17.1866	17.6026	17.8508	17.5855	17.4336	17.7104	17.017	17.7589	17.5262	18.244	18.0275	17.523	17.0302	18.2119	17.9146	18.1245	0.303548		1	1
P40224	Cxcl12	22.7671	21.9642	22.7875	22.1467	22.206	22.016	22.5532	22.0755	22.8009	22.206	21.8011	22.8091	22.7329	22.4671	23.1953	22.1371	0.242783		1	1
P40237	Cd82	25.8069	25.6568	25.8433	25.6944	25.6757	25.5075	25.6264	25.7771	25.5285	25.6703	25.5345	25.6918	25.7312	25.7208	25.5667	25.7155	0.68031		6	1
P40240	Cd9	26.1604	25.8336	26.3612	26.0464	25.8142	25.7077	25.772	25.9406	25.8647	25.824	25.7389	25.848	26.0233	25.9672	25.9738	25.9912	1.78502	+	5	1
P40336	Vps26a	25.1681	25.3877	25.2571	25.3066	25.4105	25.3204	25.3745	25.3135	25.2317	25.3612	25.3273	25.2426	25.3031	25.3712	25.1642	25.3712	0.256763		16	1
P40630	Tfam	27.524	27.4938	27.524	27.6251	27.3153	27.341	27.3239	27.341	27.5826	27.4938	27.4234	27.5898	27.3992	27.4394	27.4938	27.3494	3.10299	+	24	1
P40694	Ighmbp2	25.0148	25.0275	24.7895	25.0484	24.8623	24.945	24.9271	24.9316	24.8997	24.8764	24.9406	24.9495	24.9361	25.0526	25.0317	24.9803	0.527616		3	1
P41105	Rpl28	26.8385	26.8385	26.506	26.7895	26.7517	26.0588	26.3494	26.6181	26.8385	27.0609	27.1604	27.0609	26.5359	26.4598	26.2785	26.4362	2.61085	+	13	1
P41155	Ltb	20.2275	20.3154	20.0296	20.3739	20.2013	20.1372	20.2267	20.1447	20.3789	20.2238	20.3068	20.1616	20.1026	19.631	19.8903	19.7969	2.46293	+	1	1
P41158	Elk4	21.1392	21.2693	21.0111	21.244	21.133	21.1143	21.3322	20.9505	21.306	21.1306	21.1238	21.0419	21.0379	21.0702	20.9716	21.2013	0.149631		1	0.9971
P41216	Acsl1	25.5014	25.3342	25.6292	25.3511	25.3545	25.3342	25.3943	25.1135	25.4831	25.5345	25.5492	25.5374	25.4394	25.3135	25.3943	25.3239	1.44968	+	22	1
P41230	Kdm5c	20.0087	20.0692	20.0032	20.055	20.101	20.202	19.9842	20.0275	19.9127	20.1271	20.2502	20.2524	20.0818	19.9917	19.8235	19.9865	0.635623		2	1
P41233	Abca1	20.491	20.5594	20.7112	20.7369	20.5238	20.7111	20.8034	20.6165	20.5742	21.0522	20.4784	20.345	20.4975	20.669	20.6459	20.789	0.00965241		4	1
P41234	Abca2	18.6859	18.5769	17.9839	18.0322	18.0382	17.2481	18.0544	17.6216	17.8699	18.3434	17.7662	18.2779	17.855	18.2764	18.3474	18.2908	0.920313		2	0.9914
P41241	Csk	27.5165	27.6527	27.4938	27.5969	27.7958	27.8445	27.7453	27.726	27.5754	27.5463	27.5969	27.4154	27.611	27.6865	27.611	27.6389	3.15568	+	38	1
P41245	Mmp9	27.3324	26.8623	27.2077	26.5754	27.1984	26.9539	26.965	26.5507	26.6998	27.0401	26.6458	27.2353	27.2262	26.5551	27.0505	27.0084	0.0125803		50	1
P41272	Cd27	22.6439	22.4271	22.3024	22.588	22.6203	22.6528	22.6075	22.6526	22.4264	22.1749	22.3025	22.1359	22.3638	22.6476	22.2398	22.1717	1.72445	+	3	1
P41731	Cd63	26.6865	26.3795	27.2077	26.019	25.4645	25.5463	25.6237	25.2207	26.0547	25.9043	25.7208	26.0443	25.9383	25.3444	25.2133	25.6348	2.86699	+	4	1
P41778	Pbx1	19.8942	19.6599	19.9736	19.7305	19.566	19.5574	19.8217	19.3799	19.6063	19.6619	19.5696	19.8138	19.3413	19.0893	19.0496	19.7534	1.53145	+	1	1
P41971	Elk3	19.4534	19.3235	19.281	19.3328	19.3655	19.3817	19.3958	19.3368	19.1784	19.1002	19.1194	19.5086	19.1716	19.2947	19.158	19.125	1.0235		1	1
P42082	Cd86	19.5154	19.4931	19.5694	19.5513	19.6206	19.5096	19.5307	19.4212	19.5819	19.6006	19.5802	19.5228	19.4829	19.5697	19.4883	19.5438	0.307173		1	1
P42125	Eci1	27.5682	27.4551	27.611	27.6527	27.3745	27.5315	27.4473	27.4707	27.4862	27.5609	27.4073	27.5754	27.3324	27.4862	27.4234	27.509	0.940401		28	1
P42128	Foxk1	25.5045	25.5696	25.3307	25.5433	25.6012	25.5667	25.5105	25.5522	25.4831	25.3545	25.5404	25.4041	25.5315	25.5285	25.4676	25.4266	0.595741		15	1
P42208	Septin2	27.7645	27.7195	27.7895	27.7517	27.6998	27.7708	27.673	27.7389	27.7453	27.7195	27.7833	27.7129	27.7708	27.7645	27.9146	27.7833	0.985168		23	1
P42209	Septin1	28.0084	28.1263	27.8974	28.0505	28.1604	28.1747	28.0762	28.1115	28.066	27.9203	28.0084	27.8858	28.0401	28.0609	28.003	27.976	1.39916	+	29	1
P42227	Stat3	26.5754	26.6865	26.604	26.6595	26.6458	26.726	26.673	26.6458	26.8974	26.8142	26.8142	26.6595	26.6458	26.7517	26.6595	26.7129	1.70908	+	40	1
P42230	Stat5a	25.2096	25.2643	25.1095	25.1795	25.4073	25.4041	25.2821	25.2926	25.2463	25.0935	25.2463	25.0359	25.2133	25.3031	25.4266	25.1604	1.29885		10	1
P42232	Stat5b	25.8647	25.9912	25.8312	25.8927	26.0691	26.0609	25.9781	25.9869	25.8974	25.895	25.9203	25.7517	25.8336	25.918	25.9584	25.8576	1.7404	+	38	1
P42337	Pik3ca	19.9953	19.9372	19.9384	19.8212	20.039	20.098	20.0498	19.9675	20.0033	19.9388	20.0871	20.0032	20.045	20.0668	19.9135	19.9642	0.874369		2	0.9998
P42567	Eps15	26.1075	26.1055	26.0975	26.065	26.0772	26.0254	26.1352	26.1155	26.065	26.065	26.1015	26.0464	26.0084	26.0711	25.945	26.067	0.944856		40	1
P42669	Pura	26.5653	26.6595	26.4738	26.5522	26.632	26.5898	26.6181	26.6181	26.673	26.4661	26.4938	26.5492	26.6865	26.673	26.7645	26.5653	0.946681		16	1
P42703	Lifr	20.0458	19.9657	20.0395	19.9574	19.9239	19.942	20.0011	19.9706	19.7034	19.8584	19.9705	19.981	19.9251	20.0488	20.3724	19.8726	0.480682		2	1
P42859	Htt	24.2891	24.2821	24.275	24.2891	24.3712	24.3307	24.3101	24.3376	24.3712	24.3239	24.3307	24.3239	24.2535	24.2463	24.3778	24.417	0.444804		17	1
P42867	Dpagt1	21.4018	21.3199	21.4368	21.4309	21.3616	21.2236	21.2349	21.279	21.3232	21.4094	21.3342	21.501	21.227	21.3588	22.0684	21.2361	0.206811		1	0.9991
P42932	Cct8	28.5718	28.611	28.4433	28.6181	28.7031	28.6595	28.632	28.6831	28.7129	28.673	28.7064	28.5389	28.5682	28.6216	28.5682	28.6146	1.09654		56	1
P43024	Cox6a1	28.9595	28.9231	29.1771	29.1435	28.7895	28.632	28.7988	28.8474	28.976	29.0084	28.8916	29.141	28.7486	28.6492	28.0084	28.7613	1.84674	+	4	1
P43120	Hhex	20.9338	20.895	21.0702	21.043	21.0395	21.0903	21.0772	21.1532	20.798	21.1035	21.1106	20.9998	21.0978	21.0216	21.0867	21.0083	0.419567		2	1
P43135	Nr2f2	17.309	17.4994	17.1876	17.3256	17.5908	17.2849	17.8506	17.3692	17.891	17.4629	16.8013	16.8355	17.4448	17.5737	17.482	17.6622	0.333645		1	0.9997
P43137	Reg1	21.6009	21.421	21.3925	21.3181	21.4998	22.321	21.4185	21.4172	21.372	22.1473	21.8453	23.2187	21.9575	21.4241	21.2941	21.8796	0.605191		2	1
P43247	Msh2	25.6012	25.7234	25.5014	25.6486	25.7645	25.7543	25.7517	25.7945	25.5812	25.5926	25.6676	25.5315	25.6568	25.726	25.7103	25.6811	2.34955	+	33	1
P43274	H1-4	30.5481	30.1842	30.0479	30.0217	29.7549	30.1115	29.6764	29.5718	30.0084	29.9117	29.9539	30.393	30.5754	30.2759	30.2077	29.9814	1.24031		18	1
P43275	H1-1	32.6458	32.463	32.3489	32.2393	31.6154	31.8234	31.3515	31.4678	32.4556	32.2647	32.2703	32.4751	32.622	32.341	32.0544	32.1513	3.95894	+	20	1
P43276	H1-5	32.9063	32.5641	32.4751	32.4159	31.94	32.3489	31.6629	31.6756	32.7494	32.4083	32.4581	32.7333	32.9135	32.6923	32.4727	32.333	2.38428	+	33	1
P43277	H1-3	33.3568	33.0673	32.8664	32.8682	32.4799	32.6798	32.2731	32.2979	33.1468	32.8478	32.7946	33.2759	33.3828	33.08	32.9063	32.7731	2.18857	+	26	1
P43345	Tlx1	21.0632	21.0279	21.1411	21.1512	20.9391	20.8558	21.2073	20.9912	21.0963	21.1793	20.9399	21.2383	20.9305	21.0623	21.0978	21.3102	0.228436		1	1
P43346	Dck	23.5045	23.5754	23.5638	23.5404	23.6431	23.7695	23.6757	23.6096	23.6431	23.6649	23.6971	23.4676	23.5869	23.7077	23.8764	23.5638	0.676935		6	1
P43404	Zap70	25.9043	25.9912	25.7312	25.989	26.1469	26.1814	26.0275	26.143	25.9672	25.8528	25.8599	25.7466	25.9977	26.0338	25.848	25.8504	2.01144	+	30	1
P43406	Itgav	23.9316	23.7286	24.019	23.7594	23.7077	23.5869	23.7077	23.5983	23.654	23.6209	23.6865	23.8858	23.6865	23.5983	23.5869	23.6649	1.51961	+	11	1
P43430	Mcpt8	26.4769	25.8385	25.6348	25.6431	24.0443	24.3239	24.317	24.1946	25.9406	25.3877	25.5551	25.705	24.5345	24.7389	25.0691	25.0233	5.29062	+	5	1
P45376	Akr1b1	29.3745	29.4976	29.2216	29.4234	29.7129	29.9539	29.6629	29.5951	29.4374	29.4053	29.3951	29.2331	29.4862	29.6198	29.7064	29.4938	2.54943	+	31	1
P45377	Akr1b8	21.1422	20.4597	20.6708	20.7225	20.1915	20.3507	20.281	19.9766	20.538	20.7766	20.7445	20.6781	20.54	20.5064	20.431	20.4846	2.46889	+	3	1
P45481	Crebbp	24.5983	24.6264	24.4676	24.5926	24.6431	24.6153	24.6486	24.6431	24.4738	24.4362	24.5285	24.4738	24.5522	24.558	24.6209	24.5285	2.53628	+	23	1
P45591	Cfl2	22.6545	22.661	22.7367	22.55	22.7101	22.7463	22.612	22.6969	22.6216	22.6992	22.6975	22.7513	22.7465	22.8093	22.8978	22.7025	1.0995		5	1
P45700	Man1a1	26.9539	26.8142	26.8504	26.9428	26.8385	26.6865	26.7771	26.8264	26.8264	26.8623	26.8142	26.9088	26.6595	26.8019	26.6998	26.8504	1.25147		14	1
P45878	Fkbp2	26.8019	26.6181	26.7771	26.7645	26.604	26.8142	26.6181	26.5638	26.7771	26.8385	26.7517	26.9428	26.6865	26.7771	26.7517	26.7645	1.13039		12	1
P45952	Acadm	26.2481	26.0732	26.3101	26.2151	26.065	26.1814	26.1312	26.0914	26.0793	26.1312	26.0359	26.1776	26.0629	26.0732	26.0691	26.1234	1.13888		22	1
P46061	Rangap1	26.4923	26.6181	26.4266	26.5345	26.604	26.604	26.5898	26.6458	26.6458	26.5898	26.6181	26.5898	26.518	26.5448	26.3545	26.5285	1.52415	+	39	1
P46412	Gpx3	23.3101	23.1284	23.417	23.1554	23.4676	23.5983	23.5045	23.3101	23.3645	23.2821	23.0892	23.2679	23.6757	23.5638	23.7995	23.5869	2.96129	+	4	1
P46414	Cdkn1b	25.8044	25.8811	25.8044	25.9406	26.1234	26.2481	26.1984	26.0935	25.6865	25.6595	25.8312	25.632	26.0813	26.0401	26.1469	25.9406	4.92754	+	11	1
P46460	Nsf	27.4551	27.5165	27.4394	27.5165	27.5682	27.4707	27.5463	27.5609	27.4629	27.4629	27.524	27.4314	27.509	27.4862	27.4073	27.5609	0.560003		54	1
P46467	Vps4b	27.4785	27.5389	27.3992	27.4551	27.5969	27.5826	27.4862	27.524	27.4707	27.4234	27.4938	27.4154	27.5014	27.524	27.5536	27.4862	1.39548	+	33	1
P46471	Psmc2	27.1507	27.2353	27.1214	27.217	27.2891	27.17	27.2445	27.2353	27.217	27.17	27.2625	27.1115	27.2077	27.189	27.0813	27.1984	0.374634		38	1
P46638	Rab11b	28.4032	28.3536	28.5718	28.3787	28.2399	28.3536	28.3452	28.3282	28.3367	28.362	28.3109	28.4314	28.4234	28.2979	28.5315	28.3282	0.520857		20	1
P46656	Fdx1	18.9377	18.8473	19.3073	18.776	19.1743	18.6661	19.0165	18.3306	18.9287	19.2302	19.0343	19.3374	19.1827	19.2085	19.2296	18.9487	0.662222		2	1
P46662	Nf2	19.2614	19.349	19.4882	19.5336	19.3016	19.7251	19.4704	19.6174	19.5784	19.5079	19.46	19.8258	19.4537	19.4629	19.9898	19.6126	0.408465		1	0.9999
P46664	Adss2	24.848	25.019	24.8528	24.8528	24.8717	25.0443	24.8623	24.8336	24.989	24.976	25.002	24.9134	24.9134	24.9847	24.8997	24.9043	0.358004		14	1
P46718	Pdcd2	22.8906	23.0105	22.7611	22.8966	22.8271	22.957	22.9331	22.845	23.0208	23.023	23.082	22.9893	22.8934	22.863	22.7392	22.8509	1.82255	+	6	1
P46735	Myo1b	25.7234	25.7695	25.7182	25.6513	25.5783	25.3101	25.4707	25.5898	25.7234	25.8904	25.8834	25.7821	25.5374	25.558	25.5165	25.5135	3.62192	+	5	1
P46737	Brcc3	24.867	24.8191	24.867	24.8433	24.9672	24.9043	24.8904	24.8904	24.8528	24.8336	24.895	24.7945	24.8764	24.8336	24.9933	24.867	0.827209		14	1
P46935	Nedd4	24.8336	24.8576	24.867	24.7077	24.5926	24.5983	24.6757	24.5812	24.6209	24.7695	24.867	24.7543	24.5638	24.558	24.7695	24.6811	1.80593	+	18	1
P46978	Stt3a	26.726	26.5359	26.8264	26.726	26.574	26.604	26.673	26.632	26.8142	26.8858	26.6998	26.9428	26.5754	26.4378	26.141	26.6998	1.62741	+	17	1
P47199	Cryz	24.2607	24.3511	24.4362	24.317	24.4041	24.5463	24.3376	24.4551	24.0772	24.2317	24.3101	24.4488	24.5045	24.4488	24.5522	24.5045	1.5825	+	13	1
P47713	Pla2g4a	24.217	24.002	24.4614	23.9495	23.976	24.0854	24.0275	23.976	23.9672	24.1174	24.1946	24.317	24.1642	23.9933	23.7895	24.1565	0.3089		17	1
P47738	Aldh2	30.4823	30.196	30.6022	30.3088	30.1115	30.1604	30.099	30.0349	30.196	30.2759	30.0864	30.4234	30.2193	30.1239	30.3303	30.2308	1.39043	+	62	1
P47740	Aldh3a2	26.574	26.3844	26.604	26.515	26.3992	26.3376	26.4473	26.3811	26.2891	26.346	26.2891	26.4984	26.4202	26.346	26.2979	26.317	1.535	+	22	1
P47754	Capza2	28.3452	28.3745	28.4073	28.3196	28.4629	28.4629	28.4314	28.3869	28.1747	28.2308	28.2979	28.3023	28.362	28.3282	28.2625	28.3578	3.03868	+	28	1
P47758	Srprb	25.8576	25.7182	25.8118	25.772	25.6403	25.6865	25.654	25.6012	25.7895	25.7995	25.7594	25.976	25.7312	25.5926	25.6838	25.5869	2.38094	+	9	1
P47791	Gsr	27.0401	26.9428	27.17	26.8264	27.0084	27.0505	27.0296	26.8504	27.0084	26.8504	26.7771	26.965	27.0401	26.9539	26.5359	26.965	0.214753		28	1
P47809	Map2k4	25.2317	25.217	25.2243	25.1488	25.228	25.3877	25.2426	25.217	25.1833	25.1253	25.1984	25.0772	25.2317	25.1984	25.1488	25.1527	1.27039		20	1
P47811	Mapk14	25.9825	25.9694	26.002	25.8528	25.9361	25.9825	25.8576	25.8904	25.7517	25.848	25.8788	25.9043	25.9977	25.9066	26.1055	25.8997	0.947096		20	1
P47856	Gfpt1	24.3844	24.417	24.1253	24.4234	24.3645	24.4041	24.3511	24.3511	24.4614	24.4105	24.5522	24.391	24.3101	24.3578	24.1795	24.3712	0.751851		19	1
P47857	Pfkm	22.1815	22.0094	22.1241	22.1297	22.2454	22.2846	22.2731	22.2596	22.1074	22.0224	22.1816	21.9957	22.2058	22.29	22.3632	22.0781	1.72179	+	4	1
P47911	Rpl6	29.6093	29.7162	29.459	29.6492	29.651	29.4707	29.459	29.668	29.5808	29.6337	29.7064	29.6458	29.6005	29.579	29.3066	29.5033	0.531412		38	1
P47915	Rpl29	28.1065	28.189	27.6663	27.9259	27.7771	27.6181	27.3662	27.8142	28.1115	28.1507	28.2308	28.141	27.8974	27.8799	27.7195	27.8019	2.32281	+	11	1
P47934	Crat	23.5638	23.4298	23.6649	23.5404	23.48	23.5404	23.5404	23.417	23.3101	23.4923	23.5165	23.5404	23.3376	23.4551	23.5754	23.5522	0.209428		10	1
P47941	Crkl	26.515	26.604	26.5624	26.5404	26.6595	26.6998	26.6458	26.632	26.433	26.5345	26.5536	26.4785	26.5754	26.5374	26.5315	26.5898	3.1276	+	20	1
P47955	Rplp1	29.5573	29.579	29.326	29.6146	29.5987	29.6561	29.4254	29.5969	29.6848	29.6747	29.8264	29.7178	29.5591	29.6713	29.6075	29.6578	1.34685		6	1
P47962	Rpl5	28.6216	28.7357	28.2891	28.5718	28.5898	28.4194	28.3869	28.5389	28.5933	28.6458	28.6595	28.611	28.5682	28.5609	28.4274	28.4785	0.476293		38	1
P47963	Rpl13	27.9869	28.0965	27.6931	27.9372	27.8741	27.4154	27.4551	27.8858	28.17	28.1937	28.1937	28.189	27.8324	27.6595	27.4938	27.7325	2.57532	+	24	1
P47964	Rpl36	27.3662	27.3578	26.8504	27.217	26.9539	26.4457	26.506	27.0914	27.3066	27.5014	27.5754	27.341	26.673	26.8623	26.4362	26.8504	2.69452	+	5	1
P47968	Rpia	25.8361	26.0275	25.9203	26.019	26.0629	26.1776	26.0609	26.0084	25.9869	26.0609	26.0317	25.8623	26.0813	26.0711	25.976	26.0359	0.850735		16	1
P48024	Eif1	27.8142	27.9372	27.6931	27.9088	27.8974	27.9088	27.9203	27.9259	27.9923	27.9372	28.0401	27.7958	27.9705	27.965	27.7581	27.8623	0.331895		15	1
P48025	Syk	27.5826	27.726	27.6527	27.6931	27.9484	27.8682	27.9203	27.8385	27.5682	27.5609	27.7064	27.5389	27.726	27.7453	27.7895	27.8264	4.18057	+	57	1
P48036	Anxa5	29.6163	29.5555	29.5646	29.55	29.651	29.8593	29.5109	29.5969	29.2979	29.4413	29.4154	29.461	29.5736	29.5609	29.3515	29.6303	1.47536	+	40	1
P48193	Epb41	26.141	26.0169	26.3256	26.1507	26.1352	26.0148	26.1253	26.1833	25.9977	26.1273	26.1391	26.1352	26.2058	26.1507	26.0975	26.1565	0.150904		30	1
P48377	Rfx1	24.6264	24.6209	24.6375	24.632	24.6703	24.6209	24.6595	24.632	24.558	24.5345	24.604	24.604	24.5869	24.558	24.5696	24.5404	3.17271	+	18	1
P48410	Abcd1	23.8191	23.7389	23.9316	23.8191	23.7796	23.6757	23.8288	23.8093	23.7594	23.8288	23.7695	23.848	23.7182	23.7286	23.5869	23.7995	0.784672		14	1
P48428	Tbca	27.5315	27.5389	27.3992	27.4707	27.6251	27.8445	27.6181	27.6527	27.611	27.4073	27.632	27.4785	27.6389	27.5969	27.604	27.6181	1.6213	+	13	1
P48441	Idua	21.646	21.7188	21.8273	21.5795	21.7343	21.9847	21.8539	21.5734	21.5397	21.6653	21.4628	21.8164	21.8935	21.8281	21.975	22.0717	1.46073	+	3	1
P48453	Ppp3cb	23.5404	23.4676	23.417	23.4676	23.6096	23.5869	23.5754	23.5869	23.5165	23.5045	23.4551	23.3511	23.4041	23.4676	23.3239	23.5404	1.62423	+	9	1
P48455	Ppp3cc	22.169	21.898	21.7487	22.007	22.142	22.1021	21.9138	21.9822	21.9328	22.1013	22.0218	21.8771	21.7873	21.8815	21.1997	22.0284	0.634274		3	1
P48678	Lmna	28.6492	28.0296	28.7645	28.3828	28.217	28.3282	28.5826	28.2216	28.3452	28.1459	28.066	28.3324	28.5682	28.3153	27.9923	28.1164	0.294708		63	1
P48722	Hspa4l	23.7796	23.7389	23.7995	23.7995	23.848	23.848	23.8288	23.8288	23.7182	23.8385	23.848	23.8093	23.8288	23.6971	23.7695	23.8288	0.557033		16	1
P48725	Pcnt	23.867	23.7995	23.9043	23.8385	23.9134	23.6757	23.9406	23.895	23.7182	23.7492	23.7895	23.7796	23.8191	23.7895	23.5522	23.8288	0.603038		49	1
P48758	Cbr1	27.4785	27.5536	27.3239	27.4862	27.6663	27.8445	27.611	27.6798	27.4938	27.3745	27.4551	27.391	27.6181	27.6251	27.673	27.509	2.75242	+	27	1
P48760	Fpgs	20.7446	21.0204	20.7965	20.8981	20.7167	20.7369	20.7044	20.8267	20.675	20.8802	20.929	20.8031	20.5535	20.6343	20.3831	20.741	1.7039	+	2	1
P48771	Cox7a2	26.3256	26.1642	26.391	26.3273	26.0995	26.0296	25.9955	26.1391	26.2262	26.3014	26.1565	26.217	25.965	26.0732	25.8881	26.0752	3.23342	+	5	1
P48774	Gstm5	19.3636	19.6777	19.298	19.3932	19.5457	19.4075	19.4315	19.6939	19.5651	19.542	19.4992	19.4892	19.2888	19.5882	19.2633	19.3994	0.404812		1	1
P48962	Slc25a4	27.9031	27.7389	27.9595	27.9428	27.7389	27.6527	27.8564	27.7064	27.8445	27.9203	27.7453	27.9146	27.5536	27.611	27.611	27.632	2.95217	+	14	1
P48999	Alox5	27.965	27.7581	27.9372	27.4938	27.5898	27.4314	27.4629	27.3578	27.6998	27.5898	27.3992	27.6998	27.6181	27.341	27.4938	27.509	1.441	+	19	1
P49025	Cit	23.1185	22.9687	23.0345	22.9845	23.1401	23.219	23.0705	23.054	22.9547	23.0142	23.0231	23.0642	23.0327	22.9636	22.8999	23.1006	0.942322		2	1
P49117	Nr2c2	24.2535	24.2891	24.2243	24.2961	24.4862	24.3578	24.3975	24.3376	24.2535	24.2463	24.2463	24.317	24.417	24.391	24.275	24.4041	2.22404	+	6	1
P49135	Ercc3	23.1645	23.2331	23.0374	23.1753	23.156	23.1107	23.2316	23.2085	23.1438	23.0913	23.1481	23.0015	23.1655	23.1093	22.9441	23.1888	0.338717		10	1
P49138	Mapkapk2	25.6125	25.5551	25.5315	25.4707	25.5345	25.5898	25.5255	25.4738	25.3811	25.4551	25.452	25.5075	25.5463	25.5045	25.6622	25.5374	1.15184		15	1
P49222	Epb42	23.48	23.3376	24.0526	23.4551	23.2098	23.1794	23.1776	23.1429	23.0747	23.632	23.5285	23.5638	23.3239	23.3376	23.2071	23.3239	1.10256		6	1
P49290	Epx	29.5147	29.5128	30.0084	28.8799	27.632	28.0453	27.9923	27.7389	27.8682	27.9595	28.2714	28.2535	27.7958	27.7389	27.8081	27.9595	5.32417	+	43	1
P49312	Hnrnpa1	29.3196	29.4194	29.1724	29.3023	29.4785	29.4254	29.3578	29.4571	29.3766	29.3536	29.4334	29.2736	29.4688	29.3724	29.5808	29.3388	0.870051		38	1
P49442	Inpp1	25.3477	25.4105	25.2571	25.4202	25.5374	25.6784	25.4707	25.5433	25.4202	25.3444	25.3545	25.2096	25.4614	25.452	25.4008	25.3844	2.29727	+	16	1
P49443	Ppm1a	24.7441	24.7389	24.6865	24.7024	24.7441	24.8623	24.7895	24.7745	24.7234	24.7024	24.7182	24.5869	24.8623	24.7695	25.0772	24.7338	1.21455		12	1
P49446	Ptpre	23.2535	23.2821	23.2821	23.1458	23.0044	23.2679	23.1837	23.0013	23.2171	23.2679	23.2217	23.1942	23.0587	23.0004	22.7553	23.085	1.83403	+	6	1
P49452	Cenpc	23.3511	23.2821	23.3376	23.1958	22.9018	22.9731	23.0002	22.9649	23.2679	23.1524	23.1342	23.4298	23.3101	23.2308	23.0851	23.1067	2.76175	+	8	1
P49586	Pcyt1a	24.1253	24.0772	24.1095	24.002	24.0691	24.0854	24.1174	23.976	24.1488	24.0359	24.1795	24.2463	24.141	24.1253	24.0359	24.1795	0.572542		9	1
P49615	Cdk5	24.1015	24.1795	24.0691	24.1719	24.217	24.3376	24.1946	24.2317	24.1488	24.141	24.1095	23.9933	24.1174	24.141	24.1795	24.1946	1.6868	+	8	1
P49710	Hcls1	29.8579	29.8829	29.788	29.8755	30.0609	30.0737	29.995	29.995	29.8065	29.7373	29.9259	29.8653	29.9814	29.9814	30.0609	30.0084	3.59158	+	48	1
P49717	Mcm4	26.1585	26.3393	26.0148	26.1015	26.1507	26.1965	26.0955	26.1871	26.1565	26.2114	26.3477	26.1075	26.0914	26.0854	25.9716	26.1095	0.601034		33	1
P49718	Mcm5	25.5725	25.8361	25.5165	25.6153	25.6971	25.6375	25.6918	25.6944	25.6838	25.7234	25.7945	25.6513	25.5955	25.5667	25.5638	25.5869	0.866865		31	1
P49722	Psma2	27.5898	27.7129	27.4862	27.6181	27.6595	27.7517	27.5969	27.6931	27.5536	27.524	27.6998	27.5609	27.632	27.632	27.4785	27.5898	0.475181		26	1
P49769	Psen1	22.3312	22.2956	22.3422	22.48	22.4184	22.1328	22.2133	22.2221	22.4874	22.4542	22.4486	22.7336	22.2933	22.2306	21.8714	22.1588	2.02502	+	3	1
P49813	Tmod1	17.7269	18.0538	18.5159	17.7865	18.1669	18.2732	18.5411	17.732	18.1455	17.7604	18.4141	18.6304	18.4114	18.1471	18.8133	18.1777	0.27362		1	1
P49817	Cav1	24.3307	23.6649	24.4105	24.0443	23.848	23.7492	23.9043	23.9495	23.848	24.0772	23.7077	24.217	23.895	23.8093	23.6971	23.6971	0.714053		5	1
P49935	Ctsh	27.7645	27.7771	28.0296	27.6998	27.9203	28.0296	27.8019	27.9814	27.391	27.6251	27.726	27.7195	27.9923	27.7833	27.965	27.9595	1.86892	+	20	1
P49962	Srp9	25.8215	26.0148	25.9383	26.0169	25.9495	25.8264	26.0148	25.9428	26.0084	25.9383	25.8858	26.0105	25.9473	26.0443	26.1927	25.8834	0.197919		7	1
P50136	Bckdha	24.7796	24.5045	24.8093	24.6264	24.5522	24.5754	24.4984	24.5754	24.5105	24.6096	24.5225	24.918	24.4425	24.4105	24.6153	24.6209	0.476974		9	1
P50171	Hsd17b8	24.8717	24.632	24.7846	24.848	24.7492	24.8576	24.6757	24.7645	24.7745	24.8142	24.6595	24.9088	24.945	24.8385	24.8623	24.8904	0.604302		7	1
P50172	Hsd11b1	25.9628	25.8457	26.143	26.0127	25.705	26.067	26.2553	25.9955	26.2151	26.3629	25.7466	25.902	26.0691	25.9694	26.0874	26.1565	0.0343119		19	1
P50247	Ahcy	28.003	28.1747	27.8385	28.1015	28.4113	28.4823	28.2759	28.217	28.1842	28.0401	28.0505	27.9595	28.1115	28.2445	28.1312	28.17	2.21572	+	62	1
P50283	Cd7	20.8832	20.679	20.7235	20.9321	20.7274	20.8041	20.6952	20.9989	20.4205	20.5746	20.4218	20.9338	20.5097	20.7833	20.5853	20.8669	0.569381		1	1
P50285	Fmo1	21.8635	21.1318	21.9834	21.3501	20.9132	21.2874	21.2817	21.0608	21.3818	21.3055	21.261	21.3323	21.2488	21.1259	21.2749	20.9482	1.16973		3	0.9946
P50295	Nat2	24.6918	24.7745	24.6649	24.7389	25.019	24.945	24.9088	24.9088	24.7338	24.7077	24.7796	24.5696	24.7945	24.7695	24.8385	24.848	3.50026	+	7	1
P50396	Gdi1	26.673	26.6998	26.632	26.6595	26.7771	26.9428	26.726	26.7645	26.4583	26.6181	26.5898	26.4999	26.7517	26.7517	26.9088	26.6998	2.78275	+	29	1
P50427	Sts	24.4362	24.275	24.5105	24.3844	24.5045	24.4614	24.5404	24.3778	24.3031	24.141	24.3031	24.317	24.5045	24.4738	24.604	24.417	2.07195	+	9	1
P50428	Arsa	24.3239	24.317	24.3712	24.275	24.3578	24.4923	24.3031	24.4614	24.2607	24.2891	24.3778	24.4614	24.4488	24.6209	24.5696	24.4923	2.01549	+	3	1
P50429	Arsb	26.7129	26.6458	27.0296	26.4504	26.341	26.5448	26.4234	26.3943	26.2353	26.3926	26.3894	26.5433	26.558	26.4504	26.5359	26.4298	1.41569	+	16	1
P50431	Shmt1	25.1604	25.2243	25.141	25.1135	25.2643	25.3273	25.2856	25.2891	25.228	25.2317	25.3066	25.1833	25.0975	25.2133	25.2643	25.1984	1.75109	+	15	1
P50446	Krt6a	22.0416	22.5318	21.6006	21.8014	21.9599	22.0175	22.1098	22.0999	22.151	22.0624	21.4184	21.6389	21.9306	22.0102	21.5024	21.9249	0.200965		2	1
P50516	Atp6v1a	27.7517	27.7453	27.8445	27.7453	27.7958	27.8081	27.7645	27.7645	27.6251	27.7129	27.7833	27.7389	27.8019	27.7581	27.8623	27.8974	1.20603		48	1
P50518	Atp6v1e1	28.2399	28.2759	28.2935	28.217	28.2123	28.2935	28.2847	28.2077	28.0762	28.2714	28.2759	28.3745	28.3066	28.2625	28.604	28.49	0.935094		16	1
P50543	S100a11	29.2353	29.2216	29.249	29.0084	29.1984	29.5014	29.1819	28.906	28.9869	28.9595	28.9732	29.0762	29.258	29.019	29.17	29.1386	0.588815		17	1
P50544	Acadvl	28.1842	28.066	28.2759	28.1747	28.1164	28.1747	28.1984	28.1065	28.0914	28.141	28.0453	28.2353	28.1164	28.1604	28.1937	28.1459	0.102066		40	1
P50580	Pa2g4	28.7129	28.8564	28.6181	28.7517	28.7771	28.726	28.7129	28.8019	28.8474	28.8142	28.9287	28.7486	28.7421	28.7645	28.726	28.7739	0.70604		37	1
P50637	Tspo	25.2207	25.1015	25.3101	25.2243	25.0609	24.9716	25.0691	24.8717	25.2353	25.3101	25.2317	25.1174	24.9716	24.9406	25.2535	25.0275	1.79314	+	5	1
P51125	Cast	27.019	27.0711	26.976	27.0711	27.1312	27.1507	27.1115	27.0914	26.9539	26.8858	27.0084	26.965	27.1214	27.0914	27.1015	27.019	3.11086	+	54	1
P51150	Rab7a	28.9344	28.8534	29.0084	28.8264	28.8203	28.7739	28.7771	28.7453	28.7958	28.8355	28.8593	28.9259	28.9484	28.8623	28.8711	28.7453	0.94596		25	1
P51163	Uros	22.9396	23.0197	23.1624	23.0196	23.0223	23.1193	22.9893	23.0236	22.804	23.1597	22.99	22.7737	22.9945	22.9772	23.1589	22.8744	0.235842		3	1
P51175	Ppox	24.4676	24.3712	24.5926	24.4862	24.3578	24.2821	24.3101	24.3376	24.317	24.4862	24.4488	24.4676	24.2961	24.2535	24.417	24.317	1.76558	+	11	1
P51410	Rpl9	28.0609	28.203	27.9705	28.0914	28.17	28.066	28.1214	28.1747	28.2216	28.2308	28.203	28.1115	27.965	28.0401	27.8385	28.0243	2.08567	+	16	1
P51432	Plcb3	20.7936	20.8024	20.742	20.5449	20.785	20.8322	20.8209	20.6666	20.6468	20.7819	20.6301	20.6218	21.0622	20.5727	21.322	20.7379	0.534805		4	1
P51437	Camp	30.3724	29.9117	30.0349	29.6831	30.0349	29.5933	29.5278	29.2376	29.7771	29.9259	29.5682	30.3303	30.2193	29.3023	29.8324	29.8355	0.404612		12	1
P51569	Gla	22.4484	22.3997	22.6173	22.3968	22.4403	22.4856	22.3993	22.4138	22.237	22.4779	22.6256	22.4033	22.4645	22.4891	22.577	22.624	0.313706		3	1
P51576	P2rx1	22.0527	21.7355	22.2378	21.7462	21.2089	21.3429	21.4735	21.5142	21.3482	21.5021	21.631	21.5023	21.4864	21.5574	22.0043	21.5253	2.05657	+	2	1
P51612	Xpc	23.8764	23.8385	23.7796	23.8191	23.7995	23.7182	23.6865	23.7796	23.7796	23.7695	23.8093	23.8764	23.8858	23.7796	23.6431	23.7077	0.57695		12	1
P51655	Gpc4	17.8501	16.7773	17.7557	17.7518	17.6159	17.6857	17.7508	17.6755	17.3129	17.5525	17.2335	17.5219	17.4134	17.6756	18.0842	17.8717	0.40996		1	0.9889
P51660	Hsd17b4	26.5255	26.4938	26.6865	26.512	26.4089	26.3101	26.4073	26.4073	26.4008	26.518	26.4409	26.604	26.4598	26.3943	26.5595	26.4122	1.27559		32	1
P51675	Ccr1	20.3344	19.9509	20.1517	19.9294	20.3472	19.8979	19.9803	19.7899	20.6891	20.8188	20.5557	20.4995	20.2323	19.8127	20.1168	20.4557	2.24617	+	1	1
P51678	Ccr3	21.9817	21.9253	22.2778	21.8824	21.4421	21.5184	21.3086	21.3545	20.4882	21.1205	21.2432	21.5189	21.3478	21.1549	21.2047	21.6913	2.56695	+	1	0.9972
P51807	Dynlt1	23.632	23.7796	23.6649	23.5983	23.5754	23.7594	23.6865	23.4041	23.8288	23.654	23.6649	23.5754	23.6757	23.5869	23.391	23.632	0.265628		4	1
P51827	Aff3	20.4328	20.4932	20.5217	20.5854	20.5027	20.5187	20.5489	20.578	20.4068	20.3502	20.5171	20.4771	20.64	20.5377	20.6875	20.5202	1.47888	+	2	0.9996
[truncated: 5,886 more rows]
