# Supplementary material for: Glutamate utilization fuels rapid production of mitochondrial ROS in dendritic cells and drives systemic inflammation during tularemia
Source: Sci Adv. 2025 Aug 29;11(35):eadu6271. doi: 10.1126/sciadv.adu6271 (PMC12396335; doi:10.1126/sciadv.adu6271)
Supplement: Supplementary file 2 — Data S1 to S5 [file sciadv.adu6271_data_s1_to_s5.zip › adu6271_data_s5.xlsx]

## Sheet: Fig1
Fig. 1B - Z-score of BMDC membrane proteins enriched in co-IP samples from Francisella-infected cells at 1h p.i. based on host subcellular localization according to GO								Fig. 1C - % of intracellular FSC200 associatied with mitochondria in BMDCs at 1h, 2h, and 6h p.i. analyzed by confocal microscopy				Fig. 1E - Mitochondrial potential (MFI) in BMDCs infected for 1h with FSC200. Pretreatment with 100 μM CCCP for 30 min was used as a control. UI = uninfected, UT = untreated					Fig. 1F - ATP levels in BMDCs infected for 1h with FSC200. Co-treatment with 5 µM oligomycin was used as a control. UI = uninfected, UT = untreated					Fig. 1G - Oxygen consumption rate (OCR) in BMDCs infected for 1h with FSC200. Co-treatment with 1 µM antimycin A (AA) was used as a control. Lifetimes (µs). UI = uninfected, UT = untreated, AA = antimycin A																		Fig. 1G - Oxygen consumption rate (OCR) in BMDCs infected for 1h with FSC200. Co-treatment with 1 µM antimycin A (AA) was used as a control. Slopes. UI = uninfected, UT = untreated, AA = antimycin A					Fig. 1H - Superoxide production in BMDCs infected for 1h with FSC200. Co-treatment with 1 µM AA was used as a control. UI = uninfected, UT = untreated, AA = antimycin A
Nuclear membrane	Golgi membrane	Endoplasmic retuculum membrane	Phagocytic vesicle membrane	External side of plasma membrane	Lysosomal membrane	Mitochondrial membrane		1h p.i.	2h p.i.	6h p.i.		UT_UI	CCCP_UI	UT_FSC200	CCCP_FSC200		UI_UT	UI_oligomycin	FSC200_UT	FSC200_oligomycin		Time (min)	UI_UT				FSC200_UT				UI_AA				FSC200_AA					UI_UT	UI_AA	FSC200_UT	FSC200_AA		UI_UT	UI_AA	FSC200_UT	FSC200_AA
-0.08243	-0.20733	-0.41607	0.944021	1.66121	0.526499	0.539812		27.6667	28	39.6667		556.37	281.79	441.65	254.29		99.9874	69.7893	90.7736	65.1753		0	24.2525	22.6519	24.4581	23.6746	24.6936	24.5253	23.5717	23.7945	23.4509	22.8917	23.3848	23.381	23.8113	23.5948	23.1182	23.0224		0.03266	0.004643	0.06837	0.02012		102.183	188.141	136.204	190.274
-0.61337	-0.91533	0.343171	-0.10422	1.09866	0.754565	0.93799		26	29	42.3333		533.11	254.69	408.38	221.53		98.7835	63.8602	88.1629	62.3691		1	23.183	23.6829	23.3624	23.9831	25.5315	23.7078	23.9602	23.1184	22.9117	23.3277	22.3909	22.4178	22.9794	24.2963	23.0181	22.7545		0.036	0.006647	0.06055	0.01732		99.8594	173.304	157.175	168.58
-0.51131	0.06046	-0.12539	1.69428	1.45381	0.799776	-0.17883		25	28	40.3333		454.27	243.94	367.67	201.04		101.229	68.5326	93.1733	67.2636		2	23.1574	23.1544	23.5605	23.7801	23.6568	23.3577	24.1139	22.8957	22.5867	22.5096	22.8942	23.0745	22.7975	23.2998	23.2243	22.4839		0.03276	0.006406	0.0576	0.01601		100.638	171.976	157.695	169.231
-0.93989	-1.21586	-0.61337	1.4559	0.944021	0.306318	0.232294		28	35	60												3	22.7893	23.1374	23.0487	22.3223	23.2167	24.4958	23.4503	22.3578	23.0302	22.6241	22.4445	22.2196	22.2719	22.7866	22.1755	21.6902		0.03106	0.003932	0.06118	0.01916		97.3201		137.632
0.986912	0.029521	-0.58993	0.183459	1.69428	-0.89688	0.399337																4	22.3985	23.0157	23.1434	22.7092	22.7278	23.6567	22.6927	23.5392	22.0278	22.6499	22.4889	22.367	22.941	22.7241	22.3431	22.4906
-0.42323	0.495328	-0.20733	0.838953	0.795356	1.4559	0.836355																5	23.3542	22.4063	22.854	22.3014	23.0281	22.0726	24.4506	22.6926	21.3976	21.7011	22.4521	22.6827	22.589	22.7488	22.2376	22.8128
0.140656	0.164868	0.748135	0.59561	1.37995	0.537901	-0.14987																6	21.9586	23.3043	21.6477	22.8548	22.2944	23.5172	23.4307	23.4093	21.5677	22.0024	22.6431	21.6304	22.6369	22.1566	21.9544	21.3409
-0.45723	0.080903	0.986912	0.379722	1.94533	1.32301	1.2035																7	22.0206	23.0829	22.0716	22.6621	22.6848	22.9873	23.2514	21.98	22.1479	21.9209	22.0659	21.3252	21.5993	21.4492	21.9209	22.2721
0.127539	1.09389	0.15507	1.23166	0.483385	0.150693	0.35731																8	22.7225	22.4254	22.5284	22.6172	23.3906	22.2227	23.6896	22.9114	22.176	20.9574	22.2198	20.8873	22.1707	21.8231	23.1476	22.283
0.881659	-0.01394	0.173532	-0.3898	0.799776	-2.34695	0.393125																9	21.9854	22.6538	21.4824	21.3967	21.7914	22.4735	22.6217	22.7423	21.8639	22.3961	21.353	21.4465	21.8198	22.0469	22.3096	21.8184
-0.22286	-1.09321	0.538129	0.080903	1.90306	1.20687	0.687601																10	21.9821	21.6654	22.351	21.7115	23.2368	23.193	23.2973	22.467	21.3401	21.8883	21.3162	21.3811	21.0734	21.4239	20.6911	21.7855
1.2758	1.86793	0.140656	-0.0361	-0.22306		0.511767																11	21.5254	21.9191	21.8369	21.573	22.1142	22.5763	21.4678	22.857	21.0982	21.2857	21.3402	20.5889	21.252	21.2841	21.208	21.1982
-0.47883	-1.27753	0.376331	1.11979	3.51492		1.35651																12	21.8241	21.1921	21.1784	22.0281	22.1081	23.436	22.6447	22.4639	21.1563	21.4756	21.6475	21.6255	21.6489	22.4868	22.1766	21.4628
-1.09419	-0.94974	-0.65602		1.32214		0.171526																13	21.0195	21.6911	21.7268	21.6541	22.4506	22.4634	22.8149	22.5477	20.6947	21.637	21.3756	21.4936	21.6817	22.2647	21.3155	21.8574
-0.78858	1.30631	0.632263		1.35651		-0.12317																14	21.2694	21.5478	21.1352	20.8578	21.6318	22.7143	22.5613	21.3869	21.045	21.2313	20.771	21.5413	21.7844	20.8236	20.7934	21.1504
0.069707		-0.34669		1.86162		0.148832																15	21.474	21.3788	22.0653	21.868	21.7358	22.7883	22.6615	21.9023	20.9968	20.48	21.7043	21.4649	21.649	21.5394	21.6417	20.9693
1.30631		-0.7225		0.614185		0.699356																16	21.4437	21.2659	21.5801	21.4904	21.9153	22.8499	22.0785	21.1391	21.4668	20.0432	20.9361	21.6346	21.0061	20.8438	22.4507	20.6732
-0.69073		0.06046		1.37852		0.547238																17	20.8862	22.1297	21.4195	21.3557	21.6683	21.3601	21.961	21.8122	20.3421	21.2489	20.0423	20.5109	20.9396	21.0048	20.9786	21.5225
		-0.3898		1.9205		0.328242																18	21.9457	21.0424	21.192	20.5432	21.761	22.4686	22.7705	21.7337	20.3871	21.1515	20.2613	20.8976	21.8653	21.228	21.4316	21.883
		0.495328		1.30231		-0.14622																19	20.6112	21.2718	21.2761	20.9159	23.0719	23.0745	22.5337	21.8808	20.611	20.7295	20.3881	21.1693	21.1062	21.0483	20.7594	20.6533
		0.00484		1.57704		-0.06406																20	20.9257	21.8684	21.0268	21.6004	22.0178	22.3292	22.3459	22.8418	20.0253	20.2091	20.7706	19.9759	21.764	20.6653	21.5967	21.5498
		-2.23333				0.002363																21	21.2086	21.1919	21.6818	20.6896	21.432	22.2015	22.1151	22.2112	20.9721	21.4997	21.2941	21.2665	21.2255	20.5422	20.4232	20.6225
		0.34476				0.798697																22	21.6991	21.6178	21.2228	21.8968	21.414	21.0322	22.3127	22.7662	20.5706	20.7585	20.5805	21.5188	21.2162	21.4658	20.8925	21.7434
		0.080903				0.432971																23	22.114	21.7049	21.2493	20.4468	22.3822	22.8167	22.7619	21.6437	18.8059	20.1146	20.0928	20.36	20.5606	21.5028	20.4888	21.4426
		1.09389				-0.04248																24	22.0283	20.2993	22.0117	21.4738	22.0456	22.5647	22.7105	21.9771	20.0435	21.0923	19.6871	21.1779	21.7018	21.2339	21.1891	20.5651
		1.29237				-0.10833																25	21.2733	21.1121	20.0424	20.8326	21.7624	22.4611	22.0682	21.4426	20.4181	20.5683	20.1761	20.4431	20.5399	20.4749	21.7374	20.3149
		-0.01394				-1.68908																26	20.6994	21.6545	20.9175	21.4272	21.8107	21.7895	23.1548	21.9005	20.1542	20.2649	21.2998	20.6309	20.8879	20.4757	21.1365	20.4603
		-0.37607				0.34476																27	21.6104	21.7099	21.7781	22.1148	21.9931	21.1289	22.679	22.767	20.6806	19.7683	19.5275	20.1597	20.6665	20.4871	20.4286	21.5597
		0.267105				-0.17457																28	21.4813	21.9333	20.6224	20.5794	22.0049	22.3383	22.7933	22.2573	19.7499	20.0816	20.5658	20.2498	19.956	20.6	20.8271	21.4736
		-0.81228				0.157844																29	20.8264	21.6131	21.5544	20.9941	21.4742	21.4001	22.4066	22.5715	20.094	20.1691	20.5878	20.2351	20.8137	21.0879	21.8117	21.5611
		1.2758				0.267105																30	21.8663	20.9415	21.2337	20.9379	21.6264	22.1896	21.9401	21.5145	19.8932	19.9796	20.9417	21.2286	21.0438	20.8265	21.0155	21.2428
		1.98581				-0.05712																31	21.4198	21.1122	20.8553	21.3816	21.4253	22.4076	22.0316	22.632	20.6913	20.2448	19.9628	19.5622	20.8586	20.6178	21.9745	20.8617
		-0.56141				1.39389																32	20.1832	22.0148	21.9447	21.9123	21.4124	22.2112	23.2069	21.5037	20.4151	19.4903	20.4163	20.0429	21.0065	21.839	21.3439	21.7625
		0.804154				0.533166																33	22.0798	20.4298	21.5926	21.7141	22.0969	22.6484	22.7809	21.6622	20.2583	20.8693	19.6203	20.7824	21.244	21.8996	21.0862	20.7342
		-2.21121				0.590559																34	21.3385	21.9271	21.1639	21.7728	22.5666	21.9316	22.329	22.5412	19.9279	20.3965	21.0398	20.3275	20.2866	20.8491	21.0588	21.4339
		-1.09321				-0.14791																35	21.1282	21.238	21.1878	20.97	22.1903	22.541	23.1586	22.6139	20.7443	20.7678	20.2931	20.8154	20.2419	21.4025	20.5049	20.8729
		-0.55778				0.445855																36	21.6115	21.7179	21.2564	22.5982	21.8759	23.18	21.7253	22.4456	19.8736	20.3209	19.6349	20.6818	21.4366	20.7666	21.441	20.1751
		0.821019				-1.11456																37	21.533	21.6904	21.2815	21.8229	22.9905	22.4087	22.9729	22.493	20.0978	19.6714	20.3307	20.4062	20.7992	20.9887	21.1385	20.3781
		-2.04304				-0.55117																38	21.5997	21.2388	21.2422	22.2215	22.6884	22.6104	22.2715	22.4173	20.7018	20.0806	20.4243	20.2277	20.3206	21.1754	20.7364	20.9504
		0.807005				-0.15183																39	21.4041	21.1978	21.2296	21.2398	22.3563	22.5319	23.7928	22.7313	20.0688	20.0517	20.2376	19.9955	20.618	21.4134	21.9341	21.4341
		0.392908				1.57243																40	21.3403	21.1142	22.2813	20.9206	22.8977	21.8287	22.8264	22.541	19.9203	20.1621	19.8777	20.6048	20.8241	20.9749	21.723	21.7469
		-0.20691				-0.31015																41	20.5294	21.5575	21.1743	20.848	22.8074	21.9452	21.8605	21.8725	20.2012	20.4343	20.1412	20.9216	20.6361	21.156	20.7162	20.622
		0.637938				0.526732																42	21.1043	21.4283	21.1694	20.9722	22.0144	22.9682	21.8234	22.2756	20.4843	20.8512	20.8549	20.3237	20.5491	20.7692	21.1644	20.74
		-1.27753				1.21968																43	21.6284	21.5852	21.9535	21.4176	22.6013	21.8355	22.3731	23.6211	19.9353	19.9538	20.421	19.6944	22.3736	20.8612	21.4864	21.2816
		-0.37156				-0.01162																44	21.5027	21.654	22.4805	21.3845	22.9451	22.3462	22.9536	22.694	20.5852	20.4853	19.6247	20.2023	21.6234	20.9798	20.1846	21.3686
		-0.94974				-0.64772																45	21.2502	21.7696	22.0914	21.6005	23.4807	23.6532	22.6833	22.4479	20.303	19.7562	19.9838	20.2901	20.9752	21.0975	20.8074	21.193
		0.453297				-0.33214																46	21.4313	22.1948	21.6194	21.7928	22.4099	23.7328	22.6866	22.7799	20.3139	20.3731	19.5303	19.6114	21.4907	20.565	21.2365	21.0591
		1.30631				0.453297																47	21.6705	20.6253	21.6829	21.086	23.0245	23.1909	22.9803	22.632	20.2799	20.1506	20.3965	20.7825	20.2639	21.2614	20.9143	20.7712
						0.557669																48	21.1172	22.2294	22.5361	22.4216	24.1339	23.9159	23.6431	22.3489	20.7203	20.7559	20.3083	19.3638	21.2519	20.8659	21.1523	21.3474
						1.16449																49	22.0923	21.3146	22.1064	21.0137	23.1524	24.5162	22.9687	23.132	20.5435	20.44	21.0942	19.5746	21.9397	22.014	20.6809	20.5772
						1.04776																50	22.3851	22.1989	21.2242	21.1572	23.5535	23.5098	23.1847	22.9681	19.3778	20.5633	19.8968	21.0786	22.128	20.4666	20.8446	20.4285
																						51	21.403	21.6946	21.9802	21.6206	23.3573	23.3482	22.7494	22.549	20.7574	20.0121	20.4516	20.6052	22.0914	20.9834	21.5283	21.0978
																						52	21.6451	20.9311	21.1542	22.1909	23.0238	23.6164	24.0776	23.3295	19.5298	19.9852	20.3553	20.2871	20.7537	20.8641	20.8106	21.0041
																						53	21.2451	21.987	21.7028	21.8185	23.4811	23.4535	22.9484	23.3005	20.0893	19.8813	20.8688	20.5756	21.0719	21.9385	21.3106	21.2975
																						54	22.3347	21.5682	22.1892	21.9264	22.9201	22.8958	23.9625	23.1288	20.317	19.8682	19.81	19.8287	20.6307	21.5817	21.6126	20.9387
																						55	21.7035	21.9794	21.8024	22.0308	23.2049	23.0171	24.2322	23.2697	20.5317	20.8693	20.6841	19.962	21.8202	21.5264	21.098	21.9321
																						56	21.23	22.0092	22.4335	21.8448	23.3121	23.0667	24.6257	23.6854	20.3615	20.0571	20.8308	20.0125	20.7641	21.2646	21.7248	21.5053
																						57	22.5221	21.908	21.8317	21.8706	23.305	24.3502	23.7074	23.2199	21.2484	19.4865	20.5633	20.0623	21.3868	21.5468	21.0074	20.6238
																						58	22.2915	21.9923	22.0802	22.0063	24.0432	22.4597	23.8368	23.4977	20.5845	20.2679	19.7956	20.4987	21.0312	20.9563	21.2976	21.3876
																						59	22.5188	22.4183	21.4935	21.4894	23.3545	23.7958	23.8498	23.9048	19.9805	20.066	20.5336	20.3867	22.0555	20.3921	20.9503	21.476
																						60	22.2346	22.2878	21.1733	22.139	23.4179	23.353	24.1804	23.7145	20.5609	21.1901	20.9939	20.2246	21.4696	21.1557	21.8016	22.0813
																						61	22.0394	22.518	22.4048	22.2118	23.829	24.1724	23.9157	23.7745	20.4628	20.1075	20.6378	20.1661	21.7279	21.4725	22.3006	20.7029
																						62	22.1545	22.7897	22.1061	21.1566	24.1526	23.3456	23.6384	23.0171	19.8453	20.4909	20.6739	20.5126	21.0915	22.4611	21.8981	21.2918
																						63	21.45	21.5193	22.3221	22.089	23.3702	23.781	23.9965	24.1423	20.8881	20.1784	20.6184	19.8833	21.1589	21.7497	22.7424	21.2835
																						64	22.2292	22.0301	22.3952	22.2647	24.4245	23.5351	24.0087	24.6742	20.551	20.7928	19.704	20.4163	21.5658	21.6876	21.5593	21.0187
																						65	21.9532	22.169	22.3575	22.2873	23.2104	25.2776	24.5857	24.5319	20.7435	20.0943	19.221	19.7701	20.5559	21.5703	20.817	21.0922
																						66	23.383	22.0932	22.9472	21.2675	23.3112	23.8541	24.4567	23.7294	20.3196	20.2917	21.245	19.38	21.4314	20.5124	21.2484	21.0514
																						67	21.9987	21.8944	22.5634	22.477	25.512	24.9629	25.2695	23.7972	21.0769	20.1564	21.3478	20.2804	21.941	21.6729	21.6826	22.2625
																						68	22.5862	22.0446	22.4721	22.3981	23.2262	25.1167	24.0007	24.6073	20.6283	20.5729	19.9121	20.1442	21.1702	21.7884	21.5863	21.655
																						69.01	23.0644	22.6238	23.7108	22.1702	24.1938	24.7201	24.996	24.4514	20.3295	19.523	20.0931	20.4481	21.8045	21.7605	21.15	21.1528
																						70.01	21.5399	23.1004	22.9421	22.5056	25.3657	24.8191	24.5653	24.5024	19.941	20.4922	19.9023	19.69	21.9048	20.9874	22.3138	22.1607
																						71.01	22.3035	22.2161	23.3157	22.1726	24.4705	24.0622	24.7803	25.0443	19.4923	19.1894	20.3131	20.2129	21.1933	21.2858	22.755	21.6603
																						72.01	22.1912	21.9097	21.7071	22.4995	25.3587	25.3519	25.1011	25.437	19.9084	20.8079	20.2709	20.5241	21.1351	21.9232	21.9458	21.5209
																						73.01	23.0592	23.1907	22.6131	23.3775	25.0327	24.8323	25.126	24.8681	20.6345	20.2659	20.7988	20.7047	21.832	21.3239	21.4175	21.6319
																						74.01	22.6549	22.6186	22.7799	22.9823	24.1513	25.2188	25.3542	24.6782	20.2318	19.9246	20.4925	21.3763	21.1462	20.8376	21.7475	21.4564
																						75.01	22.353	23.2411	22.2564	21.8672	24.4602	24.6992	25.3578	24.3333	20.0902	20.2953	20.7405	20.8195	22.2813	22.0166	22.4771	21.1021
																						76.01	22.7124	23.1133	22.5479	22.715	24.2282	25.0314	25.25	24.324	20.1481	21.2465	20.8519	21.3751	21.6767	20.6845	21.9107	21.4098
																						77.01	22.6547	22.6083	22.6577	23.1098	24.9417	24.232	24.8233	24.8937	20.3912	21.3737	20.9286	20.8375	21.9353	21.6308	21.7885	21.3826
																						78.01	22.1291	23.4748	22.6645	23.9065	25.3228	24.6252	24.4068	24.8653	20.8768	20.4091	20.1708	20.4693	21.5152	21.918	21.7771	22.8394
																						79.01	22.658	23.1718	23.3357	22.1732	24.8213	24.5228	25.2716	25.4056	21.1535	20.2942	20.4376	20.6098	21.8283	21.6729	21.4199	21.1832
																						80.01	23.2036	22.7845	23.1077	22.6989	25.541	24.6393	25.1145	24.8253	20.4336	20.4141	20.5878	20.4904	21.5247	21.8811	21.468	21.1964
																						81.01	22.4723	22.8532	23.2502	22.1177	24.7227	25.6203	24.477	24.501	20.7986	20.539	21.4594	20.4014	22.4367	21.6471	22.2675	21.5991
																						82.01	22.7184	22.4244	23.2539	22.7318	25.7824	25.0635	24.5496	25.5663	21.3335	20.2062	19.9329	20.1314	21.9933	21.1594	21.6822	22.3666
																						83.01	24.3043	22.4497	23.2228	22.5625	25.4548	26.4666	25.2975	24.2117	20.8713	19.9594	20.7499	19.3473	22.4123	22.0545	22.9482	21.2957
																						84.01	23.6218	23.1362	22.9248	22.4351	25.7425	25.3421	25.2471	25.3704	21.4129	20.0653	20.4207	20.7051	22.1947	22.0222	21.9796	22.0989
																						85.01	22.7574	23.4591	23.0365	23.3546	25.2834	25.1145	24.6882	24.7762	21.2701	20.0729	20.8179	21.0174	21.6045	21.132	22.3096	21.4372
																						86.01	22.7531	24.1565	22.1115	23.2979	24.9247	25.5169	25.2515	24.972	21.1659	20.4285	20.8848	19.8214	21.3875	21.9722	22.0012	21.6229
																						87.01	22.8093	23.8584	23.6462	22.7941	25.9167	26.3041	25.341	25.928	20.4668	20.0468	21.1109	20.6116	22.1467	21.6184	21.9368	22.4283
																						88.01	23.4909	23.322	22.7808	23.003	24.8727	25.1196	26.2522	25.4778	20.2247	20.2936	19.2174	21.0484	20.9768	22.6041	22.7013	22.2719
																						89.01	22.5244	23.1019	22.8722	23.2448	25.6406	25.2706	26.0077	25.9513	20.0349	20.7637	20.5703	21.0255	22.5223	21.8827	21.7218	21.2913
																						90.01	23.1677	22.6573	22.8871	23.5808	26.8381	25.4325	25.5803	25.2826	21.064	19.7547	22.0851	19.5299	21.6209	21.6751	22.2378	21.7553
																						91.01	23.6252	23.8903	22.9936	23.4651	25.33	25.6664	25.8683	26.3163	20.6866	20.5438	20.5658	20.4647	22.755	21.688	22.126	20.969
																						92.01	22.3178	23.4451	22.5661	22.414	26.6284	25.8903	25.4543	26.2785	19.4179	20.1793	21.0158	20.0269	21.6773	21.9716	21.836	23.2238
																						93.01	24.3553	23.6479	22.8172	22.487	25.5098	25.5648	25.4678	26.3123	21.0692	20.1353	20.9304	20.3869	21.9737	22.4934	21.3073	21.7126
																						94.01	23.849	23.4408	22.4879	22.8028	26.7237	25.7019	25.4561	25.3287	20.7435	19.9375	20.6952	20.7048	22.2446	22.7892	22.3908	21.8405
																						95.01	23.0809	23.7325	24.1521	23.205	26.0021	25.9502	26.4861	25.6386	20.1354	20.0437	20.9008	20.0455	22.1588	21.8571	21.5958	22.0128
																						96.01	22.6893	24.001	24.3589	23.3942	25.3712	26.0775	26.221	25.5363	20.76	21.3685	21.2121	20.258	21.7997	23.0477	23.1222	22.4168
																						97.01	23.1238	23.7864	23.5618	22.6799	25.6777	25.6104	26.2604	26.0518	20.3161	19.2339	19.8188	19.8465	22.0177	22.4342	22.5284	21.6265
																						98.01	23.1342	23.7681	24.1577	23.9712	26.2507	26.2742	26.2854	25.8292	20.7633	19.7129	21.3633	20.7069	22.1719	21.7001	21.9601	22.1038
																						99.01	23.4292	23.4998	23.8064	23.3771	26.5612	26.2778	25.8881	26.2391	20.3524	20.3868	20.6146	20.4019	22.5422	22.0663	21.9575	22.3924
																						100.01	23.2947	24.0624	23.6141	23.149	26.112	27.5281	26.544	26.7843	20.2607	20.5994	19.542	20.6516	22.5311	22.3173	22.3559	22.0504
																						101.01	23.0553	23.4639	23.5562	23.0011	26.1158	25.6081	26.3826	25.7975	20.7688	19.6767	21.0932	20.4952	22.171	21.9223	22.2061	22.2518
																						102.01	23.3442	24.0343	24.167	23.6107	26.2923	27.2329	27.0565	26.683	20.9593	21.2203	20.6333	20.2168	23.0738	21.6087	21.5882	21.8408
																						103.01	24.8398	24.4772	23.5833	23.5351	27.1161	25.7667	25.4175	26.9156	20.5396	20.1513	21.0556	21.6028	21.6614	22.26	21.5594	21.5052
																						104.01	23.9355	23.3503	24.2233	23.4823	27.3677	26.8	26.9794	25.4557	20.5418	20.6741	20.3191	20.294	22.4841	22.8016	21.7151	22.1058
																						105.01	23.648	23.4604	23.6139	23.2551	27.1178	26.3308	26.409	27.4864	20.5462	20.7943	20.6363	19.9251	22.5769	22.2087	22.1808	22.2956
																						106.01	22.7866	23.5118	24.2577	24.0166	27.6142	26.3748	26.979	25.6823	20.0752	21.043	21.2962	20.2106	21.5069	21.1486	21.731	23.1011
																						107.01	23.027	24.1879	23.4523	23.151	27.7917	26.109	26.1536	26.1966	20.9536	21.0591	20.6643	21.4792	21.9458	22.21	22.2764	21.7537
																						108.01	23.1819	23.7141	23.2783	24.2411	25.8073	27.0311	26.759	26.628	21.0363	20.8093	21.0846	21.5566	22.3343	22.122	22.7062	21.6595
																						109.01	23.8307	23.7628	23.5668	23.0379	26.7128	27.1427	27.0269	26.9805	20.5466	20.5728	20.2345	20.3493	22.5239	22.554	22.3819	23.3222
																						110.01	22.8795	24.8534	24.3695	24.0771	27.3533	26.2091	27.0289	27.2088	20.3095	20.5606	20.9411	21.3993	22.7871	21.6371	21.5194	21.9912
																						111.01	24.0649	23.622	24.6301	24.2472	27.2267	25.8702	26.4241	27.4408	20.5795	20.9691	21.0138	19.7363	22.164	22.7949	22.2817	22.1442
																						112.01	24.3033	23.0209	23.7546	23.521	27.6058	27.6236	27.2837	26.6809	20.3873	20.8543	19.2359	20.5132	22.7691	21.5362	22.1661	22.1995
																						113.01	24.6901	23.73	24.1708	23.694	28.2423	27.1555	26.397	27.1075	21.0526	21.1178	21.0707	20.8936	22.26	22.3919	23.1191	22.4826
																						114.01	23.4639	24.0485	23.2429	23.9733	26.8552	27.2049	27.7138	26.9179	20.0378	20.8121	20.0341	20.8936	22.2912	22.5759	23.1228	22.4603
																						115.01	24.1753	24.5506	23.803	23.3303	27.2765	26.9996	26.3018	26.9833	19.9975	21.1252	21.4872	19.8133	22.0656	22.8227	21.8924	23.0704
																						116.01	24.0799	24.0972	24.4973	23.5025	28.037	28.6004	27.4688	27.2706	20.627	20.4868	21.0904	20.6432	23.3629	22.7525	21.6196	21.771
																						117.01	23.2203	24.0988	23.2379	24.4301	28.2283	27.2351	27.1031	27.9558	21.0754	21.1021	20.617	21.4129	21.7812	22.3729	22.5229	23.0609
																						118.01	23.8372	23.5358	23.1306	23.8824	28.6231	27.9883	27.1831	25.5293	19.8325	20.9437	20.6826	19.9804	23.3972	21.9414	22.7794	22.5532
																						119.01	23.9048	24.052	24.2384	23.8098	28.218	27.607	26.9063	26.9834	21.1841	21.4226	20.2907	20.2969	22.3751	23.0567	22.247	23.1382

## Sheet: Fig2
Fig. 2A - FSC200 proliferation in BMDC pretreated (or not) with 100 µM MitoTEMPO. Log10 CFUs. UT = untreated								Fig. 2C - Log2-LFQ intensities of Mif in BMDCs pretreated (or not) with 100 µM MitoTEMPO and infected with FSC200 for 6h. UI - uninfected, UT = untreated, MT= MitoTEMPO					Fig. 2C - Log2-LFQ intensities of Dek in BMDCs pretreated (or not) with 100 µM MitoTEMPO and infected with FSC200 for 6h. UI - uninfected, UT = untreated, MT= MitoTEMPO					Fig. 2E - Fold changes of Il6 mRNA in BMDCs pretreated (or not) with 100 μM MitoTEMPO or 10 μM SB203580 (p38 inhibitor) and infected with FSC200 for 6h p.i. UI = uninfected, SB = SB203580 (p38 inhibitor), MT = MitoTEMPO									Fig. 2F - Fold changes of Il1b mRNA in BMDCs pretreated (or not) with 100 μM MitoTEMPO or 10 μM SB203580 (p38 inhibitor) and infected with FSC200 for 6h p.i. UI = uninfected, SB = SB203580 (p38 inhibitor), MT = MitoTEMPO									Fig. 2G - Concentrations of IL-6 in medium in BMDCs pretreated (or not) with 100 μM MitoTEMPO and infected with FSC200 at multiple time points. (pg/ml). UT = untreated								Fig. 2H - Concentrations of IL-1β in medium in BMDCs pretreated (or not) with 100 μM MitoTEMPO and infected with FSC200 at multiple time points. (pg/ml). UT = untreated
Time (h)	UT			MitoTEMPO				UI_UT	UI_MT	FSC200_UT	FSC200_MT		UI_UT	UI_MT	FSC200_UT	FSC200_MT		UI_0_0	UI_MT_0	UI_SB_0	UI_MT_SB	FSC200_0_0	FSC200_MT_0	FSC200_SB_0	FSC200_MT_SB		UI_0_0	UI_MT_0	UI_SB_0	UI_MT_SB	FSC200_0_0	FSC200_MT_0	FSC200_SB_0	FSC200_MT_SB		Time (h p.i.)	UT			MitoTEMPO				Time (h p.i.)	UT			MitoTEMPO
1	7.82607	7.76343	7.79934	7.90849	7.88649	7.716		24.7076	24.8754	25.8929	24.8477		24.9104	24.8935	25.2196	24.7585		0.615572	0.699793	0.35233	0.426317	5.81589	4.15544	2.62079	2.23457		1.06161	1.0219	0.740335	0.769104	12.8728	9.39081	7.01893	7.57502		1	9.625	9.8125		8.875	4.75	5.1875		1	17.0454	0.465909	3.84091	15.4205	1.29546
6	8.39794	8.20412	8.11394	8.34242	8.17609	8.04139		24.9018	24.725	25.2927	24.9225		25.1118	25.0384	25.407	24.7963		1.03886	2.59368	0.51943	0.49827	6.75053	4.31691	2.73208	1.95206		0.966774	3.55845	0.688367	0.605521	12.3057	11.8044	7.68077	5.3936		6	51.625	65.625	42.1875	20.9375	1.9375	7.8125		6	21.2727	2.29546	17.0682	12.5341	0.079545
24	8.86332	8.8451	8.89209	8.6721	8.83885	8.716		24.9788	25.1879	26.1034	25.0486		25.0293	24.945	25.3665	25.0571		1.18921	1.29235	0.562529	0.476319	5.46416	4.24275	2.56685	1.41421		1.1378	1.14969	0.563017	0.541957	12.5208	11.3235	7.8967	3.78751		24	61.4375	52.75	75.8125	40.875	23.375	35.1875		24	32.4773	70.7159	32.2955	20.1477	20.4204
48	8.98677	9.02119	8.96848	8.96379	9.02938	8.96379												1.31494	1.15669	0.552865	0.592546	5.77572	4.65893	2.5403	1.40932		0.856337	1.10286	0.662618	0.693155	14.4325	10.9758	8.11871	4.91179		48	88.8125	72.875	56.125	38.0625	25.4375	39.6875		48	56.6705	142.954	111	23.4886	59.8182
[truncated: 1 more columns]

## Sheet: Fig3
Fig. 3A - Averaged SILAC ratios (FSC200-infected vs uninfected) of identified AcK sites based on subcellular localization, 1h p.i. Transformed by global Z-socre.					Fig. 3B - Averaged SILAC ratios (FSC200-infected vs uninfected) of identified AcK sites based on submitochondrial localization, 1h p.i. Transformed by global Z-socre.					Fig. 3E - Pnpt1 mRNA expression in FSC200-infected BMDCs at 6h p.i. (fold change) . UI = ininfected			Fig. 3G - Oxygen consumption rate (OCR) in siNC or siPnpt1 BMDCs infected for 1h with FSC200. Lifetimes (µs). UI = uninfected																		Fig. 3H - Superoxide production in siNC and siPnpt1 BMDCs infected for 1h with FSC200. UI = uninfected					Fig. 3J - Il6 mRNA expression in siNC and siPnpt1 BMDCs infected for 6h with FSC200. UI = uninfected					Fig. 3J - Il1b mRNA expression in siNC and siPnpt1 BMDCs infected for 6h with FSC200. UI = uninfected
Nucleus	Cytoplasm	Mitochondrion	Other		Matrix	Inner membrane	Intermembrane space	Outer membrane		UI	FSC200		Time (min)	siNC_UI				siPnpt1_UI				siNC_FSC200				siPnpt1_FSC200					siNC_UI	siPnpt1_UI	siNC_FSC200	siPnpt1_FSC200		siNC_UI	siPnpt1_UI	siNC_FSC200	siPnpt1_FSC200		siNC_UI	siPnpt1_UI	siNC_FSC200	siPnpt1_FSC200
0.026787	0.026787	0.346875	0.159096		0.004136	-0.14725	1.03358	0.1707		1.03766	1.43727		0	24.0094	24.5293	23.5214	24.6494	24.5901	25.6621	25.2022	24.5421	24.906	24.6075	26.21	26.2072	25.5717	25.9399	26.454	25.6957		105.525	115.159	138.68	109.57		0.685391	0.400535	2.76064	1.80876		0.926588	0.904379	13.4543	10.8905
1.21197	0.332295	0.004136	-0.01747		-0.21419	-1.02708	-0.31445	-1.06088		0.85165	1.24689		1.00035	24.3508	25.6572	24.3566	25.0458	24.016	24.0643	24.447	24.9085	24.77	25.1666	25.562	24.2375	24.862	25.7106	24.8855	24.4005		100.206	117.717	146.7	80.6342		1.02456	0.626332	4.39237	2.89788		1.25266	0.82932	12.9511	11.5115
0.332295	0.346875	-0.21419	-0.24234		0.025382	0.345719	0.924472	-0.60707		1.13158	1.43727		2.00042	23.8222	24.0989	24.2477	24.7405	23.094	25.2477	24.1193	23.7589	25.5929	25.6052	24.9689	24.0423	24.5115	26.8432	24.2849	24.7004		94.0642	99.4723	145	72.2643		1.06069	0.832199	4.01389	2.93834		0.870551	0.712025	15.6707	10.2674
0.346875	0.509976	0.025382	-0.76705		-0.98433	1.55665	-0.2012	1.55665					3.00043	24.1698	24.7915	24.2758	23.7906	23.9555	24.4291	23.309	24.7282	25.8211	25.248	25.6601	26.0552	25.7467	24.532	25.017	25.3954		100.206	110.927	121.758	71.1029		1.34257	0.622006	4.36203	3.10588		0.989657	0.955945	12.8616	12.4666
0.509976	2.49066	-0.98433	-0.45031		-0.51774	1.01233	0.200332	1.01233					4.00048	23.9437	23.8053	24.2407	24.0094	23.3004	24.3398	24.0169	23.7066	24.9154	25.7408	24.5667	23.6171	25.1849	24.8334	25.7294	25.3913
2.49066	0.490045	-0.51774	0.682834		-0.22715	0.170017	0.676931	0.170017					5.0005	23.4021	24.031	24.0983	23.7304	23.3768	24.1409	23.3696	24.582	24.5295	24.5759	24.838	24.5554	25.1587	25.5201	24.4067	25.203
0.490045	-0.66675	-0.22715	0.182324		0.157058	1.14102	-0.52438	-0.24577					6.00052	23.9905	23.2592	23.4949	24.3541	24.3534	23.6675	23.8971	23.5051	24.7852	24.7007	24.1	23.3365	23.6604	24.7196	25.0705	24.0058
-0.66675	0.724343	0.157058	-0.02984		-0.06951	-0.1943	2.70511	-0.44573					7.00058	22.7508	23.4845	22.8474	23.5156	23.1569	23.1885	23.5901	23.826	24.6372	24.5319	24.6405	24.6872	23.8332	25.0208	24.1255	24.7029
0.724343	-1.38408	-0.06951	0.074165		-0.14725	0.207879	0.335699	0.015184					8.0006	22.681	22.6886	23.3085	23.9567	23.0054	22.7577	22.6532	23.0135	24.2552	24.0096	24.7551	24.9373	23.6778	23.6968	25.1319	24.1517
-0.55658	0.322038	-0.14725	0.630429		-0.3529	-0.73368	0.609636	-0.95214					9.00063	22.4169	23.3123	23.3269	22.6581	23.4749	23.743	23.6854	23.1995	23.6874	23.979	24.699	23.7143	23.4565	25.1502	23.7869	24.0514
0.069553	-0.54236	1.03505	-0.36126		-0.34822	0.367566	0.026827	-0.10643					10.0006	22.7626	22.5728	22.5907	22.4567	22.6767	23.0526	23.1174	23.0234	23.0385	22.9826	23.7198	23.5468	24.299	24.244	24.9051	24.6768
0.15356	-0.14192	-0.23468	0.020259		-0.12677	-0.19691	0.986788	0.111448					11.0009	21.9223	23.6	22.4758	20.9027	22.0639	21.7835	22.6326	22.682	23.7107	24.41	24.0226	24.3773	22.8277	23.9293	23.096	23.0753
0.201024	-0.17427	-0.15334	0.399532		-0.02672	-0.28641	-0.08016	0.058574					12.0011	22.2242	22.446	23.7095	22.9263	21.9919	23.212	22.3244	22.2357	23.4501	24.614	24.0118	24.9159	23.4289	23.9435	24.3299	24.4169
-0.18568	0.004136	-0.3529	-0.54714		0.649102	-0.40807	0.292211	-0.24669					13.0012	20.9723	21.6505	21.6364	22.1099	21.4881	21.6589	22.4244	22.2108	21.9698	24.3473	23.9805	23.9585	23.5482	22.5029	23.715	23.9289
0.092268	-0.21419	-0.34822	1.21976		0.12922	-0.28904	-0.11463	0.626639					14.0012	21.9171	21.2547	22.3102	21.794	22.5019	21.5414	22.7293	22.1221	23.4129	24.3432	23.7015	23.3842	22.5984	22.6847	23.6044	24.2458
0.451388	0.025382	-0.12677	1.6017		-0.31445	0.06079	0.20589	0.171981					15.0012	20.4136	21.9196	22.3585	22.438	21.2157	21.3644	21.7193	22.0917	23.381	23.4312	23.7029	24.4568	22.6794	23.4787	23.2894	23.7736
1.27208	0.040882	-0.02672	1.46455		0.037501	-0.3756	0.667613	-0.14081					16.0012	21.4419	21.7533	21.9073	21.4412	20.945	21.0572	21.6489	21.6649	23.1579	23.3924	23.0868	22.9815	23.701	22.1897	23.2091	23.8055
-1.38408	-0.24692	0.437778	-0.29744		0.506892	-0.15081	-0.02546	1.04489					17.0012	21.9151	21.0804	21.2479	21.8277	21.905	21.5643	21.4553	21.7107	21.9007	22.9087	23.4639	23.3865	22.4254	23.1459	23.1696	23.4296
0.322038	-0.41489	0.649102	-0.44469		-0.50871	-0.00219	-0.00183	-0.32724					18.0012	20.6351	21.6212	21.2899	21.6125	21.2599	22.4023	21.9708	21.8971	22.2808	24.4271	22.9978	22.5469	22.0569	22.291	22.9994	23.7072
-0.54236	-0.1789	0.003767	1.29507		-0.26264	0.235704	-0.12163	-0.45625					19.0013	21.2123	21.6017	21.3217	20.5872	21.8025	21.2242	22.0069	22.1275	22.7253	23.6251	23.2485	22.9235	22.4103	22.162	23.203	23.424
-0.14192	-0.54556	1.13689	0.345719		0.971371	0.00133	0.395588	-0.54207					20.0013	20.6438	20.5925	21.0617	21.8439	20.8888	20.661	20.6912	21.031	23.1385	23.879	23.5716	22.9683	21.8419	23.5346	22.8523	23.9559
-0.17427	-0.11308	-0.91364	0.087355		0.003722	-0.02142	1.17731	0.300496					21.0013	21.4714	20.7136	20.6056	21.6713	20.6938	19.8403	22.2209	21.6725	22.7697	22.9109	23.3342	22.5758	23.5035	22.5308	23.2185	23.5573
0.004136	0.032638	-0.08572	0.266504		0.207879	-0.11774		-0.61833					22.0013	20.1991	20.8385	21.4123	20.6858	20.1967	21.8956	22.3275	22.0359	22.9978	22.0103	22.9306	24.1213	22.9626	23.297	23.8058	24.1476
-0.21419	1.64934	-0.95212	0.092677		-0.73368	-0.39859		0.138677					23.0013	21.5238	20.3075	20.9723	21.1489	20.2835	21.1262	21.3009	21.044	23.5649	23.2922	23.8554	23.4151	22.4773	22.4258	22.9983	23.6585
0.025382	1.04295	0.136179	0.155126		0.367566	0.168482		-0.62759					24.0014	20.7728	20.8147	20.315	19.9776	20.6453	21.6429	21.0184	21.2288	22.387	22.3892	23.1944	22.9818	22.6291	22.1995	23.597	23.052
-0.01849	0.233331	0.162706	-0.05993		-0.19691	0.768423							25.0014	20.2208	19.7473	20.4302	21.1396	20.8831	21.0251	21.2397	21.0777	23.4871	23.2476	22.9649	23.2859	23.4128	23.0417	23.663	23.2072
-0.43477	1.03358	0.491461	-0.26632		-0.28641	1.29625							26.0015	21.1897	20.8453	21.3112	20.1567	20.8076	20.5918	21.29	22.0633	22.6848	21.8817	22.8913	22.2939	22.4895	22.7601	23.6248	23.0982
0.218713	0.356764	1.67548	-0.10489		-0.40807	0.410504							27.0015	20.4814	20.9236	21.0103	21.4462	20.9641	21.2428	20.6881	20.9445	22.5154	22.3342	23.534	23.1997	22.9478	22.8676	23.7454	23.5185
-0.41489	0.53369	-0.24024	0.203085		-0.28904	-0.32211							28.0015	20.652	21.5946	20.0824	21.1062	20.8114	20.7769	20.9008	19.9294	21.9128	23.3162	23.1825	22.8159	23.1135	22.7093	22.7503	23.9395
-0.1789	0.109148	-0.38421	1.81237		0.06079	-0.18572							29.0015	20.3463	19.6369	21.546	21.2794	21.4661	21.3492	20.4479	20.3308	22.142	23.1758	24.857	22.8908	22.1351	23.3884	24.8369	23.0694
-0.54556	-0.39299	0.027538	-1.17189		-0.3756	-0.04987							30.0015	20.2749	21.1989	20.4321	20.4367	20.3015	21.2848	20.4144	20.6583	22.9011	22.7284	23.5704	23.2202	22.6	23.1789	23.2804	23.3465
-0.11308	-0.95212	0.833406	-0.42827		-0.15081	-1.08065							31.0016	20.3337	19.3557	20.9016	20.103	19.7195	21.5279	21.494	20.348	22.5486	23.8914	23.4716	24.3197	21.8646	22.9147	22.5559	22.7027
0.032638	0.263898	-0.21697	-2.29521		-0.00219	-0.29248							32.0016	20.4657	19.9823	20.3874	20.0899	20.4813	21.1703	20.3112	19.8303	22.5615	24.1069	23.2816	24.2014	23.1617	21.8318	24.2653	23.6723
1.64934	1.62646	-0.66498	-2.25845		0.235704	-0.12233							33.0016	20.2444	20.7274	20.4153	19.3027	19.9029	20.9062	21.3757	21.0763	22.3854	22.7796	23.3612	22.9573	22.9771	23.1805	23.2168	22.977
0.40232	0.175391	-0.17689	-0.1784		0.00133	-0.23447							34.0016	20.3955	20.7654	20.0675	21.3654	19.5738	20.4136	20.4317	19.8604	21.5069	23.5014	23.2086	22.8392	23.0029	23.3121	23.8692	22.9435
0.757575	0.615351	0.096028	-0.29561		-0.02142	0.677864							35.0016	19.9238	20.519	20.6727	21.3206	20.3414	20.9639	20.5201	20.3443	22.9478	23.4707	23.4471	23.58	23.1435	24.0981	23.6038	24.1094
1.04295	0.196829	0.538245	0.399808		-0.11774	-0.88718							36.0016	20.4447	19.5093	20.5165	20.6709	20.241	20.8736	19.6576	21.3301	22.4148	23.2709	24.0465	22.8057	22.9207	22.3986	24.5536	24.0222
-0.43652	-0.48027	-0.18358	-1.10717		-0.39859	-0.16567							37.0017	19.4176	19.6071	20.4213	20.5695	20.8352	20.6803	20.5472	19.9937	21.9789	22.9831	23.2117	23.3818	23.4831	23.9297	23.147	25.2909
-0.43652	0.927838	0.824083	-0.56413		0.168482	-0.41238							38.0017	21.0627	20.8041	20.5444	19.6521	20.7438	20.4454	20.0486	20.7158	22.8208	24.162	24.2945	24.1854	22.7983	22.1943	23.9856	24.4103
0.525657	0.175202	0.386105	-0.00264		0.768423	-1.06429							39.0017	20.2718	21.8713	19.7711	20.358	20.0611	20.1516	19.5098	21.1033	23.4133	23.3626	22.6917	22.9001	23.575	23.9363	24.4338	24.6609
0.558802	0.326568	0.150474	0.22586		0.354867	-0.87171							40.0017	20.8825	20.7955	21.7378	20.1287	21.0262	19.5951	21.0927	20.6243	22.9975	24.4145	23.4562	24.1728	23.3961	24.3154	24.7328	24.2772
0.233331	0.060347	-0.20972	0.541026		-1.17802	-0.20386							41.0017	20.0387	20.2154	19.8156	20.1087	20.4785	21.0228	21.1204	19.5218	23.2124	23.3995	24.0926	23.7697	22.4773	23.5352	23.988	24.0918
-0.2364	1.67548	0.144836	0.578868		0.677864	0.080269							42.0018	19.4908	20.4853	20.1076	19.9224	20.3523	20.7878	19.7725	19.8563	22.7169	24.0675	24.1789	23.4086	23.9688	23.8207	24.0845	23.9965
0.356764	0.854884	0.020527	-0.12231		-0.88718	-0.4106							43.0018	19.4133	20.5951	20.2027	20.8801	20.4109	21.1217	20.4699	20.9142	23.3128	23.8726	24.4527	25.2035	24.9066	23.3042	24.1329	23.7687
0.649102	0.072038	-0.0835	2.76721		-0.16567	-0.08822							44.0019	20.5885	20.0445	20.5675	20.1686	20.2403	21.1923	21.0422	19.5417	22.8656	24.0475	24.5513	24.1085	23.1379	23.7313	24.1207	23.6592
0.412353	-0.21988	-0.33651	0.309009		-0.41238	0.061412							45.0019	21.4649	19.7789	20.5883	19.6859	21.1076	20.2124	20.6613	20.6491	23.6641	23.7106	24.0312	23.4209	24.1379	23.6947	23.4097	24.3227
0.247015	-0.68676	0.1707	0.552292		-1.06429	-0.97346							46.0019	19.7996	20.3742	21.2422	20.5021	19.9751	21.0252	20.8502	20.6886	23.9187	24.4636	23.6525	25.3943	25.1068	24.118	24.9443	24.4233
0.53369	0.40496	0.62391	-0.10778		-0.87171	0.179065							47.0022	20.088	20.7656	20.0918	21.2771	20.5953	20.0194	20.2273	20.4667	23.7395	24.3458	24.8534	25.7578	24.2251	23.7225	25.4403	24.7689
0.003767	0.456897	-0.97403	0.257548		-0.20386	-1.35244							48.0024	19.4106	20.5134	20.7206	20.1821	20.6389	20.5376	20.6909	19.8736	24.7982	24.4578	24.901	24.4415	23.9998	23.8335	25.3819	24.8683
1.13689	-0.95123	0.204316	0.676931		0.080269	0.263186							49.0025	22.2991	19.3407	20.8442	20.1387	19.9017	20.0875	21.0804	19.7246	24.539	24.0948	23.925	24.5698	24.1513	23.1522	25.9234	25.6313
-0.91364	3.03454	-1.02708	-0.49192		-0.4106	-0.10643							50.0026	20.8008	19.1114	19.6835	20.3774	20.4426	20.9756	20.8375	20.2287	24.3693	23.6067	24.7925	24.8126	23.8262	24.5063	25.7322	25.2277
-0.08572	-0.19022	0.568422	0.44756		-0.08822	0.111448							51.0026	20.7358	21.7847	20.1343	20.8093	21.0172	19.4572	21.1	20.0051	23.8409	24.3354	23.2075	24.0453	23.6886	24.5358	24.8389	25.1056
0.109148	-0.21762	-0.92473	0.000349		-0.3433	0.058574							52.0026	21.1421	20.7433	20.2475	20.151	21.5557	20.5898	21.2542	22.3429	24.472	25.3136	25.8178	24.9239	24.686	25.1045	25.1217	25.5481
-0.39299	-1.14556	-0.25116	-0.10355		0.427659	-0.33715							53.0027	20.559	20.2246	20.5114	20.4819	20.3734	20.4314	20.1592	21.392	25.2611	24.0293	25.2748	25.5432	25.2547	24.9745	25.5642	26.1389
0.263898	-0.13532	-0.3164	-0.26863		-0.25593	9.71518							54.0028	19.7129	20.6731	20.2904	20.7085	20.2903	21.0572	21.1616	21.1841	23.1678	24.2049	25.0886	24.1164	24.2864	24.8702	26.0349	25.1101
1.62646	-0.27326	0.755595	1.17466		-2.15024	0.247046							55.0028	21.6637	19.4915	20.8497	21.5509	20.2174	21.1924	20.8015	19.7296	25.1272	24.4374	26.3523	23.8924	25.6761	25.3494	26.0779	25.3502
0.175391	-1.29357	0.79175	0.134539		-0.41371	0.156184							56.0028	21.207	20.0105	21.3714	20.398	20.4475	21.0526	20.8036	20.1982	24.5214	24.831	25.5223	25.2305	24.3655	24.9947	26.446	25.3248
0.615351	0.215247	-0.69783	-0.10171		-1.9659	-0.41381							57.0029	20.3555	19.9662	20.1181	21.0647	21.3484	20.7119	21.6165	20.6747	24.8392	24.6961	26.1217	24.5067	25.1293	24.6723	26.0461	25.8052
0.196829	-0.28943	0.316463	-0.09994		0.384853	-0.2587							58.0029	21.2301	21.0881	21.0909	21.0753	20.7684	20.9402	21.5631	21.0791	24.4895	25.0464	25.4584	25.1588	25.3975	24.8048	25.9341	25.9321
-0.48027	0.351976	0.083115	0.677394		-0.3101	-0.3542							59.0029	21.2825	21.2473	20.367	20.1564	20.3529	19.6998	21.7193	21.2232	25.315	25.2032	26.332	25.941	25.5974	25.1469	25.6685	26.1151
0.927838	0.07084	-1.06088	-0.44405		0.076934	-0.33823							60.0029	22.571	20.6056	20.7337	21.2745	21.2103	20.8674	20.5701	21.0211	26.0345	24.8534	25.1936	25.4621	26.4156	25.6456	25.5827	27.0366
0.175202	-3.26693	0.154062	-0.25444		0.061412	0.137345							61.003	21.2617	20.4891	21.1808	20.2865	21.0092	20.84	21.6194	20.9888	25.9157	25.8747	26.9536	25.3122	26.1011	25.8167	25.5685	26.8399
0.326568	1.15954	-1.30505	0.205519		0.844907	-0.19743							62.003	20.3286	19.8302	19.9694	20.1248	20.3443	20.8444	21.1657	20.9983	25.1662	26.1827	26.2052	27.3312	25.4893	25.909	26.0493	26.5646
0.060347	0.526888	0.12922	0.215762		-0.11368	0.158493							63.003	21.2107	21.3118	20.6952	20.3409	20.376	20.7009	20.9467	20.3332	25.531	25.5693	25.3627	26.7866	25.9303	26.0413	26.099	27.4078
0.115332	0.051208	-0.31445	-0.04378		-0.27174	-0.15324							64.003	21.012	20.6257	21.1914	20.4437	19.6387	20.1348	20.0069	20.0935	25.6708	26.8577	25.5843	25.5879	26.2474	26.0645	26.0038	27.0344
0.085247	-0.52188	0.194636	-0.20467		-0.39496	-1.28206							65.003	20.0308	20.7579	20.9754	20.7169	20.6143	20.7791	20.3518	20.2673	26.2639	25.4334	25.9432	25.981	26.2474	26.0276	26.4192	27.437
1.7643	0.028365	-0.60707	0.078971		-1.84671	-0.39581							66.003	21.3129	20.5356	20.6745	19.7892	21.807	20.5831	20.3415	20.9038	25.5402	26.4173	26.2009	25.8392	26.9564	26.018	27.0451	26.4815
0.211656	-0.13837	1.55665	0.1906		-1.77907	-1.09303							67.0031	21.4362	20.9025	20.524	19.7057	20.8349	20.387	21.3523	19.8674	25.5323	25.9713	26.0477	27.1338	26.1433	26.3737	26.4875	26.2072
-1.86737	-0.57891	1.01233	-0.50393		-1.09764	0.041369							68.0031	21.4391	20.671	19.1659	21.4727	20.7827	20.2351	20.7473	21.0877	26.5491	26.5401	25.8713	25.9868	26.2386	26.318	26.6771	26.0451
-0.58164	-0.82719	0.170017	-0.9198		-0.01249	-0.44415							69.0031	19.9297	20.7921	21.2346	20.2935	20.3344	20.6363	21.5244	19.6223	26.5004	26.0526	27.0876	27.2844	26.2272	27.1518	27.0678	26.1313
-0.40371	-0.27278	-0.37721	-0.27737		0.51616	-0.3838							70.0031	20.6569	20.3358	20.1531	21.6959	20.3186	21.75	20.4021	21.3567	26.1193	27.4182	27.5325	27.2946	26.7353	26.5298	27.8149	27.3552
-0.04404	-0.105	1.14102	0.289047		-0.13543	-0.10296							71.0031	20.6731	20.8079	20.033	20.4381	20.6066	20.44	20.7429	20.076	26.6616	26.7043	26.7361	27.5032	25.8987	26.9598	27.8344	27.705
-0.12533	0.538245	0.037501	0.55077		-4.09377	-0.28958							72.0033	19.9294	20.7694	20.7111	21.1529	20.6311	20.9334	20.6874	21.0656	27.0976	26.8214	26.7604	26.3619	28.1608	27.8893	27.9971	27.7462
0.103924	-0.18358	0.506892	0.372071		-0.97346	1.13073							73.0034	20.1063	20.7219	20.9734	20.6064	21.6019	20.9608	20.5138	20.9963	27.5691	26.2102	26.1079	26.6266	27.8288	27.2629	28.4692	27.5704
0.097057	0.824083	-0.50871	-0.08781		0.179065	-0.05861							74.0034	20.5498	21.5884	20.5129	21.3423	20.7473	20.8445	20.4312	20.6927	26.9177	27.5637	27.6142	26.5559	28.5093	27.5911	27.6157	27.3582
0.072038	0.386105	-0.26264	-0.27075		-1.35244	-0.42238							75.0034	21.2764	21.338	20.4667	20.8957	21.0432	21.403	20.7757	20.4806	26.8486	27.1166	27.117	27.0033	27.3055	29.7458	28.0291	27.6535
-0.21988	0.150474	0.971371	-0.57734		-1.33256	0.818149							76.0034	21.8933	19.8081	21.158	20.9165	20.5218	20.0455	20.926	19.678	27.0451	26.0722	27.3556	27.5393	28.3767	26.4898	27.9521	27.8094
-0.68676	-0.20972	0.003722	-0.73335		0.107787	-0.29847							77.0036	20.1504	21.3895	20.6517	19.9169	20.2393	20.6019	20.8231	21.0202	27.437	26.5059	26.9484	28.2924	28.8098	28.4289	28.1452	28.626
0.40496	0.144836	0.900945	0.235907		-0.28958	0.250949							78.0036	20.8458	21.7023	21.1365	20.821	20.7305	20.0194	21.002	20.076	28.3367	27.9412	27.4989	27.8242	28.6078	27.9158	28.3693	29.0258
0.456897	0.020527	1.01394	0.235719		0.138247	-0.064							79.0036	20.9226	20.2448	21.2484	20.3851	20.4653	21.6829	21.4686	21.1588	28.3722	28.1043	28.3619	27.4411	28.2565	28.5839	28.3369	28.1411
2.47695	-0.0835	0.020005	-1.08373		-0.35517	-0.29281							80.0036	19.714	20.6589	20.9437	20.1084	20.4814	20.1955	22.1613	20.3061	27.3479	27.9884	28.0814	28.3641	27.4923	28.7726	28.554	27.9763
-0.25077	-0.33651	-1.33811	-2.29951		-0.37633	-0.1943							81.0036	21.332	21.6487	21.0331	20.1738	21.1537	21.7921	21.5105	20.6248	27.908	28.3202	28.2095	27.428	28.2033	27.948	28.047	28.3999
0.14928	-0.0375	0.395218	-0.22861		-0.88814	-0.04594							82.0036	22.3012	20.3125	19.8683	21.2512	20.0906	20.7233	20.6284	21.0719	27.4643	27.6933	27.8851	28.0678	27.3493	28.6309	28.7398	28.5724
-0.18113	-1.54124	-0.19677	0.505123		0.417822	-0.5936							83.0037	21.1363	21.4977	21.5027	20.3625	21.2928	20.5377	20.1911	20.3137	28.1709	27.8379	28.7013	27.8549	29.43	27.8304	29.2071	29.1516
3.03454	0.170189	0.724735	0.23457		-0.25306	0.138247							84.0037	20.2427	19.9569	21.0877	21.2855	20.507	21.1292	21.0016	19.4476	28.5183	27.6936	27.2299	27.3111	28.5369	28.5087	29.4264	28.7476
-0.19022	0.62391	0.289312	0.179094		-0.36168	-0.35517							85.0037	21.5254	20.8786	21.3856	20.9369	21.233	21.5992	21.2875	21.4581	28.422	29.2217	28.0826	28.1587	28.6006	28.2399	29.4444	29.5418
0.910622	-0.97403	-0.47202	0.096083		-0.74555	-0.37633							86.0037	20.7637	21.4386	21.4124	21.2626	19.989	20.9246	21.444	20.5921	29.439	28.0512	28.4333	28.2093	28.068	28.5304	30.1561	29.2021
-0.21762	0.204316	-0.15929	1.09037		-1.2041	-0.88814							87.0037	21.0144	20.6254	21.0918	20.6109	20.9814	21.2566	20.5226	20.9406	27.9528	28.9167	28.6879	27.4242	27.8329	30.7531	30.0603	28.9821
-1.14556	0.997282	-0.33515	1.20188		0.038153	0.417822							88.0037	20.3039	20.654	21.9586	21.3173	20.9902	20.8674	20.8468	20.6867	28.2304	28.2613	28.0054	29.3361	29.7216	28.9052	29.9897	29.542
-0.13532	-0.76661	-0.1943	1.26356		-0.6141	-0.25306							89.0038	20.085	20.8567	21.0173	20.8152	20.8315	22.1929	20.7698	20.9482	29.8583	28.857	29.3751	27.9347	30.1894	29.1691	29.0767	29.4234
-0.27326	-0.6794	-0.17214	0.394643		0.147812	-0.36168							90.0038	20.277	21.2727	20.7989	20.7264	22.0097	21.1117	20.8356	21.4934	29.8567	28.2034	28.983	29.2469	28.5858	30.2446	29.3998	29.6586
-1.29357	-1.78487	-0.07817	-0.59802		0.066568	-0.74555							91.0038	20.4752	20.6871	22.6499	20.6207	21.9379	20.8163	21.8366	21.2188	28.6953	28.0736	28.8236	28.6199	30.1509	30.2394	29.9632	28.9849
-0.17043	-0.71633	0.106892	0.176828		0.889003	-1.2041							92.0041	19.8535	21.771	21.692	20.2425	21.3666	20.7054	21.8511	20.9452	29.9208	28.9258	30.0644	30.0188	29.4821	29.449	30.7298	30.688
0.215193	-0.71633	0.207879	0.176828		0.862563	0.038153							93.0041	21.0306	21.8066	20.8778	20.1223	20.9706	20.2935	21.7961	21.0413	28.9358	28.59	28.8049	28.3872	30.3517	29.7022	28.6472	29.9811
0.214585	-0.07761	-0.73368	0.176828		-1.30643	-0.6141							94.0043	20.8795	20.9398	21.2745	20.7634	20.7978	20.5795	21.1884	20.1331	28.9287	30.2243	30.0075	30.3002	29.1706	31.3624	31.2959	31.147
0.22592	0.160345	0.367566	-2.32066		-0.02923	0.147812							95.0043	20.1608	20.4701	22.1513	20.7911	21.0159	20.3065	21.4526	20.695	28.5289	29.2108	29.026	30.3188	29.8866	29.6738	31.309	30.8581
0.215247	-0.59229	-0.19691	3.01749		-0.30067	0.066568							96.0043	21.5272	19.8869	21.331	20.9919	20.9064	20.9174	20.8425	20.7619	30.4775	29.068	29.7407	29.391	29.601	28.9017	30.3196	31.7496
-0.28943	-0.60325	-0.28641	-0.25109		-0.40529	0.75599							97.0043	21.3532	20.961	21.0553	21.3437	22.0874	20.873	21.6499	20.1174	29.745	28.9708	29.7555	30.635	30.7662	29.5513	30.7481	31.8443
0.351976	-0.0105	-0.40807	0.44123		-0.18318	-0.88618							98.0043	20.4938	21.5725	21.1234	21.4627	20.8269	21.4962	20.872	20.3609	29.2244	30.4307	30.3295	30.3717	30.3021	30.2682	31.1477	30.1355
-3.26693	-0.71551	1.83777	0.089358		0.161022	-0.296							99.0043	21.0793	21.0513	20.9119	20.7736	21.9463	19.8311	21.4047	20.2053	29.9423	29.722	31.3174	29.8462	31.1045	30.4219	31.5195	30.2509
0.526888	0.468296	-0.00714	-0.59702		-0.5758	0.592765							100.004	22.9539	20.7994	19.6616	20.5617	21.0142	19.8769	21.3215	21.1238	31.1808	29.1687	30.4394	29.5154	30.1745	30.6577	30.8097	31.2925
0.051208	0.246479	1.33265	-0.71767		-0.16403	-0.26156							101.004	20.7422	21.1237	21.3682	21.0896	21.4903	21.4299	21.2205	21.3326	30.7035	28.6615	29.9008	29.9428	31.7429	30.225	30.8677	30.4546
-0.52188	0.124192	0.122144	0.258501		0.194075	-0.39417							102.004	21.209	21.0441	21.5162	21.1506	21.5347	20.6609	20.7011	21.6048	29.9323	30.2359	31.0864	31.662	30.3013	30.5545	31.7174	31.4152
0.028365	0.284831	0.215998	0.178357		-1.09887	0.016932							103.004	22.0008	20.6195	21.0252	20.9646	21.1785	21.7154	20.7396	20.1876	29.7667	29.3645	29.3082	31.3577	31.7771	30.5517	32.2555	30.8698
-0.93677	0.120419	0.924472	0.340508		-0.37427	-1.12321							104.004	20.3733	21.6097	20.9098	20.7211	21.0768	20.1883	20.6543	20.1576	30.641	30.3811	30.7699	30.1721	30.6299	31.7614	31.1597	31.6977
-0.13837	0.605634	-0.28904	-0.30669		-0.2587	0.153663							105.004	21.8008	20.2286	20.4693	21.265	21.0836	21.2569	21.4918	21.0825	31.0871	30.9128	32.4867	30.8179	30.9281	30.7872	33.6022	31.5942
-0.57891	0.172302	0.06079	-0.2995		-1.43614	-0.10147							106.004	21.4405	20.9474	20.5006	21.5926	20.1546	20.544	20.284	21.1713	31.11	29.6024	31.6178	31.7044	31.7036	31.8566	32.7579	31.7751
-0.82719	-0.25459	-0.3756	-0.30377		0.502062	0.989015							107.005	20.2448	20.2515	21.3544	21.9169	20.5502	20.1534	20.9526	21.0538	31.7644	30.4586	32.041	29.4166	32.934	30.276	32.1274	31.7303
-0.27278	-0.19606	-0.15081	-0.49767		-0.23373	-0.1208							108.005	21.6842	21.1259	21.2006	20.9414	21.3978	21.2475	21.0628	20.5084	30.9192	30.2605	32.4754	30.8611	33.0192	31.3418	32.7137	32.2581
-0.0375	-0.41536	-0.00219	0.35571		-0.089	3.23601							109.005	21.8827	20.496	20.9853	20.9028	20.6735	22.0653	21.1189	20.7418	30.4099	30.4783	32.4708	30.771	31.9344	31.2545	31.3958	31.0778
-1.54124	-0.93658	0.235704	-0.44241		0.165724	-0.24669							110.005	20.5082	20.8902	22.3918	20.6012	20.6663	20.8662	21.2615	20.5472	30.8451	30.5169	32.0574	31.9027	32.1446	31.5104	32.3572	32.5496
0.62391	0.879776	0.00133	0.2335		1.02087	0.626639							111.005	21.2803	22.2647	20.9569	21.3869	21.3208	22.0917	20.4184	20.7225	31.7807	32.114	32.4899	31.3547	32.8041	31.7467	34.1714	31.8972
-0.97403	0.08895	-0.02142	-0.06334		-0.52543	0.171981							112.005	21.3962	20.3843	21.2068	21.1862	21.4125	20.6625	21.653	21.439	29.909	31.6335	31.1099	32.1002	32.6308	32.5675	32.0658	33.4088
0.204316	-0.92473	-0.11774	-0.96591		-0.39013	-0.14081							113.005	21.5831	21.0654	19.9795	21.2846	20.5811	20.8122	20.4367	20.2598	31.9995	30.7105	32.5996	32.0203	33.0288	31.4127	34.2555	32.4695
0.997282	-0.25116	-0.39859	-0.31392		-0.50376	1.04489							114.005	21.2015	20.5654	20.8206	20.1939	19.8016	20.5792	20.8429	20.6722	31.1298	31.5621	32.8448	31.8085	33.3147	32.1515	33.8378	33.0567
-0.76661	-0.3164	0.168482	0.266856		0.06103	-0.32724							115.005	21.2588	20.5591	20.6823	20.5133	21.2215	21.0377	21.2213	21.1576	30.6983	30.3723	34.4929	31.9077	32.973	32.3548	34.8962	33.1096
-0.6794	0.667617	0.768423	0.392091		-0.26647	-0.40529							116.005	21.2166	21.759	21.9385	21.8742	20.4006	21.1855	21.0518	20.6369	31.6545	32.4423	32.2632	32.4055	32.4062	31.6489	33.0874	33.3214
-1.78487	-0.34521	-0.56041	-0.87466		-0.02985	-0.18318							117.005	21.3586	20.0014	20.542	21.5847	20.2366	21.121	20.9407	20.1383	33.3372	30.6019	33.3434	31.9429	33.1971	33.2017	32.3813	32.5377
-0.71633	0.344374	-1.76702	-0.84242		-0.07589	0.161022							118.005	21.1962	22.9275	20.307	21.8538	20.853	21.775	21.6383	20.2537	32.0225	31.2187	33.2283	32.9883	32.9374	32.7052	33.9632	33.1215
-0.71633	-0.69783	0.971088	-0.60385		-0.12392	-0.24852							119.005	21.9113	22.0893	21.614	20.7228	20.8726	21.9589	21.5832	20.4308	33.9436	32.0412	32.7892	32.1357	34.2256	33.574	34.9831	32.5994
-0.07761	0.330222	0.187661	1.00065		0.831729	1.27589							120.005	20.9281	20.8661	21.9008	21.382	21.5831	20.736	20.8611	21.6284	32.6586	31.4399	33.7095	32.2156	34.5383	32.5029	33.9404	33.0791
0.160345	1.08176	0.458986	-0.16057		0.095359	0.443653							121.005	21.5724	21.6764	20.8872	21.7849	22.0634	21.0208	21.648	21.159	33.5633	31.307	33.3343	33.8682	34.4178	31.9264	32.8505	33.6008
-0.59229	0.801607	0.507567	-0.59308		-0.20336	-0.76349							122.005	21.1679	20.7065	21.9925	20.8596	21.3897	21.9502	20.9266	20.3407	33.6949	31.0744	35.1886	33.0763	34.1875	34.2239	33.5142	33.3122
-0.60325	0.68005	0.354867	0.405614		-0.27463	0.020542							123.005	21.0731	20.8674	20.7354	20.1055	21.3859	20.0201	20.5803	21.0826	33.8459	32.2364	34.0168	33.1838	35.1659	32.852	35.7304	33.7402
-0.0105	0.192235	0.9225	0.254835		-0.49235	1.18174							124.005	22.0691	21.002	21.9351	21.5464	21.278	21.8088	21.1723	21.6928	31.7756	30.7357	34.9254	32.3318	35.118	32.7599	34.6977	34.7221
-0.71551	-1.06088	-0.24011	-0.2454		-0.24547	-0.02329							125.005	21.0472	20.7877	20.3558	21.1761	21.4799	21.6176	20.4037	20.9422	32.4229	30.8378	35.2429	32.6183	34.8113	33.8326	34.1942	33.8375
0.468296	1.21117	0.62866	-0.07823		-0.12749	0.58117							126.005	21.1722	21.6051	21.4785	21.5736	20.7303	20.965	20.8622	21.256	34.9418	32.3902	34.4955	33.0659	35.098	33.8572	35.052	33.7993
0.246479	-0.65028	0.028381	0.344101		0.121406	-0.39797							127.005	21.8454	20.8899	21.144	21.0728	21.0427	21.0805	22.4876	21.2545	32.9909	31.52	34.5296	32.6295	34.6299	33.4358	34.5652	34.6467
0.124192	0.348528	-0.44573	-0.21905		0.470079	1.64263							128.005	20.5704	21.0868	20.8964	20.7509	20.8996	21.1465	21.9787	20.6963	34.7467	32.2755	35.1684	33.8519	36.3666	35.4154	34.6467	35.0647
0.284831	0.621043	0.015184	5.10884		-0.0802	0.161253							129.005	21.8546	21.019	21.9503	20.9041	21.4705	20.7495	21.0133	20.6815	33.7634	32.736	36.7015	34.7377	35.5068	34.12	35.5922	34.0517
0.120419	-0.47953	-0.95214	0.050494		0.14167	0.561263							130.005	20.3544	20.2714	20.8905	21.1981	21.0916	20.79	20.6996	21.0233	34.7834	32.8644	35.2117	34.3915	36.1731	35.5166	35.1785	35.9208
0.605634	0.138808	-0.18346			-0.20003	-0.00918							131.005	21.3195	22.5107	21.7878	21.6791	21.8896	20.9748	22.2622	20.8267	34.1227	32.3969	35.7033	34.5974	35.3264	33.6187	34.5973	36.0096
0.172302	0.932106	0.387192			-0.83444	0.136347							132.005	21.4332	21.1723	20.2828	21.1874	21.0602	21.1348	21.1622	21.3698	35.6983	34.1149	37.7463	35.0563	35.7955	33.8219	35.619	34.388
0.506865	-0.24082	-0.04701			-0.40365	-0.19587							133.005	21.4159	21.4454	21.153	20.6414	21.4425	21.6363	21.201	21.661	36.5147	31.5779	37.957	35.041	36.7632	33.6057	36.2345	33.7162
-0.25459	0.154062	0.119017			-0.05289	1.10035							134.005	21.7157	19.9775	20.8054	21.0915	20.6194	21.5024	21.3063	21.357	35.3072	33.0026	37.8529	33.266	37.1979	34.8428	35.7136	35.1377
-0.19606	-1.00098	-0.16831			-0.95936	0.606256							135.006	20.5531	21.109	20.7509	21.356	20.6315	20.9142	21.3088	21.3365	34.1162	33.2825	38.1384	33.5859	35.7201	35.3009	36.7261	36.4171
-0.41536	-0.12956	-1.35199			0.257865	0.022428							136.006	20.6621	20.4462	20.9731	20.6638	22.147	21.3792	20.9845	21.233	35.0002	32.256	38.5553	34.7339	36.6171	34.6019	36.7345	35.5364
-1.56698	-0.96287	0.323706			0.609636	-0.23373							137.006	20.3874	20.7222	21.1878	20.8346	21.2074	21.1735	21.3152	20.9684	35.5482	33.8351	37.7885	34.9786	37.0136	35.7944	37.3753	36.377
-0.34596	0.486811	-0.25571			0.824722	-0.089							138.006	21.2815	21.4705	21.0569	20.7276	22.1404	21.2796	20.694	21.2253	36.0788	32.9906	38.2668	36.2317	37.1462	35.103	36.575	36.0581
-0.93658	-0.77298	-0.13315			0.026827	0.165724							139.006	22.3742	21.1649	20.2765	20.7996	20.7322	20.855	20.9025	19.6965	35.5717	34.4432	38.2802	35.6915	36.657	35.9958	36.0838	37.1709
0.170675	0.062505	-1.2304			0.986788	1.02087							140.006	21.9246	22.4346	20.5902	21.7342	20.4405	20.8057	20.745	20.9113	36.0551	33.8467	38.9945	36.6007	37.3548	37.0255	37.1704	36.496
-0.91864	0.386179	-0.76004			-0.08016	-0.52543							141.006	21.0002	21.3118	21.2132	21.2996	21.3117	21.0132	20.545	23.0853	35.0306	33.3875	37.8468	36.0552	37.5749	36.0838	37.8111	36.7629
0.879776	0.185776	0.260398			0.292211	-0.39013							142.006	21.436	20.9192	21.0333	21.4238	22.0635	21.0996	20.1488	20.7459	37.5918	34.2231	38.8158	38.1412	36.3356	34.9262	39.2107	38.2369
0.568422	-1.30505	-0.92069			-0.11463	-0.20491							143.006	20.8803	21.4586	21.6438	20.7572	21.1869	21.678	21.5273	20.7854	36.1427	33.3393	39.7383	36.8317	37.6593	36.604	38.759	36.2503
0.241213	0.637912	0.505564			0.20589	-0.16475							144.006	21.6727	20.1747	21.7081	21.3638	22.3244	20.6955	20.9955	21.8247	37.4034	32.9017	39.8619	39.2224	39.6392	35.0029	37.9798	37.1534
0.033576	2.41414	0.340542			0.667613	-0.36656							145.006	21.6005	21.3968	21.2758	20.7031	20.2946	20.9699	21.2146	21.0532	36.6784	34.7219	39.0329	38.9385	37.5312	34.6211	38.1294	39.2882
1.01709	0.194636	-1.17802			-0.02546	-0.08756							146.006	22.3139	21.3859	21.3606	20.0778	20.8342	21.7359	22.0346	21.591	37.3548	34.4791	40.5484	38.1451	38.1671	35.7109	39.0419	36.5747
0.323249	-0.3569	0.03665			-0.31381	-0.36496							147.006	21.3357	22.0604	21.5091	20.5945	20.0375	21.5661	21.2993	21.3561	36.6628	33.0247	40.3045	37.0194	37.3923	36.001	38.3245	36.678
-0.61469	-1.14347	-0.9381			-0.1622	-1.06915							148.006	21.0293	21.0248	21.9169	20.5199	21.3049	22.1668	21.1096	20.7576	37.5087	34.9695	39.5639	38.1653	38.2803	36.7991	38.6647	37.6158
-0.24248	-0.10151	0.352481			0.290511	-3.07086							149.006	21.339	21.7825	21.0148	20.5841	21.6314	21.5699	21.1986	20.1666	36.9025	34.0634	42.7283	38.6709	39.5991	37.4558	38.9427	38.0158
0.08895	0.551186	-0.06845			-0.70112	0.435329							150.006	21.3776	20.924	21.0797	22.138	20.363	20.8715	21.042	20.3221	37.3372	35.387	40.8962	37.7373	39.1845	38.215	39.4507	38.5363
0.667617	-0.40595	0.616877			-0.20226	0.008288							151.006	21.9437	21.6716	20.8157	21.7802	20.9474	20.7445	20.1163	20.989	38.369	34.5011	43.6492	39.071	40.1272	37.4532	38.8673	39.5223
0.03943	-2.82565	-0.60291			-0.14777	-0.07589							152.007	20.5445	20.9294	21.4577	21.4812	21.9989	21.3854	21.1785	21.764	38.6037	34.0888	40.853	38.6166	38.8537	37.1198	38.5958	37.7268
-0.69783	0.158015	-0.47379			0.574339	-0.12392							153.007	21.3379	21.6046	20.5939	21.6571	21.2897	21.7282	20.4515	20.6018	37.0713	34.8117	43.1095	37.6143	38.9908	37.2999	40.2875	38.8471
1.08176	1.19598	0.311188			0.333073	0.831729							154.007	21.3745	21.1113	21.0767	21.2078	20.3523	20.922	20.8554	21.6103	39.6423	35.0537	44.1767	39.9083	41.7879	38.6625	40.874	39.9346
0.801607	0.137761	-1.99484			0.22055	0.095359							155.007	21.9123	20.6855	21.2427	21.1887	21.1248	21.0652	20.4768	21.0016	38.3534	34.8072	43.9028	41.1521	39.8228	37.9994	40.8764	37.1057
0.68005	0.137761	-0.2049			0.526481	-0.20336							156.007	21.6379	20.7375	21.3131	20.9686	20.808	21.0887	21.0322	20.9341	40.8888	36.4522	44.7313	40.4231	40.8481	38.052	41.0717	38.9539
0.192235	0.137761	0.084788			-2.9773	-0.27463							157.007	21.5727	21.58	20.9995	20.7248	21.1767	20.9255	21.5241	21.1257	38.7332	36.0179	44.0438	39.6927	41.6032	38.1012	40.221	40.2525
-0.93333	-0.29395	-0.27418			0.106531	-0.49235							158.007	21.0549	20.6967	20.9202	20.8801	21.2636	21.1572	21.8818	20.8549	40.7021	35.8257	45.918	40.8139	40.1495	38.9599	41.5862	41.0819
-0.41417	-0.02728	0.077752			-0.28749	-0.24547							159.007	21.5843	20.3552	21.1887	21.3683	21.2394	21.5564	21.8397	20.5996	39.1519	35.7237	44.1248	40.8595	43.3138	38.3841	43.0581	39.6913
-0.89436	-0.06593	0.522301			-0.27947	-1.33437							160.007	21.2444	20.7652	22.0346	20.4684	20.3077	21.2576	20.9716	20.6883	40.3459	37.2782	44.4045	41.7088	42.4731	38.6535	39.938	40.673
-0.69872	0.057546	-0.51495			0.041094	-0.02032							161.007	21.2872	21.2393	20.8923	21.7311	21.6401	21.0704	21.2016	21.5187	41.1473	37.1682	45.8647	40.1551	43.0703	38.748	41.9128	41.1994
-0.15782	0.018749	-0.27142			-1.09923	-0.52221							162.007	19.7203	20.8164	21.1291	21.1498	20.9347	21.7145	21.7905	21.0681	40.9971	35.9003	45.8457	41.7627	42.8971	37.1195	43.3404	41.8205
0.15038	1.28837	-0.20511			-0.0424	0.727051							163.007	21.9118	21.1582	21.8665	20.0675	20.7279	20.7568	20.8673	21.0255	41.0488	35.8111	47.8574	42.4881	44.7285	41.1473	44.0263	41.2499
-1.82632	0.498947	-0.4946			0.217467	0.335699							164.007	21.8992	20.885	21.037	21.2239	20.8212	20.5363	20.4542	21.3824	40.297	36.6586	46.3313	41.8892	40.8768	38.744	44.0448	42.2368
0.027989	0.324382	-0.16143			-0.862	0.300496							165.007	21.2121	22.2637	20.8807	21.744	21.1015	20.8156	20.8155	22.6298	40.1442	36.9759	48.6179	41.9363	42.306	37.8055	42.8954	42.3269
-1.06088	-0.55472	1.29254			-0.19544	-0.61833							166.007	20.8026	20.9946	20.6386	21.8686	19.8331	21.4727	21.0382	21.1133	41.219	35.7349	49.0658	43.3336	43.2957	37.8625	43.8759	44.1152
-0.71595	-2.23632	-0.23508			-0.78811	0.138677							167.007	21.913	22.4894	21.9568	20.6138	21.6098	22.0948	21.4483	20.4524	41.299	36.0132	46.384	45.2145	43.3273	40.6013	43.7139	42.5625
1.21117	-1.73769	-1.17754			1.66157	-0.40365							168.007	21.5398	21.2122	21.6848	21.0582	20.9937	21.4696	21.3372	21.6324	41.8041	37.8602	46.3386	43.0444	44.3644	41.2771	45.5786	42.9437
-0.65028	0.114177	-0.28814			-0.64609	-0.05289							169.007	22.7744	21.3698	21.0836	21.1275	20.4778	21.1386	21.2297	20.8031	42.0101	36.6795	47.9212	44.5668	43.9713	40.3344	45.8449	43.8276
0.348528	0.477964	-0.58511			-0.12163	1.53775							170.007	21.6431	21.5791	21.3043	20.9134	21.4984	21.0594	21.4507	20.5753	40.1855	37.3004	48.2241	44.5822	43.0221	40.0887	45.8469	42.8477
0.621043	-0.30319	-2.95478			0.395588	-0.2347							171.007	22.3521	20.6184	21.0299	21.3222	21.3815	20.483	21.016	21.5697	41.8632	38.7063	48.154	45.8614	42.9728	40.495	46.9387	43.9847
-0.47953	0.798721	-0.67899			1.17731	0.3553							172.007	21.778	22.2255	21.8931	21.8586	21.317	20.6405	21.4263	21.0351	42.3214	38.1913	48.3463	44.7179	44.5556	40.5104	43.084	43.8044
0.138808	-0.09757	0.193232				0.61668							173.007	22.001	21.4173	22.5781	21.6217	22.1204	20.9051	21.8075	21.5501	41.994	37.5519	47.5115	46.9032	44.6706	40.5064	45.8951	43.7541
0.932106	-0.69967	-0.04987				0.609636							174.007	21.6897	21.0919	21.0953	21.1377	20.7153	21.2022	22.0095	20.7113	42.1219	37.659	51.2517	44.8466	46.194	41.2909	44.4845	44.6057
-0.24082	0.290366	-1.08065				-0.3463							175.007	22.0346	21.1101	21.7075	21.535	21.1273	20.9556	21.6168	21.3072	43.3725	37.6052	47.7175	46.082	44.5899	40.6751	44.8898	43.7943
0.154062	-0.53185	-0.29248				-1.22457							176.007	21.0205	21.4487	21.5938	21.6552	21.1969	20.7809	21.1946	21.5453	45.1279	38.1835	47.3602	45.5304	46.1522	40.3399	46.7117	42.9203
-0.69372	0.568217	-0.12233				0.077829							177.007	22.1272	20.9119	22.527	21.1575	20.8421	20.7502	20.7936	21.5112	43.028	39.0465	49.4396	44.235	45.1629	40.5517	46.0476	44.5213
-0.59471	1.93853	-0.23447				0.04569							178.007	21.8734	20.2462	21.6187	21.4072	22.4557	21.591	20.935	21.2034	43.8398	39.0075	49.3815	46.4888	46.6167	42.7989	45.1754	43.8444
-0.96287	-2.68707	0.153728				0.448926							179.007	20.9144	23.6424	21.7391	21.1418	21.4371	22.8757	21.0696	20.9794	43.8514	37.3898	51.3047	46.044	48.0106	43.0092	47.2137	45.6925
0.486811	-0.24577	0.659333				-0.50786							180.007	21.514	22.523	20.7502	20.9019	20.8761	21.201	21.6544	20.7966	44.3992	37.7479	50.1905	47.4284	45.964	42.5062	46.3979	45.623
0.062505	-0.3731	1.25759				0.824722							181.008	21.3884	20.7855	21.2932	21.3002	21.3098	21.1629	20.6771	20.0044	43.3094	38.9966	50.7121	46.5565	47.6601	43.6607	46.0056	44.4005
0.386179	-0.24211	1.20405				0.026827							182.008	22.7671	21.5113	21.6415	21.1254	21.3812	20.7377	20.9003	20.2958	44.3939	40.6436	51.7566	45.8361	46.4683	42.2718	46.4604	46.5092
0.185776	-1.04053	-0.16435				0.986788							183.008	21.7172	21.2494	21.3438	21.0464	21.8956	21.9082	20.9763	21.6568	46.0999	39.6048	49.0732	48.1328	46.8082	41.6739	48.319	45.8338
-1.30505	1.14066	-0.25161				-0.08016							184.008	20.8427	21.5696	20.932	21.2236	21.063	20.5421	21.2185	21.0233	46.9601	40.0789	49.1491	47.9224	49.3599	43.6689	47.6347	45.6165
-0.31362	-0.07745	-0.2012				0.292211							185.008	21.0559	21.1762	20.971	21.0196	21.0221	20.8086	21.3057	21.4349	47.0539	40.5673	50.3688	49.5902	48.8759	42.4106	47.9889	46.0427
0.42158	0.316154	0.677864				-0.11463							186.008	21.2253	21.136	22.1348	21.6695	21.1957	21.1215	20.8479	21.291	45.2456	37.7849	50.0862	46.8377	49.4161	43.391	47.9572	46.5572
-0.89428	-0.04367	-0.88718				0.20589							187.008	21.102	20.8263	21.1461	21.2015	20.9081	21.0264	21.0244	20.7947	47.6327	40.7712	50.0412	46.7185	49.0455	44.2974	47.7174	46.4107
0.480325	-1.26501	-0.16567				0.667613							188.008	21.3994	20.9428	20.8146	21.038	21.7012	21.7379	21.1917	20.4612	45.5049	39.3316	50.1063	47.7109	49.6146	42.6908	48.8576	45.498
-0.15451	0.025379	-0.41238				-0.02546							189.008	20.9954	21.5192	21.6633	21.3318	20.6064	20.9879	21.5136	21.4278	46.3563	39.7823	50.2963	50.9821	47.8454	44.0484	48.9637	46.4366
-0.83938	0.242314	-1.06429				-0.1575							190.008	20.879	21.1791	21.0608	21.0916	21.0855	21.0639	21.2814	21.3249	47.3334	39.6441	52.1095	47.1964	50.1084	44.0831	46.5257	45.5566
2.41414	-0.52271	-0.87171				0.292577							191.008	20.4656	20.6208	21.9024	20.6529	21.9365	21.5507	21.7034	21.1696	49.2448	39.5531	48.1151	48.7181	47.9051	46.0159	47.1146	45.399
0.194636	0.411947	-0.20386				-0.01705							192.008	20.9752	21.8973	21.3289	21.6757	20.9926	21.0788	22.7078	20.6538	47.5439	41.6884	51.3775	49.7922	47.5207	44.7575	50.4167	45.9138
0.307093	-0.72783	0.080269				-0.17637							193.008	20.9369	20.7826	21.9239	21.6285	21.5971	20.7692	21.32	21.3158	47.1018	40.1888	50.2842	48.5144	49.4121	44.3547	48.4595	47.1423
-0.44542	-0.0495	-0.4106				-0.54736							194.008	21.6348	21.1853	21.6612	20.7096	20.6774	20.9219	20.7288	21.142	48.4272	41.9574	50.8085	48.4655	49.7083	46.5492	47.7898	49.2038
-0.3569	-0.93458	-0.08822				-0.39743							195.008	21.0506	21.7107	21.3251	20.7022	20.9634	21.208	21.0433	21.2774	48.2723	39.9624	47.7868	48.4928	50.0665	45.3406	48.3529	47.1183
-0.10151	-0.17548	0.200332				-0.21412							196.008	22.3483	20.553	21.0191	21.1721	20.2667	20.9931	20.7264	21.5287	49.6739	43.7144	51.6395	47.3254	49.5369	46.061	47.5505	46.8587
0.551186	0.61731	-0.32639				-0.66779							197.008	21.0678	21.2734	21.2553	21.2427	21.226	20.9615	20.8712	21.8494	47.6617	40.9891	50.0952	48.7861	49.2601	44.5504	48.8654	47.9783
-0.40595	0.18868	0.172248				-0.48463							198.008	22.3624	21.4084	20.4665	20.5998	22.0953	21.9017	21.1309	21.1448	49.4729	40.9807	51.4159	48.7929	50.9541	45.7542	48.8755	48.3144
-2.82565	-0.32925	-0.06077				-0.0025							199.008	21.4511	21.945	21.527	22.017	21.2781	20.8401	21.2771	21.0998	47.3673	42.9761	49.6124	50.5622	51.2163	45.702	49.5147	48.0515
0.158015	0.064417	-0.78986				1.12338							200.008	21.6057	20.3814	20.8763	20.8319	20.3909	21.2005	21.7341	21.3891	48.1934	41.5185	50.2383	49.2382	49.7238	46.065	51.2783	46.8738
1.19598	4.60134	-0.48503				-0.62759							201.008	21.5743	20.7816	20.7508	20.4929	22.0626	21.1096	20.7062	21.3437	47.5941	41.9801	51.8226	49.6102	50.2758	46.0712	48.414	47.9551
-0.49309	1.43442	0.424286				-0.71153							202.008	20.8292	20.927	21.2043	20.2463	20.2709	20.9655	21.2388	20.3334	49.2726	43.5236	51.6168	49.386	51.5026	46.5319	49.5578	48.9859
-0.50806	-0.05866	-0.3433				-0.03518							203.008	21.595	21.5222	20.234	21.3727	21.6019	21.1519	21.3331	21.5416	48.9224	41.5614	50.7981	49.3475	50.9318	46.6639	49.5019	47.3998
0.137761	0.610696	0.427659				-0.38702							204.008	20.6918	22.1267	22.235	21.879	22.102	21.299	21.3324	20.9255	49.9386	39.9113	50.2545	48.7214	50.805	46.9356	49.5563	50.5983
0.137761	1.33289	-0.25593				0.245723							205.008	20.9121	21.7391	21.5108	21.0341	21.7679	20.4763	20.7524	21.2789	48.6077	42.8257	50.4854	49.8403	49.5948	47.3904	50.5366	49.2229
0.137761	0.150182	-2.15024				-0.50379							206.008	21.8494	20.8822	21.5219	21.8374	20.7093	21.3404	20.7192	20.5363	51.9561	42.3663	51.1824	49.9191	50.292	44.1364	51.3509	49.7439
-0.29395	0.181089	-0.41371				0.069524							207.009	20.9834	21.0897	21.3713	22.2324	21.4277	20.7637	21.0307	21.7073	48.5517	43.6796	51.9396	50.3428	52.2782	44.7434	50.8685	49.1936
-0.02728	-1.13199	-1.9659				-0.60208							208.009	20.5962	21.8392	21.2188	20.4082	20.5825	21.2639	22.4675	20.2189	50.2048	43.0259	52.1206	51.4823	51.769	48.4181	51.85	49.8945
-0.06593	0.020005	0.384853				-1.12606							209.009	21.5885	21.0815	21.1799	20.2081	21.3351	20.4451	21.6919	21.1293	52.0354	41.0993	49.4162	49.5085	50.504	48.5728	50.6338	50.8451
0.057546	-1.33811	-0.3101				0.068781							210.009	20.7596	21.0783	20.2053	22.3436	21.29	20.7336	21.458	21.2704	47.6143	43.2898	50.6625	51.1154	52.0318	46.8521	53.4644	49.4948
0.018749	-0.61737	0.076934				-0.21094							211.009	21.9137	21.1901	21.5931	21.9344	21.1591	21.8248	20.4552	21.2536	47.4528	43.6257	51.5283	48.9297	50.4293	46.6163	49.9773	47.4935
1.28837	-0.1333	0.061412				-1.77405							212.009	21.1975	21.8568	20.7655	21.8349	20.1912	21.4483	21.4689	20.572	50.0215	43.3748	51.2917	51.5209	51.412	47.5847	49.677	48.4462
0.498947	-0.24014	0.844907				-0.59558							213.009	21.391	21.818	20.8094	21.4983	21.0846	21.1643	21.1985	21.5501	50.9723	44.8961	50.8691	50.2971	51.4893	49.2116	49.3156	49.3167
0.324382	0.076528	-0.11368				-0.48739							214.009	22.4261	21.7103	21.4025	21.0685	21.1509	21.3788	20.8248	20.4583	51.7814	44.2776	50.7923	49.8492	51.5077	48.4055	49.3249	48.1066
-0.49175	0.309358	-0.27174											215.009	21.7429	20.9005	21.0633	21.0335	20.9169	21.3301	20.9935	21.8255	50.2228	44.1836	50.2444	50.9213	50.9859	47.8945	49.9447	52.4632
0.525415	-0.14752	-0.39496											216.009	21.6674	20.5878	21.7573	20.9319	22.1147	21.5302	21.5995	20.9767	51.4299	44.3008	51.698	49.5651	51.1683	48.8692	49.3707	50.2384
0.742915	0.218862	-1.84671											217.009	21.3175	21.5219	22.5113	22.16	21.795	20.6493	21.3397	20.3329	50.3761	44.3735	53.9239	49.6488	50.6263	46.3513	49.6769	51.4695
-0.55472	1.18044	-1.77907											218.009	20.8428	21.9479	21.4941	21.031	21.0304	21.9882	20.7474	21.8693	52.2666	45.0463	52.1553	50.9485	51.5998	48.2577	51.7771	51.1426
-2.23632	-0.37904	-1.09764											219.009	21.6695	22.2638	20.7745	20.8562	21.3245	21.4228	21.4701	20.5367	49.7884	43.5762	51.6338	52.2276	51.4915	49.0479	52.1031	50.7162
-1.73769	-0.23777	-0.01249											220.009	22.0473	21.268	21.856	20.1991	20.7962	21.7144	20.6503	21.3932	49.98	43.7873	51.4992	52.2308	52.5928	48.2166	53.6403	51.1875
0.114177	1.15074	0.51616											221.009	21.1429	21.0041	20.6712	20.9474	22.2645	20.8861	20.6179	21.4601	49.376	44.3849	50.93	50.386	52.0665	47.9193	51.3945	50.4217
0.477964	0.308071	-0.13543											222.009	21.1148	21.1306	20.7905	21.5997	20.377	20.9806	21.3545	20.6767	50.2806	44.8194	51.9841	50.018	50.6484	48.0159	53.4227	51.0825
-0.30319	1.0922	-4.09377											223.009	21.4295	20.8533	21.4679	20.9549	20.3662	21.0534	20.9433	21.0135	51.0037	43.6463	52.766	51.1601	53.6103	47.996	50.5657	50.9035
0.798721	0.166578	-0.97346											224.009	21.4286	21.8992	22.2033	21.5519	21.7801	20.8629	22.3877	20.9488	52.1755	44.578	51.6653	52.7537	51.5583	49.6383	52.3549	51.4077
-0.09757	0.08695	0.179065											225.009	21.2531	20.7495	22.1245	20.7816	21.8294	21.2104	21.1542	22.2176	51.8429	46.4109	52.6947	50.5155	52.8428	50.3126	51.9895	51.0018
-1.01602	0.176588	-1.35244											226.009	21.9861	21.0513	21.3904	20.7622	20.3554	21.0086	23.0318	20.7565	51.5188	45.1984	52.9263	51.0934	54.4249	48.4997	52.7794	51.2195
-0.60707	-0.82709	-1.33256											227.009	21.4286	20.7881	21.909	20.357	21.876	20.3973	21.3669	20.5049	52.7982	47.2626	49.1874	49.1081	53.1319	49.5966	50.7962	53.4403
-0.22712	-0.19677	0.107787											228.009	21.2561	21.2144	20.9495	20.5104	21.4104	21.2752	22.0758	21.8668	52.6523	44.5334	51.1691	52.4543	52.1275	48.6003	53.7093	50.0909
-0.65679	0.724735	1.5942											229.009	21.2973	21.0646	21.2179	21.5637	21.7452	20.7129	20.8155	21.5495	51.4551	44.1228	54.1125	51.0715	53.5579	49.2812	52.8221	50.8675
-0.53185	0.289312	0.263186											230.009	21.2054	21.1853	20.5826	21.3625	21.0058	21.4266	21.3586	21.1455	50.7151	46.0759	51.3634	52.7825	54.2992	48.7368	52.3816	53.9628
0.568217	-0.47202	-0.10643											231.009	21.2143	21.6822	20.8965	20.7039	21.5585	21.4325	20.4853	21.4529	50.5925	44.5321	52.5963	53.3606	53.0651	47.9888	53.9469	52.9447
1.93853	-0.15929	0.111448											232.01	22.0913	22.2283	21.3049	21.5688	21.0399	21.1934	22.0693	20.1542	51.3973	45.5933	51.3962	51.3286	53.3582	48.4845	51.4699	51.8831
0.641358	-0.33515	0.058574											233.01	21.8879	20.8127	21.482	21.1434	21.2636	21.9508	22.2226	20.8091	51.9617	46.7951	53.0387	51.4866	53.0333	49.2353	52.7305	51.6532
0.201469	-0.02133	0.693969											234.01	21.2944	21.951	20.5821	20.5905	21.1436	21.3727	21.2501	20.3936	50.8582	45.7533	53.5844	50.2741	54.1769	49.6619	51.1797	49.2824
-0.24577	0.106892	-0.24218											235.01	21.6168	20.6638	21.1594	21.3869	21.9775	20.7096	20.8495	20.2888	53.3595	44.9918	53.5628	51.3392	53.9029	50.0988	52.6392	53.043
0.340363	0.036885	0.058724											236.01	21.8207	21.2645	21.4042	21.5866	20.8422	20.8933	20.8141	20.9083	50.5048	46.4165	54.6315	49.8578	54.0695	49.878	53.7699	50.4233
-0.3731	1.83777	-0.33715											237.01	22.5092	20.6353	21.7862	21.9263	21.1594	21.003	20.6769	20.8656	53.1292	46.5161	52.1576	52.3171	55.5422	49.9553	51.5966	54.0373
-0.02715	-0.00714	9.71518											238.01	21.0174	20.6559	22.216	20.9218	21.2102	21.685	22.1201	21.2282	51.7518	45.9872	53.4185	51.1191	54.0068	48.1183	53.7322	53.4592
-0.43305	1.33265	-0.41025											239.01	21.3921	21.4703	21.0207	20.8031	20.7563	21.5691	20.0514	20.7855	53.3703	46.2819	54.1209	53.9857	52.9823	51.4889	53.7952	53.3381
-0.24211	-0.11767	0.247046
0.224271	0.208943	0.156184
-1.04053	0.051769	-0.41381
1.14066	-0.06824	-0.2587
-1.26501	0.050342	-0.3542
0.025379	0.099202	-0.33823
0.242314	0.044959	0.137345
-0.52271	0.719013	1.4531
0.411947	0.053805	-0.33893
-0.72783	-0.78631	0.580247
-0.0495	0.122144	0.324098
-0.93458	0.404286	-1.64424
-0.17548	0.215998	0.328142
-0.46543	0.924472	-0.66847
0.61731	-1.6479	-0.08849
0.18868	-0.42845	1.61782
0.037501	-0.72056	-0.19743
0.506892	0.338568	0.158493
-0.50871	0.506613	-0.15324
-0.26264	0.023293	-1.28206
0.971371	0.333057	-0.39581
0.003722	-0.23748	-1.09303
-0.32925	-0.54649	0.041369
0.610696	0.356562	-0.44415
1.33289	0.152312	-0.3838
-0.23404	0.479976	-0.10296
-0.19332	-0.16404	-0.23813
0.253209	0.27747	-0.28958
0.150182	-0.7225	1.13073
-1.13199	-2.27139	-0.05861
0.020005	3.2284	-0.42238
-1.33811	0.359436	0.818149
-0.61737	-0.00617	-0.29847
-0.24014	-0.30273	0.250949
-0.14752	0.400434	-0.064
0.218862	0.756069	-0.29281
1.18044	0.046449	-0.1943
-0.50086	-0.11774	-0.04594
-0.1681	-0.39859	-0.5936
-0.01372	0.168482	0.008916
1.0922	0.768423	-0.26611
0.166578	0.629428	0.045999
0.08695	-0.35242	-0.52438
0.176588	0.187524	0.138247
-0.82709	0.380121	-0.35517
0.176362	-0.79725	-0.37633
-0.1943	-0.97856	-0.88814
0.036885	0.604161	0.417822
-0.06824	0.818837	-0.25306
0.050342	-0.04569	-0.36168
0.099202	-0.56966	-0.74555
0.044959	-0.12482	-1.2041
0.719013	-0.23582	0.038153
0.053805	0.377362	-0.6141
-0.78631	-0.02858	0.147812
0.122144	-1.88467	0.066568
0.404286	-0.56041	-0.28178
0.215998	-1.76702	-0.59969
0.924472	0.971088	0.281409
-0.28904	0.187661	-0.2996
0.06079	0.038422	-1.29779
-0.3756	-0.80748	0.75599
-0.15081	0.458986	-0.19566
-0.00219	0.507567	0.394628
0.235704	0.354867	-0.88618
0.00133	0.9225	-0.296
-0.02142	-0.02695	0.592765
0.338568	-0.25982	-0.26156
0.506613	0.075757	-0.39417
0.023293	-0.1791	0.134178
0.333057	0.672348	0.030159
-0.23748	0.154136	0.048137
-0.54649	-1.03187	-0.00954
0.356562	-0.24011	-0.44108
0.152312	0.62866	-0.48674
0.479976	0.028381	0.016932
-0.16404	1.3462	-1.12321
0.27747	-0.25762	-0.5475
0.177904	0.793579	-0.53541
0.13858	-0.6426	0.04308
0.135485	0.260469	0.153663
0.135485	-0.44573	-0.10147
-0.40889	0.820057	0.989015
0.217794	1.29625	-0.1208
0.629428	0.410504	-0.23931
-0.35242	-0.32211	0.143536
0.187524	-0.18572	0.889003
0.380121	0.015184	0.862563
-0.79725	-0.95214	-1.30643
-0.97856	-0.18346	0.195627
0.604161	0.387192	-0.85449
0.818837	-0.04701	0.158866
-0.04569	0.119017	-0.02923
-0.56966	-0.16831	3.23601
-0.12482	-1.35199	1.23247
-0.23582	0.323706	0.60494
0.377362	-0.25571	0.550013
-0.02858	-0.13315	0.340667
-1.88467	-1.2304	0.316886
-1.76702	-0.76004	-0.38693
0.971088	0.260398	-0.32869
0.187661	-0.92069	-0.71967
0.074329	0.505564	-0.0654
-0.10488	0.340542	0.388815
0.890262	-0.22371	-1.5174
0.004972	0.479672	-0.48129
-0.1241	-0.55626	-0.30067
-0.05589	-0.04798	-0.24669
-0.1707	0.057301	0.626639
-0.10684	-0.13279	0.171981
-0.34898	0.399746	-0.14081
-0.25187	0.227758	1.04489
0.159557	0.019528	-0.32724
0.195005	-0.51923	0.110512
-0.58164	0.092851	-0.03181
0.064953	-0.1886	0.497549
-0.63666	-0.10134	-0.40529
-0.45138	-0.13442	-0.18318
0.458986	-0.02292	0.161022
0.507567	-0.08533	0.23925
0.354867	0.406494	0.23925
0.9225	-0.55514	0.892115
0.154136	0.697356	-0.24852
-1.03187	1.37446	-0.5758
1.3462	-0.48498	-0.16403
-0.25762	-1.17802	0.194075
0.793579	0.340158	-1.09887
-0.6426	1.70379	0.239499
0.260469	0.508365	-0.21486
-0.44573	-0.57609	0.818902
-0.21834	-0.08946	-0.82705
-1.0924	-0.43896	-1.83265
-0.25786	-0.67733	-0.09842
-0.20743	-0.8605	0.486101
0.093351	0.352481	-0.75298
0.131921	-0.06845	-0.30876
0.750657	0.616877	1.27589
-0.04309	-0.60291	0.443653
0.820057	-0.47379	0.451046
1.29625	0.311188	-0.76349
0.410504	-1.99484	-0.37427
-0.32211	-0.2049	-0.2587
-0.18572	0.084788	-1.43614
0.015184	-0.27418	0.502062
-0.95214	0.077752	0.020542
-0.18346	0.522301	1.18174
0.387192	-0.51495	-0.02329
-0.04701	-0.27142	0.826333
0.119017	-0.20511	-0.07183
-0.16831	-0.4946	-0.61253
-1.35199	-0.16143	0.75994
0.323706	1.29254	0.58117
-0.25571	-0.23508	-0.39797
-0.13315	-1.17754	1.64263
-1.2304	-0.28814	0.161253
-0.76004	-0.58511	0.561263
0.260398	-2.95478	-0.00918
-0.92069	-0.67899	0.136347
0.505564	0.193232	-0.19587
0.340542	0.153728	1.10035
-0.1886	0.659333	0.606256
-0.10134	0.215034	0.022428
-0.13442	-0.35388	-0.23373
-0.02292	0.300293	-0.089
-0.08533	-0.15469	0.165724
-1.17802	-0.84002	1.02087
-0.11573	1.25759	-0.52543
0.340158	0.190043	-0.39013
1.70379	-0.248	-0.45625
0.508365	0.212929	-0.16072
-0.57609	-0.93609	-0.20491
-0.08946	-0.37948	-0.16475
-0.43896	-0.57862	-0.36656
-0.67733	0.315349	0.397745
-0.8605	1.20405	-0.43729
-0.29248	-0.16435	-0.10965
-0.12233	-0.25161	-0.50376
-0.23447	-1.65366	-0.08756
0.153728	0.018849	-0.43676
0.659333	1.11791	-0.24382
0.215034	-0.35883	-0.59864
-0.35388	0.064127	2.70511
0.300293	0.389357	-0.36496
-0.15469	-0.07341	-1.06915
-0.84002	0.510802	-3.07086
0.190043	0.888654	0.435329
-0.248	0.123858	0.008288
0.212929	0.019531	-0.29793
-0.93609	11.3001	0.06103
-0.37948	-0.42269	-0.26647
-0.57862	0.154682	-0.02985
0.315349	0.677864	0.455336
-1.65366	-0.88718	-0.31884
-0.25175	-0.16567	0.255146
-0.43175	-0.41238	-0.07589
0.200332	-1.06429	-0.12392
0.602624	-0.87171	0.831729
1.4792	-0.20386	0.095359
-0.32639	0.080269	-0.20336
1.94284	-0.4106	-0.27463
0.209601	-0.08822	-0.49235
0.806545	0.008554	-0.24547
0.75865	0.499062	-1.0969
0.000312	-0.10942	3.48202
-0.33504	-0.25175	1.4822
-0.47646	0.200332	-0.12749
0.070782	0.602624	-1.33437
-0.09772	1.4792	-0.02032
-0.03669	-0.32639	-0.52221
0.172248	1.94284	0.743922
-0.06077	-0.20334	-0.20516
-0.78986	0.209601	0.809087
-0.48503	-0.25566	-0.54207
0.424286	0.806545	0.197549
-1.38914	0.75865	0.222936
-0.6781	0.000312	-0.15086
-2.36553	-0.33504	-0.87543
-0.39621	-0.47646	-0.49084
-0.24946	0.070782	-0.20633
0.272426	-0.09772	-0.67826
-0.3101	-0.03669	0.727051
0.076934	0.172248	0.335699
0.844907	-0.06077	0.300496
-0.11368	-0.78986	-0.61833
-0.27174	-0.48503	0.138677
-0.39496	0.424286	-0.0802
-1.84671	-1.38914	0.14167
-1.77907	-0.6781	-0.20003
-1.09764	-2.36553	-0.83444
-0.01249	-0.39621	0.313424
0.51616	-0.24946	-1.28806
-0.13543	0.506747	-0.26726
-4.09377	-0.3101	0.025749
0.040632	0.076934	-0.50073
-0.02454	0.844907	-0.40365
-0.29857	-0.11368	-0.05289
2.07071	-0.27174	-0.0874
-0.25854	-0.39496	0.409343
0.448976	-1.84671	0.310465
0.967629	-1.77907	-0.95936
0.371317	-1.09764	0.257865
-0.43595	-0.01249	1.53775
0.246795	0.51616	-0.29039
-0.23712	-0.13543	-0.2347
0.18999	-4.09377	0.3553
0.599217	0.534505	-0.25275
-0.74985	-0.22466	0.91376
-0.04976	0.747421	0.61668
0.766435	-0.16792	-0.21157
-0.10613	0.076211	0.609636
-0.29154	-1.5207	-0.3463
-3.11291	-0.56176	-1.22457
-0.16145	-1.32659	0.077829
-0.04974	1.5942	0.04569
0.086572	0.069175	0.448926
1.25753	0.083256	-0.56658
-0.99041	0.217694	0.778146
0.076211	-0.85836	-0.5022
0.069175	-0.02774	-0.50786
0.083256	-0.42365	-1.20225
0.217694	0.062858	0.824722
-0.85836	-1.83901	0.026827
-0.02774	-0.20216	0.986788
-0.42365	0.693969	-0.08016
0.062858	-0.24218	0.292211
-0.20216	0.058724	-0.11463
0.693969	1.64113	0.20589
-0.24218	-0.65096	0.667613
-0.71649	-0.40268	-0.02546
1.64113	0.360896	-0.31381
-0.65096	-0.05701	-0.1622
-0.33715	1.4531	0.290511
9.71518	-0.33893	-0.70112
-0.40268	0.580247	-0.20226
1.4531	0.324098	-0.14777
-0.33893	-1.64424	0.574339
0.580247	0.328142	0.333073
0.324098	-0.66847	0.22055
-1.64424	-0.08849	0.526481
0.328142	1.61782	-2.9773
-0.66847	0.10221	0.448824
0.962248	0.163648	-1.05442
-0.28958	0.962248	0.106531
-0.14241	-0.28958	-0.28749
-0.90336	1.56205	-0.27947
0.991982	-0.14241	0.114838
-0.30172	-0.90336	0.195837
0.003633	0.991982	-0.26063
0.256027	-0.30172	0.135071
-0.02122	0.003633	-0.0657
0.005521	0.256027	-0.57994
0.494703	-0.02122	-0.1575
0.668104	0.005521	0.292577
-0.13725	0.494703	0.511592
-1.25531	0.668104	0.603092
-0.36123	-0.13725	-0.68664
1.29622	0.371064	-0.51818
0.371064	-0.05728	0.000544
0.677602	-0.87042	0.647687
0.072205	0.072205	-0.04732
0.312999	0.312999	-0.01705
0.111545	0.111545	-0.17637
-0.24168	-0.24168	-0.54736
0.755891	-0.33404	-0.39743
0.161201	0.15001	-0.21412
0.008916	0.008916	-0.66779
0.130021	0.324428	-0.48463
0.17264	-0.3898	-0.0025
0.436434	-0.07853	1.12338
0.355534	0.239914	0.041094
-0.52438	0.17264	-1.09923
0.138247	-0.47652	-0.0424
-0.05411	0.436434	0.217467
0.828199	0.355534	-0.62759
0.254895	0.711367	-0.862
-0.16951	0.045999	-0.19544
-0.02939	1.82147	-0.71153
-2.70128	-0.30575	-0.03518
0.011719	0.138247	-0.38702
-0.29629	-0.05411	0.245723
0.230123	0.828199	-0.50379
0.901983	0.254895	0.069524
0.856372	-0.16951	-0.60208
-0.28178	-0.02939	-1.12606
-0.59969	-2.70128	1.51521
0.281409	0.011719	0.285635
-0.2996	-0.29629	-0.10922
-1.29779	0.230123	-0.02867
0.546295	0.901983	-0.78811
0.75599	0.856372	0.348184
-1.13516	-0.35517	-0.29187
0.290953	-0.37633	-0.00183
0.81611	-0.88814	1.66157
-0.19566	0.417822	-0.51981
-1.84322	-0.25306	0.613659
0.798682	-0.36168	0.276781
0.377911	-0.74555	0.04522
0.414097	-1.2041	-0.13848
-0.9415	0.038153	0.594785
1.4809	-0.6141	-0.64609
-0.89286	0.147812	-0.49931
-0.03405	0.066568	0.068781
-0.11297	-0.28178	-0.21094
-3.47846	-0.59969	-1.77405
-2.30399	0.281409	-0.12163
0.394628	-0.2996	0.395588
-0.42189	-1.29779	1.17731
0.094148	0.546295	-0.59558
0.20119	0.75599	0.074281
0.943929	-5.8733	-0.31271
0.22545	-1.13516	-0.48739
2.51557	0.290953	-0.2711
0.066704	0.81611	0.759693
-2.50966	-0.19566	-0.1275
-0.58281	-1.84322
-0.02251	0.798682
-0.11513	0.377911
0.243082	0.414097
-0.5475	1.14446
-0.53541	0.863948
0.04308	-0.9415
-0.86049	1.4809
-0.23443	-0.89286
0.369977	-0.03405
0.014687	1.42629
0.565599	0.335015
0.26735	-0.48919
1.11448	-0.01894
0.153663	1.3965
-0.10147	0.394628
0.989015	0.943929
-0.1208	0.22545
0.263513	0.066704
-0.23931	-2.50966
0.143536	-0.02251
0.568721	-0.11513
0.137033	0.243082
-0.9231	0.134178
0.06155	0.030159
-0.31295	0.048137
0.080379	-0.00954
2.86739	-0.44108
-0.34757	-0.48674
0.92166	-0.5475
-0.66298	-0.53541
0.0212	0.04308
-0.23528	-0.86049
0.02296	-0.23443
0.55586	0.369977
-0.53312	0.014687
0.764121	0.26735
-0.33618	0.263513
0.644769	-0.23931
0.809568	0.143536
0.292516	0.568721
-0.59222	0.080379
0.371315	2.86739
-0.08139	-0.34757
1.08432	-0.66298
-1.04821	0.482934
-0.17096	0.0212
0.867852	-0.23528
0.366771	0.02296
0.453685	-2.05988
0.08191	-0.04971
-0.48587	-1.73505
-0.59254	0.55586
-0.62875	-0.53312
0.431193	-0.59222
-0.15216	0.371315
0.193027	-0.02923
0.867085	-1.04821
-1.00617	-0.17096
-1.57805	0.867852
1.23247	0.366771
1.77499	0.453685
0.015793	0.08191
0.60494	-3.32519
0.550013	0.561939
0.340667	0.13793
0.316886	-0.48587
-0.38693	-0.15216
-0.32869	-0.5624
0.32751	-0.13993
0.038849	0.015793
-0.16034	0.60494
0.277053	0.550013
0.323926	0.340667
0.029759	0.316886
0.108207	-0.38693
-0.03598	-0.32869
0.501125	-0.71967
0.891511	-0.0654
1.38443	0.388815
0.659372	-1.5174
-0.30067	-0.48129
2.59688	-0.38579
0.438257	-0.03598
0.007099	0.501125
1.08531	0.891511
-0.28858	0.707125
-0.9754	2.59688
0.07096	0.438257
0.265331	1.08531
0.707235	-0.28858
-0.12195	-0.9754
1.33789	0.07096
-0.06057	0.265331
-0.09567	0.707235
-0.16886	-0.12195
0.126741	0.807157
0.200273	-0.08393
0.807157	-0.47913
-0.08393	0.034902
0.034902	0.110512
0.110512	-0.03181
-0.03181	0.497549
0.497549	0.173837
0.204297	0.166281
0.495739	-1.12634
0.287074	0.00629
0.231313	-0.46513
0.23925	-0.05783
0.23925	-0.40529
0.892115	-0.18318
0.099982	0.161022
-0.32369	0.830111
0.623928	-0.39922
-0.2894	0.28724
0.251348	-0.2729
0.025721	0.336792
0.017073	0.321242
0.114695	0.231313
-0.00356	7.63679
0.685111	0.23925
0.484642	0.23925
0.954322	0.892115
-0.13624	0.099982
-1.17398	-0.32369
0.608922	0.623928
-1.40797	-0.2894
0.86107	0.251348
-1.45217	0.025721
-0.32086	0.017073
-0.14327	0.114695
0.813496	-0.00356
-0.05709	-0.13624
0.832913	-0.14099
-0.00368	0.32239
1.12254	-1.17398
0.074715	0.608922
-0.21486	0.86107
0.818902	-0.14327
1.19677	-0.5758
0.08912	-0.16403
-0.82705	0.194075
0.186037	-1.09887
0.433201	-0.05709
0.348664	0.832913
-0.04664	-1.03611
0.335254	-2.44965
0.075492	0.239499
-0.0648	0.074715
-1.4146	-0.21486
-0.89847	0.818902
-0.51457	0.348664
-1.83265	0.075492
-0.09842	-0.0648
0.486101	-1.83265
-0.75298	-0.09842
0.333073	0.486101
0.603289	-0.75298
-0.55768	0.333073
-0.14176	0.603289
-1.06434	-0.55768
-1.15036	-0.14176
-0.33826	-0.18593
1.37998	-0.29291
-0.25761	0.091604
-1.12651	-0.11443
-0.4052	-0.4052
-0.24485	-0.24485
0.517653	-0.8253
-0.29181	0.33266
-0.8253	-0.00827
0.33266	-0.61566
-0.00827	-0.05659
-0.61566	-5.20188
-0.05659	0.766155
-5.20188	1.12013
0.225255	-0.13044
0.766155	-3.81137
0.170595	-0.26968
1.12013	1.34482
-0.02682	-0.84871
-0.13044	-0.16072
-3.81137	-0.85669
0.061479	0.003791
0.311881	-0.2406
-0.1422	-0.35481
0.339846	-0.36547
-2.57263	-0.10094
0.521549	0.163971
1.49676	0.397745
0.285914	-0.43729
-0.40063	-0.82345
0.418476	-0.07442
-0.57835	0.103698
0.508925	-0.10965
-0.38028	0.137254
-0.16072	-0.66193
0.003791	2.41422
-0.2406	0.577201
-0.35481	0.767717
-0.36547	-1.14375
-0.10094	0.07976
0.397745	2.70511
0.341889	-1.39547
0.445349	-0.21283
0.160098	-0.4773
0.033793	-1.0969
-0.10965	-0.12749
0.43992	0.896602
0.641299	-0.0026
0.448176	-0.60729
0.577201	0.127045
0.767717	1.08183
-1.14375	-0.35437
0.07976	-0.61615
2.70511	-1.13785
-0.12223	-11.8665
-0.29143	0.005568
-0.21283	-0.53862
0.06103	0.145361
-0.26647	0.193501
-0.02985	0.87221
0.383643	-1.44631
-0.09214	0.827993
0.518822	0.445405
-0.21449	-1.00248
0.784448	0.324461
-0.05639	-0.38473
-0.05204	-0.21875
-0.12749	-0.19833
0.896602	-0.59605
-0.0026	0.405836
-0.60729	-0.05724
0.127045	0.121406
1.08183	0.470079
-0.35437	-0.15798
-0.61615	-0.58962
-1.13785	-0.40839
-11.8665	0.034482
0.005568	1.52798
-0.53862	0.464905
0.145361	-0.21183
0.193501	-0.06125
0.87221	-0.32883
-1.44631	-0.2384
0.827993	0.14954
0.445405	0.731074
-1.00248	0.918255
0.324461	0.192588
-0.38473	0.809087
-0.21875	0.285835
-0.19833	-1.5402
-0.59605	0.138193
0.405836	-0.64876
-0.05724	0.297882
0.121406	-0.39461
0.470079	-0.90769
-0.15798	0.335699
-0.58962	0.193314
-0.40839	0.490101
0.034482	-0.15873
1.52798	-0.44933
0.464905	-0.24177
-0.21183	-0.9647
-0.06125	-0.02189
-0.32883	0.073109
-0.2384	0.285501
0.809087	0.102904
-0.60486	0.175755
-1.5402	-0.25275
0.138193	0.095022
-0.64876	-0.27576
0.197549	-0.21157
0.222936	0.696462
0.074125	-0.32497
-0.02498	-0.85354
-0.92727	0.146695
-0.74588	-0.56658
0.297882	0.778146
-0.5477	-0.5022
0.5694	-0.17401
1.80107	-0.05135
-0.39461	-0.66913
0.193314	-0.12402
0.490101	-0.10993
-0.15873	-0.24774
-0.44933	-1.20226
0.357805	0.224181
-0.21175	0.265774
0.313424	0.026827
-1.28806	0.986788
-0.26726	-0.08016
0.025749	0.292211
-0.50073	-0.11463
2.03987	0.20589
-0.24177	0.667613
-0.9647	-0.02546
-0.95936	0.569335
0.257865	0.583446
-0.5021	0.448824
-0.02189	-0.07928
0.073109	-1.05442
0.285501	-0.62505
0.102904	-0.17734
0.189413	0.099413
0.175755	1.04379
-0.25275	0.511592
0.095022	0.603092
0.91376	-0.68664
-0.27576	0.199835
0.696462	-0.11438
-0.32497	-0.1036
-0.85354	1.51974
0.146695	0.115504
-0.56658	0.709656
0.778146	0.219782
-0.5022	0.094421
-0.17401	0.000544
0.212309	0.647687
-0.05135	-0.07079
-0.66913	-0.43332
-0.12402	0.688937
-0.10993	-0.00943
-1.1117	0.729884
-0.28117	-0.59316
-0.24774	0.196234
-1.20226	-0.59239
0.265774	-0.11422
0.026827	1.00121
0.986788	-1.17757
-0.08016	-0.17278
0.292211	5.96185
-0.11463	-0.1724
0.20589	-0.0424
0.667613	0.217467
-0.02546	-0.62759
-0.31381	1.51521
1.29491	0.285635
0.448824	-0.10922
-0.07928	-0.02867
-1.05442	-0.0484
0.431103	0.396863
0.270125	0.597517
0.458176	0.484224
0.373294	-0.07072
-0.0657	0.179709
-0.57994	0.794725
1.16116	-0.40559
-0.31177	-1.68131
0.511592	0.96905
0.603092	0.309214
-0.68664	-0.41815
0.199835	0.022803
-0.11438	0.268206
0.115504	3.0617
0.709656	0.348184
-1.1557	0.066541
-0.54291	0.269766
0.219782	-0.29187
0.094421	-0.00183
0.000544	1.66157
0.647687	-2.00528
-0.43332	-0.00422
0.688937	0.613659
0.646289	0.276781
0.729884	-0.71423
-0.59316	-0.08555
0.196234	-0.19991
-0.59239	2.14772
-0.11422	0.04522
1.00121	-0.13848
-1.17757	0.594785
1.3135	-0.14603
-0.53439	0.491736
0.428022	-0.06037
-0.0424	15.0194
0.217467	-0.81007
1.51521	-0.02055
0.285635	0.939541
-0.0484	-0.44665
0.396863	0.491416
0.597517	-2.30152
0.484224	0.162946
-0.07072	0.026632
0.179709	-0.56519
0.794725	0.016664
-0.29187	-0.09697
-0.00819	0.106048
-0.51981	1.38155
-2.00528	-0.00875
0.611674	-0.59558
-0.00422	-0.18533
0.276781	0.049608
-0.71423	-0.59539
-0.08555	0.074281
-0.19991	-0.31271
2.14772	-0.30279
0.04522	0.12612
-0.13848	-0.89172
-0.34946
0.594785
-0.14603
-0.06037
-0.4496
-0.33229
15.0194
0.939541
-0.69681
-0.44665
0.491416
-2.30152
0.162946
-0.1743
1.60594
-0.00875
-0.18533
0.049608
-0.59539
0.074281
-0.31271
0.247054
0.419923
-0.28873
-0.06615
0.371512
-0.2659
-0.30279
0.12612
-0.89172
-1.74479
1.99276
-0.15258
-0.04081

## Sheet: Fig4
Fig. 4A - Averaged LFQ ratios (FSC200-infected vs uninfected) of identified proteins based on subcellular localization, 6h p.i. Transformed by global Z-socre. UI = uninfected			Fig. 4D - Flux of glucose-originating 13C into pyruvate and lactate in FSC200-infected BMDCs at 1h p.i. Expressed as intesity ratios (%) of labeled vs unlabeled (monoisotopic) metabolite. UI = uninfected					Fig. 4E - Glutamine uptake and flux of glutamine-originating 13C into glutamate in FSC200-infected BMDCs at 1h p.i. Expressed as intesity ratios (%) of labeled vs unlabeled (monoisotopic) metabolite. UI = uninfected					Fig. 4F - Flux of glutamine (Gln)- and glucose (Glu)- originating 13C into TCA metabolites in FSC200-infected BMDCs at 1h p.i. Expressed as intesity ratios (%) of labeled vs unlabeled (monoisotopic) metabolite. UI = uninfected																											Fig. 4G - Glutamine uptake and flux of glutamine-originating 13C into glutamate, αKG, and succinate in BMDCs infected with FSC200 for 1h and co-treated (or not) with 10 µM Tenovin 6. Expressed as intesity ratios (%) of labeled vs unlabeled (monoisotopic) metabolite. UI = uninfected, UT = untreated, T6 = Tenovin 6
UI	FSC200		Pyruvate		Lactate			Glutamine		Glutamate			Citrate							α-ketoglutarate					Succinate					Fumarate					Malate					Glutamine					Glutamate
0.080361	0.099235		UI	FSC200	UI	FSC200		UI	FSC200	UI	FSC200		UI_Glu	FSC200_Glu	UI_Gln_C4	FSC200_Gln_C4	UI_Gln_C5	FSC200_Gln_C5		UI_Glu	FSC200_Glu	UI_Gln	FSC200_Gln		UI_Glu	FSC200_Glu	UI_Gln	FSC200_Gln		UI_Glu	FSC200_Glu	UI_Gln	FSC200_Gln		UI_Glu	FSC200_Glu	UI_Gln	FSC200_Gln		UI_UT	UI_T6	FSC200_UT	FSC200_T6		UI_UT	UI_T6	FSC200_UT	FSC200_T6
-0.27172	0.41252		2082.93	2458.5	1113.83	1288.35		1494.52	1548.47	175.57	181.5		13.64	11.89	68.7	70.48	27.14	29.93		7.86	5.75	216.67	227.81		7.4	6.12	110.24	119.71		7.23	5.36	84.13	92.54		7.81	5.88	106.87	104.01		1267.36	1251.58	1333.14	1306.34		173.39	173.25	186.69	185.92
-0.22719	0.36362		2206.46	2352.23	1065.25	1255.71		1519.2	1569.07	171.8	179.55		14.41	12.37	69.1	73.09	27.23	28.8		7.02	5.2	208.65	229.41		7.59	6.44	106.03	117.23		6.68	5.55	79.71	88.84		7.58	6.34	105.47	100.74		1265.5	1257.9	1319.45	1325.33		174.11	177.98	183.38	188.16
-0.36058	2.49149		2196.37	2401.98	1093.52	1252.94		1524.55	1547.44	171.24	178.99		15.66	11.61	72.52	71.62	26.63	29.88		7.34	6.08	223.39	225.13		7.52	6.37	107.74	114.65		6.41	5.44	85.84	84.67		7.3	6.14	106.01	103.9		1231.31	1261.63	1318.74	1322.27		174.8	174.73	182.68	186.89
-0.82725	0.844404		2139.97	2414.11	1233.47	1339.25		1542.58	1582.13	170.71	184.09		16.56	11.28	69.58	69.94	26.02	27.99		6.8	6.93	209.33	233.33		7.73	5.97	108.85	119.32		6.07	5.24	89.14	83.31		7.37	6.01	106.55	102.77
-0.61302	0.725288
0.829111	0.168123
-0.81909	0.303089
-0.37148	0.83298
-0.64513	-0.69938
-0.0574	-0.16616
0.050271	0.34598
0.232382	-0.00415
2.29113	0.460643
0.105914	0.22579
0.241637	-0.50993
0.234571	0.502608
-1.32329	0.299566
-0.48104	0.392061
0.120467	0.464321
-0.7228	0.473016
0.007989	-0.06456
-1.13164	0.403955
-0.64772	-0.54137
-0.54214	0.542589
-0.35595	-0.89032
0.637196	-0.76936
0.098969	0.414322
0.107135	0.329864
-0.50834	-0.20917
0.194671	0.25313
-0.51709	-0.56515
-0.39846	0.036017
0.087441	0.951222
0.342905	-0.25383
-0.86525	0.03194
-0.8544	0.177616
-0.79003	-0.5556
-0.23702	0.240157
-0.55296	0.131298
-0.72077	-0.31202
-0.72946	0.527532
0.272568	1.31611
-0.29365	-0.6276
-0.37803	0.599285
0.400296	-0.38423
0.086529	0.418023
0.829736	1.28107
-0.11292	0.02719
0.313897	-0.27511
-0.75109	1.07626
-0.08217	0.338262
-0.80346	0.619392
-0.48268	0.231344
-0.67933	1.25417
-1.44741	0.271678
-0.0349	-0.12157
0.212836	-0.31822
0.50651	-0.2734
-0.19023	-0.368
-0.01616	-0.5587
-0.84049	0.267162
-0.89372	0.237025
0.6775	0.363155
0.015101	-0.03231
-0.02199	0.636951
-1.23697	0.813962
0.081406	0.584844
0.148429	-0.15825
0.248578	-0.64274
-0.5016	0.436704
0.639764	-0.4619
-0.06396	0.162946
-0.08908	-0.39751
-0.62789	-0.01249
3.04207	-2.6499
-0.44002	0.430752
-0.25037	0.60244
-1.93064	0.790845
0.040839	0.516
-0.45639	0.599025
-0.36147	0.042775
0.02426	0.089672
0.155629	-0.6216
0.562739	-0.20677
-0.04914	-0.24776
0.192377	-0.39225
1.46425	-0.60472
-0.16298	0.235282
[truncated: 8 more columns]

## Sheet: Fig5
Fig. 5A - Log2 LFQ-ratios (FSC200-infected vs mock) and the corresponding p-values (t-test) of proteins in BMDCs infected with FSC200 for 6h. UI = uninfected				Fig. 5B - Oxygen consumption rate (OCR) in BMDCs pre-treated (or not) with 10 mM AOA for 1h and then infected for 1h with FSC200. Lifetimes (µs). UI = uninfected, UT = untreated, AOA = aminooxyacetic acid																		Fig. 5B - Oxygen consumption rate (OCR) in BMDCs pre-treated (or not) with 10 mM AOA for 1h and then infected for 1h with FSC200. Slopes. UI = uninfected, UT = untreated, AOA = aminooxyacetic acid					Fig. 5C - Superoxide production in BMDCs pre-treated (or not) with 10 mM AOA for 1h and then infected for 1h with FSC200. UI = uninfected, UT = untreated, AOA = aminooxyacetic acid					Fig. 5E - Il6 mRNA expression in BMDCs pre-treated (or not) with 10 mM AOA for 1h and then infected for 6h with FSC200. Fold changes. UI = uninfected, UT = untreated, AOA = aminooxyacetic acid					Fig. 5E - Il1b mRNA expression in BMDCs pre-treated (or not) with 10 mM AOA for 1h and then infected for 6h with FSC200. Fold changes. UI = uninfected, UT = untreated, AOA = aminooxyacetic acid					Fig. 5G - Il6 mRNA expression in siNC and siGot2 BMDCs infected for 6h with FSC200. Fold changes. UI = uninfected					Fig. 5G - Il1bmRNA expression in siNC and siGot2 BMDCs infected for 6h with FSC200. Fold changes. UI = uninfected
Gene name	log2(FSC200 vs UI)	-log(p-value)		Time (min)	UI_UT				UI_AOA				FSC200_UT				FSC200_AOA					UI_UT	UI_AOA	FSC200_UT	FSC200_AOA		UI_UT	UI_AOA	FSC200_UT	FSC200_AOA		UI_UT	UI_AOA	FSC200_UT	FSC200_AOA		UI_UT	UI_AOA	FSC200_UT	FSC200_AOA		siNC_UI	siGot2_UI	siNC_FSC200	siGot2_FSC200		siNC_UI	siGot2_UI	siNC_FSC200
Hnrnpa1	0.393912	3.96685		0	25.0242	27.53	25.6615	26.6846	26.2089	25.0981	25.2247	25.6317	26.4539	26.8914	24.3645	26.3012	24.7411	26.6993	24.8209	24.3351		0.03957	0.05227	0.1147	0.08479		105.49	122.095	150.88	89.5547		0.990515	1.06899	6.41411	1.86768		1.11826	0.530804	3.28581	1.029		0.981686	0.402855	3.4303	2.01159		0.675175	0.506394	17.428
Vti1a	-0.60074	3.49272		1.00002	25.2586	25.4659	23.8008	26.517	26.0109	26.5983	24.354	26.9733	23.9821	27.3125	26.3695	25.3134	26.215	26.3783	26.5944	26.831		0.03771	0.05808	0.1403	0.09059		95.428	139.543	152.229	93.5475		0.801764	1.41544	8.34695	2.4474		1.01484	0.405072	3.40169	0.853374		0.978289	0.427304	3.47818	1.81924		0.689362	0.425825	16.8343
Snrnp200	0.151723	2.93635		2.00012	26.7827	26.706	26.3758	26.2393	25.5675	24.9129	25.6253	24.1764	25.4314	24.3772	25.3814	23.7278	26.0681	27.5378	22.341	24.6286		0.04048	0.04746	0.1367	0.08099		99.4915	109.802	120.977	102.917		0.920985	0.902032	7.06775	2.30737		0.830038	0.428168	2.68747	0.946878		1.04126	0.445449	3.32495	2.04675		2.14851	0.513463	15.3837
Irg1	1.16474	2.90005		3.00013	24.7011	24.7949	24.924	24.7007	25.0066	24.1557	26.2105	25.8883	26.406	24.6354	24.6992	23.6852	26.2077	24.209	25.9188	24.953		0.04645	0.0452	0.1253	0.06217		99.5905	110.023	125.707	108.92		1.36722	1.32065	8.67131	2.38874		1.06161	0.441734	3.65849	1.12994
Tpm1	0.393368	2.73876		4.00015	24.2027	24.4813	26.4939	22.5638	25.3825	24.2736	26.5516	26.2206	23.8691	24.1759	24.0641	23.9949	24.8208	23.2752	24.2681	24.2328
P4hb	0.248259	2.67521		5.00017	24.085	23.3778	22.9413	24.5987	24.8534	24.9026	21.3223	23.5415	25.8675	23.9457	24.818	24.2417	24.9952	23.9387	23.8227	26.1926
Arf5	-0.32883	2.63105		6.0002	22.488	24.1008	23.8068	22.66	22.3833	23.7496	24.7285	21.9757	25.9444	26.0373	23.7966	23.6306	25.0523	24.7783	22.9961	23.2323
Cct4	0.210482	2.60775		7.0002	23.8683	24.4699	23.7816	23.0531	24.5243	24.352	23.8575	22.578	24.8416	22.8656	23.6107	22.6421	24.7927	23.8553	25.6549	24.1669
Il1rn	1.81216	2.51727		8.00023	22.8374	22.3216	23.9228	21.9984	22.5915	20.8537	22.2186	24.2807	24.4237	24.6201	23.6744	22.3099	23.3665	23.1175	25.2288	22.3328
Hmgn1	-0.39679	2.45278		9.00028	22.5193	21.8237	22.5145	22.7784	20.9979	24.5998	22.2947	22.6557	23.7377	22.9406	23.6443	22.8676	21.9071	24.2998	23.0935	23.8465
Chil3	0.179899	2.43726		10.0003	23.1652	24.3736	23.7	22.6724	23.9289	23.7678	23.8978	24.6309	22.209	23.6465	23.5613	23.2268	25.1363	23.0611	23.0435	22.2305
Rps2	-0.25781	2.43345		11.0003	22.5653	22.4247	23.4701	22.5052	23.1989	23.0058	21.9357	22.1436	22.4412	24.0022	24.6154	20.5339	21.1157	22.8384	23.2695	22.9643
Ufsp2	-0.45246	2.4261		12.0004	22.943	21.6123	21.3409	23.0018	23.8441	23.9406	23.1608	21.4971	22.4778	23.5119	23.5127	23.493	23.1097	23.8883	24.9184	23.7907
Creld2	-0.2332	2.39882		13.0004	22.1743	22.8076	21.7949	22.6526	23.1407	22.5871	23.4621	23.3532	23.9091	23.8016	25.2094	25.4913	23.7828	24.1051	22.9044	22.2692
Ppp1r11	-0.40891	2.37554		14.0004	21.8176	21.5829	21.6288	22.3613	21.3472	23.3444	22.0532	22.1533	22.4978	21.8076	23.3029	24.0557	21.2094	22.4941	21.9575	23.4784
Decr1	0.184976	2.37513		15.0004	21.9102	22.2143	24.2803	21.6301	22.0326	24.0491	21.5379	21.425	23.0391	25.3945	24.5276	23.6686	22.5764	22.597	22.3519	22.2949
Tnfaip8	0.480283	2.21975		16.0005	23.5244	22.8341	20.1274	22.5112	24.2621	23.3651	23.5063	22.9413	21.573	22.6544	22.9447	21.682	22.5183	23.7073	22.7733	21.4755
Cbr3	-0.1891	2.13977		17.0005	21.9763	23.4462	22.2366	21.6057	21.914	22.5684	21.8785	21.4445	22.4722	23.0882	22.9531	20.9171	23.0957	23.444	22.9785	22.6327
Arhgef1	0.148116	2.12331		18.0007	22.4465	22.0865	22.0019	20.6824	21.2228	21.4839	22.3527	23.6125	22.9596	22.3823	22.7758	23.6137	23.1818	24.4501	21.3499	22.4985
Fam21	-0.21319	2.11068		19.0008	20.5746	22.634	22.3007	20.8538	21.9198	21.5502	21.8065	21.5836	23.7477	23.4556	22.7626	22.2994	22.2519	23.3185	22.489	23.2372
Vim	0.25844	2.10429		20.0008	21.1969	22.7691	21.4092	22.4015	22.7771	20.4102	20.9359	20.1363	22.437	23.4688	22.1546	23.0848	22.6893	23.3903	22.0255	22.851
Brox	0.634944	2.10266		21.0008	20.4907	21.6755	23.7547	20.6118	24.2935	22.755	21.0587	22.4051	24.1798	23.8815	23.2461	21.8083	22.8085	23.2626	25.2102	23.1936
Acad8	0.499809	2.09937		22.0008	21.7935	21.2196	22.2229	22.3475	20.9972	22.4905	25.1689	22.4445	23.2493	22.4034	22.4228	23.2121	23.0855	23.2017	23.5187	24.7839
Rps19	0.326038	2.0774		23.0008	22.5819	22.5458	21.8337	22.3182	22.5296	22.2967	20.6622	23.2822	23.0993	23.9472	22.7632	22.1813	22.126	24.2729	24.5461	23.7289
Nup107	0.207092	2.07499		24.0009	22.097	22.1088	22.7783	22.1986	22.6649	23.4471	23.4245	20.9147	23.2319	22.4451	24.904	23.4371	24.2806	21.7074	22.6933	24.1597
Serpinb9	0.616782	2.05535		25.0009	21.0992	21.2261	22.1423	22.1569	21.9427	22.248	23.2404	22.6839	25.1586	22.2526	21.9515	22.6487	24.7449	24.3566	24.5332	24.9754
Cd2ap	0.674276	2.04579		26.0009	21.8634	22.2247	21.6003	22.2378	23.4132	22.8103	22.5573	20.9829	21.7101	22.7253	24.1051	23.6107	24.6054	24.8766	22.5282	24.2672
Elavl1	0.164008	2.0343		27.0009	22.0218	22.7116	21.1199	22.9296	22.3423	22.3693	23.7258	23.4227	23.6405	22.608	25.4767	25.8269	23.8788	22.0493	22.6748	23.38
Naaa	0.293383	2.02971		28.0009	22.8712	21.838	21.6499	21.5423	22.4816	22.155	23.6469	23.1004	23.9431	23.7192	25.266	24.0128	24.099	23.8552	23.4342	23.3834
Hist2h2ab	-1.78617	2.02926		29.001	21.1918	22.7732	21.9816	21.6579	23.4561	23.9757	22.6918	20.9446	22.4188	23.356	23.7122	23.0794	22.31	24.1001	22.8779	24.087
Ca2	0.259581	2.01082		30.001	20.8923	21.3127	21.2301	20.1595	23.7334	22.3278	22.4943	22.6465	24.7141	22.1534	25.0608	23.596	23.7302	23.755	22.6805	23.3002
Eif3k	0.419904	2.00682		31.001	21.6849	22.7218	22.5993	22.2795	22.8274	21.8105	23.1312	23.509	25.1732	23.1087	23.2041	22.6755	22.4493	24.3543	24.0832	25.2141
Exosc4	-0.29234	1.99491		32.0011	20.8255	23.5228	24.7062	22.8134	23.1198	21.986	22.7142	22.2277	23.6601	24.448	23.0525	22.4634	23.7377	25.0795	23.6719	24.9949
Npm1	-0.32487	1.99307		33.0011	21.6527	21.8426	22.8921	22.4157	21.2889	23.2346	22.4235	22.845	25.183	23.5775	23.9957	23.9824	23.9751	25.2701	22.7716	24.3633
Pea15;Pea15a	0.225636	1.98975		34.0011	21.9996	23.1759	21.1252	22.638	23.6441	24.1389	21.9778	22.0418	24.2081	23.7105	25.0192	25.3911	25.2034	24.1245	26.0692	26.3849
Pithd1	-0.23356	1.97928		35.0011	21.5368	23.2599	21.5983	21.9313	24.1753	21.3486	23.6845	21.718	24.9328	21.9092	25.0865	23.4029	24.7191	26.8052	24.7565	26.4284
2010005H15Rik	0.650026	1.94285		36.0012	22.8745	23.019	23.2323	22.1836	21.723	23.1414	23.8122	21.8349	24.3607	25.9135	23.5354	23.8576	24.9116	23.0396	23.7396	24.0176
Ddx39b	0.202705	1.9127		37.0015	22.8928	23.4937	22.614	23.5203	23.3001	24.3832	22.4829	23.6911	23.6684	23.8117	24.8773	26.8217	24.0273	26.2943	26.1686	24.8737
Aldoa	0.112903	1.90225		38.0015	21.9945	20.4062	22.2893	21.4351	23.3373	21.6085	22.4903	25.6504	24.2746	25.1095	24.4649	24.4595	25.4049	24.7772	24.4753	26.3613
Got2	1.0545	1.89736		39.0015	24.0197	20.4746	21.1697	23.0752	22.6832	22.4225	25.7248	22.7946	23.9966	25.6963	24.3349	25.7551	26.1468	24.6119	25.139	24.2949
Copz1	0.380587	1.88973		40.0015	22.3556	21.546	21.6246	22.3394	22.658	21.4461	22.5365	23.3096	25.4682	24.3975	25.1935	25.1704	25.9143	25.4823	25.5598	28.628
Eef1g	0.218622	1.88842		41.0015	22.0775	22.505	21.6669	21.9957	20.8313	21.8881	22.3145	23.0646	24.8406	25.8451	23.3131	25.8524	26.352	26.0438	25.1403	25.8139
Pabpc1	0.137529	1.88614		42.0016	23.3049	23.2019	23.0643	23.2023	24.0554	22.7647	22.7706	24.5173	24.4096	24.1818	25.354	25.8241	24.6277	25.0512	23.1757	23.9031
Hist1h4a	0.213875	1.84051		43.0016	22.2918	22.3998	21.8396	21.0586	22.1795	23.3125	23.3474	23.8196	24.9432	23.7233	24.9805	26.0183	24.3829	24.9946	25.5927	25.797
Clic4	0.280418	1.83609		44.0016	22.6589	22.8255	25.2468	21.6835	25.0274	26.8548	22.8303	23.5743	25.3304	25.5695	26.401	26.7865	25.0569	24.6741	24.6789	25.6445
Pdcd10	0.479914	1.81689		45.0016	22.7665	22.8938	22.7538	22.1115	23.5248	21.9705	20.938	23.9678	26.7437	26.4078	24.2972	26.9267	24.8958	24.7173	26.6461	26.7727
Pdia3	0.066187	1.81239		46.0016	23.4491	23.4342	22.0311	23.0451	24.3225	24.5098	22.4161	25.518	28.3245	24.2942	25.0587	26.4391	25.5408	25.2599	25.9028	25.5223
Myeov2	0.310329	1.79772		47.0017	23.4505	21.7532	22.9214	23.2731	23.6615	23.7079	23.7214	25.28	26.221	24.2766	24.1186	27.0996	26.139	23.7367	25.1025	27.4334
Megf6	-1.03583	1.78619		48.0017	22.1459	24.2203	21.9555	23.6678	23.4254	23.5295	24.0776	23.146	26.7026	25.1478	26.3273	25.4738	24.4641	26.9104	25.3996	26.364
Praf2	0.341642	1.7815		49.0017	21.0606	22.6622	23.1928	23.7055	24.1336	23.57	23.5165	22.6554	25.8983	25.7457	26.0135	26.3188	26.621	26.2135	24.5535	27.7495
Fyb	0.347826	1.78046		50.0017	25.0856	20.9375	23.5859	22.6045	23.6084	23.6478	24.5349	23.1243	27.5681	26.5839	27.3248	25.2282	27.5686	26.2574	25.3887	25.7194
Pex19	1.11822	1.76769		51.0017	22.7326	23.1255	22.5072	21.5095	22.8979	23.5734	24.2778	24.019	26.191	25.7827	24.4412	24.9735	25.999	28.2257	26.7318	25.9345
Cltc	0.140365	1.75598		52.0017	23.0815	23.1778	26.1361	23.6966	23.097	23.7644	22.7951	24.7345	24.9733	25.918	25.8481	27.9793	25.3276	24.9365	25.9597	26.7454
Casp7	0.378956	1.75015		53.0018	22.7067	22.4684	22.5481	23.5369	25.2834	23.9039	22.1386	24.1856	26.1657	27.7113	25.3264	26.074	28.1848	26.0624	26.5475	27.3087
Dek	0.313883	1.7367		54.0018	24.6265	22.5417	24.8461	25.0079	24.892	23.5456	24.2515	22.295	26.22	25.517	25.1482	26.1133	28.2699	28.665	25.8629	29.9562
Pld3	0.743775	1.72737		55.0018	22.4587	24.6564	21.9941	24.1767	22.5641	23.1499	23.8583	25.9863	26.1852	25.4082	28.1709	27.8047	26.912	25.1869	25.9665	27.7807
Ctsb	0.471481	1.72576		56.0018	22.1048	22.9549	22.173	22.1673	23.9744	24.6159	23.8952	24.7669	27.8393	26.2933	26.0537	25.8487	28.1985	26.7627	27.0217	28.3136
Cnpy3	-0.22646	1.72291		57.0019	24.1582	24.2972	24.7319	21.0139	24.1624	23.6729	24.6743	23.6743	27.6796	28.4179	27.6329	26.4525	28.975	26.5456	28.0728	26.3792
Aplp2	0.348567	1.72194		58.0019	23.9031	22.4343	23.972	22.8811	24.7923	24.8962	23.7156	24.2173	27.7161	26.959	25.5872	28.2202	28.6003	25.4624	26.8233	27.8005
Dcps	-0.37994	1.71727		59.0019	22.7414	22.363	22.5844	23.1196	25.0757	23.5338	22.391	24.3661	29.1244	25.8544	26.2723	29.6718	28.0334	27.0351	26.3768	28.6348
Hist1h3a	-0.71556	1.71496		60.0022	23.9749	23.2454	25.0405	23.1068	23.3817	26.2358	23.0417	23.7859	28.8311	26.9531	28.0974	28.8289	27.886	26.2817	27.1361	27.9511
Wtap	-0.36578	1.71213		61.0022	22.5435	23.5848	23.3676	25.2322	24.4209	22.4351	23.3839	24.9439	27.9083	27.9424	28.6819	28.9534	27.6169	27.7158	26.2891	28.4289
Eef1a1	0.274406	1.70552		62.0022	23.9147	24.7678	23.4796	23.8687	24.3619	25.3764	27.4982	23.7198	27.466	27.8701	28.0724	27.768	25.6406	28.3697	28.3197	27.3667
Bcat2	0.27869	1.70432		63.0023	22.0276	23.7367	25.8896	21.4952	24.992	24.9205	25.0611	23.9832	27.3895	27.5227	27.8552	29.4501	28.9277	27.7439	27.4431	27.2314
Faf2	-0.62595	1.70163		64.0026	24.6403	24.5178	24.1981	22.9818	23.4851	22.8383	24.7864	25.9217	28.8652	28.9012	30.099	28.917	28.0442	26.4965	26.1331	27.6053
	0.474726	1.69748		65.0026	22.1335	23.0712	23.4763	24.4719	24.231	24.945	23.9034	24.2103	28.6009	28.9377	29.2373	28.6819	27.8871	28.141	28.3355	28.6264
Rab7a	0.11552	1.68905		66.0027	25.9569	22.6043	23.28	23.2656	24.3638	23.8692	25.3555	23.1972	28.6351	28.7837	28.4178	27.193	29.5105	28.1358	28.8661	27.3222
Prdx5	0.438052	1.68742		67.0028	23.1898	23.7301	24.7978	23.5748	24.0704	24.9929	24.1652	24.2294	29.1838	27.0367	28.3475	28.2366	28.8616	27.486	29.2134	28.9592
Snw1	-0.29972	1.67328		68.0028	23.5207	25.5257	23.4576	22.6989	24.9714	24.7373	23.1517	25.4751	29.611	27.4469	28.9948	28.2505	27.4744	28.5322	27.659	26.1319
Serpinb1a	0.282133	1.6568		69.0029	24.655	22.2516	24.6931	24.3409	26.1773	23.8077	24.0476	25.0047	29.9302	28.0811	28.4142	28.6576	29.0271	28.3394	30.1882	27.245
Kiaa0196	-0.46776	1.64998		70.0032	22.502	24.9728	24.5209	25.6743	24.6457	21.8713	26.1731	22.3986	29.5987	30.0614	29.4801	29.6918	29.3597	30.0905	27.9312	27.4636
Gm5483	0.67544	1.64297		71.0032	23.1418	21.8244	21.9773	24.9431	24.241	25.1276	24.0664	23.8026	31.0604	29.232	32.9086	28.0753	28.7787	26.4246	26.1217	29.865
Sdf2l1	-0.39818	1.62893		72.0032	23.7147	24.3504	23.683	23.5753	24.6278	25.4693	24.1056	25.3211	29.7138	29.0656	30.3796	29.5937	28.4999	28.3547	27.9032	28.7802
Pmpcb	-0.45429	1.6274		73.0032	23.0204	23.9444	23.9666	24.7226	25.8914	24.9019	26.0563	27.7845	29.6125	27.7953	31.0001	32.4003	28.947	28.1375	27.7113	28.2147
Rps6ka1	0.467313	1.62559		74.0033	24.2595	25.3108	24.8366	23.3415	25.4248	25.3015	24.4123	25.951	30.5872	31.9339	28.8465	27.8857	27.7885	27.7648	28.5767	28.2786
Npc2	0.280073	1.62204		75.0033	24.8703	24.3474	23.5588	23.1114	23.8115	25.2325	22.8374	26.0354	30.1577	29.4885	29.2767	30.1133	27.5192	29.7852	26.6152	27.5621
Ppid	-0.38952	1.6217		76.0033	24.7844	22.9872	22.5216	25.6588	24.5485	26.29	24.3824	23.6291	28.9154	29.8732	29.6344	31.2001	27.992	31.3257	28.1151	30.5255
Ldhb	-0.351	1.62095		77.0036	25.4848	23.4021	24.6002	24.8636	25.1453	26.1246	22.0355	24.8748	28.9061	29.6585	29.87	28.7459	29.2043	30.7763	27.3631	26.2916
Crip1	-0.43996	1.61973		78.0036	24.7391	22.303	25.183	25.9113	24.6188	24.9956	24.7596	26.1438	30.291	30.4366	29.7773	29.6648	29.5162	28.1959	28.0704	27.8495
Mif	0.900261	1.61087		79.0036	21.7984	25.5667	24.1158	27.0629	24.6681	23.6927	24.5766	26.6363	27.91	30.9856	30.076	31.1992	28.7018	30.6866	30.2238	28.9292
Trap1	0.408318	1.593		80.0036	24.053	24.5732	26.0453	23.4917	23.803	26.8243	24.8681	25.4973	29.8449	29.1828	32.4148	31.4409	29.4481	29.8847	31.2764	28.8289
Psmd11	0.396556	1.58349		81.0036	25.3215	22.8303	24.5576	23.4945	26.2504	24.7023	24.6316	24.8922	31.2333	31.22	29.4251	31.7113	29.8246	27.8074	26.7501	27.1295
S100a1	1.22029	1.57914		82.0037	24.6443	22.6716	23.8277	24.6155	26.3473	28.2261	24.0997	23.8807	31.182	28.1234	30.7746	30.4002	28.5285	29.7378	30.8889	29.498
Pfkl	0.251148	1.57673		83.0037	24.126	24.922	22.9083	25.9096	24.9268	25.4859	26.5053	26.7268	32.7965	29.0853	29.7264	30.42	28.8539	30.7662	29.034	26.5041
Hist1h2ah;Hist1h2af;Hist3h2a;Hist1h2ak;H2afj;Hist1h2aa	-0.13421	1.57471		84.0037	25.3876	23.993	23.782	25.6716	25.4312	24.8252	25.0103	24.0944	31.2043	31.2398	31.2318	30.7989	31.3715	29.2393	29.159	27.1117
Rab14	0.23979	1.5691		85.0038	25.4119	23.7789	24.4449	25.1974	25.0344	25.4366	25.1984	25.7561	30.7787	31.3767	29.5127	31.5229	28.8082	30.5264	29.3784	30.6256
Prpf8	0.152411	1.56149		86.0038	24.3383	24.7478	24.6074	26.1317	24.7891	24.6816	26.1321	25.7749	30.7448	30.6905	31.1705	31.3815	31.3128	29.1683	29.1558	28.6904
Numa1	-0.20815	1.55923		87.0038	24.1624	23.5482	25.0538	23.6975	26.3801	24.355	26.1196	24.5065	31.1814	31.3752	31.4553	32.8251	28.2801	29.8277	29.7528	29.3454
Acot2	-0.17224	1.55655		88.0038	25.0737	23.4334	24.6218	24.9732	24.2467	27.5294	25.387	26.8833	30.7562	31.2593	33.629	33.3372	29.4697	30.4395	31.0333	26.9117
Tcp1	0.133439	1.55641		89.0038	23.5917	24.9997	23.8665	25.0556	23.2644	26.4875	25.5512	25.1258	31.5894	33.6079	29.2159	33.633	28.7907	28.5144	29.3097	29.7411
Prdx1	0.245796	1.54872		90.0039	24.8663	23.7299	23.636	25.6799	25.5337	26.3981	24.1591	24.5042	31.1949	30.1609	31.039	31.3149	29.3968	31.0506	29.5784	30.1467
Ywhae	0.418168	1.53252		91.0042	25.4098	23.8506	24.9725	26.1702	26.9353	28.1825	24.4996	25.0414	28.2361	30.0035	33.4302	30.9851	29.0936	29.0563	29.9472	29.7974
Znf512	0.179054	1.52805		92.0042	25.0649	25.8196	27.7082	23.5235	26.669	25.3411	27.191	26.9797	30.778	33.9947	32.2355	30.0431	30.0393	30.1382	31.467	29.899
Mllt4	-0.413	1.52708		93.0043	25.7236	24.9494	25.5579	23.4979	24.3773	26.7012	24.1134	25.785	30.8701	33.091	31.8853	33.269	29.241	30.1091	30.5024	31.1131
Ndufb6	0.786961	1.52658		94.0043	24.4508	23.8332	26.2541	25.7017	26.6063	27.5546	24.2536	26.2576	31.208	29.9384	31.8807	31.2557	28.9874	29.62	30.6596	28.9775
Eif4a1	0.239149	1.52063		95.0043	25.8878	24.0393	24.8941	24.6177	25.7403	26.8955	27.5181	25.0412	31.3153	32.2417	32.1313	32.8643	30.8775	30.219	31.0334	29.4013
Cebpb	0.403015	1.52027		96.0044	26.0822	25.9451	25.3938	28.1835	27.4551	26.2286	29.3699	25.9489	30.7554	34.8778	33.2699	32.1248	28.1191	30.1359	30.2579	27.583
Nars	-0.10738	1.51399		97.0044	25.3611	25.0853	26.2657	26.2221	26.1937	26.2857	25.6075	26.2173	33.4816	32.6084	35.278	33.0503	31.2073	30.3442	29.2383	30.9072
	-0.20345	1.51341		98.0044	25.9759	23.8056	24.3411	24.6717	26.5042	25.6595	24.9331	26.3621	31.4552	32.2877	31.9007	32.5111	32.1113	30.8928	31.502	29.5394
Anpep	0.164481	1.50483		99.0045	25.3146	25.3214	23.8206	24.0671	26.6933	26.9026	25.1812	24.8437	34.4689	33.7668	32.4913	32.8713	32.4234	30.0967	29.0234	30.2447
Hsd17b11	0.386	1.49971		100.004	24.203	24.6119	25.6337	24.6345	26.1249	26.4224	29.5123	26.2187	32.4088	34.1869	32.6024	32.4599	29.973	29.2816	28.4291	31.1728
Stk24	0.349629	1.49966		101.004	24.7094	24.9894	24.3562	24.8627	27.0741	26.2622	27.526	27.7072	32.0379	34.4115	33.5774	33.5946	32.3199	33.1116	32.0548	30.3309
Dip2b	-0.2602	1.48748		102.004	23.8415	24.3934	25.1015	25.7524	26.8201	27.5726	26.2748	26.0962	31.4277	33.2247	32.3166	33.2122	29.2288	32.1049	28.5099	30.6275
Mtco1	0.252255	1.47603		103.004	25.8337	25.3111	23.386	25.6491	28.1893	25.2514	25.7783	26.5298	31.3627	34.0461	34.578	33.7505	30.8789	32.2418	31.7045	30.7637
Tardbp	-0.29097	1.47324		104.005	24.3853	26.2056	24.7433	26.8644	27.784	25.4772	24.078	24.9799	34.3192	33.9658	33.5161	34.4528	31.2841	31.87	30.982	31.2018
Atp5a1	-0.07686	1.46629		105.005	27.5445	24.2417	27.7398	26.7811	27.2188	28.8539	24.8464	26.7814	34.8478	33.4604	33.5288	33.091	32.1208	31.72	29.719	30.7153
Napg	0.35322	1.4652		106.005	25.186	25.9371	24.5441	22.9097	25.6062	26.5621	25.8627	25.3599	33.3209	34.6406	34.2522	33.521	33.4151	30.6878	31.2093	28.9917
Pop1	-0.42152	1.45919		107.005	25.11	24.7882	24.8878	25.3227	28.1623	27.5663	26.61	27.7866	33.0149	33.0917	34.2447	30.8053	31.3952	31.7862	30.7314	29.9322
Lyz2	-0.28841	1.45402		108.005	25.8912	26.1517	26.1274	25.41	26.5426	25.875	26.3458	24.2008	32.1412	34.0851	36.0881	33.6595	32.6832	31.3158	28.2906	30.1667
Cct3	0.114237	1.45323		109.005	25.3148	25.8111	25.4566	25.2715	26.1046	26.2614	24.6816	25.414	35.0741	35.7133	34.9511	31.9915	31.5179	32.4013	29.329	30.2383
Actn4	0.279364	1.44815		110.005	25.4588	24.2172	24.8743	24.6507	28.4642	26.3946	26.8215	27.2775	32.8546	35.9477	33.0872	34.4532	30.1994	33.0625	30.7569	28.7892
Mrpl28	-0.33779	1.42423		111.005	24.8566	24.1236	26.3561	25.9045	25.9112	26.7634	26.2985	27.1718	32.1672	32.3965	34.9098	33.0528	31.0842	30.2323	29.4351	29.6641
Frmd8	0.702445	1.42204		112.005	23.6063	24.6688	24.832	24.4307	26.4255	25.4192	25.017	28.9424	33.6965	34.27	33.6825	33.1502	30.1827	29.9141	31.1175	31.4987
Actbl2	0.604685	1.41858		113.005	24.8439	24.3496	25.6342	25.8143	26.8652	27.595	27.2887	25.9331	32.7909	33.6726	33.7841	32.4543	33.2367	30.2553	29.7117	28.9662
Eif5	0.864473	1.41792		114.005	25.781	26.4521	25.5645	25.3588	26.2269	27.3601	25.6777	25.4892	35.3608	33.7799	34.426	36.8709	30.3812	33.0712	32.4125	31.843
Arhgap31	0.576167	1.40987		115.005	25.1807	25.1901	25.0164	25.7124	28.7024	27.0863	27.9666	27.1894	32.0979	34.7588	34.657	35.144	32.0303	30.9316	32.6891	30.7785
Myl12a;Myl12b	0.379883	1.40676		116.005	25.0215	26.1143	24.0041	26.1406	27.1601	28.7314	27.982	25.7617	35.8519	36.4416	35.3857	34.8008	31.6189	32.2511	30.0079	30.7939
Cfp	-0.50901	1.40244		117.005	24.3051	26.9459	26.929	25.5212	25.9234	29.3664	25.5178	26.4749	33.2594	34.5576	34.7921	34.9958	31.6527	31.0841	33.2516	28.9094
S100a8	0.212373	1.39919		118.005	24.8029	24.3685	26.9636	26.5508	24.6523	25.9498	26.8188	28.4106	33.4753	34.6998	34.7625	36.0663	28.5664	32.1022	28.2926	31.495
H2afy	0.197287	1.39554		119.005	24.4551	25.8627	26.9555	28.193	27.4269	27.1789	26.3976	27.5981	32.3749	35.5073	33.5462	33.8441	30.9989	31.7246	29.1196	29.8711
Vamp8	-0.28677	1.38779
Cd83	-0.28613	1.38641
Tom1	0.323025	1.38154
Asl	0.17718	1.38042
Copa	0.153275	1.37944
Atxn2l	-0.37311	1.37413
Dnaja2	-0.24249	1.36967
Pdcd6	0.362407	1.36549
Crtc3	-0.53965	1.35595
Cops3	0.458789	1.3547
Rpl35a	-0.34867	1.35431
Idh3g	0.369933	1.35035
Arf4	0.341497	1.34727
Lamtor2	0.306488	1.34605
Acin1	-0.29447	1.34221
Tm9sf3	0.171246	1.33926
Ssrp1	0.517582	1.33407
Gstm1	0.178952	1.33358
Calr	0.218557	1.33355
Rpn1	-0.18797	1.32844
Cse1l	-0.11882	1.3283
Arhgap9	0.567429	1.3246
Bdh1	0.333691	1.32392
Cmc1	-0.25721	1.32322
Gbe1	0.786896	1.3183
Blvra	0.146537	1.31108
Grb2	0.209814	1.30653
Sec11a	-0.46424	1.30576
Cdkn2aip	-1.74326	1.30566
Sf3a1	-0.18839	1.30459
Stk4	0.238816	1.30223
Usp4	0.506806	1.30113
Lta4h	0.222292	1.29777
Pik3r6	0.487628	1.295
Notch2	-0.51505	1.29434
Fcgr2b;Fcgr2;Fcgr3	0.367011	1.29174
Hk3	0.101468	1.2917
Rabep2	-0.96885	1.29155
Nek7	0.49076	1.29052
Dock8	0.172555	1.28449
Ppp6r1	0.290506	1.28154
Ak3	0.355815	1.28112
Cybb	0.180125	1.28044
2200002D01Rik	-0.50894	1.27359
Strn	0.232648	1.27312
Rab2a	0.339891	1.26388
Sqrdl	0.268555	1.2604
Dennd4b	-0.71802	1.2563
Parn	-0.51544	1.25428
Vdac3	0.295993	1.25363
Akr1b1	0.233413	1.25163
Lrrfip2	-0.50828	1.24048
Mmp12	0.216782	1.23693
Capn2	-0.17695	1.23012
Ado	0.575878	1.22214
Glipr2	-0.2751	1.22095
Hnrnpa2b1	-0.57139	1.21951
Otub1	0.362779	1.21867
Acbd3	0.2108	1.21757
Mrps28	0.66206	1.21685
Rps5	-0.27026	1.21436
Serbp1	-0.50148	1.21391
Huwe1	0.286921	1.20769
Rpl37	-1.50985	1.20226
Atp6v1a	-0.04155	1.2018
Pycrl	-0.96688	1.19967
Mogs	0.486808	1.19447
Txlna	-1.15567	1.18938
Nfkbie	-0.22426	1.1862
Srrm2	-0.14869	1.18561
Pdcd6ip	-0.09796	1.18489
Arpc3	0.31701	1.18319
Hist1h2bp;Hist1h2bb;Hist1h2bf;Hist1h2br;Hist1h2bk;Hist1h2ba;Hist3h2ba;Hist3h2bb	-0.27716	1.17634
S100a10	0.282892	1.17449
Luc7l2	-0.24141	1.17278
Cnot1	0.754402	1.16992
Prg2	0.239498	1.16982
Thbs1	-0.19605	1.16459
Hmgcl	0.24994	1.16256
Srsf11	0.528415	1.15747
Git2	-0.1384	1.1531
Dnm1l	0.200509	1.15228
Il4i1	0.27314	1.15053
Nsf	0.237561	1.14986
Nmral1	0.390751	1.14936
Scyl2	0.265926	1.14826
Pfkp	0.169622	1.14732
Atp5c1	0.267751	1.14512
Tceb1	0.216722	1.14442
Gars	0.153465	1.14076
Smc1a	-0.38528	1.14045
Dxo	-0.39461	1.14031
Ttll12	-0.1109	1.12916
Timm10	-0.28327	1.12824
Arpc1b	0.101914	1.12765
Ywhah	-0.2267	1.12681
Cd9	-0.33598	1.1268
Ybx3	0.400637	1.12484
Adk	-0.33576	1.12396
Nr4a3	-0.3936	1.12371
Atxn10	0.38189	1.12116
Nomo1	-0.21404	1.1177
Colgalt1	0.252542	1.11747
Sh3bp1	-0.1126	1.1171
Clec10a	-0.35001	1.11625
Sub1	0.251228	1.11197
Wiz	-0.75722	1.11128
7-Sep	0.150229	1.11078
Nsfl1c	0.335071	1.10493
Ythdf3	-1.671	1.09862
Gnb4	-0.34014	1.09649
Ethe1	0.142556	1.0958
Matk	0.245226	1.09518
Kiaa1598	-0.1311	1.09491
Eif1	-0.45011	1.09399
Trmt61a	-0.62298	1.08537
Pspc1	0.245173	1.08402
Rplp2	0.550751	1.08329
Pold1	-0.48562	1.08204
Tnpo1	0.318509	1.08027
Ttc9c	-0.30271	1.07712
Nbea	0.367557	1.07484
Sel1l	-0.6139	1.06731
Prkaca;Prkacb	-0.21806	1.06701
Rpl9	0.293783	1.06404
Actr1a	-0.17335	1.06171
Khdrbs1	-0.35659	1.06003
Rabac1	-0.41231	1.0578
Ywhaz	-0.05859	1.0502
Actn1	0.254299	1.04443
Mthfd1l	-0.16232	1.04174
Eef1d	-0.15965	1.04013
Pck2	0.114748	1.03943
Luc7l3	0.546412	1.03885
Tnip1	-0.4171	1.03769
Sh3bgrl	0.587391	1.03388
Api5	0.262133	1.03021
RtcA	0.208192	1.0282
Itgax	0.133197	1.02796
Ctsd	0.182316	1.02683
Atp6v1f	0.500685	1.02594
Prosc	0.209528	1.0253
Hdac1	0.256903	1.02451
Uchl1	-0.34495	1.02361
Gga1	-0.28745	1.02349
Eif2ak2	0.397471	1.02305
Fkbp4	-0.18617	1.02262
Hnrnpa3	0.148584	1.02201
Tbc1d5	-0.2709	1.02178
Acap2	-0.81823	1.01784
Rab44	0.44279	1.01544
Ciao1	-0.39922	1.01534
Hint1	0.234528	1.01439
Sarnp	-0.17104	1.01368
Anp32e	0.601592	1.0132
Luzp1	-0.86325	1.01317
Stmn1	0.19608	1.01199
Sf3b1	-0.18346	1.01153
Bclaf1	-0.50923	1.0108
Emc1	0.236016	1.00621
Iars	0.328618	1.00351
Psmd8	0.343129	1.003
Ptgr1	0.291619	1.0013
Exosc3	0.280078	0.999325
Cdc42se1	-0.42563	0.999129
Nfkb2	0.370623	0.99895
Ppp5c	-0.85844	0.995591
Mapk1	0.23973	0.993307
Sfpq	-0.16945	0.993258
Idh2	0.16942	0.99265
Aldh9a1	0.175383	0.99194
Tnfrsf1b	0.691675	0.990859
Cad	0.203813	0.990342
Gnai3	0.532642	0.988049
Gtf2e1	-0.57591	0.986737
Vps11	0.161835	0.985909
Sdha	0.1337	0.983571
2-Sep	0.277496	0.979499
Arrb2	0.427555	0.977113
Atp6v0d1	0.253987	0.976752
Ppfibp2	-0.4667	0.976349
Ubap2l	-0.31664	0.976181
Scamp4	0.13033	0.975484
Pygl	0.224677	0.971134
Cd14	0.273766	0.970353
Ccdc124	0.294645	0.968832
Apex1	0.139185	0.968578
Mrpl15	0.552701	0.968493
Traf6	-1.2777	0.968042
Hip1	-0.23934	0.9674
Eif2a	-0.14397	0.96594
Sf1	-0.34267	0.965696
Srm	0.281055	0.962888
Rap1b	0.116679	0.959116
Echs1	0.383918	0.953431
Tap2	0.118213	0.953314
Cnot2	-0.401	0.953145
Rab3gap1	-0.4149	0.952541
Ncf1	0.409966	0.952371
Pygb	0.431934	0.948068
Ptprc	0.192448	0.947339
Slc25a24	-0.1322	0.945143
Sh3d21	-0.51681	0.944895
Rps3	0.152771	0.944723
Adam10	-0.41411	0.94429
Rab8b	-0.18195	0.944274
Ciapin1	-0.47853	0.940594
Pdlim5	-0.06734	0.939835
Apool	-0.30975	0.938255
Themis2	-0.25187	0.937158
Trim36	-0.41176	0.936702
Srp9	0.318556	0.93629
Smarca4	0.394946	0.93446
Triobp	-0.71934	0.932724
Srpr	-1.31131	0.931603
Ppp3ca	0.288038	0.931418
Pstpip2	0.343761	0.931404
Rin3	0.639598	0.928145
Kxd1;Uba52	-0.75056	0.925478
Calu	-0.84361	0.919753
Hk1	0.171605	0.919035
Mob4	0.326408	0.918937
Rpl31	-0.23936	0.918314
Dctn4	0.20848	0.916607
Safb2	-1.14647	0.916022
Fkbp15	0.303333	0.915758
Ero1l	0.203643	0.915591
Tubb4b;Tubb4a	0.117552	0.914699
Kpna4	-0.52285	0.914252
Rbm3	-0.45759	0.913885
Rps16	0.304827	0.912426
Vdac1	0.249097	0.911944
Mboat7	0.206921	0.911915
Bet1	-0.63116	0.911762
Tbc1d10a	-0.14417	0.909491
Cmas	-0.1658	0.909435
Ywhaq	-0.16905	0.908834
Hsdl1	0.2843	0.908478
Rplp0	0.278177	0.905482
Arhgap6	-0.71669	0.904359
Ccl6	-0.74992	0.903664
Sun2	0.218609	0.903537
Fcgr1	0.187974	0.900626
Prdx6	0.255782	0.899708
Eif3l	0.193998	0.896772
Dera	-0.39111	0.896757
Mia3	-0.26487	0.89515
Rpl26	-0.91806	0.893434
Snx12	-0.29004	0.891311
Pip4k2c	0.369033	0.890162
Mrto4	-0.42139	0.890077
Coq9	-0.4867	0.88964
Mdh1	0.290326	0.88764
Esyt1	0.073452	0.881972
Capza2	0.388572	0.881085
Hexa	0.405427	0.879083
Adssl1	0.395539	0.878634
Serpinb6a;Serpinb6	-0.20522	0.877191
Spcs3	-0.51109	0.87627
Snx30	0.220577	0.875769
Ptk2b	-0.33303	0.875343
Gbp4	0.450174	0.874584
Kmt2a	-0.53251	0.872609
Ndufa8	-0.1168	0.871584
Arhgdia	0.119675	0.870993
Ccdc22	-0.23182	0.870649
Rap2b;Rap2a;Rap2c	-0.40477	0.867424
C1qb	-0.3372	0.866926
Tsr1	-1.86304	0.866041
Cbx3	0.145034	0.863613
Rps6ka3	0.334203	0.860807
Tmem258	-0.09018	0.859654
Cbx5	-0.55383	0.859466
Pdhb	0.183303	0.859199
Chchd7	-0.37865	0.858217
Rps12	0.217037	0.856507
Arfgap3	0.378018	0.855938
Ddb1	0.364379	0.854698
Rbm10	-0.53858	0.85324
Pnp	0.231909	0.853117
Bag6	0.222164	0.851274
Trp53i11	-0.39743	0.850636
Nudcd1	-1.08747	0.849698
Lamp2	0.370849	0.846867
Dctn1	0.100456	0.846301
Atp2a2	0.118973	0.846167
Prkaa1;Prkaa2	-0.29607	0.843145
Gp49a	0.308296	0.842747
S100a4	0.327808	0.842179
Stx8	-0.41596	0.84167
Numb	-0.78479	0.84095
Hsp90aa1	0.143265	0.840638
Cdk4	-0.55251	0.840399
Ppib	0.165562	0.838574
Ctcf	-1.94466	0.838403
Ints5	-0.70023	0.837946
Plbd1	0.271966	0.837412
Ap1s1	0.376738	0.833644
Med11	-0.24736	0.832922
Myo1g	0.15962	0.832709
Rmdn1	0.487598	0.830804
Mrpl11	-0.7904	0.829967
Exoc4	0.267589	0.829453
Bzw2	-1.27413	0.828343
Sec24b	0.383114	0.828099
Pdha1	0.154289	0.826702
Gga2	-0.41827	0.825515
Cyb5r3	0.362767	0.825126
Rab5c	-0.13705	0.823391
Abcf1	0.285734	0.823212
Fes	-0.28756	0.822797
Itgb2	-0.11705	0.822644
Tap1	0.283569	0.821882
Mat2b	0.338695	0.821292
Uba2	-0.29835	0.81801
Pef1	0.726032	0.817534
Eif4g2	-0.23521	0.816865
Pcbp2	0.14676	0.815717
Mrpl2	-0.55681	0.814965
Arhgap30	0.357424	0.813934
Hnrnpc	-0.4504	0.811261
Dpp8	-1.04405	0.811228
Mpc1	0.457399	0.810311
Ahnak	0.153465	0.810156
Szrd1	0.165301	0.809013
	-1.90209	0.807612
Kiaa1033	-0.21834	0.80724
Lipa	0.598989	0.807031
Ctsl	-0.16918	0.806038
Sec13	-0.22574	0.804333
Prdx3	0.233412	0.804328
Gnaq	-0.6161	0.803793
Ddx3x;D1Pas1	-0.1433	0.803066
Tbk1	0.62484	0.803025
Paf1	-0.60626	0.800312
Srsf9	0.435651	0.799923
Afg3l2	0.299658	0.798883
Cbx1	0.32609	0.798663
Ostf1	0.251305	0.797992
Ddost	0.179839	0.795709
Iqgap1	0.106606	0.794935
Vrk1	0.243446	0.793359
Nck1	0.326157	0.792424
Arl3	0.660363	0.789953
Cd36	0.274666	0.787533
Mrpl13	0.21405	0.785582
Dock11	-1.3034	0.784642
Apmap	0.284543	0.779695
Slc25a1	-0.48049	0.779676
Ssfa2	-1.42627	0.776559
Mydgf	0.408621	0.776099
Pkm	0.064584	0.774694
Galk1	-0.21485	0.774512
Tpt1	-0.26785	0.774191
Twf2	0.261594	0.773758
Rpl13	0.225773	0.771777
Lad1	-0.2884	0.771636
Ndufb9	0.2804	0.77037
Hexb	0.165303	0.769976
Tmed10	-0.16253	0.76949
Glod4	0.16674	0.769228
Cpsf1	-0.3712	0.767947
Maz	-0.46076	0.766273
Grn	-0.14521	0.765132
Srrm1	0.262293	0.764155
Uba1	0.164704	0.763558
Cstb	0.142738	0.763524
Gpd1l	0.47455	0.76268
Ap1b1	0.246089	0.761634
Aimp1	0.278697	0.759937
Plin3	-0.13827	0.75963
Gmfb	-0.27819	0.75659
Ndufb5	0.668788	0.756492
Appl1	-0.86088	0.754868
Gdi1	0.430478	0.754224
Sf3a2	-0.41287	0.753174
Tor4a	-1.18447	0.75104
Mrps30	-1.07838	0.750874
Wdr1	0.144548	0.750807
Atpif1	-1.09484	0.749259
Ganab	0.133029	0.74922
Kpnb1	0.125503	0.748392
Psme3	-0.22167	0.748359
Smc2	-0.34727	0.745343
Rps8	0.239967	0.745304
Ptpre	0.405185	0.745229
Taf4a	-0.31209	0.745046
Arhgef7	-0.3257	0.743099
Zyx	-0.16257	0.741766
Itga5	-0.45644	0.739443
Tmem63a	-0.21498	0.738207
Cd48	0.162163	0.736218
H2-D1;H2-L	0.134677	0.735931
Aacs	0.080509	0.734702
Rpl17	0.276503	0.734256
Atp6v1b2	0.191325	0.73286
Sqstm1	0.274968	0.731774
Tmx1	0.305649	0.731528
Ruvbl1	-0.12319	0.730541
Fam107b	-0.49862	0.729511
Ppt1	-0.63059	0.72871
Tufm	-0.09978	0.728238
Fas	-0.49932	0.725421
Erp29	0.100211	0.724696
Mcm5	0.336216	0.724098
Eif3e	-0.14636	0.723764
Cops2	0.361437	0.723316
Prps1;Prps1l3	0.428272	0.723087
Ngp	-0.1854	0.720528
Hint2	0.227751	0.720242
Napsa	0.748577	0.719241
Ndufs7	0.48859	0.718993
Acot8	-0.16464	0.718615
Bcas3	-0.88317	0.717263
Usp15	0.453886	0.716901
Ehbp1l1	-0.25844	0.716888
Iah1	0.121554	0.716227
Stx11	-0.53978	0.714715
Bid	0.352269	0.714189
Rpl27	0.231024	0.711594
Clasrp	-0.4869	0.710937
Hist2h2aa1;Hist2h2ac	0.347097	0.710395
Rps3a	0.086956	0.710079
Prpf19	0.416861	0.709779
Was	-0.12089	0.709681
Snrpa1	0.368911	0.709632
Ndufs4	-0.15221	0.708774
Ap2b1	0.24275	0.708034
Hddc2	-0.0872	0.707874
Flnc	-0.23489	0.70776
Btf3l4	0.551397	0.707263
Ppp1r9b	0.276883	0.706781
Opa1	-0.54079	0.705863
Htatsf1	-0.23474	0.704725
Swap70	0.138987	0.704025
Gripap1	-0.34229	0.703817
Ndufs6	-0.2333	0.703145
Slc2a6	0.235538	0.702978
Nucks1	-0.19213	0.702807
Egr2	-0.74923	0.702104
Sri	-0.08097	0.700259
Map4k4;Tnik;Mink1	-0.87008	0.699924
Usp25	-0.86085	0.697656
Polr2a	-0.30152	0.697345
Exoc5	-0.31443	0.697279
Gapvd1	0.502094	0.696687
Ugp2	0.163323	0.69668
Hypk	-0.47485	0.694636
Suclg1	-0.61433	0.694463
Crebbp	-0.51743	0.694259
Osbpl8	-0.20591	0.693579
Nfu1	0.297565	0.693237
Ndufv1	0.054604	0.692813
Naga	-0.08355	0.691797
Hvcn1	0.153795	0.691116
Eif3a	0.0774	0.689126
Atp5l	0.271427	0.689028
Usp8	-0.2376	0.688064
Prdx2	0.21886	0.687771
Marcks	-0.29601	0.686653
Csrp1	-0.11996	0.686269
Edc4	0.114903	0.685808
Rab3il1	-0.16079	0.685531
Bcl10	0.252501	0.684964
Itpr1	0.361787	0.68472
Parp1	-0.39454	0.684384
Cat	0.193247	0.684044
Pdcl3	0.493436	0.683584
Mpo	0.234088	0.683569
Cct2	0.171931	0.682114
Ctnnbl1	0.549082	0.681313
Iars2	0.234495	0.680549
Cbfb	-0.26477	0.679428
S100a6	0.218	0.679413
Ubr4	0.177286	0.679293
Cirbp	-0.3809	0.678872
Macf1	-0.37593	0.678386
Arcn1	0.18665	0.677628
Tmod3	-0.10228	0.677578
Cotl1	0.263437	0.675798
Rassf2	0.281108	0.675256
G6pdx	0.106845	0.675149
Sh3glb1	0.295773	0.674406
Srgap2	-0.26865	0.673948
Diablo	0.226479	0.673589
Mri1	-0.16019	0.672383
Nfs1	-0.34761	0.671505
Smg9	0.079933	0.670311
Metap1	0.192976	0.670241
Ccdc88b	-0.21171	0.669614
Bin1	0.134765	0.669587
Ppia	0.109746	0.669585
Rps4x	0.202452	0.669317
Mrps15	-0.2169	0.669163
Rps13	0.24714	0.668888
Lsp1	-0.14595	0.668745
Mcm4	0.3651	0.668522
Snrpe	0.208853	0.667974
Eif3h	-0.39785	0.66787
Spata5;Katnal2	-0.2048	0.667376
Zbtb7b	-1.18881	0.667365
Dars	0.180274	0.666879
Lims1	0.151325	0.666534
Rab4b	0.143852	0.665923
Lmnb2	0.272688	0.665773
Arhgdib	0.187039	0.665109
Lars	0.113576	0.665007
Rab8a	-0.3232	0.664684
Pin4	0.429173	0.664529
Tmem30a	0.520682	0.664314
St13	0.095193	0.664112
Casp3	0.341935	0.664055
Gcdh	-0.59011	0.663807
Chmp5	-0.31284	0.661392
Gns	0.159267	0.661106
Glul	-0.24501	0.660551
Rpl14	0.310118	0.660341
Actr3	0.124811	0.659758
Cisd2	0.251703	0.657721
Ube2n	0.186743	0.657097
Ccr7	-0.36318	0.656357
Cct8	0.107937	0.655563
Trip11	-0.50619	0.65509
Ppp1cb	0.218804	0.6543
AI607873	-0.16357	0.654218
Trpv2	0.204878	0.653978
Pmm2	-0.5681	0.653903
Timm50	0.148102	0.653651
Mgll	-0.21356	0.652478
Oxr1	-0.34263	0.652157
Mapk14	0.192887	0.65212
Cul3	-0.45729	0.651941
Daglb	-0.54359	0.651746
Uchl5	0.307399	0.651524
Rps21	-0.17207	0.651171
Dbnl	-0.07861	0.650771
Rpn2	0.309085	0.650289
Ifi30	-0.26489	0.649991
Cyb5a	0.147182	0.649565
Aldh1l1	-0.11082	0.649059
Pcyt1a	-0.13374	0.648059
Ppp2r2a	0.325373	0.648013
Nup188	0.160238	0.647452
Rpl18	-0.1377	0.647292
Gm10094;Sap18	0.241718	0.646237
Naa10;Gm16286;Naa11	-0.16073	0.646118
Hnrnpa2b1	-0.08236	0.645917
Hadhb	-0.09373	0.645094
Immt	0.148298	0.644667
Arl11	0.771395	0.644207
Rdh11	0.243601	0.644062
Cops4	0.486123	0.64396
Unc13d	-0.27357	0.643674
Acadsb	0.24637	0.643527
Galnt7	0.452554	0.643318
Dynlrb1	-0.30593	0.64244
Bicd2	-0.63807	0.642186
Eif4e3;Gm20696	0.287764	0.641647
App	-0.38139	0.641291
Ccdc93	-0.30979	0.640921
Cpne3	-0.26701	0.640797
Hist1h1c	-0.1965	0.639934
Rpl13a	0.275187	0.638963
Ndufs3	0.241163	0.638319
Adgre5;Cd97	-0.2708	0.637855
Lsm12	-0.4291	0.637418
Sec22b	0.179537	0.636816
Hist1h1a	-0.10905	0.636583
Rpl38	0.202831	0.63657
Hsp90ab1	0.050396	0.635764
Gsk3b	-0.29042	0.634226
Arhgap27	0.396218	0.633687
Rbmxl1;Rbmx	-0.25019	0.633097
Eef2	0.125984	0.631533
Grhpr	-0.24357	0.631022
F10	-0.18582	0.628653
Hspa4	0.083	0.627857
Gtf2f2	-0.18623	0.626899
Tmpo	0.132144	0.626281
Pik3cg	0.260148	0.626252
Eif2s3x	0.275026	0.625366
Nup153	0.232157	0.623999
Wdfy4	0.119326	0.62312
Mycbp2	-0.56881	0.622594
Lap3	0.066763	0.619628
Poldip2	0.371398	0.619319
Aldh3a2	0.308471	0.618876
Wash1	0.339821	0.618817
Hnrnpk	-0.11608	0.618688
Impdh2	0.595388	0.618065
Rps23	-0.28565	0.617369
Ptms	-0.37077	0.617345
Celf2	0.219676	0.615222
Prkar1a	0.125826	0.613815
Bub3	0.200478	0.613247
Usp5	0.087464	0.611944
Pld4	0.274031	0.611827
Atp13a1	0.493328	0.611264
Nmes1;AA467197	0.232357	0.610887
Idh3b	-0.56185	0.609914
Vps37a	0.123585	0.609722
Stim2	-1.13427	0.609683
Arih2	0.290409	0.609276
Eps15l1	0.15178	0.608694
Senp3	0.503106	0.608688
Cmtr1	0.23677	0.608506
Abcf2	0.508696	0.608334
Lyar	-0.78973	0.608286
Ndufs5	-1.44213	0.608208
Hnrnpa3	0.433952	0.606424
Ppa1	0.181945	0.60543
Hspa14	-0.28597	0.605203
Phf5a	-0.21556	0.604893
Trim16	-0.25012	0.604742
Dscr3	0.466132	0.604057
Ywhag	-0.18674	0.603195
Sssca1	-0.34228	0.602352
Clec4n;Clec6a	0.587484	0.601752
Timm13	0.198922	0.601452
Slc16a1	0.202686	0.600751
Bin2	-0.09574	0.600045
Sp100	-0.43254	0.599974
Ppp2ca	0.122072	0.597756
Pafah1b3	0.231464	0.595444
Eif4e	0.27074	0.595002
Ube2k	0.179153	0.594093
Dstn	0.111115	0.592297
Kcmf1	0.312152	0.592126
Gaa	-0.16152	0.59208
Ogfr	-1.39626	0.59088
Ndufb3	0.334157	0.589815
Dennd4c	-0.16896	0.588783
Lgmn	0.230312	0.588659
Rbbp6	-0.34405	0.588205
Gosr1	-0.3531	0.586946
Srsf3	-0.29683	0.586825
Nup62	0.343862	0.586006
Rcc2	-0.13077	0.585669
Klc4	0.343155	0.584537
Slc3a2	0.169703	0.584144
Phpt1	-0.42571	0.582942
Eif1b;Eif1	0.407971	0.5826
Ubxn1	-0.1119	0.581843
Tfg	0.297915	0.581638
Jak2	-0.17432	0.581596
Glb1	-0.27888	0.58133
Armc6	-0.55417	0.580523
Pdk3	0.27153	0.580416
Dync1li2	0.2019	0.580169
Myh9	0.032599	0.579772
Plekho2	0.161432	0.579402
Axl	0.400407	0.579236
Gm3550;Rpl29	-0.39411	0.578847
Mrps24	-0.42541	0.577666
Tmx3	0.316212	0.576796
Mat2a	0.206179	0.57471
Stat4	-1.95613	0.573635
Sipa1	-0.38736	0.573446
	-0.36521	0.573019
Tuba1c	0.177379	0.572741
Cd80	-0.29877	0.571495
Unc119	-0.2082	0.571474
Tecr	-0.413	0.571116
Cd68	0.119071	0.571042
Atxn3	-0.39793	0.57097
Rock2	-0.35486	0.569292
Rrp1b	-1.14421	0.568972
Snapin	0.243046	0.567374
Pycard	0.197983	0.56729
Plscr1	0.298955	0.567162
Gpi	0.113672	0.566755
Aldh2	0.176551	0.56605
Tcirg1	0.150609	0.565404
Gtpbp4	-0.21578	0.565134
Rpa1	-0.21692	0.564878
Stam;Stam2	-1.79995	0.563319
Sumf1	0.356527	0.563049
Gpnmb	-0.16898	0.563001
Ada	0.293077	0.562738
Lcp2	-0.30159	0.56243
Aldh4a1	-0.09622	0.562049
Spcs2	0.167801	0.561479
Rap1a	0.177401	0.56135
Derl1	-0.57632	0.560955
Adi1	0.472164	0.560518
Smu1	-0.42207	0.559973
Kdsr	-0.28678	0.559874
Ahctf1	-0.34571	0.559476
Mrps9	-0.2776	0.558906
Apaf1	-1.54962	0.558683
Rgs14	0.562025	0.558544
Cdc5l	0.374296	0.558472
Mrps34	0.217262	0.558199
Cfl1	-0.0678	0.557784
Lpcat2	0.202362	0.55752
Rps27	-0.64856	0.557174
Irak4	-0.25817	0.556143
Myo1c	0.136773	0.555894
Dazap1	-0.51276	0.555694
Mcm2	-1.79634	0.555113
Hmha1	-0.07217	0.554922
Csnk2a1	-0.74967	0.553887
Stim1	-0.18215	0.552496
Capn1	-0.12036	0.552476
Rngtt	0.260494	0.551511
Arid1a	-0.3184	0.550367
Ap3m1	0.168465	0.550334
Lrrc8c	-0.3387	0.549572
Ripk3	0.192897	0.548443
Ddx17	-0.18038	0.547735
Eif3b	0.069607	0.547349
Tmem43	0.224417	0.546643
Etfa	0.083963	0.545989
Hadha	0.181042	0.545266
Mroh1	0.348916	0.545064
Ilk	0.145931	0.545053
Aprt	-0.19091	0.544987
Kynu	0.180209	0.544052
Plekhf2	-0.20958	0.542245
Myo18a	0.182397	0.540893
Pdlim1	-0.15926	0.540501
Ranbp2	-0.34705	0.539032
Basp1	-0.09163	0.538814
Ap3d1	-0.19583	0.538737
Caprin1	0.292304	0.537689
Acot7	0.279969	0.537261
G3bp1	0.193868	0.535302
Ythdf2	-0.57902	0.534244
Dnajc2	-0.18904	0.533857
Pnkp	-0.15079	0.53341
Ube2d3	0.248606	0.531989
Inip	-0.60039	0.530691
Ccl22	0.295788	0.530354
Acly	0.069448	0.530051
Eno1	0.073162	0.529173
Rad21	-0.22393	0.528978
Tbl2	-0.36078	0.528806
Ttc37	-0.2431	0.527567
Mknk1	0.314451	0.52686
6-Sep	-0.24964	0.525541
Hist1h1d	-0.12379	0.525213
Oas3	0.089279	0.524919
Ndufb4	0.23714	0.524338
Golga2	-0.3102	0.524013
Ide	-0.51572	0.523431
Irgm1	0.378326	0.523285
Mrps31	-0.57971	0.521818
Ptrh2	-0.19003	0.521339
Tubb6	-0.14878	0.52072
Stat1	0.143155	0.520216
Grpel1	0.091413	0.520115
Larp1	-0.26842	0.519365
Taco1	-0.2438	0.519094
Gosr2	0.184313	0.518613
Diap2;Diaph2	0.191352	0.517937
Copg2	0.359699	0.517698
Eci2;Eci3	0.126758	0.516685
Abi3	0.560936	0.51623
Phb2	0.089565	0.515917
Ndufa12	-0.78867	0.515639
Lypla2	-0.34645	0.514759
Helz2	-0.26222	0.514328
Gale	0.389174	0.514054
Fbxw11	0.294776	0.514008
Arpp19;Ensa	-0.27445	0.513738
Srsf7	0.200734	0.513647
Vac14	-0.22801	0.513458
Arf1;Arf3	-0.52807	0.513088
Stip1	-0.11781	0.512171
Gatad2a	0.284342	0.512053
Tpi1	0.092607	0.512
Coro1a	0.130074	0.511909
Hnrnpd	-0.33785	0.510807
Tor1aip1	-0.20159	0.510595
Tmsb4x	0.388971	0.509743
Ivd	0.445384	0.508636
Timm10b	-0.11731	0.508536
Mrpl53	-0.74349	0.508113
Dlgap4	0.191724	0.507934
Eif3d	0.249812	0.506549
Pag1	0.422352	0.505976
Dctn2	0.136415	0.505168
U2af2	0.260173	0.504147
Snrpd1	0.427308	0.50354
Gid8	0.40025	0.503053
Dhfr	0.19533	0.502619
Mt2	-0.28358	0.502209
Naglu	0.254991	0.501858
Pdxdc1	-0.56304	0.501357
Stom	-0.5538	0.500789
Hadh	0.233079	0.500406
Ankrd13a	0.426547	0.500331
Ccr1	0.33973	0.499793
Qdpr	0.274968	0.499704
Pgm3	0.286107	0.499416
Thop1	0.170083	0.49877
Mtx1	0.415922	0.498679
Samsn1	0.178828	0.498421
Ralb	0.149572	0.497705
Stx4	0.28786	0.497482
Vdac2	0.13495	0.497429
Slc4a2	-0.15988	0.497396
S100a9	0.164663	0.497352
Srprb	0.13739	0.496585
Glrx5	0.453573	0.496477
Isoc1	0.40225	0.496044
Nudt5	0.165712	0.495741
Nipbl	-0.70794	0.495625
Gcat	-0.28848	0.495351
Arl8b	0.389487	0.495327
Brk1	-1.35744	0.495313
Rps25	0.209494	0.495031
Atic	0.098287	0.494807
Npepl1	-0.32315	0.494476
Rpl34	0.23915	0.494453
Gm11744	0.21756	0.494242
Clybl	-0.27429	0.49412
Pgs1	0.151705	0.493694
Dync1h1	0.088334	0.493538
Txndc12	0.328278	0.493265
Arid1b	0.223235	0.49324
Ccar1	-0.17354	0.493138
Skp1a;Skp1	0.770079	0.493057
Ppp6r3	0.510043	0.492694
Slc25a12	0.169507	0.492279
Lemd3	-0.23048	0.49222
Nlrx1	0.482901	0.491824
Acox3	0.087437	0.491465
Itgam	0.073691	0.491454
Eml4	-0.14571	0.491101
Dctn6	-0.2375	0.490963
Dbi	0.138511	0.490737
Zfp36l1	-1.54617	0.490327
Cttn	-0.37137	0.489276
Dld	0.077588	0.488561
Mvp	0.165831	0.488149
Pitpna	-0.30643	0.487762
Chmp2b	0.33032	0.486787
Tra2a	0.226622	0.486541
Ndufa10	0.069327	0.48621
Snx1	0.092538	0.486021
Gstp1;Gstp2	0.223077	0.485983
Atp5i	-0.11266	0.48496
Enoph1	0.308146	0.484143
Ugt1a7c;Ugt1a1;Ugt1a2;Ugt1a6;Ugt1a6b;Ugt1a9;Ugt1a5;Ugt1a10;Ugt1a8	0.279204	0.483978
Plec	0.051368	0.483905
Ran;1700009N14Rik	0.166108	0.483831
Glrx	-0.1762	0.483364
Agl	-0.20143	0.483298
Pdia6	0.096498	0.482392
Nin	0.264019	0.482011
Pls3	-0.20695	0.481692
Wbp11	-0.25538	0.480842
Ttn	0.429383	0.480177
Dynll1;BC048507;Dynll2	0.221136	0.480157
Hsdl2	0.232504	0.479057
Pdap1	-0.33573	0.478485
Pcbp2	0.305411	0.478118
Adsl	0.160476	0.477866
Gpd2	0.201489	0.477603
Hsp90b1	0.119813	0.477419
Zc3hc1	0.21795	0.477398
Hspd1	-0.08977	0.476821
Sec63	-0.57935	0.476587
Pdp1	-0.33614	0.47551
Rpl5	0.112555	0.47525
Ahsa1	-0.26962	0.473656
Mrpl40	0.539353	0.473362
Gabarap	0.567307	0.473262
Cdc42	-0.19783	0.472672
Exosc6	0.230728	0.471401
Rangap1	0.092287	0.470562
Sugt1	-0.45333	0.470307
Strap	0.177572	0.46989
Rps24	0.274097	0.469824
Lat2	-0.25379	0.46938
Ppp6c	-0.26117	0.468647
Rsu1	0.186005	0.468639
Coro1b	0.095739	0.46806
Timm8a1	-0.10123	0.467483
Add1	-0.32766	0.467197
Irf4	-0.30514	0.466843
Ehd4	0.123028	0.466606
Prkcb	-0.08143	0.466551
S100a11	-0.21348	0.466423
Ddx19a;Ddx19b	0.21578	0.466337
Snrpa	-0.04021	0.466194
Vps26a	-0.08575	0.466138
Commd9	-0.25134	0.466084
Iqgap2	0.538074	0.465883
Tmco1	0.134078	0.46539
Gng12	0.333459	0.463535
Chm	0.135195	0.463501
Bri3bp	0.414197	0.463453
Vps25	-0.16347	0.462163
Nans	0.103858	0.460797
Nono	-0.15035	0.46077
Ndufs8	-0.17738	0.460337
Gsdmdc1	-0.14188	0.460132
Adh5	-0.15051	0.459286
Rps29	-0.18122	0.458891
Gmfg	-0.23306	0.457833
Asph	0.295202	0.457169
Card9	-0.41701	0.457123
Prune	0.436166	0.45691
Gsto1	0.107064	0.45675
Tigar	-0.15184	0.456475
Ndufa7	-0.14771	0.455447
Elmo2	0.107412	0.455413
Sra1	0.322306	0.455149
Rab1b	-0.09998	0.454502
Mesdc2	-0.22035	0.454413
Acpp	-0.16777	0.453028
Map2k1	-0.19437	0.452826
Nqo1	-0.13938	0.451828
Atp5f1	0.151183	0.451518
Acsl4	-0.10309	0.451333
Rab11b;Rab11a	-0.12397	0.451158
Ctnnd1	0.200555	0.451011
Creb1	-0.27989	0.450947
Cap1	0.088131	0.450811
Pgd	0.05859	0.448693
Rbm14	0.080783	0.448095
Hspa9	0.066633	0.447959
Rtn4	0.112678	0.447949
Eif4h	0.314391	0.447891
Ndufs2	0.274325	0.447468
Zfp207;Znf207	0.196209	0.447086
Vav1	-0.08153	0.44642
Top1	0.186682	0.446301
Prkar2b	-0.15269	0.445889
Acadm	0.138907	0.445093
Arfgap2	0.248683	0.443607
Bop1	0.468255	0.44288
Arpc5l	0.171074	0.441885
Mtif3	0.202256	0.441712
Mbd2	0.183391	0.441081
Def6	-0.45407	0.440584
Snrnp40	0.402607	0.440268
Tiam1	-1.12958	0.439868
Samhd1	0.146858	0.439139
Crat	0.260143	0.438396
Rnf213	0.113469	0.437735
Cope	0.194796	0.437453
Bcap29	0.156511	0.437236
Uchl3;Uchl4	0.148827	0.436981
Lrrc25	-0.12573	0.436919
Yy1	-0.21711	0.436835
Cox7a2	0.292046	0.436204
Psmd6	0.229703	0.435888
Lamtor5	0.227405	0.434403
Vamp3;Vamp2	0.171041	0.434092
Baiap2	-0.36849	0.433837
Nsun2	0.113054	0.433796
Mrpl45	-0.55559	0.432918
Ssr1	-0.11938	0.432891
Evl	0.210224	0.432881
Ap2a1	0.151711	0.432866
Sec62	-0.15611	0.43251
Rbbp4	0.263934	0.432252
Magt1	0.199034	0.431992
H2-DMa	-0.19849	0.431798
Adam17	0.138513	0.430882
H2-DMb1	0.348242	0.430593
Rpl18a	0.107607	0.430499
Sec61g	-0.32603	0.430277
Gna13	-0.28515	0.430155
Pex14	0.546537	0.430035
Dhx38	-0.195	0.42886
Mag	-0.41717	0.427956
Dnajb14	-0.25258	0.427843
Erap1	0.152047	0.427003
Uqcrc2	0.158915	0.426809
Cyp20a1	0.284026	0.425798
Fus	0.137754	0.425638
Rheb	-0.48387	0.425375
Tfap2a	0.448066	0.424782
Timm17b	0.24047	0.424108
Trip10	0.418936	0.423811
Rnps1	0.238311	0.423187
Hsd17b12	0.270926	0.422512
Gnai2	0.089151	0.422477
Coro2a	0.115709	0.422311
Clec7a	0.068464	0.421258
Eef1d	0.262587	0.421118
Nudc	0.043584	0.421027
Atp5h	0.053839	0.421002
	0.168633	0.420273
Ufm1	-0.27041	0.420122
Pnpt1	0.098727	0.419903
Timm9	-0.18639	0.419785
Lpp	-0.0795	0.419696
Naa15	0.087394	0.419546
Ccdc108	-0.34181	0.41925
Sp110	0.35703	0.418212
Nceh1	-0.19813	0.417968
Rpl7a	0.157963	0.417867
Smarcc2	0.178096	0.417698
Ndufa5	0.12512	0.417278
Mvd	0.498367	0.416317
Lima1	-0.32074	0.416183
Arl1	0.68654	0.41603
Prpsap1	0.145178	0.415985
Tfip11	-0.45301	0.414994
Sacm1l	0.192779	0.414876
Psmg1	0.218839	0.414294
Ppp4r1	-0.13034	0.414109
Nras;Kras;Hras	0.114986	0.413657
Canx	0.107734	0.413039
Apobr	-0.14336	0.413015
Man2b1	-0.07411	0.412867
Gas7	0.255593	0.411511
Gm2a	-0.0889	0.411242
Ear2	-0.08371	0.41102
Ccdc88a	0.234216	0.410753
Scpep1	0.394826	0.409434
Dhrs4	-0.15864	0.409392
Alg1	-0.39441	0.408176
Snx5	0.127814	0.408126
Tacc1	0.33961	0.407874
Sumf2	-0.23408	0.406852
Mrpl23	-0.22422	0.406055
Dnajc8	0.455339	0.405982
Ppp1r12a	0.113088	0.405943
Pon3	0.195861	0.405766
Vps36	0.24894	0.404614
Usp7	-0.13357	0.404566
Myo5a	-0.27618	0.404019
Nt5c2	0.255161	0.403475
Coq6	-0.43438	0.40329
Txnrd1	0.060356	0.402294
Etv6	-0.42426	0.402214
Srp19	-0.41271	0.402062
Arfip1	0.159183	0.401537
S100a13	0.166609	0.401415
Rab5b	0.300025	0.401371
Srsf2	0.146568	0.400615
Pafah1b1	0.148788	0.400341
Ppp4c	0.303556	0.399456
Sephs1	-0.28677	0.398702
Scamp1	0.232011	0.398608
Rab32	0.303956	0.398552
Atp1a3;Atp1a2	0.0651	0.397764
Mrpl27	0.366468	0.397236
Slc27a4	-0.23857	0.397043
Impa2	-0.29831	0.396822
Scp2	0.117445	0.39585
Aup1	0.250299	0.394182
Cox5a	-0.07832	0.39369
Alox5ap	-0.25615	0.393207
Flot1	0.137699	0.392967
Acadl	0.096498	0.391934
Ckap4	0.11747	0.391885
Rpl28	0.096581	0.391859
Znfx1	-0.25172	0.391203
Flna	0.091391	0.390789
Git1	-0.30017	0.390714
Eif3g	0.19169	0.39024
Nup88	0.113118	0.389184
Ist1	-0.14881	0.388916
Nup133	0.384755	0.388422
Ppp4r2	0.415887	0.388226
	-0.09192	0.388162
Abr	0.170394	0.38789
Ampd2	-0.07634	0.387683
Ssr4	-0.16757	0.386693
Fasn	0.037799	0.38646
Erlin2	0.216896	0.386398
Rab21	-0.38853	0.386215
Lage3	-0.1552	0.385423
Rsl1d1	0.175932	0.384651
Commd6	0.135837	0.384201
Nucb1	0.157743	0.383627
Supt16;Supt16h	-0.17279	0.38291
Armc8	-0.32275	0.382817
Cog1	0.176922	0.382288
Pdk1	0.381836	0.382169
9-Sep	0.470764	0.381792
Mapk1ip1l	-0.23781	0.381606
Eif3c	0.093043	0.381176
Rabggta	-0.26224	0.380088
Ap3b1	0.13228	0.379574
Rras	0.285408	0.379421
Creld1	-0.27495	0.37803
Psmd10	0.415136	0.377813
Edc3	-0.24466	0.377634
Rock1	0.097556	0.377552
Zbtb8os	0.343292	0.377108
Pabpn1;Gm20521	-0.35216	0.376509
Chmp4b	-0.13949	0.376245
Znrf2	-0.58396	0.376135
Gm10260;Rps18	0.182067	0.375581
Pam16	0.202662	0.375424
Rps27l	0.256594	0.375078
Ppil1	0.235477	0.374457
Cndp2	0.116139	0.374364
Fcgrt	0.26454	0.374331
Las1l	0.191022	0.374283
Pcca	0.182074	0.373918
Hmgn5	0.13727	0.373569
Spr	-0.1028	0.373004
Cdv3	-0.13186	0.372952
Hsd17b4	0.129977	0.372706
Psmd9	0.061288	0.372374
Taldo1	0.087903	0.37231
Atp2b1	0.100721	0.371977
Plcl2	-0.3104	0.371712
Psmd12	0.116405	0.371637
Psme1	0.098705	0.371551
Spn	-0.19844	0.371065
Ctdp1	-0.3636	0.370947
Magohb;Magoh	0.152304	0.370837
Etf1	0.261604	0.370752
Zpr1	-0.25661	0.370114
Vnn1	-0.13212	0.369758
Epx	0.14375	0.369604
Anp32b	-0.07309	0.36956
Chchd6	-0.43075	0.369425
Atp6v0d2	0.233582	0.369204
Dok3	-0.30284	0.368727
Myl6	-0.0701	0.368674
Bak1	-0.18295	0.368
Pitrm1	0.086969	0.367997
Tmed7	0.411538	0.36797
Bnip3l	-0.41834	0.367717
Tubb5	-0.09464	0.367711
Tyrobp	0.173064	0.367499
Cyfip1;Cyfip2	0.141052	0.367425
Ppp1r14b	0.289209	0.367418
Mocs3	-0.27786	0.367413
Ddx23	0.216489	0.367165
Rbm26	-0.38062	0.367048
Iscu	-0.23895	0.366918
Bola1	-0.35419	0.366689
Mrpl3	-0.35547	0.366601
Rhoc	-0.9672	0.366375
B2m	-0.11494	0.366168
Smarce1	-0.19856	0.366159
Snx3	0.128497	0.365619
Etfdh	-0.22838	0.365596
Ssb	0.095483	0.365078
Loh12cr1	0.186628	0.364903
Crkl	-0.31313	0.36488
Supt4a;Supt4h1b;Supt4h1a	-0.2002	0.364542
Vapb	-0.06178	0.363979
P2rx4	0.163911	0.363262
Nub1	-0.08788	0.363202
Chmp1a	-0.17101	0.363008
Relb	-0.24992	0.362931
Ostc	0.245396	0.362518
Atp5d	-0.33461	0.362284
Mrpl12	0.167278	0.362179
Cds2	0.405279	0.361257
Uso1	0.148383	0.361158
Glg1	0.177595	0.360909
Sdhb	-0.07496	0.360837
Rftn1	0.11824	0.360828
Stx3	-0.19895	0.360609
Bcap31	0.092535	0.358975
Rpl15	-0.20811	0.358922
Rpl12	-0.10636	0.358907
	-0.3168	0.357547
Hcls1	0.099943	0.357459
Tecpr1	-0.2364	0.357342
Znf22	-0.36509	0.357313
Rgs19	0.275901	0.356885
Slc30a7	0.178645	0.356634
Map2k3	-0.22913	0.356532
Ctu2	-0.14674	0.356165
Pdlim2	-0.34285	0.356144
Malt1	-0.36828	0.356036
Stat6	-0.21226	0.355893
Rrbp1	-0.0465	0.355768
Psmc1	-0.09423	0.355605
F8a1	0.488397	0.355436
Ppp1r10	-0.43477	0.355184
Eif3i	-0.12092	0.354869
Rabgap1l	-0.21113	0.354711
Blvrb	-0.13388	0.354628
Man2a1	0.184875	0.354291
Snx27	0.288192	0.35398
Stk39	0.199184	0.353918
Psmc2	-0.10074	0.353374
Uqcrb	-0.14915	0.353191
Ccar2	-0.21908	0.353041
Gcn1l1	-0.13482	0.352778
Hsph1	0.505046	0.352715
Gnas	0.15205	0.352329
Abce1	0.215053	0.351924
Ptpn7	0.164452	0.351621
Mtpn	0.145909	0.350909
Akr7a2	-0.38431	0.350394
Klc1	0.142863	0.349799
Cyp51a1	-0.21559	0.349735
Plscr3	-0.13257	0.349421
Cct5	0.0642	0.349091
9030617O03Rik	-0.15406	0.348803
Plaur	-0.13209	0.348608
Plcg2	0.053851	0.348406
Itpa	0.088849	0.347866
Ddx49	0.198687	0.346917
Flii	0.08437	0.346874
Rbm8a	-0.23619	0.346796
Blmh	-0.21125	0.346766
Vcl	0.204396	0.345778
Lnpep	0.135542	0.344565
Zc3h13	-0.40501	0.344434
Aco2	0.057287	0.344248
Eif5b	0.144047	0.343895
Hdac4	-0.13184	0.343716
Camk1	0.634843	0.343703
Gar1	-0.2593	0.341899
Ptpn6	0.092707	0.341811
Prkar2a	-0.11349	0.341525
Asns	0.171428	0.340375
Pdcd4	0.408338	0.340192
Ergic1	-0.29922	0.340075
Erp44	-0.16047	0.339661
Nfkb1	0.110707	0.339599
Dok1	-0.11589	0.339544
Rbck1	-0.17868	0.338685
Acadvl	-0.17821	0.338016
Gnb2l1	0.046688	0.337753
Rab5a	0.146442	0.336928
Gorasp2	-0.58976	0.336323
Ebp	-0.37867	0.336242
Nudt9	0.323804	0.33622
Alyref;Alyref2	0.214218	0.335928
Samm50	0.172283	0.335833
Icam1	0.099297	0.335679
0610037L13Rik	0.391812	0.335634
Mapre1	0.178863	0.335499
Pmpca	-0.13196	0.335439
Kars	0.086903	0.335298
Atp6v1d	-0.09377	0.33466
Arsa	-0.08228	0.334509
Mpi	-0.25835	0.334285
Fam162a	-0.13697	0.33391
Zzef1	-0.1404	0.333807
Gsn	0.089621	0.333118
Ppa2	-0.21021	0.332103
Rpl32	0.11594	0.332063
Ap2m1	0.125395	0.331944
Ppp2r1b	0.192387	0.331394
Fmnl1	0.060039	0.331269
Nadk	-0.23774	0.331005
Ict1	-0.15159	0.330866
Mcl1	0.390121	0.330857
Cwf19l1	-0.5196	0.330656
Pdia4	-0.03902	0.330614
Ube2m	-0.2511	0.330482
Rdx	-0.19765	0.329819
Pgp	0.082136	0.329383
Tmem205	-0.33392	0.329208
Fam188a	0.32627	0.328585
Hmgb2	0.16777	0.32837
Usp14	0.106702	0.328326
Rpa3	0.152685	0.327897
Akt1	0.272619	0.327491
Eif1ad	0.082701	0.327425
Sec31a	-0.13686	0.327422
Tars2	-0.13523	0.327263
Psmd2	0.105501	0.327185
Rab18	0.141914	0.327147
Cyp4f16;Cyp4f37	-0.23893	0.326382
Etfb	0.066774	0.326145
Rbbp7	0.170587	0.326038
Csf1r	-0.52639	0.326035
Clint1	-0.15147	0.325944
Cstf2t	-0.11935	0.325731
Hspbap1	-0.16079	0.32563
Nrd1	0.158524	0.324529
D10Jhu81e	0.160136	0.323512
Ccs	0.112832	0.323018
Pilra	0.285746	0.322465
Pcnp	-0.17271	0.322358
Rasal3	-0.28749	0.322201
Ptges2	-0.14834	0.322111
Dhrs7	0.230588	0.322029
Slc39a7	-0.28735	0.321424
Ppp1cc	0.13792	0.321276
Lasp1	-0.13619	0.32113
Unc119b	-0.17124	0.320049
Alox5	0.195663	0.319305
Reps1	0.41051	0.319268
Ltb4r	-0.12452	0.319173
Capn9	-0.29463	0.31873
Psen2	0.045462	0.318634
Dynlt1	0.171164	0.318605
Exosc7	0.260635	0.317945
Vti1b	0.145027	0.317636
Nubp1	-0.1606	0.316644
Rpl39	0.306676	0.316518
Napa	0.087468	0.316434
Cbr1	0.165607	0.316219
Eif4a3;Gm8994	0.126789	0.315571
Gbp2	-0.06927	0.314387
Cpt1a	0.075904	0.313906
Apeh	-0.21026	0.313641
H2-DMb2	0.316914	0.313578
Ndufa2	-0.17656	0.313456
	0.137791	0.312986
Fnbp1	0.140144	0.312894
Stk10	-0.27525	0.312483
Pes1	0.173623	0.312326
Atad2b	0.176227	0.312181
Carhsp1	0.119423	0.311751
Cand1	0.094781	0.311702
Fyn;Lck;Src;Yes1	-0.20918	0.311648
Parvg	0.254042	0.311489
Rps11	-0.10497	0.3114
Try4;Try5	0.232518	0.311316
Arfgap1	-0.18552	0.311289
Eno3	0.618033	0.311275
Usp30	0.148215	0.311274
Cpsf2	0.202758	0.31121
Twf1	-0.21349	0.310884
Med15	-0.39154	0.309899
Rpl10;Rpl10l	0.065809	0.309488
Plrg1	-0.19179	0.308882
Pnpo	-0.90119	0.308668
Ap1m1	0.120888	0.308563
Cyc1	0.128154	0.308079
Myof	0.079166	0.307686
Exoc8	0.233481	0.307458
Gtpbp1	0.204295	0.30738
Tln1	0.046967	0.307133
Tpp1	0.293063	0.307133
Hnrnpf	0.137713	0.306963
Nfatc2	0.099564	0.306825
Ola1	0.172833	0.306811
Ear1;Ear10	0.25631	0.306344
Rbm7	0.059055	0.30626
Ccdc115	-0.06266	0.305653
Tsn	0.465169	0.305299
Acsl5	0.100592	0.304711
Cdkn1b	-0.23532	0.304469
Lipe	-0.15474	0.30445
Psap	0.077779	0.304335
Dpp7	-0.1041	0.303851
Ube2i	-0.1621	0.30373
Tpr	-0.10463	0.303727
Mlec	0.160743	0.303301
Cers2	-0.14038	0.301644
Pgrmc2	0.155677	0.301629
Eif2b4	-0.19404	0.3009
Snd1	0.069709	0.30085
Tmed5	-0.12279	0.299599
Lin7c;Lin7a	-0.16033	0.299581
Hdac6	-0.22604	0.29916
Dgkz	-0.42911	0.299151
Pitpnb	-0.17494	0.299072
Gclm	0.142166	0.298969
Chmp2a	-0.25793	0.297918
Selplg	0.208131	0.29786
Ndufc2	-0.40081	0.297355
Inpp4a	-0.16727	0.297232
Hmgb1	0.126348	0.297013
Ppp1r18	-0.0946	0.296834
Becn1	0.167301	0.296749
Mff	0.16348	0.296723
Psmf1	-0.30143	0.296559
Lgals1	0.172074	0.296162
Nt5c	-0.12541	0.295961
	-0.22142	0.295469
Aars	0.068775	0.294746
Lpxn	0.236615	0.294722
Ncf4	0.154109	0.293431
Uqcr10	0.198294	0.293283
Fcho2	0.199186	0.293281
Ubqln1	-0.21563	0.293117
H3f3c;H3f3a	-0.30784	0.292609
Uqcrq	0.117351	0.292208
Cdk5	-0.25543	0.291938
Tes	-0.07655	0.291727
Safb	-0.07713	0.291597
Uba3	-0.13931	0.291034
Svil	0.121352	0.290881
Asna1	-0.08814	0.290576
Cdc42bpb	-0.1489	0.290113
Gab1	-0.07609	0.289611
Ppfia1	-0.31899	0.289346
Cryzl1	-0.23703	0.288998
Sp1	-0.94311	0.288851
Pdxk	0.141225	0.28839
Aif1	0.173312	0.288015
Mapk9	0.230167	0.287836
Smpd2	0.135918	0.287712
Ptpn1	-0.11232	0.287652
Ltf	0.07157	0.286911
Ddx5	0.0286	0.286489
Gm5595	-0.25321	0.286296
Ubfd1	-0.09323	0.286073
Tpp2	0.070606	0.286054
Psmc4	-0.06391	0.285497
Rcc1	0.079322	0.285263
Lrrfip1	0.133372	0.285115
Enah	0.092327	0.284841
Tcea1	-0.04913	0.284266
Pfas	-0.13802	0.283125
Stk38	-0.21045	0.282906
Ckap5	0.236572	0.282538
Gfpt1	0.163326	0.281873
Mgl2	-0.11619	0.281211
Tbc1d13	-0.28744	0.281075
Hnrnpa0	-0.08266	0.281028
Eif4g1	0.067352	0.280704
Eef1b;Eef1b2	-0.12611	0.280603
Arhgap1	0.066847	0.280454
Arl6ip5	0.16425	0.280265
Pafah1b2	-0.29924	0.27934
Csnk2b	0.210576	0.279116
Dhx9	0.064121	0.278789
H2afv;H2afz	0.146535	0.278351
Rtcb	-0.08941	0.277949
Atg7	0.112391	0.277613
Ephx1	0.357829	0.277565
Dhcr7	-0.27351	0.277553
Fam96b	-0.05876	0.277524
Slc7a11	-0.47618	0.277419
Shmt2	-0.19023	0.276541
Esd	0.089373	0.276489
Ptpn18	-0.27129	0.276114
Hook3	-0.07083	0.275504
Ptp4a2	-0.3911	0.275225
Pald1	-0.14707	0.274588
Cars	0.143075	0.274418
Anxa5	0.060711	0.274235
Rab1A	-0.08974	0.274044
Soat1	-0.11185	0.273902
Myo1e	0.117222	0.273307
Ssr3	-0.25366	0.273269
Eea1	-0.08045	0.272953
Ca4	-0.18792	0.271768
Ndufv3	0.218232	0.271608
Atp6v1e1	-0.10823	0.271184
Dhrs1	-0.08227	0.270329
Fgr	-0.11266	0.270204
Hnrnpdl	-0.19409	0.26918
Cct6a	0.047505	0.268871
Trim25	-0.12105	0.268683
Mybbp1a	-0.12118	0.268468
Psmd4	-0.18054	0.268025
Pon2	-0.2365	0.267877
Sec24c	0.168921	0.26774
Rraga	0.166472	0.267697
Mrpl46	0.124369	0.267639
Ddx39a	0.194888	0.267631
Cog3	0.163125	0.267196
	0.179398	0.26692
Ttc1	-0.29247	0.266752
Mrpl41	0.084379	0.266152
Tmem173	-0.05298	0.266006
Mkl1	-0.12534	0.265795
Vps29	0.163658	0.265792
Ptma	-0.16811	0.265766
Padi4	-0.10624	0.265581
Msra	0.104467	0.265512
Rpl8	0.067579	0.265469
Phactr2	-0.11082	0.26545
Ncoa5	0.166585	0.265437
Mrpl39	0.128753	0.265399
Otud6b	-0.1869	0.264732
Hspa8	0.068623	0.264723
Idh1	0.059024	0.264613
Idi1	0.16806	0.263763
Ap3s1	0.052798	0.263261
Cdc42se2	0.247581	0.262916
Capza1	0.056786	0.262721
Tnpo3	-0.17825	0.262699
Stoml2	0.070758	0.261919
Nckap1l	-0.12318	0.261909
Hnrnph3	0.38558	0.261655
Ube3a	-0.18638	0.261568
Pacs1	0.145226	0.261505
Psmd14	0.119654	0.26144
Elmo1	0.075986	0.261326
Rps9	0.144527	0.261217
Akap8	-0.10408	0.261091
Fdxr	-0.10525	0.260946
Uba5	-0.29542	0.260686
Ddx58	-0.13944	0.260216
Itgb7	-0.19645	0.259884
Tomm34	0.082094	0.259856
Prcp	0.122498	0.258962
Runx1	0.168347	0.258773
Tsta3	0.195718	0.257708
Qil1	0.087765	0.257363
Eif3f	-0.15403	0.257207
Capg	-0.06529	0.256963
Srsf5	0.085156	0.256907
Cic	-0.37188	0.25648
Lrch4	0.079863	0.255784
Hccs	0.173672	0.255475
Smarca5	0.087666	0.255027
Rnf2	-0.21885	0.254753
Vwa5a	0.090276	0.25473
Ncf2	0.064903	0.254671
Pmvk	0.136399	0.253938
Dok2	-0.09441	0.253731
Prrc2c	-0.07642	0.253695
Mrps5	-0.25823	0.253424
Glyr1	0.076416	0.25334
Sirt2	-0.1089	0.252852
Fkbp3	0.176755	0.251853
Vmp1	-0.15423	0.251478
Pyhin1;BC094916	-0.05896	0.250799
Ndrg1	0.091663	0.250625
Vps26b	0.130423	0.250156
Rpl37a	0.182704	0.249518
Fubp3	-0.13823	0.249141
Mrps25	-0.87771	0.24906
Cd44	0.129621	0.248753
Mfsd6	-0.19209	0.248508
Atl3	-0.20636	0.248365
Ap1g2	0.183617	0.247842
Rars2	0.187635	0.247642
Naa50	-0.1934	0.247538
Naa30	0.444654	0.247332
Kctd12	0.047236	0.247093
Acat2;Acat3	0.064791	0.246983
Lrpap1	-0.12531	0.246666
Sh3pxd2b	-0.07633	0.246549
Syngr2;Gm20708	-0.25855	0.246353
Myg1	0.117446	0.246254
Dlat	0.131465	0.24624
Psme2	-0.08264	0.246195
Cox17	0.244418	0.246021
Mcee	0.182875	0.245784
Rnf114	-0.14541	0.245404
Hnrnph1	0.090667	0.245388
Slc25a3	-0.0982	0.244986
Amdhd2	-0.0886	0.244866
Oxsm	-0.26442	0.244839
Scin	-0.19897	0.244207
Aamp	-0.14212	0.243772
	0.099325	0.243701
Itgb5	-0.09747	0.243153
Cacybp	-0.07272	0.243145
Trappc12	0.219739	0.242978
Acot13	-0.44299	0.24293
Rps28	0.201413	0.242873
Vcp	0.059757	0.242757
11-Sep	0.067097	0.242613
Dcxr	-0.13555	0.242479
Lbr	0.116995	0.242244
Bax	-0.09189	0.241743
Lpin1	0.153146	0.241691
Polr2d	-0.31211	0.241494
Rras2	0.107552	0.240928
Rpl22l1	-0.21228	0.240694
Cbl	-0.08467	0.239304
Aco1	0.085632	0.238716
Tmpo	-0.07395	0.238633
Lonp1	0.100285	0.238269
Strn4	-0.14742	0.237763
Tomm70a	0.137827	0.237534
Ints3	-0.09001	0.237385
Hn1	-0.1175	0.237209
Raly	0.118122	0.237183
Arg1	0.092317	0.236742
Lsm7	-0.28471	0.236661
Emd	0.05712	0.236575
Puf60	-0.06649	0.236309
Chid1	-0.591	0.236152
Eif4b	-0.09638	0.235793
Slc25a10	0.129541	0.235309
Lgals3	-0.04097	0.234875
Srsf1	-0.04811	0.234767
Fhod1	-0.1009	0.234728
U2af1	-0.15343	0.23463
Rab10	-0.22749	0.234447
Dtx3l	0.09453	0.234134
Cmtm6	0.137168	0.233952
Hnrnph2	-0.10599	0.233619
Rexo2	0.327272	0.233495
FAM120A	-0.08268	0.23335
Cd47	0.15226	0.232959
Gbp5	0.28084	0.23291
Ifitm1	0.086656	0.232761
Mtdh	-0.09816	0.232748
Synpo	0.222474	0.232473
Nop10	-0.08913	0.232236
Tm9sf4	0.13553	0.232152
Trappc8	0.048738	0.232129
Acss1	0.352767	0.231854
Sptan1	0.071835	0.231399
Sars	0.038594	0.231295
Polr2e	-0.24282	0.231021
Adprh	0.134652	0.230759
Actl6a	0.258694	0.230542
Mdh2	-0.12588	0.230269
Ecm29;AI314180	-0.12645	0.230237
Ssbp1	-0.17473	0.230006
Kdm3b	0.12753	0.229891
Rps6	0.108199	0.22988
Raver1	0.09221	0.229006
Stat5a	0.151711	0.2283
Cnn2	0.110547	0.227886
Phax	0.199342	0.227818
Isoc2a	0.112068	0.227616
Oxsr1	0.132211	0.227349
Psmd3	0.077702	0.226865
Atp1b3	0.056532	0.226794
Pacsin2	0.055901	0.226189
Nup50	-0.21885	0.225237
Parp14	-0.13805	0.224995
Arpc2	0.052931	0.224714
Aldh1a2	0.142459	0.223705
Sympk	-0.16732	0.223051
Arhgap4	0.167315	0.222599
Stx12	-0.06915	0.222588
Slc9a3r1	-0.09116	0.22246
Smap;1110004F10Rik	0.211037	0.222368
Rp2	0.047426	0.222318
Vkorc1	-0.1183	0.221443
Abcc1	-0.1422	0.22125
H13;Hm13	-0.21871	0.220924
C1qc	-0.14726	0.220776
Abcd1	0.078423	0.220667
Smc3	-0.08224	0.220578
Baz1b	0.08508	0.219641
Mrpl47	-0.09558	0.219521
Tbxas1	-0.0664	0.219251
Stat2	-0.12722	0.219033
Hmox2	0.108013	0.218415
Dpf2	0.174208	0.218095
Cmtm3	0.214701	0.218024
Mtco2	-0.12451	0.217746
Thrap3	-0.05154	0.217221
Commd2	0.201557	0.216954
Sf3a3	0.06331	0.216776
Uprt	-0.05602	0.216725
Trip12	-0.13075	0.216655
Vbp1	-0.21976	0.21641
Sart1	0.153133	0.216062
Fam129a	0.065407	0.21588
Limd1	0.187549	0.215817
Pcbp1	0.076184	0.215636
Nop56	0.077946	0.215544
Hibadh	0.112778	0.215441
Sidt2	-0.15226	0.215364
Apip	-0.14154	0.214682
Gak	-0.12582	0.214061
Mrps27	-0.30208	0.213791
Nubp2	0.226645	0.213577
Fkbp5	-0.15193	0.213296
Slc25a5	0.028241	0.213039
Rassf4	0.226287	0.212442
Bola2	0.07069	0.212273
Eps8	-0.09119	0.212093
Clptm1	0.240288	0.21199
Ddx1	-0.05589	0.21183
Hectd3	-0.08187	0.211667
Vrk2	0.291707	0.211201
Cox5b	0.100229	0.210387
Ahcy	0.106366	0.210278
Pkn1	0.122351	0.209825
Acaca	-0.14122	0.209687
Ctsh	-0.09246	0.20957
Map1s	-0.04394	0.209425
Anxa4	-0.03086	0.209249
Polr2b	-0.15369	0.209217
Zadh2	0.077035	0.209121
Bud31	-0.15663	0.208838
Ndufa3	-0.08181	0.208137
Guk1	-0.37986	0.20808
Nolc1	0.111348	0.207663
Ahcyl2;Ahcyl1	0.073432	0.207488
Cdc42	-0.06027	0.207315
Lypla1	-0.21315	0.207276
Hdhd2;Ier3ip1	-0.10009	0.207118
Dync1i2	-0.08709	0.20693
Sin3a	-0.11223	0.206873
Vapa	-0.05869	0.206745
Sptlc1	0.066491	0.206534
Syne1	0.112879	0.206443
Pvrl2	0.146225	0.206376
Ldha	0.064383	0.206334
Mtap	-0.05721	0.205666
Sars2	0.081026	0.205173
Galk2	0.469372	0.204898
Gatm	0.093005	0.204891
Spcs1	0.245804	0.204646
Dpp3	0.101903	0.204355
Camk1d	-0.16861	0.204321
Map4	-0.07416	0.204166
Ik	-0.24361	0.20388
Rps15	0.085705	0.203835
Hnrnpll	-0.12275	0.203833
Stxbp3	0.105047	0.203374
Casp1	0.14398	0.203232
Eif3j1	0.26502	0.203231
Ppih	-0.15389	0.202894
Dnaja1	0.192907	0.20275
Chchd4	0.161316	0.202329
Cs	0.047806	0.201708
Mp68	0.035005	0.201705
Sltm	0.049071	0.201597
Rhog	0.078385	0.201442
Pgm1;Pgm2	0.055033	0.201257
Prpf6	-0.05405	0.200639
Kmo	0.162909	0.200579
Ddx42	0.110893	0.200062
Actr10	-0.09689	0.199745
Evi2b	-0.2648	0.199497
Nup98	0.084271	0.198924
Naca	0.122938	0.19869
Aldh3b1	-0.05565	0.198586
Nsdhl	-0.17357	0.198432
Phb	-0.03321	0.19823
Csk	-0.06941	0.198091
Cpsf3	0.195889	0.197888
Ints7	0.250186	0.197874
Aip	-0.04663	0.197446
Ptgr2	0.332057	0.197441
Ipo5	0.06527	0.197107
Prkcsh	0.041327	0.196952
Ifi35	0.13393	0.196932
Pgk1	0.062263	0.196784
Glud1	0.037017	0.196494
Npepps	0.088783	0.196121
Aldh16a1	-0.05145	0.195704
Myadm	-0.13487	0.195207
Vps28	-0.14137	0.195133
Dhx15	0.058566	0.194701
Nfkbib	-0.08958	0.194436
Slc2a1	-0.12226	0.194022
Plaa	0.157023	0.194004
Dkc1	0.121627	0.193926
Tsnax	0.08263	0.193681
Lamtor3	0.149153	0.193666
Mbd1	0.14337	0.192924
Dock2	-0.04049	0.19275
Eif1ax;Eif1a;Gm8300;Gm2016;Gm2056;Gm6803;Gm2035;Gm5039	-0.11922	0.191879
Tubb2a;Tubb2b	0.120106	0.191814
Fhl3	-0.11799	0.191731
Babam1	0.091893	0.191342
Rbm39	-0.15007	0.191242
Stxbp2	-0.0455	0.191192
Pip4k2a	0.096833	0.190864
Lrp1	-0.06101	0.190597
Pstpip1	0.155003	0.190558
Tgm2	-0.03626	0.190292
Atox1	0.113647	0.190131
Fkbp8	0.051476	0.189546
Wfdc17	0.170569	0.188971
Gm20431;Ube2v1	-0.03957	0.188649
Mgl2	0.06697	0.188316
Lamtor1	0.051321	0.188219
Fermt3	0.038202	0.188214
Zc3h18	0.079084	0.188186
Sec24d	0.328317	0.187982
Ivns1abp	0.142344	0.187886
Dnm2	0.116254	0.187699
Umps	-0.24553	0.187207
Park7	-0.04325	0.18653
Eci1	-0.12333	0.186527
Mrpl38	-0.12651	0.186278
Sec23a	-0.11387	0.186271
Plek	0.048716	0.186265
Adam9	-0.21129	0.185899
Rpl35	0.058794	0.185777
Sh3glb2	0.190437	0.185441
Fubp1	0.090156	0.185375
Zbtb7a	-0.25115	0.185136
Gls	0.048997	0.185129
Tmem209	0.064021	0.184985
Rps10	-0.08299	0.184978
H1f0	-0.11792	0.184877
Rmdn3	-0.19676	0.183722
Plcb3	0.213341	0.183459
Supt5h	-0.06068	0.183338
Ap2a2	0.082247	0.183169
Arl2	0.15329	0.183146
Syap1	0.116381	0.182876
Gfm1	0.123078	0.182085
Wdr91	0.108683	0.181947
Sec61a1	-0.1962	0.181809
Slc25a11	0.167636	0.181765
Mthfd2	-0.21796	0.181209
Gltp	0.147207	0.180768
Eftud2	0.064512	0.180677
Sh3bgrl3	-0.05751	0.179952
Chchd3	0.066238	0.179518
Ndufs1	0.031101	0.179203
Ptpn2	0.074914	0.178593
Dnajc19	-0.11605	0.178172
Add3	-0.09692	0.178106
Ube2z	0.068769	0.178073
Rpl7	-0.07445	0.178001
Actg1	-0.1766	0.177939
Igsf6	-0.05921	0.177675
Ipo9	0.180816	0.177579
Fxyd5	-0.2412	0.177325
Sf3b2	0.075157	0.177216
Syncrip	-0.03605	0.177154
Qars	-0.02574	0.17708
Poglut1	0.092332	0.176992
Ehd1	0.039331	0.176692
Acbd5	-0.16756	0.175797
Chd4	-0.1021	0.175194
Ccdc58	-0.34504	0.175136
Acp1	-0.08938	0.174777
Nif3l1	-0.11723	0.174545
Fn1	0.218951	0.174508
Gmpr2	-0.05083	0.174328
Samhd1	0.090038	0.172474
Aldh1b1	-0.17943	0.172391
Sf3b3	0.063004	0.172148
Dusp3	-0.04727	0.172128
Tmed4	0.06474	0.171938
Khsrp	-0.03681	0.171822
Ap1g1	-0.09238	0.171752
Gapdh;Gm3839	0.046597	0.171613
Hspa5	-0.0268	0.171321
Cst3	-0.11451	0.171205
Gpx1	-0.10804	0.170967
Tssc1	0.151359	0.170848
Capns1	0.066771	0.170668
Mark2	0.1199	0.170641
Psat1	-0.07083	0.170485
Rpsa	-0.03539	0.170471
Rpl24	-0.06076	0.170215
Scamp3	0.095163	0.170143
Sirpa	-0.07889	0.169859
Tmed9	0.049042	0.16961
Atg16l1	0.193721	0.169603
Vars	0.063199	0.169266
Kcnj1	0.077188	0.16914
Syk	0.075644	0.168086
Atp11c	-0.21745	0.167993
Pebp1	0.172744	0.167791
Arih1	0.194979	0.166829
Cltb	0.167903	0.166706
Tiprl	0.062255	0.165926
Rpl23	0.065255	0.16585
Ddx6	0.06226	0.165735
Nap1l1	0.064816	0.165315
Lgsn	-0.1351	0.16531
Fen1	-0.15874	0.165232
Nup155	0.162818	0.165159
Rab39a	-0.08803	0.164934
	0.09127	0.163939
Tbc1d10b	-0.11869	0.163837
Cstf2	-0.06469	0.163719
Pde12	-0.04325	0.163284
Pdcd1lg2	0.037468	0.163116
Fau	0.093124	0.162915
	0.087706	0.162888
Ubtf	-0.08492	0.162393
Prex1	-0.03336	0.162317
Gys1	0.091672	0.162246
Rpl10a	0.055135	0.162196
Wnk1	0.104827	0.161934
Rpe	0.136926	0.161863
Sod1	-0.01795	0.161717
Ufc1	0.249962	0.161454
Ugdh	0.093118	0.161308
Elac2	0.067888	0.161018
Ppm1g	-0.07133	0.160764
Vps4b	-0.0885	0.160684
Wdr81	0.138249	0.160667
Myo9b	-0.0654	0.160612
Snrpc	0.165187	0.160372
Lyn	0.067111	0.160173
Slc12a9	-0.15823	0.159897
Rufy1	-0.05782	0.159853
Fcer1g	0.080774	0.158294
Spg21	0.093654	0.158189
Hnrnpul2	0.050622	0.157898
Ndufa6	-0.1443	0.157388
Atrx	-0.05811	0.157217
Bod1l	0.152789	0.157101
Ezr	-0.03918	0.156809
Hck	-0.05934	0.156743
Psmd13	-0.08193	0.156092
Tuba4a	-0.04666	0.155982
[truncated: 812 more rows]
[truncated: 17 more columns]

## Sheet: Fig6
Fig. 6B - Frequency of migratory DCs (CD11c+ MHCII+ CCR7+) within the population of alive splenic DCs (CD11c+ MHCII+) in spleens of FSC200-infected mice treated with PBS or AOA on day 2 and 4 p.i. AOA = aminooxyacetic acid										Fig. 6C - Frequency of migratory DCs (CD11c+ MHCII+ CCR7+) within the population of alive splenic DCs (CD11c+ MHCII+) in spleens of FSC200-infected mice or uninfected mice treated with PBS or AOA on day 4 p.i. UI = uninfected, AOA = aminooxyacetic acid					Fig. 6D - Bacterial loads in spleens of FSC200-infected mice treated with PBS or AOA on day 4 p.i. Log10 CFUs. AOA = aminooxyacetic acid			Fig. 6E - Splenocyte mtROS production in FSC200-infected mice treated with PBS or AOA on day 2 and 4 p.i. Percentage of mtROS-positive cells. AOA = aminooxyacetic acid										Fig. 6F - Splenic expression of Ccl2 mRNA in uninfected or FSC200-infected mice treated with PBS or AOA on day 4 p.i. Fold changes. UI = uninfected, AOA = aminooxyacetic acid					Fig. 6F - Splenic expression of Il6 mRNA in uninfected or FSC200-infected mice treated with PBS or AOA on day 4 p.i. Fold changes. UI = uninfected, AOA = aminooxyacetic acid					Fig. 6G - Spleen weights in FSC200-infected mice treated with PBS or AOA. Percentage of body weight. AOA = aminooxyacetic acid										Fig. 6H - Survival of FSC200-infected C57BL/6 mice treated with PBS or AOA. Column "Day" indicates day p.i., columns "PBS" or "AOA" indicate the number of dead mice on the respective day. AOA = aminooxyacetic acid
Time (days p.i.)	PBS				AOA					PBS_UI	AOA_UI	PBS_FSC200	AOA_FSC200		PBS	AOA		Time (days p.i.)	PBS				AOA					PBS_UI	AOA_UI	PBS_FSC200	AOA_FSC200		PBS_UI	AOA_UI	PBS_FSC200	AOA_FSC200		Time (days p.i.)	PBS				AOA					Days	PBS
2	4.63917	6.91004	6.78733	7.10059	5.38277	3.20285	5.39629	3.06452		1.95382	4.375	15.5797	7.18954		7.51054	5.45939		2	33.7544	34.4128	28.2202	28.8149	14.2981	18.1483	14.4362	14.4686		1.79627	1.26576	112.206	4.56306		1.72459	0.139782	18.459	0.488439		2	0.441945	0.256881	0.353496	0.342205	0.297952	0.293747	0.210881	0.291303		4	1
4	13.8418	12.0357	13.6654	9.44541	8.63787	7.79661	6.77291	8.36237		3.23529	4.70588	10.1764	8.94118		7.76042	6.84634		4	53.515	38.1451	37.2978	37.7028	44.855	43.1146	46.4074	34.729		0.91067	1.17284	54.9482	21.3328		1.029	0.440206	7.11691	2.37224		4	0.43239	0.423403	0.563747	0.357285	0.236518	0.232019	0.238663	0.249792		5	1
										1.55902	2.08333	12.4147	10.4167		6.16435	4.9345												2.0209	1.72907	42.0782	4.42292		0.983673	0.285438	5.74079	0.758515		6							0.549451	0.605214		5	1
										3.81125	2.52525	13.3245	10.2439		6.6149	4.91381												0.302499	1.04247		23.6702		0.572858	0.1751		1.74261												6	1
																																																6	1
																																																6
																																																7
																																																7
																																																7
																																																8
[truncated: 19 more columns]

## Sheet: FigS1
Fig. S1 - Superoxide production in BMDCs pretreated (or not) with 100 µM apocynin and infected for 1h with FSC200. UI = uninfected, UT = untreated, APO = apocynin
UI_UT	UI_APO	FSC200_UT	FSC200_APO
99.0302	149.893	134.655	139.802
98.1413	154.382	132.782	122.314
102.828	133.341	126.395	118.948

## Sheet: FigS2
Fig. S2A - Superoxide production in BMDCs pretreated (or not) with 100 µM MitoTEMPO and infected for 1h with FSC200. UI = uninfected, UT = untreated, MT = MitoTEMPO					Fig. S2B - Averaged LFQ intensities of identified proteins based on GO annotation in BMDCs pretreated (or not) with 100 µM MitoTEMPO and infected for 6h with FSC200. Transformed by Z-socre. UI = uninfected, UT = untreated, MT = MitoTEMPO										Fig. S2C - Relative band intensities from Western blot analysis of p-p38 in BMDCs pretreated (or not) with 100 µM MitoTEMPO and infected with FSC200 for 1h. Blot signals were normalized to maximal summed intensity, tubulin loading control, and total levels of p38. UI = uninfected, UT = untreated, MT = MitoTEMPO					Fig. S2D - Relative band intensities from Western blot analysis of p-p65 (NF-κB) in BMDCs pretreated (or not) with 100 µM MitoTEMPO and infected with FSC200 for 1h. Blot signals were normalized to maximal summed intensity, actin loading control, and total levels of p65 (NF-κB). UI = uninfected, UT = untreated, MT = MitoTEMPO					Fig. S2E - Fold changes of Il12a mRNA in BMDCs pretreated (or not) with 100 μM MitoTEMPO or 10 μM SB203580 (p38 inhibitor) and infected with FSC200 for 6h p.i. UI = uninfected, SB = SB203580 (p38 inhibitor), MT = MitoTEMPO									Fig. S2E - Fold changes of Il10 mRNA in BMDCs pretreated (or not) with 100 μM MitoTEMPO or 10 μM SB203580 (p38 inhibitor) and infected with FSC200 for 6h p.i. UI = uninfected, SB = SB203580 (p38 inhibitor), MT = MitoTEMPO
UI_UT	UI_MT	FSC200_UT	FSC200_MT		GO: Positive regulation of immune system process					GO: Response to bacterium					UI_UT	UI_MT	FSC200_UT	FSC200_MT		UI_UT	UI_MT	FSC200_UT	FSC200_MT		UI_0_0	UI_MT_0	UI_SB_0	UI_MT_SB	FSC200_0_0	FSC200_MT_0	FSC200_SB_0	FSC200_MT_SB		UI_0_0	UI_MT_0	UI_SB_0	UI_MT_SB	FSC200_0_0	FSC200_MT_0	FSC200_SB_0	FSC200_MT_SB
101.961	97.3016	118.185	99.7806		UI_UT	UI_MT	FSC200_UT	FSC200_MT		UI_UT	UI_MT	FSC200_UT	FSC200_MT		0.281359	0.416701	0.746039	0.524101		0.653845	0.345476	1.50717	1.94786		1.01748	1.20581	0.607097	1.08298	52.8928	29.3441	30.3789	20.5348		1.38032	0.907519	0.699793	0.630689	5.61778	1.59107	1.6077	1.72907
97.3086	99.1844	117.094	90.7579		-0.11277	0.353226	1.97232	0.619016		-0.32154	-0.26035	0.539536	0.701616		0.179829	0.259349	0.853791	0.655253		0.355682	0.737583	0.874005	1.53805		0.624165	4.25748	1.37554	1.20999	52.5275	35.3834	24.6754	21.0391		1.17284	2.48802	0.96929	1.36131	4.24275	2.62079	1.79627	2.41162
100.902	89.9587	106.677	106.861		-2.94701	-2.77759	3.89327	2.37777		-0.11277	0.353226	1.97232	0.619016		0.367035	0.327307	0.787228	0.55794		0.383051	0.584786	0.995114	1.69718		1.31494	1.39959	1.46409	0.732043	48.1679	35.6295	28.0514	8.96933		0.671286	0.806642	1.21419	1.38511	4.16986	2.47941	2.01391	1.85961
99.8285	87.6556	109.341	99.0556		-0.14718	0.916025	0.150556	-0.85035		-2.94701	-2.77759	3.89327	2.37777												1.19748	1.39959	1.11729	0.917004	43.2612	35.7532	20.5348	12.4235		0.920188	1.12896	1.81504	1.13288	4.30198	2.5403	2.07772	1.88557
					1.94782	0.042608	0.656649	-0.88166		1.94782	0.042608	0.656649	-0.88166
					0.444804	0.527191	-1.17762	-0.46669		-1.50069	-1.25542	-0.45928	2.1186
					-1.50069	-1.25542	-0.45928	2.1186		0.049363	1.20809	0.249818	1.22007
					-1.6478	-1.44394	-0.89951	-0.02399		2.72766	0.221671	0.133216	-2.2562
					0.049363	1.20809	0.249818	1.22007		0.881698	0.385672	-1.23956	-1.30023
					2.72766	0.221671	0.133216	-2.2562		-0.14666	0.163832	-0.43276	0.960268
					0.086946	-0.24924	0.827731	0.212682		-0.4193	1.36305	1.93876	0.345004
					0.975699	-0.28566	-0.62712	-0.91059		-0.27256	0.227285	0.31597	0.546453
					0.413166	0.976001	-0.76916	-0.25683		-2.77366	-2.4929	0.995245	0.290739
					0.198358	0.078655	0.688714	-0.10668		0.233984	-0.44729	0.301619	-0.49832
					-0.3052	-2.47471	0.528221	0.647944		-0.13817	0.999576	0.022735	0.375895
					-2.73467	0.775331	0.407534	0.226374		0.081913	0.894058	-0.03968	-0.3809
					1.63075	2.08447	-0.37528	-0.08868		1.54956	-1.98733	-0.17211	-1.07854
					0.565771	1.25198	-1.77487	-0.38684		1.08019	0.287524	-0.61677	-0.4998
					1.30174	-1.22003	0.096126	-1.09595		-0.70196	-0.67717	0.928484	1.4581
					-0.72074	-1.28921	0.352204	0.501435		-0.35595	-2.95353	-0.89032	-0.11552
					-0.41486	-0.30211	0.383605	0.521843		0.14046	0.537567	-0.47421	1.0127
					-0.06205	-0.48129	-0.17392	1.2116		-0.2563	0.212859	0.250124	-1.36115
					-0.08822	0.563995	-0.69049	-0.52098		-0.35179	0.668578	0.331863	0.121521
					-0.27135	-0.07366	0.536982	0.30827		-0.25957	1.96907	0.844356	0.146135
					0.081913	0.894058	-0.03968	-0.3809		0.074279	0.216644	-0.01628	-0.07691
					-0.9986	-0.16624	0.772025	2.08773		-0.67818	-1.13569	0.226698	0.293479
					0.110322	-0.00506	0.297879	-1.08917		0.199418	-1.41656	0.627162	0.454905
					-0.8288	-0.11702	0.362619	0.405145		-1.09557	-0.53486	0.58316	1.43179
					-0.45406	-0.11906	0.422195	0.590458		0.020693	1.06261	2.15414	-0.68439
					2.3018	-0.61357	-0.75828	-1.91778		-0.95368	1.17171	1.6871	0.028735
					-0.61072	0.630571	0.037839	0.239783		-0.30765	-0.61225	1.08856	-0.50652
					1.1208	0.392971	-0.85244	1.28285		0.135418	0.127653	-0.69745	-0.13672
					-0.81428	-0.54472	0.520982	0.246725		-0.78219	-0.2118	0.04787	-0.14806
					0.14046	0.537567	-0.47421	1.0127		-0.57448	0.227919	0.811296	-0.28009
					-2.04665	1.26576	-0.76099	2.84756		0.136159	-0.00643	0.291007	0.092673
					0.537748	0.105708	0.593678	-0.61824		0.743119	0.106937	0.636872	0.149045
					-0.35448	-1.3303	0.079548	0.989006		-0.05925	-0.94897	0.384268	0.310524
					-0.2193	-0.53801	0.791624	0.55564		0.04491	0.680652	1.17112	-0.94171
					-0.94607	-0.479	1.04787	1.27784		-0.34784	0.672381	0.565659	-0.47397
					-0.2563	0.212859	0.250124	-1.36115		-0.79855	-0.2124	0.569065	0.978209
					-0.715	0.402908	0.971486	-0.54798		-0.12959	-0.1319	-0.47289	0.496931
					-0.77045	-0.58491	0.634358	1.10305
					-0.13765	-0.8596	0.279625	0.994294
					-0.25957	1.96907	0.844356	0.146135
					-0.37877	-0.90795	-0.08561	-0.67394
					0.074279	0.216644	-0.01628	-0.07691
					-0.26073	-0.46879	0.312649	-0.05912
					-1.11593	0.18752	-0.15042	0.381129
					-0.55109	-0.15653	4.55258	-0.03465
					-0.03387	-0.64906	0.656651	-0.6609
					0.087441	-0.88452	0.951222	0.378088
					0.342905	-2.18197	-0.25383	1.6079
					0.223125	1.29474	-1.79616	2.17456
					0.199418	-1.41656	0.627162	0.454905
					-1.54034	-0.66217	0.549709	1.18714
					0.095302	3.14538	-1.06926	-0.53419
					1.20643	0.061405	-0.7682	-0.2334
					-0.25271	-0.05345	0.843611	-0.56153
					0.163048	-0.01482	-0.32662	-0.72837
					-0.45259	-0.55947	0.960853	-0.03136
					-0.07326	0.211682	-0.49049	0.129916
					2.6416	-0.08038	-4.73776	-0.66921
					0.732284	-0.15624	0.218871	-0.11786
					0.920416	1.80947	-0.81674	-0.67653
					-1.72017	1.53308	0.727634	1.17859
					1.14626	-0.73212	0.228291	0.049734
					-0.46732	-0.06751	-0.13145	-0.15968
					-1.09557	-0.53486	0.58316	1.43179
					0.88988	-0.09953	-1.23106	0.807558
					-0.62115	2.07793	-1.6302	0.616953
					-0.07539	-0.18651	-0.33389	-0.39435
					-0.08251	-0.28178	-0.37915	0.759485
					0.615148	0.135436	-0.04931	-0.54714
					-0.22702	0.486005	0.380849	-0.50537
					-0.27071	0.520693	0.168735	0.764605
					-0.58395	-0.98521	1.06868	0.456605
					0.580522	0.56877	-0.54706	-0.39248
					-0.23672	4.41975	1.63442	-1.33586
					-0.80756	-0.0629	0.594756	0.881065
					1.23746	-0.42267	0.190509	-0.72375
					-0.21445	0.132929	0.137399	-0.10033
					0.586918	-0.08578	-0.13542	-0.11388
					0.03801	0.815652	0.282518	0.060687
					-0.01295	1.27047	0.73371	0.633126
					0.659091	-0.05458	-0.78807	-0.60363
					-0.19	-0.52318	0.253331	-0.20817
					0.04491	0.680652	1.17112	-0.94171
					-0.62357	0.119741	-0.4619	0.63928
					-1.06457	1.66094	0.746055	-0.12125
					0.447313	0.26958	0.586269	0.067882
					1.12351	-0.12845	0.033005	-1.67247
					-0.2969	0.964821	-0.02725	-0.46669
					-1.46054	0.086458	0.134836	0.970915
					0.562739	0.090318	-0.20677	-0.02188
					0.375171	0.639585	1.09909	0.675674
					-0.44495	-0.68826	0.485274	0.364989

## Sheet: FigS3
Fig. S3A - Percentage of all AcK sites identified in FSC200-infected BMDCs at 1h p.i. and annotated by the respective GO term					Fig. 3B - Averaged SILAC ratios (FSC200-infected vs uninfected) of identified AcK sites based on Reactome annotation, 1h p.i. Transformed by global Z-socre.						Fig. S3C - SIRT3 activity in FSC200-infected BMDCs vs uninfected cells at several time points p.i. Expressed as log2 ratios (FSC200-infected vs uninfected).				Fig. S3D - Oxygen consumption rate (OCR) in siNC or siPnpt1 BMDCs infected for 1h with FSC200. Slopes. UI = uninfected					Fig. S3E - ATP levels in siNC and siPnpt1 BMDCs infected for 1h with FSC200. UI = uninfected					Fig. S3F - Relative band intensities from Western blot analysis of p-p38 in siNC and siPnpt1 BMDCs infected with FSC200 for 1h. Blot signals were normalized to maximal summed intensity, tubulin loading control, and total levels of p38. UI = uninfected					Fig. S3G - Il12a mRNA expression in siNC and siPnpt1 BMDCs infected with FSC200 for 6h. Fold changes. UI = uninfected
Nucleus	Cytoplasm	Mitochondrion	Other		Formation of RNA Pol II elongation complex	Pentose phosphate pathway	Formation of ATP by chemiosmotic coupling	Transcriptional activation of mitochondrial biogenesis	Activation of BAD and translocation to mitochondria		1h	4h	6h		siNC_UI	siPnpt1_UI	siNC_FSC200	siPnpt1_FSC200		siNC_UI	siPnpt1_UI	siNC_FSC200	siPnpt1_FSC200		siNC_UI	siPnpt1_UI	siNC_FSC200	siPnpt1_FSC200		siNC_UI	siPnpt_UI	siNC_FSC200	siPnpt1_FSC200
58.1211	56.1969	33.6163	7.4137		-0.43305	0.263898	-0.17214	-0.11774	-0.69783		0.188136	0.118205	-0.488562		0.01097	0.008569	0.1185	0.1273		99.0094	99.3738	84.6057	87.9711		0.251542	0.263069	0.776636	0.478704		0.629051	1.2581	63.3929	41.3911
					0.080379	1.62646	-0.07817	-0.39859	-0.3569		0.214913	0.160745	0.0804617		0.01094	0.00556	0.1008	0.1185		101.197	94.2457	84.6018	88.798		0.191074	0.245696	0.711871	0.563688		1.23221	0.774453	63.613	46.4063
					2.86739	0.175391	1.13073	0.168482	-1.14347		0.372281	0.236931	0.185529		0.01021	0.006413	0.1167	0.1242		100.784	95.1555	83.9533	96.2341		0.233247	0.253246	0.690126	0.622068		1.76082	1.0219	57.73	41.8237
					-0.34757	0.615351	-0.05861	0.768423	0.008916						0.01039	0.004422	0.1077	0.1154		99.0094	97.5642	87.1029	93.9718							0.732677	2.75347	49.3935	42.4076
					0.644769	0.196829	-0.42238	0.677864	0.324428
					0.809568	-0.48027	-0.88618	-0.88718	-0.28178
					0.954322	0.927838	-0.296	-0.16567	-0.59969
					-0.05659	0.175202	0.592765	-0.41238	0.281409
					0.341889	0.326568	-0.26156	-1.06429	-0.2996
					0.445349	0.060347	-0.39417	-0.87171	-1.29779
					0.518822	0.040632	0.153663	-0.20386	-0.17401
					-0.21449	-0.02454	-0.10147	0.080269
					1.16116	-0.29857	0.989015	-0.4106
					-0.31177	2.07071	-0.1208	-0.08822
					0.179709	-0.25854	-0.20491	-0.19743
					0.794725	0.448976	-0.16475	0.158493
						0.967629	-0.36656	-0.15324
						0.371317	-0.2347	-1.28206
						-0.43595	0.3553	-0.39581
						0.246795	-0.3463	-1.09303
						-0.23712	-1.22457	0.041369
						-0.17278	0.077829	-0.44415
						5.96185	0.04569	-0.3838
						-0.1724	0.448926	-0.10296
							-0.1575
							-0.01705
							-0.17637
							-0.54736
							-0.39743
							-0.21412
							-0.66779
							-0.48463
							-0.0025
							-0.71153
							-0.03518
							-0.38702
							0.245723
							-0.50379
							0.069524
							-0.60208
							-1.12606

## Sheet: FigS4
Fig. S4A - Flux of glutamine (Gln)- and glucose (Glu)- originating 13C into itaconate in FSC200-infected BMDCs at 1h p.i. Expressed as intesity ratios (%) of labeled vs unlabeled (monoisotopic) metabolite. UI = uninfected
UI_Glu	FSC200_Glu	UI_Gln	FSC200_Gln
16.11	13.14	28.73	28.45
15.55	14.78	26.34	25.96
16.29	14.85	27.91	26.51
16.79	15	28.59	26.01

[truncated: 4 more sheets: FigS5, FigS6, FigS7, FigS8]
